# Supplementary material for: eIF2A regulates cell migration in a translation-independent manner
Source: Sci Adv. 2025 Aug 1;11(31):eadu5668. doi: 10.1126/sciadv.adu5668 (PMC12315956; doi:10.1126/sciadv.adu5668)
Supplement: Supplementary file 2 — Tables S1 to S6, S9, and S10 [file sciadv.adu5668_tables_s1_to_s6_s9_and_s10.zip]

Archive with 8 entries (8 files):
- adu5668_table_s1.xlsx
- adu5668_table_s2.xlsx
- adu5668_table_s3.xlsx
- adu5668_table_s4.xlsx
- adu5668_table_s5.xlsx
- adu5668_table_s6.xlsx
- adu5668_table_s9.xlsx
- adu5668_table_s10.xlsx
