# Supplementary material for: eIF2A regulates cell migration in a translation-independent manner
Source: Sci Adv. 2025 Aug 1;11(31):eadu5668. doi: 10.1126/sciadv.adu5668 (PMC12315956; doi:10.1126/sciadv.adu5668)
Supplement: Supplementary file 2 — Tables S1 to S6, S9, and S10 [file sciadv.adu5668_tables_s1_to_s6_s9_and_s10.zip › adu5668_table_s1.xlsx]

## Sheet: riboseq_table
		MelSTR					MelST
ENSEMBL	SYMBOL	log2FoldChange.rna	padj.rna	log2FoldChange.ribo	padj.ribo	padj_log2FoldChange	log2FoldChange.rna	padj.rna	log2FoldChange.ribo	padj.ribo	padj_log2FoldChange
ENSG00000000003	TSPAN6	0.112469	0.80688	0.0988175	0.79094	none	0.135278	0.488778	0.164866	0.719578	none
ENSG00000000419	DPM1	0.167071	0.494741	0.121042	0.564739	none	-0.186382	0.310374	0.0740644	0.828194	none
ENSG00000000457	SCYL3	0.0332035	0.983426	0.0709156	0.937241	none	0.261413	0.247269	0.193859	0.839609	none
ENSG00000000460	FIRRM	0.0819819	0.859713	-0.0617701	0.912899	none	0.0578193	0.794514	0.272743	0.531999	none
ENSG00000000971	CFH	0.0601695	0.939385	0.368757	0.00183306	none	0.663693	4.24e-05	0.876558	1.1e-07	none
ENSG00000001036	FUCA2	-0.0735552	0.856326	-0.0655867	0.791744	none	-0.170561	0.255101	-0.0749046	0.862203	none
ENSG00000001084	GCLC	-0.074032	0.929167	-0.232195	0.53418	none	-0.196122	0.330501	-0.042507	0.950041	none
ENSG00000001167	NFYA	-0.0688061	0.933246	0.0778867	0.812237	none	-0.296288	0.150196	-0.1714	0.671899	none
ENSG00000001460	STPG1	0.0125967	0.990323	-0.321377	0.842201	none	-0.198316	0.486649	NA	NA	none
ENSG00000001461	NIPAL3	0.0417254	0.966251	0.153359	0.820135	none	-0.0621189	0.798694	0.0717092	0.938244	none
ENSG00000001497	LAS1L	0.0391718	0.954065	-0.0444637	0.886845	none	-0.228404	0.120931	-0.291579	0.238515	none
ENSG00000001617	SEMA3F	-0.343405	0.131985	-0.257104	0.816264	none	-0.454226	0.00533801	-0.681742	0.450855	none
ENSG00000001629	ANKIB1	-0.0582549	0.919611	0.0163471	0.976242	none	0.188353	0.183668	0.481414	0.126398	none
ENSG00000001630	CYP51A1	-0.0367892	0.966858	0.150001	0.679365	none	-0.0090579	0.97071	0.0315238	0.956919	none
ENSG00000001631	KRIT1	-0.029234	0.971639	0.00263061	0.99729	none	0.00495181	0.984834	0.148733	0.79123	none
ENSG00000002016	RAD52	0.078087	0.956273	-0.10926	0.916261	none	-0.0872675	0.789686	0.176777	0.869003	none
ENSG00000002330	BAD	-0.0336809	0.971639	0.173628	0.439588	none	0.160624	0.486649	0.160581	0.717065	none
ENSG00000002549	LAP3	0.0466316	0.954701	0.0663414	0.838316	none	-0.55489	8.33e-06	-0.670288	4.56e-05	none
ENSG00000002586	CD99	0.0547592	0.929167	-0.0406238	0.888016	none	0.306028	0.057975	0.286701	0.282629	none
ENSG00000002822	MAD1L1	-0.14804	0.761696	0.0162377	0.9659	none	-0.214514	0.172223	-0.287678	0.351014	none
ENSG00000002834	LASP1	-0.0521298	0.918852	0.0119065	0.962388	none	-0.103062	0.589851	-0.103959	0.732217	none
ENSG00000002919	SNX11	0.234938	0.376308	0.0520412	0.933433	none	0.0999085	0.659744	0.309941	0.523722	none
ENSG00000003056	M6PR	0.00235004	0.995594	-0.104729	0.538801	none	-0.185639	0.185754	0.0369186	0.920887	none
ENSG00000003249	DBNDD1	0.470198	0.428138	0.677053	0.161938	none	1.30202	1.61e-07	1.14834	0.0250238	both-UP
ENSG00000003393	ALS2	0.0940996	0.795883	0.14523	0.635798	none	0.0352128	0.886695	0.148094	0.719578	none
ENSG00000003402	CFLAR	0.107219	0.8496	0.0875578	0.858947	none	-0.0357565	0.896524	-0.0363392	0.958548	none
ENSG00000003436	TFPI	-0.103555	0.758068	0.0522985	0.850059	none	-0.0851424	0.724929	0.221367	0.483309	none
ENSG00000003509	NDUFAF7	0.0307911	0.97965	-0.042773	0.948418	none	0.0511439	0.848394	0.444811	0.293629	none
ENSG00000003756	RBM5	-0.0703026	0.911013	-0.203147	0.267896	none	0.0763936	0.684229	0.34422	0.318226	none
ENSG00000003989	SLC7A2	-0.22623	0.891389	0.395042	0.671852	none	-0.339541	0.421349	-1.04732	0.115091	none
ENSG00000004059	ARF5	0.126361	0.700379	0.21692	0.28855	none	0.366206	0.0487031	0.314665	0.328662	none
ENSG00000004139	SARM1	-0.0853407	0.948057	-0.14824	0.879389	none	-0.345004	0.196518	-0.219865	0.822939	none
ENSG00000004142	POLDIP2	-0.0102601	0.988543	-0.0415824	0.900483	none	-0.174453	0.337361	-0.175693	0.579743	none
ENSG00000004399	PLXND1	0.00172196	0.996804	-0.250112	0.306406	none	0.599854	3.93e-06	0.617462	0.0225784	none
ENSG00000004455	AK2	0.0295052	0.969225	-0.0607157	0.870935	none	-0.306323	0.042272	-0.337303	0.268817	none
ENSG00000004478	FKBP4	-0.171248	0.336759	-0.120185	0.381098	none	-0.523067	0.000390646	-0.46542	0.0273186	none
ENSG00000004487	KDM1A	0.0513774	0.936603	0.0811891	0.657912	none	0.0164136	0.94872	0.0449901	0.898992	none
ENSG00000004534	RBM6	0.0760343	0.895971	0.0898558	0.786567	none	0.0203996	0.929116	0.0798355	0.878953	none
ENSG00000004660	CAMKK1	-0.323153	0.594683	-0.651678	0.32403	none	-0.123819	0.729916	-0.271526	0.814868	none
ENSG00000004700	RECQL	-0.048079	0.953999	0.228026	0.175923	none	-0.0985706	0.740282	-0.0841991	0.873776	none
ENSG00000004766	VPS50	-0.104225	0.819195	0.192479	0.532874	none	-0.000636878	0.997859	0.158923	0.737536	none
ENSG00000004776	HSPB6	-0.204685	0.95693	-0.891137	0.170963	none	-0.122556	0.906746	-1.00477	0.212045	none
ENSG00000004777	ARHGAP33	-0.035052	0.979995	NA	NA	none	0.107185	0.735647	NA	NA	none
ENSG00000004779	NDUFAB1	0.0133363	0.988543	-0.0790216	0.729622	none	-0.227223	0.198454	-0.00324726	0.992117	none
ENSG00000004838	ZMYND10	-0.081801	0.983426	NA	NA	none	0.619245	0.196645	NA	NA	none
ENSG00000004864	SLC25A13	-0.0802841	0.899261	-0.168601	0.380229	none	-0.286109	0.0964294	-0.353979	0.176818	none
ENSG00000004866	ST7	0.104159	0.812167	-0.0888724	0.86307	none	-0.189562	0.320517	-0.545948	0.149997	none
ENSG00000004897	CDC27	0.0663977	0.893967	0.200729	0.306406	none	-0.0344426	0.885554	0.0671162	0.869531	none
ENSG00000004961	HCCS	0.027684	0.973119	0.0906111	0.791744	none	-0.227218	0.121134	0.157441	0.694722	none
ENSG00000004975	DVL2	0.06445	0.898516	0.113681	0.654669	none	0.130243	0.467281	0.0144498	0.973422	none
ENSG00000005007	UPF1	-0.137119	0.731247	-0.065896	0.800086	none	-0.191987	0.46143	-0.435513	0.0997968	none
ENSG00000005020	SKAP2	-0.076766	0.917075	0.153919	0.698151	none	0.667094	1.34e-05	1.02801	0.00013068	RPF-UP
ENSG00000005022	SLC25A5	0.0534518	0.91067	-0.117064	0.535736	none	-0.149955	0.27968	-0.409755	0.0250143	none
ENSG00000005059	MCUB	-0.0246793	0.97965	-0.125774	0.796323	none	0.0596425	0.824028	0.214492	0.712865	none
ENSG00000005075	POLR2J	0.0311299	0.983349	-0.0782143	0.872528	none	0.0231878	0.947703	0.155649	0.752543	none
ENSG00000005100	DHX33	-0.0187115	0.988543	0.00821845	0.982318	none	-0.185197	0.423952	-0.0952316	0.79569	none
ENSG00000005156	LIG3	-0.00193452	0.997055	-0.0617783	0.891437	none	-0.198335	0.446193	-0.130941	0.772348	none
ENSG00000005175	RPAP3	0.0852472	0.862106	0.260918	0.104479	none	-0.148939	0.45484	0.142595	0.685823	none
ENSG00000005187	ACSM3	0.20671	0.938194	NA	NA	none	0.893227	0.102294	NA	NA	none
ENSG00000005189	REXO5	0.125983	0.808504	0.106477	0.895544	none	0.448373	0.00438655	0.377402	0.53767	none
ENSG00000005194	CIAPIN1	0.0852326	0.864786	0.0906172	0.838628	none	-0.212812	0.225914	-0.318465	0.33131	none
ENSG00000005206	SPPL2B	-0.215979	0.428138	-0.00187087	0.998998	none	0.116004	0.592809	-0.26296	0.758699	none
ENSG00000005238	ATOSB	0.0808984	0.899261	0.381917	0.79094	none	-0.184692	0.328291	NA	NA	none
ENSG00000005243	COPZ2	-0.139716	0.73833	-0.426538	0.119793	none	-0.0443732	0.899836	0.0793233	0.910175	none
ENSG00000005249	PRKAR2B	0.197083	0.917075	0.105519	0.951964	none	-0.0304616	0.967757	NA	NA	none
ENSG00000005302	MSL3	-0.0411719	0.959049	-0.111329	0.828801	none	-0.0832364	0.686368	0.0892195	0.864346	none
ENSG00000005339	CREBBP	-0.0338099	0.969658	-0.0583921	0.844916	none	-0.079982	0.726357	0.0656852	0.876453	none
ENSG00000005379	TSPOAP1	-0.593325	0.809795	NA	NA	none	0.957389	0.0818008	NA	NA	none
ENSG00000005436	GCFC2	0.095474	0.894638	0.325922	0.380379	none	-0.15062	0.51193	-0.149738	0.81339	none
ENSG00000005448	WDR54	0.0610443	0.908057	-0.0410253	0.899103	none	0.289825	0.037018	0.163115	0.62003	none
ENSG00000005469	CROT	-0.112423	0.897428	0.0724546	0.90323	none	-0.150964	0.546462	0.180077	0.776525	none
ENSG00000005483	KMT2E	-0.0190045	0.983721	-0.0756403	0.888953	none	-0.0396511	0.852169	0.0962952	0.860151	none
ENSG00000005486	RHBDD2	0.251203	0.218353	0.346969	0.4925	none	0.304377	0.111948	0.0099682	0.989664	none
ENSG00000005700	IBTK	0.0367961	0.969151	0.0131249	0.991548	none	-0.0131694	0.955472	0.882984	0.179665	none
ENSG00000005801	ZNF195	0.126361	0.811486	0.340733	0.511749	none	-0.172569	0.46732	0.0472177	0.958703	none
ENSG00000005810	MYCBP2	-0.110594	0.825574	0.0924828	0.762722	none	-0.0183938	0.948883	-0.201778	0.543149	none
ENSG00000005812	FBXL3	-0.107359	0.732624	-0.00407398	0.995678	none	0.185978	0.219607	0.0935587	0.854166	none
ENSG00000005882	PDK2	-0.0747765	0.930617	-0.0593285	0.926739	none	0.681314	2.75e-06	0.20152	0.76135	none
ENSG00000005884	ITGA3	-0.130557	0.635026	-0.0662079	0.807502	none	-0.260615	0.20416	-0.269786	0.289564	none
ENSG00000005889	ZFX	0.0612628	0.940528	0.0912632	0.805918	none	0.167399	0.376115	0.0918161	0.828194	none
ENSG00000005893	LAMP2	-0.0645445	0.893837	-0.0493452	0.85677	none	0.0894665	0.632993	0.0954359	0.776155	none
ENSG00000005961	ITGA2B	0.240203	0.966251	NA	NA	none	NA	NA	NA	NA	NA
ENSG00000006007	GDE1	-0.0720372	0.898817	-0.0837934	0.862608	none	0.0471649	0.881669	0.247366	0.674536	none
ENSG00000006015	REX1BD	0.0319844	0.983721	-0.201923	0.451764	none	0.161653	0.510745	-0.118392	0.815455	none
ENSG00000006025	OSBPL7	0.0775624	0.956208	0.212956	0.863873	none	0.548814	0.0241245	0.287617	0.821408	none
ENSG00000006042	TMEM98	-0.151222	0.946857	NA	NA	none	0.622247	0.0431878	NA	NA	none
ENSG00000006062	MAP3K14	0.137097	0.714491	0.0836829	0.889768	none	0.00190608	0.994506	-0.0740312	0.906029	none
ENSG00000006118	TMEM132A	-0.157296	0.629386	-0.382371	0.411377	none	0.201695	0.325269	-0.131157	0.88698	none
ENSG00000006125	AP2B1	-0.145338	0.606976	-0.0957435	0.595016	none	-0.195115	0.389342	-0.308299	0.21581	none
ENSG00000006194	ZNF263	0.305187	0.101362	0.193785	0.686528	none	-0.110444	0.568155	-0.110182	0.878953	none
ENSG00000006282	SPATA20	0.148707	0.597321	0.0400862	0.954157	none	0.499589	0.00236088	0.618751	0.139013	none
ENSG00000006327	TNFRSF12A	-0.139199	0.706956	-0.0753557	0.795815	none	-0.576492	0.00021879	-0.72802	0.0012347	none
ENSG00000006432	MAP3K9	0.241259	0.788858	NA	NA	none	-0.225615	0.613435	NA	NA	none
ENSG00000006451	RALA	0.128057	0.697114	0.173548	0.384153	none	-0.124865	0.494812	0.134709	0.683248	none
ENSG00000006453	BAIAP2L1	0.203296	0.64701	-0.0106146	0.990804	none	0.97799	2.87e-10	1.12216	0.00179424	RPF-UP
ENSG00000006459	KDM7A	0.17757	0.946524	NA	NA	none	0.163951	0.831252	NA	NA	none
ENSG00000006468	ETV1	-0.261164	0.10433	-0.134914	0.693742	none	0.496942	0.00599495	0.57558	0.0376004	none
ENSG00000006530	AGK	-0.0694721	0.929008	-0.0784651	0.888016	none	-0.16518	0.407367	-0.281483	0.508631	none
ENSG00000006534	ALDH3B1	-0.220573	0.429674	-0.348086	0.272046	none	0.318885	0.0724095	-0.170798	0.79267	none
ENSG00000006576	PHTF2	0.121544	0.788781	0.142673	0.715274	none	0.0973825	0.620156	0.43215	0.180738	none
ENSG00000006607	FARP2	0.0657199	0.946857	0.0713584	0.883343	none	-0.18036	0.441739	-0.270826	0.488308	none
ENSG00000006625	GGCT	-0.0274219	0.978393	0.20633	0.380184	none	-0.058992	0.791915	-0.0996755	0.826304	none
ENSG00000006634	DBF4	0.13786	0.617523	0.123668	0.847448	none	-0.0397832	0.859267	-0.0393693	0.958548	none
ENSG00000006638	TBXA2R	-0.36651	0.690323	NA	NA	none	0.541442	0.169535	NA	NA	none
ENSG00000006652	IFRD1	-0.146674	0.578735	-0.26976	0.401197	none	-0.730098	1.41e-08	-1.16294	1.18e-05	RPF-DOWN
ENSG00000006695	COX10	-0.0439011	0.969225	-0.336319	0.459505	none	-0.315264	0.048029	-0.0801758	0.909843	none
ENSG00000006704	GTF2IRD1	0.0631561	0.936794	0.00552786	0.995781	none	-0.0872872	0.705246	0.0103901	0.988845	none
ENSG00000006712	PAF1	0.0486087	0.953512	0.117448	0.518408	none	0.0236905	0.921917	0.142631	0.654932	none
ENSG00000006715	VPS41	-0.0253527	0.97965	0.0605314	0.84658	none	0.192804	0.279361	0.4793	0.0415268	none
ENSG00000006744	ELAC2	-0.00936716	0.988752	-0.0757198	0.743406	none	-0.3777	0.0203043	-0.458935	0.0118057	none
ENSG00000006756	ARSD	-0.0787589	0.949819	-0.022367	0.984711	none	0.220116	0.417827	0.356126	0.73149	none
ENSG00000006757	PNPLA4	0.329161	0.309408	0.0602443	0.965462	none	0.221604	0.446253	0.06848	0.959046	none
ENSG00000006831	ADIPOR2	0.0391659	0.97189	0.136192	0.860137	none	0.276584	0.1139	-0.0683354	0.945424	none
ENSG00000006837	CDKL3	0.021753	0.988864	-0.231717	0.893845	none	0.382569	0.232661	NA	NA	none
ENSG00000007047	MARK4	0.0156492	0.988199	0.142562	0.833852	none	0.126091	0.496371	0.529943	0.293652	none
ENSG00000007080	CCDC124	-0.0508206	0.952675	-0.140559	0.456511	none	-0.171047	0.343402	-0.140905	0.660477	none
ENSG00000007168	PAFAH1B1	-0.0301045	0.969454	-0.00389491	0.991548	none	-0.238879	0.140755	-0.108559	0.760163	none
ENSG00000007202	BLTP2	0.0620146	0.906186	0.125192	0.681299	none	-0.0468427	0.829273	0.0842322	0.861377	none
ENSG00000007255	TRAPPC6A	0.106303	0.969658	0.182885	0.895308	none	1.20375	0.00311329	NA	NA	none
ENSG00000007341	ST7L	-0.148075	0.757606	0.0118457	0.984711	none	-0.134878	0.538465	-0.17255	0.742519	none
ENSG00000007376	RPUSD1	0.237317	0.299483	0.152671	0.800086	none	-0.285412	0.158598	-0.635804	0.152911	none
ENSG00000007384	RHBDF1	-0.143169	0.615185	-0.449155	0.162705	none	0.291649	0.0917024	0.10714	0.878953	none
ENSG00000007392	LUC7L	0.0209147	0.981947	0.00164044	0.99749	none	-0.209771	0.191158	-0.148295	0.694904	none
ENSG00000007520	TSR3	-0.00788804	0.989896	0.0361625	0.934792	none	-0.0922018	0.686545	-0.309689	0.351014	none
ENSG00000007541	PIGQ	-0.0979197	0.801685	-0.151616	0.786826	none	0.272666	0.0869168	-0.272624	0.662513	none
ENSG00000007545	CRAMP1	0.0588725	0.956273	0.0165819	0.984783	none	0.0516263	0.874084	-0.0836293	0.913422	none
ENSG00000007866	TEAD3	-0.00638199	0.994573	-0.147102	0.773075	none	0.0649871	0.812167	-0.0988977	0.875624	none
ENSG00000007923	DNAJC11	-0.0494265	0.930832	-0.0853659	0.717458	none	-0.27963	0.0272123	-0.211867	0.417588	none
ENSG00000007944	MYLIP	0.143866	0.788858	0.0777542	0.9221	none	0.363603	0.0777174	0.229587	0.776652	none
ENSG00000007968	E2F2	-0.0144553	0.995386	NA	NA	none	1.22922	0.0310369	NA	NA	none
ENSG00000008018	PSMB1	0.0806869	0.805764	0.00100595	0.997531	none	-0.0990824	0.567074	-0.19689	0.372377	none
ENSG00000008083	JARID2	-0.106815	0.88116	-0.246932	0.588911	none	-0.17276	0.347354	-0.141459	0.841321	none
ENSG00000008086	CDKL5	0.331444	0.644621	0.758552	0.280148	none	0.218532	0.511663	0.144092	0.903662	none
ENSG00000008128	CDK11A	0.0313438	0.979051	-0.0814257	0.903695	none	0.110398	0.620674	0.516987	0.297792	none
ENSG00000008130	NADK	0.0501244	0.935266	0.00633476	0.990804	none	-0.0141387	0.959378	-0.111377	0.849236	none
ENSG00000008256	CYTH3	0.212634	0.457739	0.259538	0.332162	none	0.294768	0.0838794	0.512356	0.085763	none
ENSG00000008277	ADAM22	-0.310945	0.788858	-0.223729	0.875588	none	0.618864	0.0532495	NA	NA	none
ENSG00000008282	SYPL1	-0.0352841	0.96199	0.0243305	0.9428	none	-0.083323	0.632513	-0.066313	0.877279	none
ENSG00000008283	CYB561	-0.523208	0.639208	NA	NA	none	0.590331	0.277785	NA	NA	none
ENSG00000008294	SPAG9	0.00459104	0.992329	0.0588415	0.808464	none	0.0319585	0.883551	0.0952276	0.767983	none
ENSG00000008300	CELSR3	-0.349312	0.36414	NA	NA	none	0.694417	0.00479171	NA	NA	none
ENSG00000008311	AASS	-0.00669009	0.993958	0.0015699	0.998275	none	0.158509	0.490282	0.090401	0.856868	none
ENSG00000008324	SS18L2	0.148165	0.841898	0.0531411	0.9428	none	-0.0612908	0.870348	0.315025	0.576184	none
ENSG00000008382	MPND	0.187488	0.680708	0.233631	0.805331	none	0.540987	0.00179586	0.360404	0.717144	none
ENSG00000008394	MGST1	-0.268156	0.0570535	-0.244896	0.0683426	none	-0.593056	8.51e-07	-0.822602	5.85e-06	none
ENSG00000008405	CRY1	0.223771	0.242562	0.300757	0.306406	none	-0.105461	0.629	-0.0158831	0.975658	none
ENSG00000008441	NFIX	-0.185969	0.617454	-0.149414	0.696167	none	-0.0315765	0.915264	0.156084	0.741907	none
ENSG00000008513	ST3GAL1	0.0699978	0.979995	NA	NA	none	-0.689682	0.0495665	NA	NA	none
ENSG00000008710	PKD1	-0.0291851	0.971639	-0.217127	0.854086	none	0.0416958	0.876736	-0.974423	0.628093	none
ENSG00000008735	MAPK8IP2	-1.1764	0.271644	NA	NA	none	NA	NA	NA	NA	NA
ENSG00000008838	MED24	0.0826339	0.850025	0.0730713	0.828053	none	-0.0681012	0.713117	-0.0473171	0.916892	none
ENSG00000008853	RHOBTB2	0.0249551	0.979995	-0.0207754	0.982309	none	0.0711535	0.756626	-0.336475	0.630059	none
ENSG00000008869	HEATR5B	-0.0376463	0.966646	0.138613	0.727526	none	-0.133736	0.467281	-0.0995143	0.855615	none
ENSG00000008952	SEC62	-0.0190837	0.983185	0.0630373	0.814778	none	0.0145134	0.955951	0.202773	0.423706	none
ENSG00000008988	RPS20	0.0617505	0.929565	0.078909	0.786826	none	0.0375912	0.911067	-0.456363	0.0203408	none
ENSG00000009307	CSDE1	0.0672913	0.845226	0.0164355	0.953406	none	-0.157388	0.2638	-0.13281	0.710656	none
ENSG00000009335	UBE3C	-0.0282849	0.969225	0.0142469	0.969704	none	-0.192467	0.162338	0.0416248	0.938495	none
ENSG00000009413	REV3L	0.0865272	0.862313	0.100326	0.853261	none	0.255885	0.0548347	0.415132	0.329102	none
ENSG00000009780	FAM76A	0.197665	0.789093	0.202299	0.709012	none	-0.0310404	0.937553	0.41611	0.440566	none
ENSG00000009830	POMT2	-0.18414	0.530145	-0.292501	0.681889	none	-0.0970593	0.692272	-0.248069	0.774858	none
ENSG00000009844	VTA1	-0.0168451	0.983748	0.191814	0.178377	none	-0.161556	0.291548	-0.14876	0.590712	none
ENSG00000009954	BAZ1B	-0.025554	0.978393	0.0451052	0.859074	none	-0.145417	0.500823	-0.0153574	0.968933	none
ENSG00000010017	RANBP9	0.0381923	0.955553	0.152688	0.45992	none	0.0532103	0.784684	0.157769	0.637922	none
ENSG00000010030	ETV7	-0.055035	0.988752	NA	NA	none	0.395482	0.693118	NA	NA	none
ENSG00000010072	SPRTN	0.0176917	0.988543	0.0203577	0.97175	none	-0.0755012	0.763304	0.0708296	0.895361	none
ENSG00000010165	METTL13	-0.035257	0.966197	-0.114372	0.73425	none	-0.183267	0.413497	-0.274527	0.3939	none
ENSG00000010219	DYRK4	0.0948043	0.896574	-0.188621	0.698151	none	-0.0767797	0.782661	-0.485696	0.367098	none
ENSG00000010244	ZNF207	0.0834574	0.824695	0.221596	0.104926	none	-0.207459	0.220411	-0.0683995	0.873715	none
ENSG00000010256	UQCRC1	-0.088827	0.806546	-0.186536	0.0968228	none	-0.0524976	0.785538	-0.126726	0.642671	none
ENSG00000010270	STARD3NL	0.06823	0.905807	-0.042527	0.922283	none	0.114964	0.626553	0.42007	0.165181	none
ENSG00000010278	CD9	0.186053	0.415104	0.106879	0.687978	none	0.49124	0.00012199	0.3665	0.245191	none
ENSG00000010292	NCAPD2	-0.154152	0.414156	-0.00382844	0.991548	none	-0.0363735	0.876736	-0.21819	0.351014	none
ENSG00000010295	IFFO1	0.0310786	0.973272	-0.146293	0.725263	none	0.206926	0.227233	0.275589	0.542048	none
ENSG00000010318	PHF7	0.193296	0.911262	NA	NA	none	0.00387834	0.994413	NA	NA	none
ENSG00000010322	NISCH	0.0642747	0.918907	0.0848009	0.880082	none	0.301928	0.0529526	0.185907	0.750183	none
ENSG00000010361	FUZ	0.0250189	0.97965	-0.335816	0.441416	none	0.52035	0.000232328	0.407688	0.441154	none
ENSG00000010404	IDS	0.148595	0.685486	-0.0815799	0.934116	none	0.110215	0.70091	-0.273371	0.758731	none
ENSG00000010438	PRSS3	0.49665	0.547744	NA	NA	none	NA	NA	NA	NA	NA
ENSG00000010539	ZNF200	0.173496	0.741771	-0.0640344	0.935381	none	-0.140554	0.529564	0.113527	0.88698	none
ENSG00000010626	LRRC23	-0.131896	0.915842	-0.610286	0.588131	none	0.0623757	0.860111	NA	NA	none
ENSG00000010704	HFE	-0.311201	0.193552	-0.265623	0.4925	none	0.0229461	0.938841	0.209508	0.70882	none
ENSG00000010803	SCMH1	0.00401561	0.994785	0.0812506	0.934792	none	-0.0956759	0.719253	0.257695	0.769618	none
ENSG00000010810	FYN	0.0248077	0.97761	0.0624498	0.891437	none	0.269093	0.0426835	0.603935	0.0316513	none
ENSG00000010818	HIVEP2	-0.0386751	0.969225	0.249918	0.524078	none	-0.251204	0.176617	-0.121192	0.852241	none
ENSG00000011007	ELOA	5.51e-05	0.999957	-0.13241	0.521545	none	-0.564986	7.29e-07	-0.200089	0.517726	none
ENSG00000011009	LYPLA2	-0.119947	0.801327	-0.22208	0.710315	none	-0.152937	0.415648	0.0113893	0.988146	none
ENSG00000011021	CLCN6	-0.0522454	0.962475	-0.275466	0.654669	none	-0.026882	0.930461	0.168859	0.851611	none
ENSG00000011028	MRC2	-0.152518	0.510993	-0.0575113	0.855455	none	0.112805	0.574018	-0.0618104	0.869337	none
ENSG00000011052	NME1-NME2	-0.0259098	0.973119	-0.0586641	0.74301	none	-0.214746	0.214341	-0.358242	0.0250143	none
ENSG00000011105	TSPAN9	0.0399582	0.969225	0.0476108	0.935307	none	1.01683	7.54e-11	0.72092	0.0756592	RNA-UP
ENSG00000011114	BTBD7	-0.0540393	0.971639	0.802089	0.313651	none	0.0673802	0.851031	-0.229274	0.865365	none
ENSG00000011132	APBA3	-0.116352	0.855477	-0.208125	0.745959	none	0.0247144	0.930132	-0.231209	0.753756	none
ENSG00000011143	MKS1	-0.0129301	0.988752	0.0205367	0.980201	none	0.0394096	0.891461	0.0584943	0.936762	none
ENSG00000011198	ABHD5	0.317154	0.0352197	0.124462	0.771242	none	-0.165478	0.348118	-0.139531	0.79926	none
ENSG00000011243	AKAP8L	0.152918	0.632867	0.11349	0.80941	none	-0.258639	0.0910254	-0.0172399	0.975259	none
ENSG00000011258	MBTD1	-0.0401607	0.978393	0.301585	0.688848	none	0.247425	0.247962	0.833271	0.206284	none
ENSG00000011260	UTP18	0.10153	0.741464	0.069735	0.775286	none	-0.346257	0.0240536	-0.284038	0.22764	none
ENSG00000011275	RNF216	-0.0532445	0.933604	0.191129	0.361372	none	-0.0621596	0.782049	0.0576822	0.887531	none
ENSG00000011295	TTC19	-0.0182878	0.986296	-0.183782	0.674583	none	-0.186689	0.279017	-0.416465	0.342845	none
ENSG00000011304	PTBP1	0.0251347	0.972908	-0.00912601	0.976242	none	-0.220722	0.242253	-0.556203	0.00396762	none
ENSG00000011332	DPF1	0.272519	0.587461	0.250572	0.819999	none	0.229254	0.400329	0.102937	0.931501	none
ENSG00000011347	SYT7	-0.578836	0.744412	NA	NA	none	0.726558	0.35676	NA	NA	none
ENSG00000011376	LARS2	-0.058424	0.929565	-0.215078	0.428097	none	-0.0567586	0.816129	-0.0894219	0.866514	none
ENSG00000011405	PIK3C2A	0.0773541	0.973436	0.034528	0.928321	none	0.0737649	0.789021	0.120652	0.769408	none
ENSG00000011422	PLAUR	0.0279906	0.977983	-0.0408144	0.888016	none	-0.401199	0.00724701	-0.424547	0.0280491	none
ENSG00000011426	ANLN	0.0244072	0.979995	0.19688	0.0402409	none	-0.0316379	0.929029	-0.0553587	0.950406	none
ENSG00000011451	WIZ	-0.0453885	0.950356	0.0115338	0.984711	none	-0.292243	0.0414624	-0.664633	0.025533	none
ENSG00000011454	RABGAP1	0.0146401	0.987372	0.138466	0.420874	none	0.118102	0.52403	0.236915	0.452084	none
ENSG00000011478	QPCTL	0.0164404	0.9885	-0.105948	0.860137	none	0.00681865	0.983154	-0.0425261	0.952127	none
ENSG00000011485	PPP5C	0.160321	0.355324	0.0472741	0.857141	none	-0.0239602	0.912264	-0.24476	0.296136	none
ENSG00000011523	CEP68	-0.0735433	0.939385	0.0983988	0.881151	none	0.227999	0.213782	0.285593	0.616254	none
ENSG00000011566	MAP4K3	-0.0606225	0.936004	0.156716	0.667078	none	-0.0312823	0.892358	-0.129583	0.790406	none
ENSG00000011638	LDAF1	-0.285684	0.641832	-0.607346	0.380613	none	0.377293	0.211209	-0.0745535	0.953393	none
ENSG00000012048	BRCA1	-0.142684	0.550609	-0.0681139	0.816264	none	0.243281	0.185754	0.40624	0.184044	none
ENSG00000012061	ERCC1	-0.0401961	0.948132	-0.0557117	0.864813	none	-0.179444	0.276613	-0.252211	0.331609	none
ENSG00000012171	SEMA3B	0.162219	0.8496	-0.227478	0.786826	none	0.871121	3.1e-07	0.671366	0.353266	none
ENSG00000012174	MBTPS2	-0.136656	0.744886	-0.0275397	0.961158	none	-0.229514	0.279048	0.0655551	0.915454	none
ENSG00000012211	PRICKLE3	-0.015653	0.988543	-0.303655	0.710177	none	0.322721	0.106242	0.0374044	0.970863	none
ENSG00000012232	EXTL3	-0.0433426	0.946857	-0.0791224	0.910316	none	0.0292573	0.899122	0.229585	0.73033	none
ENSG00000012660	ELOVL5	-0.0178013	0.983748	0.0590845	0.835136	none	0.117874	0.60605	0.168451	0.601702	none
ENSG00000012817	KDM5D	-0.0444748	0.959925	0.180349	0.691526	none	0.131008	0.507194	0.0359629	0.958548	none
ENSG00000012822	CALCOCO1	-0.205447	0.41335	-0.21448	0.336852	none	0.451233	0.0094943	0.598826	0.0106394	none
ENSG00000012963	UBR7	0.0642574	0.935163	-0.180479	0.594584	none	0.0404826	0.883551	0.0707422	0.899501	none
ENSG00000012983	MAP4K5	-0.0741107	0.856365	0.0129974	0.981024	none	-0.189627	0.1658	-0.0610292	0.904456	none
ENSG00000013016	EHD3	-0.17226	0.626851	0.00453511	0.996827	none	0.549835	0.00536076	0.368898	0.576184	none
ENSG00000013275	PSMC4	0.0141904	0.988497	-0.0350341	0.913473	none	-0.530774	2.02e-05	-0.430485	0.0426353	none
ENSG00000013288	MAN2B2	-0.204771	0.231354	-0.19894	0.57824	none	0.0129493	0.956504	-0.142431	0.812019	none
ENSG00000013293	SLC7A14	-1.01404	0.496522	NA	NA	none	NA	NA	NA	NA	NA
ENSG00000013297	CLDN11	-0.388382	6.71e-05	-0.389375	0.000176859	none	-0.580564	1.77e-07	-0.992989	3.72e-10	none
ENSG00000013306	SLC25A39	0.00914059	0.988543	-0.213484	0.637304	none	-0.185968	0.412668	-0.347612	0.476138	none
ENSG00000013364	MVP	-0.108841	0.838496	-0.108285	0.48436	none	0.0822363	0.751413	0.117265	0.773333	none
ENSG00000013374	NUB1	-0.0365369	0.964907	0.145609	0.421965	none	0.187377	0.31382	0.202535	0.526848	none
ENSG00000013375	PGM3	-0.0676984	0.905797	-0.13573	0.454951	none	-0.38136	0.0274306	-0.258815	0.317617	none
ENSG00000013392	RWDD2A	-0.086618	0.937077	0.0986845	0.895308	none	-0.0380794	0.906007	0.381144	0.51911	none
ENSG00000013441	CLK1	0.542408	0.000120367	0.48627	0.00726581	none	0.0490389	0.847651	0.411087	0.243835	none
ENSG00000013503	POLR3B	-0.257935	0.244291	-0.279548	0.250997	none	-0.701148	6.66e-06	-0.541615	0.0436713	none
ENSG00000013523	ANGEL1	0.0253528	0.986557	0.0172121	0.984549	none	0.477428	0.0345664	-0.016553	0.983656	none
ENSG00000013561	RNF14	-0.0210663	0.983721	0.134188	0.702034	none	0.0879955	0.710764	0.325916	0.351014	none
ENSG00000013563	DNASE1L1	0.0158752	0.988543	-0.0188467	0.980342	none	0.48667	0.00302279	-0.280879	0.63679	none
ENSG00000013573	DDX11	0.132412	0.786216	-0.165337	0.848542	none	-0.0289891	0.913084	-0.281723	0.698975	none
ENSG00000013583	HEBP1	-0.0778584	0.890678	-0.139745	0.471225	none	0.117862	0.505324	0.0853746	0.81339	none
ENSG00000013588	GPRC5A	-0.255886	0.350778	-0.182636	0.678065	none	-0.320352	0.090057	-0.234525	0.652617	none
ENSG00000013619	MAMLD1	0.0357038	0.969658	0.187492	0.777961	none	-0.267233	0.0889884	-0.778709	0.0711285	none
ENSG00000013810	TACC3	-0.0257066	0.972863	0.0109174	0.972333	none	-0.0276621	0.899247	-0.00986146	0.976667	none
ENSG00000014123	UFL1	-0.102037	0.826247	-0.0153442	0.974151	none	-0.368392	0.0286253	-0.211603	0.621467	none
ENSG00000014138	POLA2	0.0876296	0.868864	0.0310827	0.922283	none	0.0663067	0.809009	0.0071775	0.986044	none
ENSG00000014164	ZC3H3	-0.0701905	0.942139	0.0231864	0.982309	none	-0.0848786	0.747194	-0.151481	0.855549	none
ENSG00000014216	CAPN1	-0.00841675	0.988752	-0.0522698	0.857141	none	0.0990767	0.646369	0.0414913	0.902995	none
ENSG00000014641	MDH1	-0.00528869	0.992329	-0.0568511	0.771114	none	0.0454763	0.85466	0.0760864	0.83621	none
ENSG00000014824	SLC30A9	0.0578734	0.935091	0.114187	0.716667	none	0.102926	0.614026	0.268725	0.443089	none
ENSG00000014914	MTMR11	0.063648	0.951854	0.397255	0.733815	none	0.540695	0.00224867	NA	NA	none
ENSG00000014919	COX15	-0.128501	0.706219	-0.0398366	0.920074	none	-0.15474	0.413364	-0.234325	0.485882	none
ENSG00000015153	YAF2	0.217529	0.631619	-0.0884466	0.819687	none	-0.16331	0.564928	-0.0990116	0.831096	none
ENSG00000015171	ZMYND11	-0.0443414	0.941273	-0.0280526	0.941923	none	-0.185932	0.18059	-0.111472	0.783311	none
ENSG00000015475	BID	-0.162029	0.445488	-0.146262	0.426899	none	-0.262132	0.0773583	-0.307194	0.217722	none
ENSG00000015479	MATR3	-0.0468055	0.948623	0.171261	0.136671	none	-0.114162	0.629194	0.0662538	0.898471	none
ENSG00000015532	XYLT2	-0.274622	0.100737	-0.437623	0.119297	none	-0.086375	0.640625	-0.0520885	0.936903	none
ENSG00000015676	NUDCD3	0.0622037	0.922396	-0.0263369	0.944945	none	0.107925	0.574617	0.297972	0.267516	none
ENSG00000016864	GLT8D1	-0.213258	0.358687	0.0231954	0.969853	none	0.0304314	0.898599	-0.0892108	0.879848	none
ENSG00000017260	ATP2C1	-0.0987709	0.732624	0.0308176	0.914721	none	-0.100538	0.578454	0.0899174	0.798117	none
ENSG00000017797	RALBP1	0.10564	0.714491	0.203487	0.288231	none	0.186391	0.223835	0.256213	0.421752	none
ENSG00000018189	RUFY3	0.0467963	0.9621	0.00939681	0.990804	none	0.373898	0.0219312	0.315683	0.517726	none
ENSG00000018408	WWTR1	-0.160966	0.422065	-0.172073	0.322544	none	0.0225089	0.920762	0.195807	0.512743	none
ENSG00000018510	AGPS	0.00495402	0.994067	0.152932	0.4116	none	-0.0966382	0.684229	0.0764082	0.830906	none
ENSG00000018610	STEEP1	0.152554	0.761696	0.00484149	0.995781	none	-0.21401	0.306909	0.242656	0.638646	none
ENSG00000018699	TTC27	-0.0646035	0.909532	0.0683958	0.870713	none	-0.395486	0.00576921	-0.390133	0.175976	none
ENSG00000019144	PHLDB1	-0.132765	0.706994	-0.126189	0.616947	none	-0.0471787	0.858659	-0.0281665	0.958487	none
ENSG00000019186	CYP24A1	1.10732	4.94e-10	0.905885	0.0250571	RNA-UP	0.415196	0.116456	0.281064	0.726599	none
ENSG00000019485	PRDM11	-0.0323269	0.988543	NA	NA	none	0.0896866	0.856471	NA	NA	none
ENSG00000019549	SNAI2	-0.0588739	0.940528	0.0127467	0.979859	none	0.192266	0.274264	0.0895061	0.869567	none
ENSG00000019582	CD74	-0.134711	0.722659	-0.00154797	0.99749	none	0.540624	2.89e-05	0.19599	0.638613	none
ENSG00000019995	ZRANB1	0.254713	0.10206	0.279639	0.306406	none	0.0844763	0.653037	0.25827	0.558868	none
ENSG00000020129	NCDN	-0.111284	0.825957	-0.153313	0.634421	none	-0.20322	0.256144	-0.285244	0.371885	none
ENSG00000020181	ADGRA2	0.060508	0.939385	-0.243028	0.833852	none	0.751024	5.6e-08	0.103519	0.941246	none
ENSG00000020256	ZFP64	-0.164254	0.655829	-0.0581382	0.933433	none	-0.11206	0.600212	-0.118843	0.866364	none
ENSG00000020426	MNAT1	0.16826	0.428138	0.201992	0.23304	none	-0.0908648	0.695598	0.200184	0.468732	none
ENSG00000020577	SAMD4A	0.220902	0.229138	0.130043	0.807154	none	-0.460598	0.000228022	-0.307712	0.524728	none
ENSG00000020633	RUNX3	0.101692	0.969225	NA	NA	none	0.162088	0.87664	NA	NA	none
ENSG00000020922	MRE11	0.0900824	0.8496	0.208804	0.28855	none	-0.0237473	0.936766	0.297414	0.355105	none
ENSG00000021355	SERPINB1	0.071775	0.907113	0.0997982	0.809739	none	0.644585	2.76e-06	0.755565	0.0204701	none
ENSG00000021574	SPAST	0.00584736	0.994573	0.0430757	0.942121	none	0.284443	0.129752	0.0849089	0.891579	none
ENSG00000021762	OSBPL5	-0.154535	0.717414	-0.279231	0.41876	none	0.395062	0.0365472	0.788447	0.0599896	none
ENSG00000021776	AQR	0.0942975	0.824732	0.124529	0.542161	none	-0.124094	0.606024	-0.145558	0.653553	none
ENSG00000021826	CPS1	-0.228931	0.150373	-0.250832	0.414301	none	0.0689457	0.747194	-0.112688	0.819497	none
ENSG00000022267	FHL1	-0.0565226	0.965521	-0.439264	0.176982	none	0.131541	0.639932	-0.712906	0.107188	none
ENSG00000022277	RTF2	-0.013678	0.987021	-0.074809	0.723101	none	-0.0302155	0.885515	-0.189845	0.416718	none
ENSG00000022567	SLC45A4	-0.122058	0.929163	-0.497766	0.727589	none	-0.188597	0.532646	NA	NA	none
ENSG00000022840	RNF10	-0.123027	0.529689	-0.259535	0.288231	none	0.030487	0.889445	0.425935	0.198365	none
ENSG00000022976	ZNF839	0.00990722	0.991616	0.331548	0.724945	none	-0.0240103	0.933219	0.0927261	0.936903	none
ENSG00000023041	ZDHHC6	0.0253055	0.975509	0.167133	0.800573	none	0.0197348	0.930132	-0.0602218	0.944734	none
ENSG00000023171	GRAMD1B	-0.402208	0.439849	-0.432829	0.653123	none	-0.95811	6.38e-05	-1.3724	0.0368549	RPF-DOWN
ENSG00000023191	RNH1	-0.0451385	0.966858	0.0965519	0.784792	none	-0.147439	0.476315	-0.174394	0.665592	none
ENSG00000023228	NDUFS1	-0.0221776	0.978393	0.0588016	0.85847	none	0.0293823	0.888427	-0.0249552	0.953513	none
ENSG00000023287	RB1CC1	-0.0605292	0.911013	0.0271777	0.947992	none	0.302981	0.0281465	0.542856	0.0340996	none
ENSG00000023318	ERP44	-0.114403	0.761696	0.0453337	0.899517	none	-0.217797	0.208696	-0.0209825	0.962652	none
ENSG00000023330	ALAS1	-0.0367492	0.968118	-0.122139	0.693742	none	-0.461991	0.00091445	-0.453673	0.118349	none
ENSG00000023445	BIRC3	-0.408431	0.20997	NA	NA	none	-0.77566	0.000496947	NA	NA	none
ENSG00000023516	AKAP11	-0.150904	0.793546	0.0501284	0.85847	none	0.195137	0.436028	0.14734	0.695726	none
ENSG00000023572	GLRX2	0.0160558	0.988543	0.173378	0.534662	none	-0.175111	0.477469	-0.21695	0.526305	none
ENSG00000023608	SNAPC1	0.169248	0.450271	0.326583	0.0528772	none	-0.306352	0.0287463	0.146951	0.694722	none
ENSG00000023697	DERA	0.0345372	0.969225	0.134907	0.638504	none	0.207498	0.224585	0.0773397	0.865742	none
ENSG00000023734	STRAP	0.0635952	0.875506	0.150647	0.274267	none	-0.234151	0.104509	-0.0317	0.932707	none
ENSG00000023839	ABCC2	-0.272875	0.7968	NA	NA	none	-0.511782	0.102926	NA	NA	none
ENSG00000023902	PLEKHO1	0.186168	0.356192	0.13127	0.674642	none	0.239514	0.199586	0.46695	0.0783269	none
ENSG00000023909	GCLM	-0.0504901	0.940528	-0.0781672	0.809644	none	-0.42076	0.00138593	-0.431055	0.0830698	none
ENSG00000024048	UBR2	-0.0106115	0.988634	0.168812	0.533632	none	-0.0430898	0.890481	0.160127	0.713866	none
ENSG00000024422	EHD2	-0.222424	0.101362	-0.187777	0.184734	none	-0.173841	0.35676	-0.345997	0.105778	none
ENSG00000024526	DEPDC1	0.0153663	0.987289	0.10955	0.725956	none	0.158116	0.290601	0.109545	0.793913	none
ENSG00000024862	CCDC28A	0.184969	0.67204	0.305811	0.342057	none	0.523042	0.00577917	1.06014	0.000479419	RPF-UP
ENSG00000025156	HSF2	0.167662	0.571775	0.206002	0.529353	none	0.0496763	0.85203	0.308119	0.424438	none
ENSG00000025293	PHF20	-0.00092876	0.999182	0.0682835	0.884225	none	-0.000974157	0.997329	-0.117352	0.849236	none
ENSG00000025423	HSD17B6	0.535913	0.801657	NA	NA	none	0.720456	0.305343	NA	NA	none
ENSG00000025434	NR1H3	0.103727	0.929163	-0.431785	0.488904	none	0.85256	2.31e-05	0.436704	0.552377	none
ENSG00000025708	TYMP	0.192529	0.895753	0.0190403	0.991548	none	-0.213089	0.59195	-0.969777	0.278704	none
ENSG00000025770	NCAPH2	0.113391	0.685486	0.0210479	0.955732	none	-0.0249775	0.907079	0.0105564	0.979372	none
ENSG00000025772	TOMM34	0.10068	0.759593	0.128377	0.535736	none	-0.23215	0.139634	-0.240865	0.368991	none
ENSG00000025796	SEC63	0.0106707	0.988543	0.124572	0.607962	none	-0.240795	0.150848	-0.0349713	0.935218	none
ENSG00000025800	KPNA6	-0.0792504	0.933246	-0.0303155	0.912923	none	-0.139829	0.662938	-0.291387	0.224386	none
ENSG00000026025	VIM	-0.0954894	0.840174	-0.14946	0.188908	none	-0.484395	0.00117438	-0.544198	0.0140458	none
ENSG00000026036	RTEL1-TNFRSF6B	0.0693894	0.913452	-0.122187	0.857141	none	-0.311534	0.0596752	-0.374832	0.485465	none
ENSG00000026103	FAS	0.31674	0.744412	0.395571	0.710193	none	0.616919	0.0704317	-0.165642	0.901966	none
ENSG00000026297	RNASET2	-0.484763	0.265194	-0.383324	0.702096	none	0.0989348	0.807065	0.320829	0.814713	none
ENSG00000026508	CD44	-0.0716451	0.890512	-0.180405	0.172365	none	-0.464017	7.99e-05	-0.482346	0.00193364	none
ENSG00000026559	KCNG1	-0.239615	0.83857	NA	NA	none	-0.249548	0.670186	NA	NA	none
ENSG00000026652	AGPAT4	-0.108549	0.906944	-0.196362	0.745512	none	0.412619	0.0654252	0.391673	0.52676	none
ENSG00000026950	BTN3A1	-0.452584	0.00413506	-0.405285	0.372602	none	0.434097	0.0163179	0.448925	0.584554	none
ENSG00000027001	MIPEP	-0.133527	0.731247	-0.0331513	0.943959	none	-0.102243	0.620513	-0.0802039	0.885586	none
ENSG00000027075	PRKCH	0.0208459	0.994573	NA	NA	none	1.07191	0.0680324	NA	NA	none
ENSG00000027697	IFNGR1	-0.0540732	0.942139	0.0865302	0.817492	none	-0.0634722	0.783408	0.379303	0.208984	none
ENSG00000027847	B4GALT7	0.0585261	0.946857	-0.0691228	0.944304	none	-0.016628	0.959627	-0.628302	0.379204	none
ENSG00000028116	VRK2	0.0439692	0.955553	0.318709	0.179511	none	-0.0240718	0.922409	-0.093038	0.85826	none
ENSG00000028137	TNFRSF1B	-0.268641	0.384044	-0.277503	0.650592	none	-0.405335	0.0254182	-0.762752	0.154476	none
ENSG00000028203	VEZT	0.0911931	0.828535	0.262344	0.27692	none	-0.0352597	0.885047	0.530129	0.0639689	none
ENSG00000028277	POU2F2	-0.114992	0.906186	0.155124	0.848228	none	0.0298927	0.933136	-0.297562	0.734232	none
ENSG00000028310	BRD9	0.0240172	0.97943	-0.0421075	0.91978	none	-0.314375	0.0281465	-0.0127502	0.978788	none
ENSG00000028528	SNX1	0.0171043	0.982298	0.0229809	0.936234	none	0.129943	0.413497	0.171628	0.502737	none
ENSG00000028839	TBPL1	-0.027527	0.97965	0.101661	0.85076	none	-0.117628	0.6302	0.194475	0.743841	none
ENSG00000029153	BMAL2	0.0614656	0.940528	-0.265855	0.538486	none	-0.0916283	0.692865	-0.179798	0.79569	none
ENSG00000029363	BCLAF1	-0.0278329	0.97965	0.360748	0.0774181	none	-0.197349	0.34303	-0.20207	0.618403	none
ENSG00000029364	SLC39A9	-0.0556622	0.942139	-0.16468	0.698151	none	-0.128826	0.546949	-0.22806	0.670067	none
ENSG00000029534	ANK1	-0.472734	0.443584	-0.591559	0.530254	none	0.73243	0.0164391	NA	NA	none
ENSG00000029639	TFB1M	0.0603533	0.936794	0.186311	0.49771	none	0.0160164	0.949981	0.139333	0.76935	none
ENSG00000029725	RABEP1	0.0304441	0.969658	-0.0245331	0.942121	none	-0.0248948	0.912023	0.141946	0.642351	none
ENSG00000029993	HMGB3	0.113536	0.752517	0.197249	0.472167	none	0.0629919	0.783958	0.416084	0.241483	none
ENSG00000030066	NUP160	-0.130756	0.732624	0.0948607	0.796564	none	-0.0445788	0.884841	-0.145101	0.72372	none
ENSG00000030110	BAK1	0.122194	0.872446	-0.529812	0.495816	none	-0.027581	0.930051	-0.577265	0.484192	none
ENSG00000030304	MUSK	2.66e-05	0.999957	0.361544	0.825289	none	1.61607	3.87e-06	NA	NA	none
ENSG00000030419	IKZF2	0.359705	0.67322	0.0891465	0.935697	none	0.754937	0.0176689	0.629798	0.387189	none
ENSG00000030582	GRN	0.0275296	0.972908	-0.175982	0.162705	none	0.308929	0.0146862	0.168679	0.487673	none
ENSG00000031003	FAM13B	-0.0168656	0.986544	0.0777487	0.899103	none	-0.00294365	0.99067	0.342816	0.50217	none
ENSG00000031081	ARHGAP31	-0.0108765	0.990219	0.181007	0.765648	none	-0.285532	0.236024	-0.130884	0.885848	none
ENSG00000031691	CENPQ	-0.136935	0.725795	-0.0277753	0.950987	none	0.0965585	0.662365	0.467773	0.0893606	none
ENSG00000031698	SARS1	-0.0809103	0.872872	-0.0990791	0.534649	none	-0.257082	0.0727134	-0.0310207	0.932641	none
ENSG00000031823	RANBP3	-0.0417714	0.947951	-0.0128111	0.97175	none	-0.147582	0.331945	-0.194204	0.476699	none
ENSG00000032219	ARID4A	0.101683	0.859713	0.246233	0.416864	none	0.0771061	0.744164	0.0649869	0.918179	none
ENSG00000032389	EIPR1	-0.0061259	0.992329	-0.0655944	0.888016	none	-0.0974241	0.617307	0.0377182	0.942867	none
ENSG00000032444	PNPLA6	-0.12194	0.614629	-0.160642	0.596886	none	0.152642	0.344749	0.115668	0.821893	none
ENSG00000032742	IFT88	-0.0581015	0.948715	0.0542306	0.922631	none	-0.069425	0.786328	0.474138	0.251267	none
ENSG00000033011	ALG1	-0.103718	0.8468	-0.120693	0.819147	none	-0.448925	0.00118696	-0.607331	0.124512	none
ENSG00000033030	ZCCHC8	-0.036522	0.969225	-0.069348	0.891041	none	-0.258439	0.105034	-0.0846171	0.8828	none
ENSG00000033050	ABCF2	-0.0515832	0.94298	-0.0300441	0.91978	none	-0.399687	0.0198629	-0.425418	0.122135	none
ENSG00000033100	CHPF2	-0.0596442	0.937154	-0.0813076	0.891437	none	-0.282945	0.0892661	-0.412117	0.315222	none
ENSG00000033170	FUT8	-0.110504	0.690908	-0.07555	0.852965	none	0.158727	0.292599	0.385755	0.245191	none
ENSG00000033178	UBA6	0.0292246	0.978393	0.0993711	0.601966	none	0.0778427	0.74896	-0.0318263	0.938339	none
ENSG00000033327	GAB2	0.347771	0.412742	0.298739	0.719805	none	0.482992	0.027716	0.509643	0.499681	none
ENSG00000033627	ATP6V0A1	-0.20282	0.576936	-0.0357642	0.94738	none	0.0855441	0.768379	0.185841	0.725102	none
ENSG00000033800	PIAS1	-0.0563093	0.937448	0.122351	0.678308	none	0.0309816	0.899836	0.115648	0.78863	none
ENSG00000033867	SLC4A7	0.0150518	0.988543	0.206214	0.290415	none	-0.227056	0.379111	-0.458285	0.101541	none
ENSG00000034152	MAP2K3	-0.107647	0.729078	-0.186909	0.361399	none	-0.809477	1.58e-14	-1.1136	1.42e-09	RPF-DOWN
ENSG00000034510	TMSB10	0.162809	0.627451	0.23318	0.0297773	none	0.239037	0.326635	0.664726	0.000296462	none
ENSG00000034533	ASTE1	0.179115	0.740273	-0.14275	0.873768	none	-0.0843964	0.779668	0.0657156	0.947514	none
ENSG00000034677	RNF19A	0.0912798	0.8496	0.163604	0.635103	none	-0.0610911	0.787968	0.183136	0.687645	none
ENSG00000034693	PEX3	0.0938509	0.856881	0.0972037	0.844328	none	-0.0818009	0.692783	0.36945	0.315776	none
ENSG00000034713	GABARAPL2	0.0712059	0.911013	-0.159517	0.315229	none	0.144329	0.486191	0.113176	0.739389	none
ENSG00000035115	SH3YL1	-0.0118137	0.990323	0.252363	0.821892	none	0.28326	0.190622	0.263368	0.824343	none
ENSG00000035141	FAM136A	0.0264932	0.982541	0.245957	0.205126	none	-0.313034	0.164622	-0.165654	0.67689	none
ENSG00000035403	VCL	-0.00421942	0.995386	0.187173	0.16654	none	0.140287	0.818044	-0.0254076	0.976667	none
ENSG00000035499	DEPDC1B	0.0285768	0.977877	0.191953	0.608762	none	0.272836	0.07344	0.406884	0.303821	none
ENSG00000035664	DAPK2	0.21662	0.963272	NA	NA	none	NA	NA	NA	NA	NA
ENSG00000035681	NSMAF	0.0229377	0.978393	0.0869335	0.841732	none	-0.330308	0.0227765	-0.446309	0.170131	none
ENSG00000035687	ADSS2	-0.0219318	0.978393	0.0968058	0.667284	none	-0.151877	0.423314	0.0048939	0.989664	none
ENSG00000035862	TIMP2	-0.0945072	0.959652	-0.16845	0.220799	none	0.444892	0.0335118	0.36994	0.0445415	none
ENSG00000035928	RFC1	0.0225418	0.97965	0.224556	0.130546	none	0.0460754	0.869848	0.378221	0.130681	none
ENSG00000036054	TBC1D23	-0.0868411	0.83857	-0.0191349	0.949474	none	-0.362904	0.00593538	-0.260571	0.307508	none
ENSG00000036257	CUL3	0.0599868	0.918452	0.119938	0.506476	none	-0.146311	0.359574	-0.0235565	0.949013	none
ENSG00000036549	ZZZ3	0.109854	0.733813	0.190383	0.366392	none	-0.145998	0.320752	0.258814	0.374963	none
ENSG00000036672	USP2	0.291484	0.83857	-0.00101212	0.999878	none	0.402085	0.24065	NA	NA	none
ENSG00000037042	TUBG2	-0.118177	0.863578	0.217677	0.804988	none	0.240611	0.292893	0.781597	0.227919	none
ENSG00000037241	RPL26L1	0.129592	0.793546	-0.00223438	0.998422	none	-0.397734	0.0364529	-0.22879	0.6315	none
ENSG00000037280	FLT4	0.647249	0.0192898	0.953585	0.084891	none	0.735975	0.000786898	0.720219	0.24654	none
ENSG00000037474	NSUN2	0.0537525	0.922396	0.142437	0.366392	none	-0.484875	0.000404894	-0.390232	0.0415268	none
ENSG00000037637	FBXO42	-0.124722	0.731667	0.0315604	0.954637	none	0.0813235	0.669346	0.0566878	0.927458	none
ENSG00000037749	MFAP3	-0.0732064	0.927951	0.0397359	0.935381	none	-0.0288868	0.927888	-0.277083	0.501928	none
ENSG00000037757	MRI1	-0.0483936	0.969189	-0.0713603	0.900216	none	-0.0667164	0.794377	-0.00190809	0.998067	none
ENSG00000037897	METTL1	0.0742113	0.935163	-0.254096	0.462399	none	-0.469242	0.0023933	-0.640655	0.0368549	none
ENSG00000037965	HOXC8	0.0258206	0.987372	0.431985	0.337735	none	-0.302869	0.18128	0.194585	0.786034	none
ENSG00000038002	AGA	0.222069	0.523519	0.0694342	0.893074	none	0.260038	0.182096	0.421086	0.2918	none
ENSG00000038210	PI4K2B	0.256404	0.230958	0.46134	0.126109	none	0.181175	0.398143	0.297005	0.586334	none
ENSG00000038219	BOD1L1	0.0363622	0.969225	0.219978	0.0743211	none	-0.0706286	0.809988	-0.086367	0.867657	none
ENSG00000038274	MAT2B	0.1207	0.639208	0.166492	0.312412	none	0.139972	0.376321	0.354782	0.0933306	none
ENSG00000038358	EDC4	-0.0114492	0.988543	0.00909793	0.982318	none	-0.0694402	0.785948	-0.269097	0.297625	none
ENSG00000038382	TRIO	0.174284	0.606862	0.0381378	0.909693	none	-0.240779	0.230819	-0.0454413	0.909902	none
ENSG00000038427	VCAN	0.068789	0.978393	0.381216	0.00403671	none	0.188266	0.768896	0.186106	0.861885	none
ENSG00000038532	CLEC16A	-0.120143	0.825574	0.00561192	0.99356	none	0.0471912	0.836691	0.0737731	0.90202	none
ENSG00000039123	MTREX	0.00422131	0.994573	0.169756	0.159196	none	-0.223274	0.310153	-0.115666	0.754787	none
ENSG00000039139	DNAH5	0.107444	0.946185	0.385926	0.781698	none	0.157755	0.735688	NA	NA	none
ENSG00000039319	ZFYVE16	-0.0489211	0.956793	0.223885	0.341593	none	0.109772	0.659744	0.0911595	0.870672	none
ENSG00000039523	RIPOR1	-0.219211	0.0866104	-0.388445	0.0177635	none	-0.405275	0.000371229	-0.452228	0.0864902	none
ENSG00000039560	RAI14	-0.0477602	0.940567	0.0886979	0.607977	none	-0.154091	0.364049	-0.13194	0.66735	none
ENSG00000039650	PNKP	0.184273	0.388683	-0.0678537	0.872528	none	0.269804	0.0643726	0.157234	0.693638	none
ENSG00000040199	PHLPP2	0.0883646	0.929565	0.319806	0.486259	none	-0.0186974	0.94869	0.0569026	0.936851	none
ENSG00000040275	SPDL1	0.0538152	0.909001	0.158058	0.366392	none	-0.441191	0.000754807	-0.229165	0.354067	none
ENSG00000040341	STAU2	0.0114367	0.988543	0.280057	0.34061	none	0.318967	0.0724206	0.0975374	0.863756	none
ENSG00000040487	SLC66A1	0.0719356	0.944268	-0.346416	0.560496	none	-0.113827	0.679393	0.130362	0.893252	none
ENSG00000040531	CTNS	-0.3403	0.0534329	-0.418684	0.216306	none	-0.00483028	0.986166	0.310297	0.578564	none
ENSG00000040633	PHF23	0.116403	0.690092	0.105996	0.691526	none	-0.156342	0.306909	0.120521	0.733053	none
ENSG00000040933	INPP4A	0.00745376	0.992329	-0.254944	0.578292	none	0.175868	0.322947	0.34982	0.504623	none
ENSG00000041353	RAB27B	-0.385022	0.144511	-0.0440641	0.948598	none	1.07122	3e-05	1.04701	0.0470766	both-UP
ENSG00000041357	PSMA4	0.0125966	0.987357	0.0527707	0.847448	none	-0.0983931	0.605022	0.191022	0.412344	none
ENSG00000041802	LSG1	-0.048944	0.940528	-0.0438312	0.895696	none	-0.243536	0.152742	-0.344279	0.179025	none
ENSG00000041880	PARP3	0.101127	0.818696	-0.182372	0.675783	none	0.197418	0.22211	0.0124203	0.98348	none
ENSG00000041982	TNC	-0.164766	0.921797	0.0101036	0.977102	none	-0.435476	0.373999	-0.504853	0.0659153	none
ENSG00000041988	THAP3	-0.145932	0.813606	-0.403229	0.315474	none	-0.177126	0.45949	-0.370592	0.543212	none
ENSG00000042088	TDP1	0.16346	0.407373	0.0613168	0.873425	none	-0.150045	0.335758	-0.0218078	0.96329	none
ENSG00000042286	AIFM2	0.164769	0.597299	-0.133642	0.630331	none	-0.128949	0.473882	-0.207519	0.57423	none
ENSG00000042317	SPATA7	-0.0114858	0.992329	-0.226701	0.849712	none	0.106514	0.754949	0.175239	0.88446	none
ENSG00000042429	MED17	0.0522115	0.942139	0.257871	0.233264	none	-0.109337	0.570814	-0.154998	0.713664	none
ENSG00000042445	RETSAT	-0.107678	0.74905	-0.00058461	0.99922	none	0.177648	0.307743	-0.132672	0.798045	none
ENSG00000042493	CAPG	0.915726	1.68e-06	0.882064	8.11e-06	none	1.44496	8.89e-19	1.42024	1.1e-07	both-UP
ENSG00000042753	AP2S1	0.158567	0.473818	0.0551582	0.786567	none	0.101578	0.651292	0.100298	0.758731	none
ENSG00000043093	DCUN1D1	-0.0695932	0.933604	0.0781532	0.842694	none	0.0531434	0.823146	0.234284	0.506785	none
ENSG00000043143	JADE2	0.0446299	0.957718	-0.329123	0.416148	none	-0.0603722	0.810318	-0.123818	0.856314	none
ENSG00000043514	TRIT1	0.256037	0.158003	-0.0287241	0.952036	none	-0.00475309	0.985098	-0.0562962	0.91058	none
ENSG00000044090	CUL7	-0.297521	0.0861955	-0.0719945	0.857141	none	-0.13779	0.486508	-0.212239	0.588748	none
ENSG00000044115	CTNNA1	-0.00853328	0.989896	0.0203849	0.929854	none	-0.0161987	0.959935	-0.0174591	0.966101	none
ENSG00000044446	PHKA2	0.00203589	0.997373	0.290519	0.598087	none	-0.163193	0.485888	-0.0668201	0.936726	none
ENSG00000044459	CNTLN	0.00674889	0.992329	0.0351369	0.937465	none	0.243501	0.221455	0.045703	0.931552	none
ENSG00000044574	HSPA5	-0.343155	0.0115823	-0.266613	0.0157844	none	-0.522785	0.00427964	-0.548526	0.00233716	none
ENSG00000046604	DSG2	0.0909631	0.890512	0.33356	0.0774181	none	0.227162	0.273594	0.323655	0.361819	none
ENSG00000046647	GEMIN8	-0.0491264	0.970697	0.00867331	0.993229	none	0.0468839	0.905807	0.299536	0.658596	none
ENSG00000046651	OFD1	0.0659568	0.951607	-0.148023	0.810314	none	-0.0572922	0.851055	-0.0274185	0.972791	none
ENSG00000046653	GPM6B	0.842288	0.494707	NA	NA	none	0.972107	0.0417672	NA	NA	none
ENSG00000047056	WDR37	0.168987	0.731247	0.306154	0.547761	none	0.0486004	0.860628	0.772364	0.0795484	none
ENSG00000047188	YTHDC2	-0.0533839	0.956273	0.144081	0.662447	none	0.00385119	0.99067	-0.0813046	0.885586	none
ENSG00000047230	CTPS2	0.00470789	0.995189	0.143612	0.758015	none	0.0555843	0.863755	-0.0130421	0.984173	none
ENSG00000047249	ATP6V1H	0.0964326	0.834239	0.100559	0.681946	none	-0.199642	0.349347	0.00316347	0.993503	none
ENSG00000047315	POLR2B	0.215739	0.0602847	0.220103	0.0295708	none	-0.0927342	0.597383	0.0402698	0.899207	none
ENSG00000047346	ATOSA	-0.07633	0.916387	0.190997	0.764762	none	0.388365	0.0186965	0.449904	0.444748	none
ENSG00000047365	ARAP2	0.317155	0.273507	0.589858	0.26965	none	0.302769	0.10679	0.276367	0.741053	none
ENSG00000047410	TPR	0.00273249	0.996644	0.125887	0.402174	none	-0.156189	0.556317	-0.0467695	0.965102	none
ENSG00000047578	KATNIP	-0.154783	0.706994	-0.0328627	0.957015	none	-0.0301352	0.912264	-0.0922731	0.893274	none
ENSG00000047579	DTNBP1	-0.127059	0.823023	-0.0539028	0.899768	none	0.0208001	0.936972	0.135735	0.768196	none
ENSG00000047621	C12orf4	-0.0721982	0.906186	0.10723	0.784792	none	-0.108789	0.592809	-0.156188	0.72372	none
ENSG00000047634	SCML1	-0.21459	0.472548	0.0137556	0.983778	none	-0.575638	5.18e-05	-0.618541	0.083693	none
ENSG00000047644	WWC3	-0.045577	0.948735	-0.141017	0.807702	none	0.219448	0.257618	0.456276	0.373209	none
ENSG00000047648	ARHGAP6	-1.04335	0.000264981	-0.322177	0.804363	RNA-DOWN	0.28386	0.504933	NA	NA	none
ENSG00000047849	MAP4	-0.069892	0.894341	-0.011641	0.969704	none	-0.088257	0.738432	-0.142581	0.654929	none
ENSG00000047932	GOPC	0.0765313	0.911013	0.236952	0.184725	none	-0.0319952	0.913669	0.111343	0.769326	none
ENSG00000048028	USP28	-0.0758878	0.901225	-0.0776712	0.846097	none	0.239881	0.120518	0.257423	0.510154	none
ENSG00000048052	HDAC9	0.175468	0.8496	-0.00932884	0.991548	none	-0.692052	0.00091445	-0.722118	0.119678	none
ENSG00000048140	TSPAN17	-0.0520545	0.946185	-0.319503	0.760459	none	0.0335695	0.912103	-0.713765	0.467438	none
ENSG00000048162	NOP16	0.0934674	0.832276	0.0561378	0.840323	none	-0.717544	4.96e-08	-0.548214	0.0056467	none
ENSG00000048342	CC2D2A	-0.165928	0.525338	-0.166927	0.604803	none	-0.187132	0.24648	-0.392904	0.24654	none
ENSG00000048392	RRM2B	0.158958	0.826247	0.30766	0.28855	none	0.476878	0.0123672	0.349818	0.416147	none
ENSG00000048405	ZNF800	-0.00368323	0.995756	0.116641	0.846447	none	-0.148304	0.618179	0.0475803	0.945175	none
ENSG00000048471	SNX29	-0.229455	0.67322	-0.132312	0.81758	none	0.369708	0.102125	0.417784	0.401936	none
ENSG00000048544	MRPS10	0.0457327	0.946857	-0.00974298	0.982318	none	-0.0453303	0.862192	-0.0930181	0.85826	none
ENSG00000048649	RSF1	0.0353641	0.971639	0.200309	0.228827	none	0.0345476	0.901186	0.11671	0.76173	none
ENSG00000048707	VPS13D	-0.110488	0.808783	0.0533658	0.903832	none	0.0735203	0.740379	0.0678129	0.892324	none
ENSG00000048740	CELF2	0.212428	0.525758	0.355756	0.156535	none	0.450342	0.0210212	0.416252	0.229325	none
ENSG00000048828	FAM120A	-0.105782	0.658952	-0.134543	0.517511	none	-0.215515	0.119771	-0.236612	0.426375	none
ENSG00000048991	R3HDM1	0.0233345	0.97965	0.0918075	0.847933	none	-0.0737644	0.697429	0.0640984	0.911881	none
ENSG00000049089	COL9A2	0.19241	0.939301	NA	NA	none	2.41859	3.52e-06	NA	NA	none
ENSG00000049130	KITLG	-0.339078	0.269867	-0.086305	0.903434	none	-0.403666	0.105848	0.191494	0.79123	none
ENSG00000049167	ERCC8	-0.106237	0.896054	-0.134532	0.848191	none	-0.0753717	0.754624	0.178298	0.790924	none
ENSG00000049192	ADAMTS6	0.413957	0.0943036	-0.0195789	0.985423	none	-0.487025	0.000983167	-0.386204	0.586334	none
ENSG00000049239	H6PD	0.165433	0.764617	0.0403269	0.961158	none	0.914927	5.34e-06	1.03686	0.145625	none
ENSG00000049245	VAMP3	0.0847471	0.907113	-0.0667002	0.84788	none	0.226185	0.214126	0.221807	0.393001	none
ENSG00000049246	PER3	-0.36235	0.0322884	-0.337949	0.391431	none	-0.136525	0.51932	-0.457397	0.384804	none
ENSG00000049323	LTBP1	-0.744917	7.63e-08	-0.65935	2.98e-06	none	-0.449717	0.0306119	-0.717839	0.0430525	none
ENSG00000049449	RCN1	-0.0243689	0.972863	0.0391655	0.907767	none	0.0151525	0.938248	0.106365	0.753756	none
ENSG00000049541	RFC2	0.0353788	0.959925	0.0526912	0.851454	none	0.00544445	0.982116	0.236472	0.373209	none
ENSG00000049618	ARID1B	-0.100887	0.732624	-0.255242	0.198727	none	-0.0197246	0.923963	0.000253939	0.999701	none
ENSG00000049656	CLPTM1L	0.0154346	0.986296	-0.0377015	0.965462	none	-0.398065	0.00963461	-0.587808	0.289035	none
ENSG00000049759	NEDD4L	0.381533	0.000226709	0.51837	1.24e-07	none	0.159352	0.439467	0.185934	0.576184	none
ENSG00000049769	PPP1R3F	-0.124147	0.9222	-0.182857	0.909985	none	0.405665	0.114429	NA	NA	none
ENSG00000049860	HEXB	-0.0667642	0.872805	0.0675148	0.773075	none	0.0190747	0.930863	0.105852	0.80531	none
ENSG00000049883	PTCD2	0.0160272	0.988543	0.109524	0.873613	none	-0.0460312	0.880849	0.0407445	0.958548	none
ENSG00000050130	JKAMP	-0.156938	0.472548	0.024254	0.961459	none	-0.18751	0.230133	-0.377881	0.361287	none
ENSG00000050165	DKK3	0.0477762	0.937448	-0.0112552	0.973318	none	0.0544942	0.785948	0.112036	0.727023	none
ENSG00000050344	NFE2L3	0.0696932	0.907583	0.082463	0.860828	none	0.0125964	0.963648	0.0614749	0.908942	none
ENSG00000050393	MCUR1	0.0169166	0.986296	0.128508	0.762098	none	0.0444931	0.889372	-0.109333	0.840263	none
ENSG00000050405	LIMA1	0.00195764	0.996984	0.285947	0.00238236	none	-0.271804	0.211382	-0.119217	0.791198	none
ENSG00000050426	LETMD1	0.0569526	0.949614	0.0204123	0.979884	none	0.168015	0.436196	0.365301	0.500139	none
ENSG00000050438	SLC4A8	0.109004	0.877928	0.125638	0.834884	none	0.161258	0.490375	0.175562	0.79926	none
ENSG00000050748	MAPK9	0.0545791	0.940528	0.0946323	0.855455	none	0.0822301	0.744164	0.331472	0.503995	none
ENSG00000050820	BCAR1	-0.18599	0.641774	-0.322482	0.411456	none	-0.308161	0.0604381	-0.673329	0.0553543	none
ENSG00000051009	FHIP1B	-0.116916	0.802265	0.00486057	0.997238	none	-0.014881	0.95648	-0.421081	0.599024	none
ENSG00000051108	HERPUD1	-0.0247668	0.978384	-0.0997952	0.763719	none	-0.313029	0.0397221	-0.259359	0.424721	none
ENSG00000051128	HOMER3	-0.161715	0.518379	-0.305223	0.144519	none	-0.28855	0.059796	-0.303672	0.363162	none
ENSG00000051180	RAD51	0.071266	0.914125	0.00525233	0.991757	none	-0.0242955	0.921565	0.0688397	0.885586	none
ENSG00000051341	POLQ	0.0554597	0.940528	0.201695	0.518747	none	0.0323452	0.882167	0.396043	0.191342	none
ENSG00000051382	PIK3CB	-0.0698217	0.894638	0.0861375	0.867159	none	0.120568	0.478711	0.282369	0.590262	none
ENSG00000051523	CYBA	-0.11406	0.824622	-0.318371	0.0621999	none	0.283583	0.114456	0.269085	0.499876	none
ENSG00000051596	THOC3	-0.0759054	0.940393	-0.102186	0.950859	none	0.0355716	0.898667	NA	NA	none
ENSG00000051620	HEBP2	0.152336	0.547744	-0.121645	0.793322	none	0.439215	0.00998888	0.5081	0.154286	none
ENSG00000051825	MPHOSPH9	0.0176899	0.986296	0.288352	0.393354	none	0.123197	0.506924	0.705333	0.0272257	none
ENSG00000052126	PLEKHA5	0.0731278	0.908573	0.108047	0.742373	none	0.378207	0.00579684	0.522079	0.0859567	none
ENSG00000052723	SIKE1	-0.229498	0.428138	-0.12939	0.698151	none	0.0966591	0.685084	0.239049	0.54028	none
ENSG00000052749	RRP12	-0.0545106	0.953512	0.0906486	0.752241	none	-0.801483	1.78e-07	-0.986232	1.25e-06	none
ENSG00000052795	FNIP2	0.15117	0.740273	0.326976	0.459043	none	-0.0208594	0.937574	-0.194017	0.807815	none
ENSG00000052802	MSMO1	0.125664	0.761696	0.300619	0.056459	none	0.385701	0.0213713	0.474218	0.0553543	none
ENSG00000052841	TTC17	-0.12518	0.686414	0.0183497	0.967713	none	-0.0553588	0.769056	-0.193487	0.611836	none
ENSG00000053254	FOXN3	0.0639545	0.967841	0.0394582	0.984417	none	0.288975	0.331841	NA	NA	none
ENSG00000053371	AKR7A2	0.0450694	0.949186	-0.139636	0.559338	none	0.588529	2.4e-05	0.292262	0.413624	none
ENSG00000053372	MRTO4	0.105683	0.7163	0.100448	0.648592	none	-0.54929	1.5e-06	-0.414274	0.0754947	none
ENSG00000053501	USE1	0.0575857	0.948957	0.0775396	0.875336	none	0.0227807	0.937553	0.046161	0.940438	none
ENSG00000053747	LAMA3	-0.589017	9.37e-07	-0.574704	0.0660637	none	0.665563	7.43e-07	0.468865	0.405922	none
ENSG00000053770	AP5M1	0.017523	0.986296	0.141925	0.800086	none	0.152862	0.451179	0.103533	0.883123	none
ENSG00000053900	ANAPC4	0.101875	0.80996	0.316071	0.128286	none	0.12273	0.530813	-0.0416283	0.941246	none
ENSG00000054116	TRAPPC3	0.00370448	0.994759	-0.189851	0.306406	none	-0.164135	0.312131	0.0239859	0.953397	none
ENSG00000054118	THRAP3	-0.0219367	0.983721	0.108499	0.480901	none	-0.116341	0.674992	-0.12924	0.76935	none
ENSG00000054148	PHPT1	-0.0284548	0.978393	-0.0923442	0.761852	none	0.14285	0.578127	-0.127659	0.758699	none
ENSG00000054267	ARID4B	0.138936	0.740362	0.228321	0.281935	none	0.0134111	0.966222	0.165493	0.715168	none
ENSG00000054277	OPN3	-0.0388157	0.975011	-0.116816	0.905046	none	0.422005	0.0326613	0.214337	0.826332	none
ENSG00000054282	SDCCAG8	0.0904145	0.936603	0.135621	0.838628	none	0.0465704	0.887668	0.291942	0.671562	none
ENSG00000054392	HHAT	0.15394	0.966767	NA	NA	none	0.806993	0.171518	NA	NA	none
ENSG00000054523	KIF1B	0.0702434	0.942139	0.0885671	0.737576	none	-0.167507	0.486231	-0.0694582	0.863575	none
ENSG00000054598	FOXC1	-0.689763	0.773269	NA	NA	none	-1.23274	0.0725098	NA	NA	none
ENSG00000054611	TBC1D22A	0.0689757	0.929565	0.0483582	0.930638	none	0.125026	0.507745	0.297207	0.506347	none
ENSG00000054654	SYNE2	0.116725	0.960275	0.647455	0.00115087	none	0.752475	0.154175	0.726164	0.368919	none
ENSG00000054690	PLEKHH1	-0.623628	0.783087	NA	NA	none	NA	NA	NA	NA	NA
ENSG00000054793	ATP9A	-0.195709	0.924735	0.137371	0.941902	none	-0.184626	0.808038	NA	NA	none
ENSG00000054965	FAM168A	0.000284015	0.999957	-0.52056	0.183028	none	0.15152	0.533402	-0.0506396	0.958487	none
ENSG00000054967	RELT	0.339677	0.18143	0.151344	0.8729	none	-0.243305	0.299501	-0.323144	0.670067	none
ENSG00000054983	GALC	-0.0403858	0.985954	0.254584	0.842201	none	0.0335656	0.953316	NA	NA	none
ENSG00000055044	NOP58	0.133981	0.565241	0.346583	0.00376652	none	-0.399543	0.00552536	-0.0901534	0.81339	none
ENSG00000055070	SZRD1	0.0555765	0.940528	0.0953972	0.786826	none	-0.137851	0.585815	0.726339	0.00267357	none
ENSG00000055130	CUL1	-0.0157092	0.983721	0.0721278	0.784792	none	-0.286695	0.0436078	-0.1019	0.776525	none
ENSG00000055147	FAM114A2	-0.0697513	0.918452	-0.0300901	0.954637	none	-0.0622503	0.788658	0.255258	0.517726	none
ENSG00000055163	CYFIP2	0.285821	0.842983	NA	NA	none	1.27493	2.13e-06	NA	NA	none
ENSG00000055208	TAB2	-0.00533429	0.992329	-0.00417262	0.995691	none	-0.0177694	0.932527	0.3239	0.408115	none
ENSG00000055211	GINM1	-0.00390802	0.994759	0.0668798	0.855042	none	0.11749	0.650094	0.211683	0.522191	none
ENSG00000055332	EIF2AK2	-0.0214711	0.986296	0.162417	0.409325	none	-0.389128	0.0652783	-0.161496	0.602094	none
ENSG00000055483	USP36	-0.00786794	0.990323	-0.0460478	0.931876	none	-0.404321	0.00458009	-0.509735	0.109766	none
ENSG00000055609	KMT2C	-0.226872	0.373679	-0.442138	0.0503131	none	-0.288217	0.0639027	-0.518687	0.186071	none
ENSG00000055917	PUM2	0.0221508	0.979995	-0.0177001	0.961543	none	0.0219788	0.920676	0.036326	0.931501	none
ENSG00000055950	MRPL43	0.0211256	0.983721	-0.0813814	0.755373	none	0.0987125	0.607523	-0.118341	0.744223	none
ENSG00000055955	ITIH4	-0.394046	0.874614	NA	NA	none	0.745271	0.197931	NA	NA	none
ENSG00000056050	HPF1	0.0360491	0.966251	-0.0034064	0.996487	none	0.164786	0.403577	-0.0258428	0.958703	none
ENSG00000056097	ZFR	-0.0666222	0.899261	0.0160061	0.960714	none	-0.170957	0.360552	-0.0655265	0.878533	none
ENSG00000056277	ZNF280C	0.0153929	0.988752	-0.0216935	0.977102	none	0.387543	0.103812	0.0860681	0.907889	none
ENSG00000056291	NPFFR2	0.0543167	0.988752	NA	NA	none	NA	NA	NA	NA	NA
ENSG00000056558	TRAF1	-0.155052	0.956273	NA	NA	none	-0.0890389	0.888427	NA	NA	none
ENSG00000056586	RC3H2	0.116962	0.837602	0.0719748	0.899103	none	0.0432975	0.87685	0.00974517	0.986854	none
ENSG00000056972	TRAF3IP2	0.018274	0.988199	0.083328	0.905069	none	-0.00462982	0.988749	0.136994	0.851411	none
ENSG00000056998	GYG2	0.782867	0.156656	0.505327	0.754231	none	1.12377	0.000230774	0.973093	0.351178	RNA-UP
ENSG00000057019	DCBLD2	-0.158291	0.423479	-0.082994	0.706106	none	-0.234801	0.12773	-0.155098	0.57932	none
ENSG00000057252	SOAT1	0.0282273	0.969658	0.221981	0.109304	none	-0.374294	0.0232013	-0.131897	0.672961	none
ENSG00000057608	GDI2	0.0460697	0.933604	0.147672	0.253087	none	-0.132512	0.524442	0.073924	0.82036	none
ENSG00000057657	PRDM1	-0.253139	0.899261	NA	NA	none	-0.45143	0.267604	NA	NA	none
ENSG00000057663	ATG5	0.0399194	0.956273	0.198858	0.413873	none	-0.055865	0.789686	0.127348	0.766148	none
ENSG00000057704	TMCC3	0.12248	0.864786	-0.141868	0.786689	none	0.574941	0.0215513	0.433942	0.392152	none
ENSG00000057757	PITHD1	-0.0826654	0.911013	0.184957	0.560322	none	-0.14545	0.46773	-0.164203	0.727331	none
ENSG00000057935	MTA3	-0.0224557	0.97965	0.11192	0.748551	none	0.0996801	0.610374	0.126308	0.773333	none
ENSG00000058056	USP13	-0.040589	0.959569	0.0640573	0.846146	none	-0.0774945	0.714211	0.112483	0.770637	none
ENSG00000058063	ATP11B	0.00835678	0.990637	0.237036	0.504649	none	0.093016	0.632124	0.428116	0.345472	none
ENSG00000058085	LAMC2	-0.00675402	0.995386	0.283091	0.701481	none	-0.652585	0.0141118	-1.33745	0.0177476	RPF-DOWN
ENSG00000058091	CDK14	-0.181799	0.785924	-0.0755026	0.946254	none	0.0894875	0.78038	0.295667	0.812005	none
ENSG00000058262	SEC61A1	-0.07854	0.838118	-0.0815918	0.722536	none	-0.237773	0.189678	-0.250751	0.309546	none
ENSG00000058272	PPP1R12A	0.0512792	0.962475	0.201531	0.146356	none	-0.00884285	0.981312	0.0849506	0.860151	none
ENSG00000058335	RASGRF1	0.207784	0.808783	-0.268322	0.860386	none	1.02365	7.81e-09	NA	NA	none
ENSG00000058453	CROCC	0.056835	0.962009	-0.0196122	0.985582	none	0.583465	0.00859666	0.460603	0.444194	none
ENSG00000058600	POLR3E	-0.0506679	0.965275	-0.169886	0.810314	none	-0.476436	0.00124605	0.0102591	0.98903	none
ENSG00000058668	ATP2B4	-0.22558	0.414156	-0.211277	0.371039	none	-0.585509	0.00419331	-0.733074	0.000131943	none
ENSG00000058673	ZC3H11A	-0.0760869	0.863208	-0.0106484	0.9855	none	0.0639498	0.754398	0.292339	0.500139	none
ENSG00000058729	RIOK2	0.0236903	0.980591	0.220997	0.23357	none	-0.364166	0.0410776	-0.224857	0.496324	none
ENSG00000058799	YIPF1	-0.0565052	0.946857	0.169927	0.765001	none	-0.0303086	0.913837	-0.262411	0.699972	none
ENSG00000058804	NDC1	-0.0124081	0.988543	0.0729652	0.856846	none	-0.030953	0.887155	0.0785765	0.878953	none
ENSG00000059122	FLYWCH1	-0.267688	0.195225	-0.256878	0.568553	none	0.217518	0.298562	-0.250718	0.664654	none
ENSG00000059145	UNKL	0.00769257	0.994573	0.23003	0.786826	none	-0.0692788	0.82384	0.0354082	0.973422	none
ENSG00000059378	PARP12	0.159936	0.732624	0.0685852	0.889864	none	-0.505448	0.000158786	-0.501622	0.119478	none
ENSG00000059573	ALDH18A1	-0.107288	0.784289	0.00181855	0.996842	none	-0.359617	0.0349827	-0.332519	0.168937	none
ENSG00000059588	TARBP1	-0.326491	0.0227934	-0.224179	0.617771	none	-0.118785	0.5446	-0.286313	0.629028	none
ENSG00000059691	GATB	0.0577517	0.922923	-0.0843389	0.786826	none	-0.13343	0.476082	0.00670149	0.987497	none
ENSG00000059728	MXD1	0.018857	0.992329	-0.0117356	0.993049	none	-0.401353	0.331841	-0.459481	0.58295	none
ENSG00000059758	CDK17	-0.0548842	0.950477	0.0230352	0.953406	none	-0.149707	0.478373	0.15228	0.725657	none
ENSG00000059769	DNAJC25	-0.221691	0.591114	-0.0886594	0.93353	none	-0.241437	0.254779	-0.413042	0.676078	none
ENSG00000059804	SLC2A3	-0.0697972	0.931352	-0.196425	0.63708	none	-0.134265	0.602192	0.0775909	0.899765	none
ENSG00000060069	CTDP1	-0.0420451	0.978739	0.0989093	0.894911	none	-0.283873	0.187663	-0.256867	0.705012	none
ENSG00000060138	YBX3	0.0420692	0.944512	-0.087346	0.726076	none	-0.319074	0.0208997	-0.288	0.293629	none
ENSG00000060140	STYK1	0.327754	0.778744	0.359994	0.833793	none	-0.0601291	0.909687	NA	NA	none
ENSG00000060237	WNK1	-0.0184377	0.988421	0.0138866	0.961165	none	0.126856	0.637444	0.099716	0.760922	none
ENSG00000060339	CCAR1	0.0949954	0.757606	0.217962	0.0928389	none	-0.262553	0.0930065	-0.0231135	0.957812	none
ENSG00000060491	OGFR	0.0980377	0.788858	-0.144001	0.679975	none	0.0101576	0.963171	-0.034733	0.946618	none
ENSG00000060642	PIGV	-0.183446	0.591153	-0.141694	0.887326	none	0.424886	0.00963325	-0.292619	0.817234	none
ENSG00000060656	PTPRU	0.324212	0.847102	NA	NA	none	1.984	5.09e-05	NA	NA	none
ENSG00000060688	SNRNP40	0.0804397	0.8496	0.111094	0.549175	none	-0.0793347	0.664905	0.10594	0.727369	none
ENSG00000060718	COL11A1	0.769226	0.182637	0.731706	0.513027	none	1.23586	0.000208226	1.3412	0.0309418	both-UP
ENSG00000060749	QSER1	0.0682579	0.942139	0.224402	0.287064	none	0.0438492	0.860605	0.0362624	0.951554	none
ENSG00000060762	MPC1	-0.224351	0.601904	-0.127013	0.791744	none	-0.119236	0.64039	-0.544323	0.198661	none
ENSG00000060971	ACAA1	-0.02621	0.97965	-0.188581	0.534765	none	-0.0673267	0.753469	-0.128498	0.793085	none
ENSG00000060982	BCAT1	0.0812138	0.911395	0.111961	0.4897	none	0.077596	0.809009	0.219821	0.401016	none
ENSG00000061273	HDAC7	-0.0961715	0.752615	0.00838578	0.987906	none	-0.239836	0.0674408	-0.295271	0.477653	none
ENSG00000061337	LZTS1	0.266566	0.264719	0.231882	0.336487	none	0.552899	0.00356654	0.406808	0.179025	none
ENSG00000061656	SPAG4	0.0274046	0.988543	-0.126945	0.947618	none	0.996694	0.00409019	NA	NA	none
ENSG00000061676	NCKAP1	0.00638681	0.99112	0.0844801	0.675392	none	-0.0913131	0.632513	-0.0370117	0.912123	none
ENSG00000061794	MRPS35	0.020245	0.97965	0.0610385	0.820136	none	-0.301739	0.0277067	-0.242333	0.372377	none
ENSG00000061918	GUCY1B1	-0.336828	0.384138	-0.462808	0.401329	none	0.172253	0.541135	-0.044297	0.961452	none
ENSG00000061936	SFSWAP	0.0510132	0.935163	0.0848978	0.783897	none	-0.218668	0.117313	-0.532536	0.0152396	none
ENSG00000061938	TNK2	-0.122208	0.786216	-0.33788	0.518408	none	0.0453736	0.847114	-0.120905	0.890767	none
ENSG00000061987	MON2	0.0113975	0.988752	0.308256	0.150932	none	-0.0694177	0.796008	-0.0614283	0.901355	none
ENSG00000062194	GPBP1	0.171516	0.357879	0.0746942	0.87159	none	0.0314262	0.893698	0.406758	0.211268	none
ENSG00000062282	DGAT2	-0.728524	0.302466	NA	NA	none	1.01843	0.110382	NA	NA	none
ENSG00000062370	ZNF112	0.0392237	0.978393	-0.113707	0.897692	none	0.16835	0.456959	0.256897	0.771376	none
ENSG00000062485	CS	-0.0723019	0.87113	0.00373306	0.993219	none	-0.280451	0.0384033	-0.416315	0.0964452	none
ENSG00000062582	MRPS24	-0.0374477	0.962009	-0.156951	0.423608	none	-0.163126	0.487414	-0.369984	0.153673	none
ENSG00000062598	ELMO2	-0.15491	0.639208	-0.254782	0.350715	none	0.00359879	0.990636	0.147364	0.752729	none
ENSG00000062650	WAPL	0.0589506	0.917075	0.112635	0.635972	none	-0.164297	0.35676	0.00703676	0.986738	none
ENSG00000062716	VMP1	-0.00849822	0.988634	0.0331419	0.915907	none	-0.118677	0.493606	0.224084	0.426715	none
ENSG00000062725	APPBP2	-0.00751438	0.990323	0.054921	0.881385	none	0.0480399	0.850809	0.290196	0.354067	none
ENSG00000062822	POLD1	-0.014511	0.986557	-0.0911978	0.725956	none	-0.108236	0.570566	-0.202499	0.515859	none
ENSG00000063046	EIF4B	0.0508779	0.920124	0.028492	0.947992	none	0.416934	0.000768222	-0.570086	0.00684803	none
ENSG00000063169	BICRA	0.00798773	0.992329	-0.164624	0.846447	none	0.0115953	0.972315	0.350917	0.652162	none
ENSG00000063176	SPHK2	-0.118695	0.759593	-0.184016	0.819147	none	0.138695	0.474873	-0.181463	0.851577	none
ENSG00000063177	RPL18	0.0721261	0.890678	0.0231742	0.937848	none	0.00664859	0.983482	-0.828115	1.16e-06	none
ENSG00000063180	CA11	0.196073	0.801327	0.287713	0.874681	none	2.28327	3.1e-31	NA	NA	none
ENSG00000063241	ISOC2	-0.0638452	0.93723	-0.00767018	0.991548	none	-0.103484	0.663976	-0.408917	0.357948	none
ENSG00000063244	U2AF2	-0.0262703	0.971639	-0.0637389	0.713161	none	-0.269111	0.0495713	-0.37514	0.0287728	none
ENSG00000063245	EPN1	-0.0397533	0.949186	-0.151433	0.475193	none	-0.0061147	0.983102	-0.133335	0.716261	none
ENSG00000063322	MED29	0.0549244	0.946524	-0.0750609	0.857141	none	0.13378	0.486763	0.113691	0.807845	none
ENSG00000063438	AHRR	-0.192461	0.304885	-0.132908	0.73425	none	-0.0194639	0.930863	-0.201468	0.663929	none
ENSG00000063587	ZNF275	-0.432583	0.54077	-0.417357	0.635972	none	-0.229427	0.554246	-0.768111	0.442626	none
ENSG00000063601	MTMR1	0.173508	0.640711	0.116953	0.742373	none	-0.0141458	0.958057	0.321999	0.318226	none
ENSG00000063660	GPC1	-0.0482928	0.942184	-0.129959	0.710193	none	0.050101	0.840849	-0.292703	0.387189	none
ENSG00000063761	ADCK1	-0.364077	0.71183	-0.665488	0.501314	none	-0.0361411	0.949594	NA	NA	none
ENSG00000063854	HAGH	-0.0129542	0.988543	-0.136834	0.771877	none	0.156029	0.476668	-0.0697947	0.899992	none
ENSG00000063978	RNF4	-0.0192596	0.984629	-0.208262	0.32351	none	-0.3508	0.012546	-0.352961	0.191802	none
ENSG00000064012	CASP8	-0.040185	0.964798	-0.130946	0.635972	none	0.0996662	0.674526	0.171532	0.671562	none
ENSG00000064102	INTS13	-0.0452226	0.942184	0.120522	0.649761	none	-0.395502	0.00204578	0.0490523	0.906029	none
ENSG00000064115	TM7SF3	-0.065761	0.899261	0.0319174	0.951186	none	0.314749	0.031895	-0.0704706	0.894457	none
ENSG00000064199	SPA17	0.0333332	0.978384	0.0253608	0.962226	none	0.106316	0.680033	0.372202	0.284276	none
ENSG00000064201	TSPAN32	-0.13893	0.97965	NA	NA	none	1.97656	0.0106483	NA	NA	none
ENSG00000064225	ST3GAL6	0.343088	0.778468	NA	NA	none	1.18694	0.00338684	NA	NA	none
ENSG00000064300	NGFR	0.643382	1.25e-13	0.555718	2.4e-07	none	0.578749	4.07e-07	0.260767	0.294661	none
ENSG00000064309	CDON	0.172709	0.667963	0.109537	0.838628	none	1.15454	2.84e-12	1.2173	0.000134496	both-UP
ENSG00000064313	TAF2	0.0574842	0.908573	0.256431	0.223648	none	-0.145512	0.350919	0.116865	0.786659	none
ENSG00000064393	HIPK2	0.0279384	0.989896	0.0632661	0.892949	none	-0.335389	0.556023	-0.326624	0.362822	none
ENSG00000064419	TNPO3	-0.279262	0.0162365	-0.233488	0.170601	none	-0.327618	0.00907563	-0.591185	0.0048988	none
ENSG00000064489	NA	0.143889	0.800227	0.234211	0.389292	none	-0.124215	0.6302	0.144003	0.755457	none
ENSG00000064490	RFXANK	0.0424555	0.962009	-0.0732658	0.842201	none	-0.047751	0.831069	0.104085	0.797527	none
ENSG00000064545	TMEM161A	-0.228746	0.309268	-0.34176	0.283856	none	0.00734795	0.982058	0.00773984	0.989664	none
ENSG00000064601	CTSA	-0.187499	0.378642	-0.182381	0.177839	none	0.112434	0.454538	0.0694759	0.844286	none
ENSG00000064607	SUGP2	0.00331653	0.994785	-0.153915	0.550283	none	0.0986863	0.55233	0.113545	0.773333	none
ENSG00000064651	SLC12A2	0.136866	0.80996	0.293909	0.255671	none	-0.0345003	0.917351	-0.0250297	0.96024	none
ENSG00000064652	SNX24	0.252023	0.424161	0.52283	0.087548	none	0.0556454	0.862192	0.250117	0.686591	none
ENSG00000064666	CNN2	0.0732636	0.826806	0.0176835	0.946783	none	0.0525591	0.7643	-0.158003	0.495362	none
ENSG00000064687	ABCA7	0.035479	0.986544	0.12784	0.937465	none	1.29618	1.06e-07	NA	NA	none
ENSG00000064703	DDX20	0.0525053	0.942139	0.182239	0.392759	none	-0.0479277	0.862958	-0.0333483	0.945725	none
ENSG00000064726	BTBD1	-0.0169526	0.985338	0.0448859	0.899768	none	0.00937245	0.967166	-0.10899	0.807815	none
ENSG00000064763	FAR2	-0.128701	0.916377	0.108313	0.921638	none	0.119523	0.7643	0.497199	0.592187	none
ENSG00000064932	SBNO2	-0.0406416	0.964483	-0.223411	0.706734	none	0.0956477	0.614651	0.444326	0.437615	none
ENSG00000064933	PMS1	-0.0164669	0.987021	0.210658	0.444841	none	-0.0539711	0.813666	0.227096	0.636908	none
ENSG00000064961	HMG20B	-0.0177581	0.983721	-0.0714438	0.793957	none	0.15203	0.417173	0.129099	0.680001	none
ENSG00000064989	CALCRL	-0.44544	0.890375	NA	NA	none	1.13316	0.111227	NA	NA	none
ENSG00000064995	TAF11	0.0350817	0.969225	0.0930907	0.81758	none	-0.0245648	0.933662	0.0787613	0.876453	none
ENSG00000064999	ANKS1A	-0.101698	0.854444	-0.0441228	0.938324	none	0.320468	0.114245	0.247754	0.59956	none
ENSG00000065000	AP3D1	-0.0204164	0.978393	-0.0864081	0.691259	none	-0.215125	0.1089	-0.0300125	0.934305	none
ENSG00000065029	ZNF76	0.0499955	0.946524	-0.240603	0.604803	none	0.163435	0.46143	0.118183	0.867657	none
ENSG00000065054	NHERF2	0.148674	0.63714	0.0480948	0.894911	none	-0.0261903	0.920113	-0.460572	0.0900723	none
ENSG00000065057	NTHL1	-0.165286	0.617454	-0.238755	0.376081	none	0.0138079	0.95905	0.0181362	0.973422	none
ENSG00000065060	BLTP3A	0.0825003	0.937154	-0.0974026	0.880442	none	-0.0816577	0.743479	-0.0830674	0.908531	none
ENSG00000065135	GNAI3	0.00506689	0.992329	0.123531	0.41221	none	-0.135533	0.410536	-0.0966286	0.727369	none
ENSG00000065150	IPO5	-0.0569389	0.894638	0.0104735	0.970297	none	-0.434877	0.000161047	-0.672619	5.36e-07	none
ENSG00000065154	OAT	-0.00306699	0.994828	0.0188058	0.94891	none	-0.0827845	0.692266	0.128632	0.665455	none
ENSG00000065183	WDR3	-0.0890564	0.852234	0.161024	0.452577	none	-0.529836	0.0024468	-0.391918	0.138302	none
ENSG00000065243	PKN2	0.018371	0.983776	0.198554	0.250001	none	0.179577	0.392915	0.24715	0.427004	none
ENSG00000065268	WDR18	-0.0319868	0.971639	-0.185479	0.418688	none	-0.279451	0.0703845	-0.607985	0.00521777	none
ENSG00000065308	TRAM2	-0.0979815	0.8836	-0.0915834	0.771988	none	-0.00625643	0.983482	-0.160575	0.69244	none
ENSG00000065328	MCM10	-0.0502537	0.937448	0.0869465	0.711717	none	-0.144735	0.528122	-0.00393699	0.992824	none
ENSG00000065357	DGKA	0.152894	0.657688	0.121714	0.719638	none	0.258006	0.199098	0.402643	0.164354	none
ENSG00000065361	ERBB3	0.22562	0.911013	NA	NA	none	0.745485	0.0234067	NA	NA	none
ENSG00000065413	ANKRD44	-0.250697	0.667963	-0.135141	0.840367	none	0.249712	0.350257	0.348289	0.54127	none
ENSG00000065427	KARS1	0.0154974	0.983748	0.0765236	0.693742	none	-0.396347	0.0013993	-0.435728	0.00643818	none
ENSG00000065457	ADAT1	0.0254963	0.979995	-0.195034	0.662447	none	-0.0401588	0.877101	-0.312505	0.524161	none
ENSG00000065485	PDIA5	-0.0953377	0.849184	0.0765189	0.857141	none	-0.0708343	0.750867	-0.0866273	0.884903	none
ENSG00000065491	TBC1D22B	0.0109233	0.990323	-0.00138633	0.998999	none	0.0301788	0.911994	-0.0247298	0.97642	none
ENSG00000065518	NDUFB4	0.028143	0.975918	-0.239368	0.093084	none	-0.000929065	0.997329	0.00168984	0.996914	none
ENSG00000065526	SPEN	0.0982707	0.957275	-0.00883697	0.984783	none	-0.106454	0.699852	-0.160178	0.791198	none
ENSG00000065534	MYLK	0.0834896	0.901914	0.253224	0.127248	none	0.310053	0.222688	0.18578	0.717048	none
ENSG00000065548	ZC3H15	0.0604553	0.908057	0.144832	0.329675	none	-0.300381	0.0396673	-0.0412192	0.923394	none
ENSG00000065559	MAP2K4	0.00410362	0.995284	-0.0402421	0.94501	none	-0.15203	0.40752	-0.290897	0.518885	none
ENSG00000065600	PACC1	0.0195385	0.988543	-0.0079501	0.991849	none	-0.35584	0.0613788	-0.235307	0.638567	none
ENSG00000065613	SLK	-0.0913665	0.859713	0.0604152	0.813057	none	-0.076989	0.739696	0.19694	0.496114	none
ENSG00000065615	CYB5R4	0.06049	0.951057	0.175705	0.739998	none	-0.142173	0.482015	0.114549	0.874465	none
ENSG00000065618	COL17A1	-0.330025	0.566685	-0.404023	0.648592	none	-0.272992	0.63134	NA	NA	none
ENSG00000065665	SEC61A2	-0.00505983	0.995203	-0.115655	0.917498	none	-0.105519	0.689371	0.209226	0.81334	none
ENSG00000065675	PRKCQ	-0.105028	0.978739	NA	NA	none	0.421989	0.572657	NA	NA	none
ENSG00000065717	TLE2	0.0230709	0.988543	-0.0639748	0.972333	none	0.718579	0.000744103	NA	NA	none
ENSG00000065802	ASB1	0.177143	0.420495	0.109415	0.734709	none	-0.192474	0.204086	-0.309167	0.329568	none
ENSG00000065809	FAM107B	-0.245301	0.631619	-0.133985	0.835697	none	-0.415006	0.0977313	-0.152027	0.826332	none
ENSG00000065833	ME1	-0.136953	0.671904	-0.153655	0.4906	none	-0.165991	0.359292	-0.117166	0.766951	none
ENSG00000065882	TBC1D1	0.0334337	0.966858	-0.0287246	0.952734	none	-0.0383227	0.875886	0.0847153	0.867657	none
ENSG00000065883	CDK13	-0.1193	0.731874	0.027809	0.948418	none	-0.0420221	0.873791	0.265986	0.454888	none
ENSG00000065911	MTHFD2	-0.0599435	0.911564	0.00579212	0.987923	none	-0.32578	0.00726161	-0.365499	0.0841615	none
ENSG00000065923	SLC9A7	-0.230572	0.38631	-0.0328471	0.954637	none	-0.0159691	0.956504	0.175678	0.807815	none
ENSG00000065970	FOXJ2	-0.271122	0.328584	-0.237329	0.697894	none	-0.127539	0.685037	-0.124523	0.878953	none
ENSG00000065978	YBX1	0.0243212	0.971639	-0.0285324	0.940746	none	-0.184574	0.281814	-0.667274	0.00643818	none
ENSG00000065989	PDE4A	0.0652419	0.952675	NA	NA	none	0.699596	0.00101112	NA	NA	none
ENSG00000066027	PPP2R5A	-0.0277368	0.978393	0.0388013	0.961158	none	-0.130355	0.508554	-0.163682	0.810595	none
ENSG00000066044	ELAVL1	0.0206682	0.97965	-0.0922937	0.576355	none	-0.151565	0.35676	-0.13397	0.631381	none
ENSG00000066056	TIE1	0.904361	1.8e-19	0.784661	0.000227413	none	1.3966	1.56e-24	1.46787	1.75e-05	both-UP
ENSG00000066084	DIP2B	-0.0456951	0.969225	0.0649941	0.875588	none	0.15361	0.629689	-0.0999694	0.81339	none
ENSG00000066117	SMARCD1	0.00905484	0.988752	0.0702281	0.849814	none	-0.0417093	0.83002	-0.0204943	0.96329	none
ENSG00000066135	KDM4A	-0.0838997	0.82962	-0.0793556	0.777415	none	-0.0581349	0.789163	-0.181527	0.571141	none
ENSG00000066136	NFYC	-0.084031	0.872872	-0.104705	0.722373	none	-0.160246	0.312717	-0.0679295	0.871755	none
ENSG00000066248	NGEF	-0.0646061	0.987372	NA	NA	none	NA	NA	NA	NA	NA
ENSG00000066279	ASPM	0.0886125	0.845527	0.312084	0.0322921	none	0.26615	0.126903	0.330773	0.371885	none
ENSG00000066322	ELOVL1	-0.238801	0.10865	-0.344079	0.0270761	none	-0.505819	1.59e-05	-0.611466	0.00306495	none
ENSG00000066379	POLR1H	0.367706	0.453891	-0.0912067	0.903434	none	-0.492636	0.071372	-0.113069	0.877279	none
ENSG00000066422	ZBTB11	-0.0432282	0.966251	-0.0364361	0.93106	none	-0.172074	0.417533	-0.17762	0.66735	none
ENSG00000066427	ATXN3	0.0685445	0.933604	-0.0729711	0.857141	none	0.22851	0.291743	0.580238	0.0352031	none
ENSG00000066455	GOLGA5	-0.147961	0.525223	-0.16298	0.568367	none	-0.0381432	0.867033	0.163118	0.688341	none
ENSG00000066557	LRRC40	0.0634402	0.918907	0.231405	0.275426	none	0.0437857	0.865498	0.146588	0.728196	none
ENSG00000066583	ISOC1	-0.167377	0.662668	-0.0254916	0.966243	none	0.0788613	0.74966	-0.0878711	0.876585	none
ENSG00000066629	EML1	-0.290704	0.0679192	-0.446162	0.0844676	none	-0.480951	0.000195424	-0.472427	0.237569	none
ENSG00000066651	TRMT11	0.0688969	0.92046	0.322101	0.248944	none	-0.0531749	0.817631	-0.139097	0.80654	none
ENSG00000066654	THUMPD1	-0.115271	0.828882	0.132167	0.655099	none	-0.0366353	0.905146	0.0415813	0.932208	none
ENSG00000066697	MSANTD3	-0.0243095	0.979198	0.339353	0.0779865	none	-0.531994	0.00476235	-0.364328	0.242075	none
ENSG00000066739	ATG2B	-0.00455651	0.995189	0.00215668	0.99749	none	0.0969404	0.710776	0.0205224	0.973422	none
ENSG00000066777	ARFGEF1	-0.081385	0.872872	0.140975	0.555248	none	-0.0873111	0.658451	-0.00526249	0.989664	none
ENSG00000066827	ZFAT	-0.344973	0.0747385	-0.276936	0.469421	none	0.0446967	0.876736	-0.187796	0.756664	none
ENSG00000066855	MTFR1	0.0800186	0.88323	0.0733187	0.817904	none	-0.022847	0.928327	0.219863	0.5106	none
ENSG00000066923	STAG3	-0.19001	0.929167	0.0827665	0.967237	none	-0.101843	0.837085	NA	NA	none
ENSG00000066926	FECH	-0.0544952	0.940528	-0.0521949	0.903434	none	0.129022	0.460471	0.0840917	0.873692	none
ENSG00000066933	MYO9A	-0.205541	0.899265	-0.120485	0.778617	none	0.0290204	0.931053	0.0987449	0.869003	none
ENSG00000067048	DDX3Y	0.0735336	0.922945	0.182751	0.306406	none	-0.0154093	0.95905	0.193027	0.614296	none
ENSG00000067057	PFKP	0.00246171	0.996644	0.0240944	0.92217	none	-0.266097	0.0805826	-0.398567	0.019099	none
ENSG00000067064	IDI1	0.238718	0.274922	0.27841	0.122231	none	0.252285	0.103499	0.582262	0.00176006	none
ENSG00000067066	SP100	0.134368	0.567743	0.238786	0.0330895	none	-0.23605	0.105591	-0.0772841	0.807532	none
ENSG00000067082	KLF6	0.0459049	0.964687	0.0712363	0.81758	none	-0.251157	0.133946	-0.0900586	0.814472	none
ENSG00000067113	PLPP1	-0.121092	0.891389	0.0911526	0.917992	none	0.310563	0.147425	0.179098	0.861377	none
ENSG00000067141	NEO1	-0.620326	0.384138	-0.140817	0.936433	none	0.0355276	0.956366	NA	NA	none
ENSG00000067167	TRAM1	-0.0167316	0.984169	-0.0972394	0.784792	none	-0.0603492	0.750995	-0.0161715	0.973726	none
ENSG00000067177	PHKA1	-0.422709	0.863208	NA	NA	none	-0.338059	0.725741	NA	NA	none
ENSG00000067182	TNFRSF1A	-0.135017	0.519772	-0.0741543	0.773075	none	-0.117837	0.443605	0.00461715	0.989664	none
ENSG00000067191	CACNB1	0.365503	0.294841	NA	NA	none	0.00279833	0.99393	NA	NA	none
ENSG00000067208	EVI5	0.0654486	0.940528	0.148329	0.678542	none	0.165405	0.464616	0.145363	0.77468	none
ENSG00000067221	STOML1	-0.273678	0.446384	-0.0738798	0.941902	none	-0.135853	0.61186	-0.39657	0.67689	none
ENSG00000067225	PKM	-0.0839736	0.896574	-0.0585039	0.716914	none	-0.00778358	0.978735	0.144316	0.603121	none
ENSG00000067248	DHX29	0.0194731	0.98393	0.223864	0.223075	none	-0.366202	0.0639027	-0.303428	0.327899	none
ENSG00000067334	DNTTIP2	0.0762514	0.886579	0.233722	0.0972136	none	-0.297949	0.106632	0.0148487	0.973422	none
ENSG00000067365	METTL22	0.00608049	0.992694	-0.15592	0.819147	none	-0.159679	0.437486	0.00480236	0.995428	none
ENSG00000067369	TP53BP1	-0.088828	0.861345	-0.0125197	0.964401	none	0.0338698	0.906885	0.0302111	0.943836	none
ENSG00000067445	TRO	0.37638	0.0635926	0.481173	0.306406	none	0.9126	6.8e-10	0.701926	0.180876	none
ENSG00000067533	RRP15	0.0368539	0.964483	0.196235	0.249132	none	-0.597043	1.39e-05	-0.462983	0.0296712	none
ENSG00000067560	RHOA	0.037476	0.946857	0.0542584	0.790019	none	0.013014	0.94872	0.163368	0.454888	none
ENSG00000067596	DHX8	0.00104145	0.998621	0.0956998	0.648592	none	-0.0244546	0.933798	-0.0911255	0.840263	none
ENSG00000067646	ZFY	-0.0587866	0.942139	-0.0197935	0.976242	none	0.121618	0.569844	0.0758543	0.904101	none
ENSG00000067704	IARS2	-0.0645254	0.892426	0.072605	0.760629	none	-0.226278	0.128471	-0.182658	0.492386	none
ENSG00000067715	SYT1	0.145394	0.797679	0.43053	0.0628626	none	0.264613	0.252186	0.317112	0.405922	none
ENSG00000067798	NAV3	0.0185127	0.987021	-0.053456	0.894911	none	-0.862914	2.51e-06	-0.796136	0.00581502	none
ENSG00000067829	IDH3G	0.0144088	0.987357	-0.142802	0.518408	none	-0.109578	0.505619	-0.18011	0.588748	none
ENSG00000067836	ROGDI	-0.279168	0.376308	-0.205536	0.83014	none	0.720363	3.3e-05	0.562435	0.524728	none
ENSG00000067840	PDZD4	0.161743	0.964572	NA	NA	none	1.09163	0.0649208	NA	NA	none
ENSG00000067900	ROCK1	-0.0151455	0.987021	0.131014	0.521473	none	-0.102921	0.605469	0.229424	0.43699	none
ENSG00000067955	CBFB	-0.050988	0.946524	0.0825741	0.695287	none	-0.0961029	0.628958	-0.0676103	0.838294	none
ENSG00000067992	PDK3	-0.296971	0.564446	0.138257	0.885857	none	0.486739	0.116611	1.04545	0.289564	none
ENSG00000068001	HYAL2	-0.0277738	0.978393	-0.139925	0.812734	none	-0.222395	0.212412	-0.595511	0.286831	none
ENSG00000068024	HDAC4	-0.248134	0.446296	-0.527639	0.176885	none	0.0233472	0.955916	-0.351817	0.545072	none
ENSG00000068028	RASSF1	0.128186	0.697114	0.0619765	0.85807	none	0.0344139	0.888561	0.0757114	0.866364	none
ENSG00000068078	FGFR3	0.198081	0.947951	NA	NA	none	0.144443	0.86902	NA	NA	none
ENSG00000068079	IFI35	0.0942205	0.87113	-0.0406228	0.911718	none	-0.235426	0.121214	-0.142367	0.661165	none
ENSG00000068097	HEATR6	-0.027652	0.979198	-0.0418378	0.93353	none	-0.138472	0.429391	-0.197496	0.661165	none
ENSG00000068120	COASY	-0.174564	0.292319	-0.137281	0.691731	none	-0.196126	0.201258	-0.342241	0.309546	none
ENSG00000068137	PLEKHH3	-0.149072	0.744412	0.043512	0.97077	none	0.0827684	0.748788	-0.249952	0.78863	none
ENSG00000068305	MEF2A	0.0857674	0.897428	0.0406926	0.940746	none	0.0693136	0.76577	0.0515817	0.931019	none
ENSG00000068308	OTUD5	0.0242989	0.978393	0.0783319	0.81758	none	0.0331883	0.879204	0.0774981	0.861377	none
ENSG00000068323	TFE3	-0.119405	0.659724	-0.000261371	0.999878	none	-0.259795	0.0756106	-0.4543	0.107188	none
ENSG00000068354	TBC1D25	-0.125723	0.773269	-0.428962	0.486495	none	-0.182045	0.428063	-0.329241	0.727331	none
ENSG00000068366	ACSL4	-0.044408	0.959652	0.169376	0.175691	none	-0.204034	0.43003	-0.259132	0.351014	none
ENSG00000068383	INPP5A	0.0461628	0.964572	0.0706734	0.934792	none	-0.29734	0.0838565	-0.063321	0.941246	none
ENSG00000068394	GPKOW	-0.0327889	0.97189	-0.0713914	0.82841	none	-0.00616443	0.982653	-0.132019	0.725102	none
ENSG00000068400	GRIPAP1	0.00309866	0.995386	0.0454643	0.899963	none	-0.00415636	0.98744	-0.096877	0.80657	none
ENSG00000068438	FTSJ1	0.00993454	0.988543	-0.177409	0.372602	none	-0.426116	0.000844824	-0.292009	0.277231	none
ENSG00000068489	PRR11	0.00300333	0.995871	0.201217	0.382744	none	-0.119877	0.451127	-0.0977764	0.830906	none
ENSG00000068650	ATP11A	-0.0909209	0.911564	0.123461	0.829808	none	0.0527252	0.859949	0.0247525	0.974111	none
ENSG00000068654	POLR1A	-0.0520866	0.941286	0.0648347	0.837149	none	-0.433018	0.0289828	-0.612662	0.00238094	none
ENSG00000068697	LAPTM4A	-0.0692466	0.880261	0.0243619	0.937848	none	0.0507807	0.789807	0.0308796	0.947514	none
ENSG00000068724	TTC7A	0.0556879	0.94298	-0.251327	0.625056	none	0.037482	0.880328	-0.328584	0.574039	none
ENSG00000068745	IP6K2	0.0712862	0.899261	0.0159728	0.967713	none	0.223154	0.136092	0.0835966	0.8308	none
ENSG00000068781	STON1-GTF2A1L	-0.111012	0.929167	0.151445	0.888016	none	1.14846	2.52e-07	1.6719	0.00643818	both-UP
ENSG00000068784	SRBD1	0.117894	0.763518	0.161651	0.570797	none	0.095685	0.694036	0.321322	0.430256	none
ENSG00000068796	KIF2A	0.141995	0.662924	0.187405	0.219609	none	-0.0270393	0.911324	0.130562	0.677098	none
ENSG00000068878	PSME4	0.115371	0.658717	0.160741	0.448595	none	-0.366377	0.00391973	-0.392152	0.0903367	none
ENSG00000068885	IFT80	0.163653	0.504195	0.0195568	0.974151	none	0.508752	0.000108888	0.511293	0.181951	none
ENSG00000068903	SIRT2	-0.0680827	0.942139	-0.02022	0.981045	none	0.153774	0.524912	-0.0448839	0.956919	none
ENSG00000068912	ERLEC1	-0.105266	0.706994	0.0930708	0.786567	none	-0.0263776	0.919934	-0.0977226	0.83504	none
ENSG00000068971	PPP2R5B	-0.104016	0.872539	-0.408495	0.530216	none	-0.106822	0.633561	-0.0153205	0.988203	none
ENSG00000069011	PITX1	-0.205804	0.546508	-0.29564	0.698151	none	-0.183466	0.51193	0.238315	0.820402	none
ENSG00000069020	MAST4	-0.11312	0.898572	-0.110357	0.85847	none	0.136598	0.586826	-0.101472	0.895474	none
ENSG00000069248	NUP133	-0.0233731	0.978734	0.157168	0.416104	none	-0.0117471	0.969414	0.0949097	0.797399	none
ENSG00000069275	NUCKS1	0.0607009	0.917308	0.141016	0.398089	none	0.181176	0.255657	0.499333	0.01176	none
ENSG00000069329	VPS35	-0.0526375	0.924735	0.083671	0.706046	none	-0.00181247	0.994506	-0.0129855	0.972473	none
ENSG00000069345	DNAJA2	0.0809369	0.874614	0.190638	0.136574	none	-0.279526	0.151728	-0.0211152	0.958548	none
ENSG00000069399	BCL3	-0.254323	0.211027	-0.56219	0.179845	none	1.0379	4.92e-14	0.743441	0.214917	RNA-UP
ENSG00000069424	KCNAB2	-0.314282	0.00286819	-0.465936	5.13e-05	none	0.0279126	0.894663	-0.182471	0.560225	none
ENSG00000069431	ABCC9	-0.00384717	0.995871	-0.217581	0.698151	none	-0.853539	1.69e-08	-0.759405	0.134003	none
ENSG00000069493	CLEC2D	-0.0794483	0.986296	NA	NA	none	0.667035	0.374118	NA	NA	none
ENSG00000069509	FUNDC1	0.22496	0.417291	0.131276	0.738202	none	0.108006	0.670186	0.351659	0.373209	none
ENSG00000069667	RORA	-0.521425	0.821656	NA	NA	none	NA	NA	NA	NA	NA
ENSG00000069702	TGFBR3	-0.0833061	0.940528	-0.409938	0.336852	none	-0.108999	0.746106	-0.496353	0.46373	none
ENSG00000069849	ATP1B3	-0.0182903	0.983721	-0.0770717	0.723235	none	-0.235732	0.0843351	0.0190171	0.962284	none
ENSG00000069869	NEDD4	0.128146	0.667467	0.213169	0.109304	none	-0.118477	0.538465	0.0815163	0.836888	none
ENSG00000069943	PIGB	0.0266991	0.979995	0.178421	0.816218	none	0.00143149	0.995554	-0.463848	0.545072	none
ENSG00000069956	MAPK6	-0.011287	0.988543	-0.0176326	0.982269	none	-0.35396	0.0106483	-0.23368	0.673391	none
ENSG00000069966	GNB5	-0.00508331	0.994434	-0.158268	0.475707	none	0.308616	0.0399709	0.0347629	0.936218	none
ENSG00000069974	RAB27A	0.236404	0.227235	0.174022	0.555248	none	0.395262	0.00621491	0.773874	0.00876392	none
ENSG00000069998	HDHD5	-0.121236	0.762436	-0.285524	0.399376	none	-0.106186	0.567826	-0.17386	0.765488	none
ENSG00000070010	UFD1	-0.00534853	0.992329	-0.0864525	0.687534	none	-0.12494	0.46806	-0.0275337	0.940831	none
ENSG00000070018	LRP6	-0.0264562	0.987372	0.370818	0.744517	none	-0.0152849	0.968222	0.0807902	0.958548	none
ENSG00000070047	PHRF1	-0.0574312	0.966858	0.107128	0.883074	none	-0.0787951	0.814395	-0.168182	0.826928	none
ENSG00000070061	ELP1	-0.109202	0.754472	-0.197335	0.313618	none	-0.255289	0.189933	-0.28231	0.392536	none
ENSG00000070081	NUCB2	-0.0267454	0.972908	0.21746	0.13243	none	0.0518951	0.83635	0.407971	0.117322	none
ENSG00000070087	PFN2	-0.067062	0.89023	-0.194717	0.127248	none	0.0495073	0.808828	0.251312	0.37102	none
ENSG00000070159	PTPN3	0.317727	0.942139	NA	NA	none	0.248482	0.776775	NA	NA	none
ENSG00000070182	SPTB	0.370213	0.617454	0.299438	0.818331	none	0.451849	0.225914	0.60508	0.569759	none
ENSG00000070214	SLC44A1	-0.0788614	0.868864	0.143738	0.748551	none	0.575667	1.55e-05	0.394294	0.405922	none
ENSG00000070269	TMEM260	-0.186463	0.732624	-0.152353	0.866078	none	0.215671	0.327458	0.0335917	0.975902	none
ENSG00000070366	SMG6	0.0365095	0.964572	0.00269589	0.996459	none	-0.0283637	0.90753	0.0334187	0.941091	none
ENSG00000070367	EXOC5	-0.0240865	0.983721	0.0724962	0.857456	none	0.0998353	0.582072	0.178764	0.737296	none
ENSG00000070371	CLTCL1	-0.221108	0.755111	-0.240159	0.716255	none	0.0692297	0.847608	-0.30122	0.759225	none
ENSG00000070404	FSTL3	0.229496	0.764364	0.279978	0.786826	none	-0.740952	0.000604001	-0.745082	0.25641	none
ENSG00000070413	DGCR2	-0.12954	0.667842	-0.15302	0.640773	none	0.113537	0.546595	0.519972	0.0765741	none
ENSG00000070423	RNF126	0.137356	0.6794	-0.0220224	0.968763	none	-0.277807	0.073683	-0.567524	0.0639251	none
ENSG00000070444	MNT	-0.0394051	0.979198	-0.246776	0.590742	none	0.28835	0.189933	-0.242455	0.712865	none
ENSG00000070476	ZXDC	-0.017742	0.987753	-0.215743	0.570842	none	-0.0755467	0.749807	-0.282876	0.540072	none
ENSG00000070495	JMJD6	0.0109126	0.988543	-0.0471588	0.894911	none	-0.496053	0.000380699	-0.474399	0.0492277	none
ENSG00000070501	POLB	-0.123005	0.826797	-0.280686	0.461948	none	0.024395	0.927486	-0.0831009	0.89746	none
ENSG00000070540	WIPI1	-0.0540245	0.941273	-0.114596	0.847448	none	0.159948	0.463373	0.09372	0.90152	none
ENSG00000070601	FRMPD1	1.09797	0.029438	NA	NA	none	1.55376	0.00181588	NA	NA	none
ENSG00000070610	GBA2	-0.0746868	0.891389	-0.466667	0.4116	none	-0.147346	0.434367	-0.0622568	0.950644	none
ENSG00000070614	NDST1	0.00936994	0.988752	0.0252249	0.973743	none	-0.236529	0.14876	-0.610353	0.145625	none
ENSG00000070669	ASNS	-0.316277	0.764996	-0.435161	0.454285	none	-0.0971594	0.708403	0.00449744	0.992117	none
ENSG00000070718	AP3M2	-0.0224542	0.983748	0.160627	0.719805	none	0.0973335	0.665785	0.535696	0.142292	none
ENSG00000070756	PABPC1	0.185847	0.276409	0.0287636	0.903832	none	0.0844077	0.739984	-0.125815	0.802157	none
ENSG00000070759	TESK2	-0.0670213	0.969225	-0.143207	0.942121	none	1.16306	4.34e-06	NA	NA	none
ENSG00000070761	CFAP20	0.0496561	0.951854	-0.0402882	0.929037	none	-0.0920128	0.659198	-0.269173	0.447645	none
ENSG00000070770	CSNK2A2	0.10549	0.822598	0.165287	0.472357	none	-0.154546	0.357149	0.058144	0.892226	none
ENSG00000070778	PTPN21	0.130046	0.728001	0.171285	0.777961	none	0.0942352	0.614827	0.364348	0.496114	none
ENSG00000070785	EIF2B3	-0.0933824	0.855477	-0.14506	0.513027	none	-0.359559	0.0257063	-0.079259	0.834364	none
ENSG00000070814	TCOF1	-0.0595215	0.917075	-0.0574719	0.789844	none	-0.248782	0.175893	-0.272458	0.345333	none
ENSG00000070831	CDC42	0.197232	0.227262	0.323779	0.0229018	none	-0.0174039	0.937582	-0.0841406	0.869003	none
ENSG00000070882	OSBPL3	0.166317	0.629207	0.151293	0.709012	none	0.0893488	0.700246	0.164412	0.745656	none
ENSG00000070950	RAD18	0.255261	0.0992589	0.480283	0.000868923	none	-0.208413	0.238898	-0.0757368	0.869531	none
ENSG00000070961	ATP2B1	-0.0228556	0.981947	0.176592	0.242252	none	-0.248067	0.270682	-0.101511	0.78893	none
ENSG00000071051	NCK2	-0.0899244	0.891389	-0.205025	0.658397	none	0.026698	0.918158	0.525016	0.202473	none
ENSG00000071054	MAP4K4	-0.173705	0.159781	-0.040923	0.857141	none	-0.143522	0.280808	0.243564	0.265929	none
ENSG00000071082	RPL31	0.0736881	0.898516	-0.188734	0.316594	none	0.124516	0.63449	-0.794623	0.000153921	none
ENSG00000071127	WDR1	-0.0375148	0.950108	-0.123402	0.302428	none	-0.24157	0.111225	-0.309278	0.0532818	none
ENSG00000071189	SNX13	0.0707676	0.927883	0.363807	0.456555	none	0.180859	0.323954	0.256616	0.732286	none
ENSG00000071205	ARHGAP10	0.00816202	0.989896	-0.0924137	0.816264	none	-0.0131089	0.957208	0.139994	0.743628	none
ENSG00000071242	RPS6KA2	-0.115039	0.732624	-0.110266	0.851454	none	0.206498	0.293822	0.158639	0.828071	none
ENSG00000071243	ING3	-0.0508203	0.957718	-0.0354233	0.940201	none	-0.0718112	0.762709	-0.111128	0.819612	none
ENSG00000071246	VASH1	-0.396435	0.616393	NA	NA	none	1.47624	4.56e-05	NA	NA	none
ENSG00000071282	LMCD1	0.319441	0.544658	0.0879591	0.913956	none	1.23117	1.25e-06	1.48941	0.000665043	both-UP
ENSG00000071462	BUD23	0.0612991	0.906186	-0.0599851	0.847814	none	-0.141806	0.405549	-0.0161137	0.968795	none
ENSG00000071537	SEL1L	-0.301899	0.123164	-0.290891	0.022039	none	-0.233181	0.263635	-0.246761	0.321774	none
ENSG00000071539	TRIP13	-0.0267227	0.970975	0.0649269	0.826075	none	-0.245183	0.0840274	-0.227444	0.441051	none
ENSG00000071553	ATP6AP1	-0.203029	0.306179	-0.221691	0.285671	none	-0.112931	0.498024	-0.133245	0.743363	none
ENSG00000071564	TCF3	-0.051841	0.93094	-0.106662	0.753178	none	-0.170052	0.325012	-0.148364	0.719714	none
ENSG00000071575	TRIB2	-0.168365	0.531317	-0.050699	0.913346	none	0.046841	0.848629	0.155047	0.739389	none
ENSG00000071626	DAZAP1	0.0179363	0.979995	-0.0501377	0.834317	none	-0.223822	0.0838565	-0.29414	0.153275	none
ENSG00000071655	MBD3	-0.0261969	0.97548	0.0859576	0.733815	none	-0.0453822	0.861705	-0.106539	0.784566	none
ENSG00000071794	HLTF	-0.109645	0.88323	0.105427	0.693897	none	0.267211	0.330108	0.356752	0.175451	none
ENSG00000071859	FAM50A	-0.0605737	0.929565	-0.0590372	0.798539	none	-0.101347	0.567998	-0.0101578	0.979068	none
ENSG00000071889	FAM3A	-0.0487352	0.959049	0.00817178	0.991548	none	-0.0930873	0.708297	-0.224531	0.678295	none
ENSG00000071894	CPSF1	0.0327146	0.969225	-0.211539	0.527677	none	0.140529	0.439956	-0.10807	0.830906	none
ENSG00000071967	CYBRD1	-0.0699638	0.923203	-0.0544621	0.880253	none	0.413748	0.00283623	0.282401	0.478798	none
ENSG00000071994	PDCD2	-0.0479213	0.942139	-0.115896	0.725752	none	-0.292643	0.121214	-0.27541	0.455209	none
ENSG00000072041	SLC6A15	0.0460573	0.966858	0.0622635	0.899376	none	0.00321552	0.993774	0.112118	0.850572	none
ENSG00000072042	RDH11	-0.067034	0.879593	0.0099558	0.976242	none	0.0378128	0.859598	0.242871	0.338812	none
ENSG00000072062	PRKACA	-0.115075	0.614107	-0.0671765	0.790628	none	0.065355	0.71956	0.00830077	0.98348	none
ENSG00000072071	ADGRL1	-0.109046	0.939385	NA	NA	none	-0.150407	0.646981	NA	NA	none
ENSG00000072110	ACTN1	0.0380773	0.969151	0.0668204	0.727526	none	-0.500459	0.018274	-0.647013	0.00300267	none
ENSG00000072121	ZFYVE26	-0.0270197	0.971639	0.00327664	0.996827	none	0.01117	0.959935	-0.244613	0.586334	none
ENSG00000072133	RPS6KA6	-0.350009	0.316843	-0.148094	0.892666	none	-0.0172192	0.964245	0.206652	0.854033	none
ENSG00000072134	EPN2	-0.337131	0.0541626	-0.325754	0.409325	none	-0.18275	0.336083	-0.513514	0.257166	none
ENSG00000072135	PTPN18	-0.0345991	0.983349	-0.356531	0.418688	none	0.070218	0.811025	-0.132328	0.861068	none
ENSG00000072163	LIMS2	0.922585	0.0472558	0.677007	0.601234	none	0.975924	0.000533437	1.16879	0.156033	none
ENSG00000072195	SPEG	-0.0366741	0.9621	-0.0362315	0.949906	none	0.411377	0.00713777	0.428498	0.228574	none
ENSG00000072201	LNX1	-0.357986	0.906808	NA	NA	none	0.181771	0.847067	NA	NA	none
ENSG00000072210	ALDH3A2	-0.263762	0.106333	-0.149905	0.591161	none	-0.160866	0.321383	-0.0131272	0.977538	none
ENSG00000072274	TFRC	-0.157581	0.605682	-0.0485305	0.821801	none	-0.225876	0.32919	-0.362904	0.0556455	none
ENSG00000072310	SREBF1	0.10616	0.671422	0.0328537	0.913346	none	0.394866	0.00283277	0.355242	0.091671	none
ENSG00000072364	AFF4	0.00280466	0.998621	0.121267	0.531909	none	0.124872	0.70921	-0.0433307	0.910175	none
ENSG00000072401	UBE2D1	-0.0696943	0.947951	-0.137884	0.786826	none	0.216092	0.309708	0.624989	0.102007	none
ENSG00000072415	PALS1	0.0607576	0.946857	0.243675	0.183028	none	-0.0980121	0.703794	0.155586	0.693034	none
ENSG00000072422	RHOBTB1	0.0589991	0.959049	0.27973	0.727418	none	0.120049	0.648922	0.153737	0.878953	none
ENSG00000072501	SMC1A	-0.371006	0.0259843	-0.0856355	0.681889	none	-0.404144	0.0792295	-0.246047	0.429352	none
ENSG00000072506	HSD17B10	0.00455456	0.994573	-0.14907	0.353098	none	-0.393846	0.00179586	-0.492479	0.00600457	none
ENSG00000072518	MARK2	0.0476697	0.946524	0.212599	0.459293	none	-0.0745521	0.707544	-0.0691955	0.901355	none
ENSG00000072571	HMMR	0.0635982	0.910615	0.17458	0.295369	none	0.179807	0.372488	0.326335	0.306083	none
ENSG00000072609	CHFR	0.0947533	0.866635	-0.117416	0.846814	none	-0.269938	0.138218	-0.614222	0.170825	none
ENSG00000072657	TRHDE	0.27291	0.174156	0.331635	0.0827813	none	0.297763	0.0785885	0.2708	0.552014	none
ENSG00000072682	P4HA2	-0.158173	0.46024	-0.174634	0.361399	none	0.424294	0.0113509	0.651855	0.0036993	none
ENSG00000072736	NFATC3	-0.0320089	0.969225	0.113377	0.818331	none	-0.0110635	0.96082	0.0707718	0.902111	none
ENSG00000072756	TRNT1	0.0416773	0.966239	0.20602	0.465975	none	-0.168489	0.379448	0.332017	0.350564	none
ENSG00000072778	ACADVL	-0.0623872	0.911564	-0.0940331	0.613027	none	-0.198693	0.144847	-0.27391	0.234655	none
ENSG00000072786	STK10	0.034718	0.962178	-0.0702698	0.805358	none	-0.0313635	0.891754	-0.165426	0.639115	none
ENSG00000072803	FBXW11	0.0679496	0.914162	-0.00110213	0.998998	none	-0.0337843	0.876736	0.139952	0.73801	none
ENSG00000072818	ACAP1	1.05227	0.341571	NA	NA	none	1.91367	0.00222516	NA	NA	none
ENSG00000072840	EVC	-0.0218732	0.982298	-0.11253	0.850739	none	0.0421218	0.85497	-0.177304	0.807815	none
ENSG00000072849	DERL2	-0.068071	0.908057	-0.0690833	0.820136	none	-0.125965	0.472604	-0.238517	0.449063	none
ENSG00000072864	NDE1	-0.00326603	0.996804	0.275157	0.468239	none	0.316687	0.0985865	0.316681	0.537587	none
ENSG00000072954	TMEM38A	0.278879	0.925188	NA	NA	none	0.641813	0.228771	NA	NA	none
ENSG00000072958	AP1M1	-0.0853552	0.8496	-0.211524	0.175691	none	-0.0839481	0.644545	-0.335002	0.127949	none
ENSG00000073008	PVR	0.0118707	0.988543	-0.245398	0.376081	none	-0.385063	0.00399383	-0.663816	0.0225538	none
ENSG00000073050	XRCC1	-0.0510548	0.946857	-0.0304394	0.922148	none	-0.0145325	0.958057	0.0689805	0.880449	none
ENSG00000073060	SCARB1	-0.0270058	0.973436	-0.156289	0.548926	none	-0.331581	0.0107039	-0.313463	0.35376	none
ENSG00000073111	MCM2	-0.0200062	0.986544	0.0170906	0.983858	none	0.124065	0.645365	-0.441147	0.0211547	none
ENSG00000073150	PANX2	-0.263728	0.897428	NA	NA	none	-0.557847	0.365909	NA	NA	none
ENSG00000073169	SELENOO	0.127889	0.827024	-0.00942223	0.991548	none	0.179426	0.35676	0.378176	0.554525	none
ENSG00000073331	ALPK1	-0.172532	0.698333	-0.125232	0.880807	none	0.541107	0.00304461	0.685761	0.203791	none
ENSG00000073350	LLGL2	-0.0314122	0.992329	NA	NA	none	0.815673	0.266941	NA	NA	none
ENSG00000073417	PDE8A	-0.293382	0.0202153	-0.238441	0.606968	none	-0.300372	0.0358002	-0.0226103	0.975259	none
ENSG00000073464	CLCN4	0.121623	0.899261	0.194528	0.880082	none	0.351289	0.0968996	-0.523046	0.671899	none
ENSG00000073536	NLE1	-0.0382849	0.969151	-0.126257	0.783318	none	-0.364249	0.0122274	-0.739908	0.0170914	none
ENSG00000073578	SDHA	-0.039244	0.967841	-0.0474143	0.873425	none	-0.0422995	0.858671	-0.0748085	0.82873	none
ENSG00000073584	SMARCE1	-0.0658371	0.890678	-0.0225118	0.956729	none	-0.239322	0.115832	-0.193768	0.625285	none
ENSG00000073605	GSDMB	0.092773	0.97965	NA	NA	none	0.290379	0.618255	NA	NA	none
ENSG00000073614	KDM5A	0.0905139	0.855477	0.147066	0.519105	none	0.143311	0.552037	0.360921	0.156832	none
ENSG00000073670	ADAM11	0.374931	0.849184	NA	NA	none	0.51071	0.364751	NA	NA	none
ENSG00000073711	PPP2R3A	0.132864	0.695778	0.266825	0.276254	none	-0.173978	0.36886	-0.199034	0.642351	none
ENSG00000073712	FERMT2	-0.0682546	0.894341	0.0715955	0.734991	none	-0.284609	0.127108	-0.264133	0.286803	none
ENSG00000073756	PTGS2	0.389589	0.779473	NA	NA	none	0.34748	0.586826	NA	NA	none
ENSG00000073792	IGF2BP2	-0.138397	0.599754	-0.116805	0.693742	none	-0.087509	0.606125	-0.108674	0.814868	none
ENSG00000073803	MAP3K13	0.0510918	0.977877	-0.201455	0.855455	none	0.140674	0.661017	0.224858	0.846194	none
ENSG00000073849	ST6GAL1	-0.398862	0.895753	NA	NA	none	NA	NA	NA	NA	NA
ENSG00000073910	FRY	-0.858986	0.367369	NA	NA	none	0.188663	0.854773	NA	NA	none
ENSG00000073921	PICALM	0.0103499	0.988543	0.101231	0.579898	none	-0.152026	0.483084	-0.124597	0.692253	none
ENSG00000073969	NSF	-0.0366848	0.976145	0.0479419	0.93106	none	0.0424412	0.887668	-0.00196091	0.997828	none
ENSG00000074047	GLI2	-0.139348	0.8496	-0.0531669	0.959111	none	0.0108171	0.97535	-0.522197	0.466707	none
ENSG00000074054	CLASP1	-0.141634	0.675591	-0.135973	0.545503	none	0.0443725	0.878003	-0.0147566	0.973726	none
ENSG00000074071	MRPS34	-0.0284558	0.978393	-0.107399	0.620803	none	-0.157503	0.47687	-0.137544	0.693638	none
ENSG00000074181	NOTCH3	0.365403	0.283843	0.191101	0.857427	none	1.67341	2.57e-19	1.02849	0.171151	RNA-UP
ENSG00000074201	CLNS1A	0.149432	0.481916	0.157723	0.342588	none	0.0273804	0.899247	0.126785	0.693638	none
ENSG00000074219	TEAD2	0.165007	0.700379	-0.22217	0.804988	none	0.281944	0.173668	0.2711	0.769075	none
ENSG00000074266	EED	0.0768519	0.89494	0.149401	0.534649	none	-0.000335125	0.99873	0.11434	0.796527	none
ENSG00000074319	TSG101	-0.0345054	0.959652	-0.0988643	0.643831	none	-0.0952029	0.634613	-0.118183	0.766924	none
ENSG00000074356	NCBP3	-0.0853365	0.844836	0.00256126	0.995781	none	-0.144674	0.411827	-0.0123939	0.973726	none
ENSG00000074370	ATP2A3	0.652927	0.27835	NA	NA	none	2.09252	1.17e-13	NA	NA	none
ENSG00000074416	MGLL	-0.0366902	0.977809	-0.150658	0.569191	none	-0.333703	0.0137849	-0.468475	0.067303	none
ENSG00000074527	NTN4	-0.0558656	0.950477	-0.0774228	0.898764	none	-0.31569	0.045328	-0.545763	0.107746	none
ENSG00000074582	BCS1L	-0.0174332	0.986192	-0.0110619	0.985582	none	-0.207588	0.17386	-0.255281	0.534756	none
ENSG00000074590	NUAK1	-0.0174478	0.991383	NA	NA	none	-0.280703	0.50123	NA	NA	none
ENSG00000074603	DPP8	0.0172703	0.987021	0.0534132	0.888706	none	-0.11615	0.547115	-0.0525409	0.908531	none
ENSG00000074621	SLC24A1	0.182138	0.644753	0.331481	0.844328	none	0.288181	0.155624	NA	NA	none
ENSG00000074657	ZNF532	-0.0945378	0.855477	0.12389	0.913346	none	-0.411136	0.00768574	-0.469625	0.652617	none
ENSG00000074695	LMAN1	-0.0984243	0.83857	0.031962	0.896586	none	-0.188281	0.32185	-0.114047	0.662513	none
ENSG00000074696	HACD3	0.0390419	0.952675	0.0333244	0.897802	none	0.0437741	0.859598	0.0556559	0.870715	none
ENSG00000074755	ZZEF1	-0.00940001	0.989896	0.0376943	0.927296	none	-0.144479	0.502364	-0.407582	0.145696	none
ENSG00000074800	ENO1	-0.0198965	0.97965	-0.04608	0.797415	none	-0.194187	0.311185	-0.11577	0.671899	none
ENSG00000074842	MYDGF	-0.00998644	0.988543	-0.273701	0.0328756	none	-0.142879	0.451127	-0.293259	0.311916	none
ENSG00000074855	ANO8	-0.00482543	0.995386	-0.255049	0.849814	none	0.20318	0.432118	NA	NA	none
ENSG00000074935	TUBE1	-0.142275	0.762593	-0.0527361	0.950396	none	-0.146504	0.519364	-0.387434	0.55634	none
ENSG00000074964	ARHGEF10L	-0.068188	0.930325	-0.316029	0.518408	none	-0.138333	0.476586	-0.282945	0.630527	none
ENSG00000074966	TXK	0.188561	0.959049	NA	NA	none	0.535857	0.369208	NA	NA	none
ENSG00000075089	ACTR6	0.0386541	0.966767	-0.114517	0.762722	none	0.00506245	0.985759	0.254476	0.504452	none
ENSG00000075131	TIPIN	0.160792	0.530456	0.181627	0.420143	none	-0.196155	0.257707	0.0568614	0.889988	none
ENSG00000075142	SRI	0.111412	0.779128	-0.0463142	0.850739	none	0.0544376	0.821792	0.12372	0.690435	none
ENSG00000075151	EIF4G3	-0.0953491	0.832618	0.0212089	0.942121	none	0.0748546	0.786328	0.328927	0.311133	none
ENSG00000075188	NUP37	0.0503389	0.935434	0.0428229	0.899103	none	-0.151727	0.423314	-0.0521067	0.900525	none
ENSG00000075213	SEMA3A	0.0642233	0.935266	0.193258	0.282454	none	0.0419204	0.878089	0.13128	0.717025	none
ENSG00000075218	GTSE1	0.000107331	0.999957	-0.0218496	0.950396	none	0.0814246	0.614877	-0.0943058	0.833092	none
ENSG00000075223	SEMA3C	-0.135481	0.684199	-0.0894182	0.737092	none	-0.584089	9.84e-05	-0.50664	0.0384483	none
ENSG00000075234	TTC38	-0.00819633	0.992329	-0.101534	0.824108	none	-0.0642066	0.776473	-0.551013	0.0780275	none
ENSG00000075239	ACAT1	-0.0706777	0.90462	-0.0837694	0.681889	none	-0.226805	0.158598	0.0214257	0.950644	none
ENSG00000075240	GRAMD4	-0.0680052	0.971639	-0.211652	0.891437	none	0.74843	0.00336754	NA	NA	none
ENSG00000075292	ZNF638	-0.121014	0.746314	0.125628	0.611231	none	-0.0711228	0.801822	0.0285122	0.962477	none
ENSG00000075303	SLC25A40	0.367548	0.037156	0.458575	0.185883	none	0.617967	0.000126257	0.850837	0.0171906	none
ENSG00000075336	TIMM21	-0.0671083	0.911013	-0.107493	0.732208	none	-0.258603	0.134703	-0.115634	0.789771	none
ENSG00000075391	RASAL2	-0.0214285	0.986544	0.0761638	0.851454	none	-0.162969	0.544632	-0.132356	0.788263	none
ENSG00000075399	VPS9D1	-0.0569743	0.964811	-0.355795	0.658381	none	0.584225	0.00401877	0.225676	0.857886	none
ENSG00000075407	ZNF37A	-0.0785691	0.937448	-0.645313	0.394605	none	-0.0748075	0.788854	0.638005	0.499919	none
ENSG00000075413	MARK3	-0.0347066	0.962009	0.104109	0.733815	none	-0.147991	0.313895	0.0982112	0.816304	none
ENSG00000075415	SLC25A3	0.0512051	0.9139	0.0411873	0.823802	none	-0.075429	0.670465	-0.106086	0.672293	none
ENSG00000075420	FNDC3B	-0.294738	0.0872654	-0.21015	0.210126	none	-0.200923	0.387844	-0.306163	0.318213	none
ENSG00000075426	FOSL2	-0.0905519	0.872872	-0.0386664	0.912923	none	-0.438657	0.00359187	-0.422822	0.0762726	none
ENSG00000075539	FRYL	-0.123234	0.801327	0.0875125	0.76824	none	-0.0330394	0.910651	-0.0724224	0.869003	none
ENSG00000075568	TMEM131	-0.119049	0.73833	0.00515184	0.991548	none	-0.147792	0.446282	-0.0706055	0.869337	none
ENSG00000075618	FSCN1	0.0681697	0.909001	-0.057907	0.857141	none	0.32044	0.0245692	-0.0839224	0.83128	none
ENSG00000075624	ACTB	0.0461678	0.946857	-0.0402558	0.873425	none	-0.233741	0.0812766	-0.348755	0.0164365	none
ENSG00000075643	MOCOS	-0.0771935	0.899348	-0.0758032	0.899983	none	0.0598283	0.77612	-0.045301	0.946438	none
ENSG00000075651	PLD1	-0.118914	0.899261	-0.383213	0.446153	none	0.602514	0.0072109	0.188668	0.81824	none
ENSG00000075702	WDR62	0.0762354	0.863578	0.0019565	0.99749	none	-0.279191	0.0347454	-0.786331	0.000360091	none
ENSG00000075711	DLG1	0.175933	0.428138	0.313394	0.0114438	none	0.291119	0.0222469	0.476461	0.0229161	none
ENSG00000075785	RAB7A	-0.0325082	0.959049	-0.00868307	0.974663	none	-0.176745	0.256851	-0.159211	0.517726	none
ENSG00000075790	BCAP29	0.0216927	0.987289	0.236838	0.795663	none	-0.0451246	0.880849	0.237078	0.670067	none
ENSG00000075826	SEC31B	-0.0430241	0.988543	NA	NA	none	0.724982	0.0470232	NA	NA	none
ENSG00000075856	SART3	-0.0253086	0.975356	-0.020951	0.9428	none	-0.0455589	0.838944	0.0898337	0.800446	none
ENSG00000075914	EXOSC7	0.155071	0.60005	-0.0480493	0.882347	none	-0.0877596	0.654353	-0.0205289	0.958548	none
ENSG00000075945	KIFAP3	0.0928505	0.911564	0.205908	0.482006	none	0.110085	0.690236	0.120193	0.809099	none
ENSG00000075975	MKRN2	-0.100184	0.902633	-0.0893123	0.795815	none	-0.211835	0.29094	-0.369764	0.162931	none
ENSG00000076003	MCM6	-0.097163	0.746314	0.0253088	0.913473	none	0.0298896	0.915717	0.0152935	0.968933	none
ENSG00000076043	REXO2	0.0266337	0.970868	-0.0186749	0.942121	none	-0.162028	0.293943	-0.0401253	0.902995	none
ENSG00000076053	RBM7	0.121624	0.781141	0.0130504	0.977685	none	0.0667246	0.756626	-0.185241	0.623026	none
ENSG00000076067	RBMS2	0.0332341	0.977877	-0.0882373	0.909438	none	-0.105272	0.691278	-0.282815	0.646608	none
ENSG00000076108	BAZ2A	0.195339	0.270532	0.274216	0.0979917	none	0.00601701	0.981774	0.268259	0.362001	none
ENSG00000076201	PTPN23	0.008659	0.989896	0.117396	0.653893	none	0.0154162	0.954685	-0.112685	0.788043	none
ENSG00000076242	MLH1	-0.0462144	0.944816	0.162884	0.350715	none	0.0634671	0.757871	0.175504	0.543296	none
ENSG00000076248	UNG	-0.00548147	0.992329	0.0727532	0.775925	none	0.221625	0.143872	0.453969	0.0171522	none
ENSG00000076258	FMO4	-0.239553	0.946857	NA	NA	none	0.032621	0.973643	NA	NA	none
ENSG00000076321	KLHL20	-0.0686765	0.929167	-0.228172	0.476507	none	0.0694697	0.766279	0.182695	0.747553	none
ENSG00000076351	SLC46A1	0.111817	0.966239	NA	NA	none	-0.276494	0.519685	NA	NA	none
ENSG00000076356	PLXNA2	0.331692	0.234914	0.541249	0.260773	none	-0.407274	0.0208669	-0.415906	0.50952	none
ENSG00000076382	SPAG5	0.0271155	0.969225	-0.0129716	0.964401	none	-0.110678	0.471515	-0.0985864	0.75188	none
ENSG00000076513	ANKRD13A	0.165293	0.501611	0.270237	0.147467	none	-0.373504	0.00257424	-0.404517	0.101541	none
ENSG00000076554	TPD52	-0.196412	0.969225	NA	NA	none	1.36824	0.00972352	NA	NA	none
ENSG00000076555	ACACB	-0.121987	0.910615	-0.708727	0.585423	none	0.722979	0.00108651	NA	NA	none
ENSG00000076604	TRAF4	0.240113	0.215973	0.290132	0.474201	none	0.0245422	0.93092	-0.313513	0.605937	none
ENSG00000076641	PAG1	-0.0545835	0.966239	0.0739161	0.888953	none	-0.181314	0.477469	-0.0510488	0.932579	none
ENSG00000076650	GPATCH1	0.031459	0.98098	0.0569945	0.927296	none	-0.0885405	0.691633	-0.108274	0.876433	none
ENSG00000076662	ICAM3	0.028195	0.986296	-0.160289	0.85847	none	-0.0935874	0.781423	0.289575	0.725244	none
ENSG00000076685	NT5C2	0.00636113	0.99177	0.0283559	0.94295	none	-0.148694	0.376155	0.112267	0.776667	none
ENSG00000076706	MCAM	0.880804	1.94e-18	0.719187	7.27e-10	none	1.07741	2.42e-20	0.956312	6.62e-08	RNA-UP
ENSG00000076770	MBNL3	0.193305	0.872872	0.146405	0.87934	none	0.183302	0.697264	0.594399	0.371199	none
ENSG00000076924	XAB2	0.0394481	0.964572	-0.159228	0.47995	none	-0.0579956	0.7848	-0.274246	0.352461	none
ENSG00000076928	ARHGEF1	0.0235274	0.97633	0.0730186	0.784792	none	-0.0723351	0.724929	-0.0126973	0.975259	none
ENSG00000076944	STXBP2	0.131062	0.959652	0.314031	0.863873	none	0.229518	0.657081	NA	NA	none
ENSG00000076984	MAP2K7	0.00829757	0.990323	-0.0697469	0.857393	none	0.162385	0.35676	-0.113757	0.803127	none
ENSG00000077044	DGKD	0.0619718	0.938013	-0.0271867	0.980342	none	0.0235931	0.920676	0.123037	0.894235	none
ENSG00000077063	CTTNBP2	-0.270889	0.728001	-0.0643292	0.968763	none	-0.439911	0.114207	-0.0683891	0.958703	none
ENSG00000077092	RARB	-0.352734	0.901225	NA	NA	none	NA	NA	NA	NA	NA
ENSG00000077097	TOP2B	-0.0132782	0.987021	0.181864	0.272344	none	-0.00115353	0.996793	0.0913292	0.817191	none
ENSG00000077147	TM9SF3	-0.0406788	0.953512	-0.0516207	0.819147	none	-0.170507	0.320255	0.0733021	0.8308	none
ENSG00000077150	NFKB2	-0.341002	0.0447498	-0.175497	0.588095	none	0.0691615	0.80321	0.295926	0.52474	none
ENSG00000077152	UBE2T	0.0909305	0.802141	-0.00683088	0.983655	none	0.246342	0.0751419	0.27531	0.188382	none
ENSG00000077157	PPP1R12B	-0.071667	0.969225	-0.0900655	0.949906	none	0.313833	0.368446	NA	NA	none
ENSG00000077232	DNAJC10	-0.0387438	0.946857	0.0228799	0.951964	none	-0.231646	0.0695761	-0.0416895	0.926953	none
ENSG00000077235	GTF3C1	-0.153365	0.644753	-0.0413531	0.893726	none	-0.108579	0.684229	-0.163112	0.6095	none
ENSG00000077238	IL4R	0.0987492	0.88323	-0.167291	0.824108	none	0.0386083	0.87664	0.0594226	0.945725	none
ENSG00000077254	USP33	-0.0473193	0.942139	0.0235051	0.943959	none	0.123968	0.490282	0.241452	0.422801	none
ENSG00000077264	PAK3	-0.498348	0.674324	0.0068483	0.99749	none	-0.39088	0.428967	NA	NA	none
ENSG00000077312	SNRPA	-0.0317288	0.970136	-0.0205665	0.952734	none	-0.0849148	0.686545	-0.156012	0.580956	none
ENSG00000077348	EXOSC5	-0.0253402	0.983721	-0.285717	0.127035	none	-0.471271	0.00108194	-0.521036	0.0373048	none
ENSG00000077380	DYNC1I2	0.05466	0.939385	0.25968	0.111562	none	-0.0263489	0.924176	0.106336	0.814868	none
ENSG00000077454	LRCH4	0.104549	0.744412	-0.0294249	0.956247	none	0.14473	0.378477	0.255948	0.515732	none
ENSG00000077458	FAM76B	0.143171	0.822598	0.210769	0.685277	none	0.138669	0.578761	0.0514455	0.950406	none
ENSG00000077463	SIRT6	-0.0371974	0.975509	-0.138655	0.788488	none	-0.0833617	0.744515	-0.197518	0.739592	none
ENSG00000077514	POLD3	0.0118423	0.988543	0.0501067	0.894292	none	0.0634755	0.771051	0.0298114	0.952932	none
ENSG00000077522	ACTN2	0.666816	0.660967	NA	NA	none	-0.102489	0.930863	NA	NA	none
ENSG00000077549	CAPZB	-0.000838877	0.998621	-0.0261913	0.902309	none	0.150332	0.277067	0.230933	0.237891	none
ENSG00000077585	GPR137B	-0.190149	0.83857	NA	NA	none	0.354702	0.319177	NA	NA	none
ENSG00000077684	JADE1	0.12316	0.715127	-0.0747051	0.852965	none	0.0446518	0.859233	0.174168	0.687446	none
ENSG00000077713	SLC25A43	-0.0869149	0.911564	-0.195221	0.819147	none	-0.106118	0.696447	-0.220381	0.802778	none
ENSG00000077721	UBE2A	-0.0259944	0.976145	0.137325	0.587856	none	-0.0485364	0.812167	-0.0266746	0.950644	none
ENSG00000077782	FGFR1	-0.427202	3.35e-05	-0.573721	7.73e-05	none	-0.508854	0.000142691	-0.266945	0.409288	none
ENSG00000077942	FBLN1	0.885321	0.369567	NA	NA	none	1.505	0.000177958	1.60714	0.0666366	RNA-UP
ENSG00000078018	MAP2	-0.212748	0.955553	NA	NA	none	1.52209	0.0216549	NA	NA	none
ENSG00000078043	PIAS2	0.122141	0.732624	0.042965	0.937118	none	0.0889792	0.708772	0.589595	0.119971	none
ENSG00000078061	ARAF	-0.0131075	0.987372	-0.214405	0.445945	none	-0.0675581	0.789184	-0.226678	0.590262	none
ENSG00000078070	MCCC1	0.0531293	0.940528	-0.0325621	0.939188	none	0.148604	0.423347	0.262069	0.431009	none
ENSG00000078098	FAP	-0.206743	0.47838	-0.0907953	0.838628	none	0.441307	0.00853124	0.676579	0.0692991	none
ENSG00000078124	ACER3	0.200336	0.587385	0.300353	0.492676	none	0.0633684	0.845228	-0.0864762	0.913677	none
ENSG00000078140	UBE2K	-0.0125652	0.988543	-0.000744474	0.998803	none	-0.146259	0.35676	0.0116791	0.975259	none
ENSG00000078142	PIK3C3	-0.0260872	0.978393	0.168664	0.419519	none	0.0516169	0.847771	0.180136	0.6217	none
ENSG00000078177	N4BP2	0.370884	0.106723	0.572046	0.0400425	none	0.384205	0.0379873	0.602203	0.209565	none
ENSG00000078237	TIGAR	0.115624	0.809509	0.0657433	0.868999	none	-0.131747	0.474976	0.168243	0.664654	none
ENSG00000078246	TULP3	0.0295862	0.971639	-0.00941555	0.982831	none	0.20355	0.153256	0.403113	0.17816	none
ENSG00000078269	SYNJ2	-0.299603	0.0161806	-0.240427	0.0926615	none	-0.0240146	0.912933	-0.0841663	0.826114	none
ENSG00000078304	PPP2R5C	-0.00914648	0.988543	0.00310161	0.995781	none	-0.052466	0.800748	-0.0561126	0.889486	none
ENSG00000078369	GNB1	0.012989	0.986557	-0.0819217	0.628566	none	-0.144058	0.283744	-0.013931	0.964684	none
ENSG00000078401	EDN1	-0.00597521	0.998975	NA	NA	none	-0.757432	0.301616	NA	NA	none
ENSG00000078403	MLLT10	0.0752716	0.889634	-0.0772876	0.916532	none	-0.0135358	0.954476	0.0841041	0.90152	none
ENSG00000078487	ZCWPW1	-0.285898	0.753589	NA	NA	none	0.372773	0.324633	NA	NA	none
ENSG00000078618	NRDC	0.0102618	0.988543	0.110087	0.4906	none	-0.134738	0.498275	-0.0364884	0.915931	none
ENSG00000078668	VDAC3	-0.0270237	0.969225	0.0209358	0.9428	none	-0.0943109	0.612928	0.100443	0.752729	none
ENSG00000078674	PCM1	0.11032	0.698124	0.226681	0.0944217	none	-0.0678804	0.776472	0.19086	0.586334	none
ENSG00000078687	TNRC6C	-0.197647	0.647642	-0.00377262	0.998275	none	-0.136334	0.560594	-1.07728	0.163955	none
ENSG00000078699	CBFA2T2	0.0270742	0.987289	-0.187859	0.77714	none	0.0188201	0.959854	-0.087288	0.920628	none
ENSG00000078725	BRINP1	-0.294793	0.946857	NA	NA	none	0.38759	0.570566	NA	NA	none
ENSG00000078747	ITCH	-0.269806	0.0330132	-0.357855	0.00938085	none	-0.43179	0.000600449	-0.299774	0.268738	none
ENSG00000078804	TP53INP2	-0.0839215	0.977809	-0.237842	0.824108	none	0.902069	0.0309533	0.304617	0.827995	none
ENSG00000078808	SDF4	-0.0791784	0.847988	-0.191632	0.176982	none	-0.294084	0.0225969	-0.116685	0.726032	none
ENSG00000078902	TOLLIP	-0.0352432	0.977877	-0.0545178	0.901768	none	0.0519948	0.829968	-0.147676	0.769326	none
ENSG00000078967	UBE2D4	-0.137765	0.911013	0.176563	0.900937	none	-0.309042	0.240136	NA	NA	none
ENSG00000079102	RUNX1T1	0.154714	0.972808	NA	NA	none	-0.598558	0.21104	NA	NA	none
ENSG00000079134	THOC1	0.0311268	0.969151	0.074958	0.820136	none	0.0264794	0.90879	0.0431466	0.91737	none
ENSG00000079150	FKBP7	-0.113397	0.83857	0.0100957	0.982642	none	0.219605	0.263635	0.436767	0.125851	none
ENSG00000079156	OSBPL6	-0.0613798	0.929167	-0.00393956	0.996353	none	-0.35161	0.0157	-0.0386203	0.950644	none
ENSG00000079215	SLC1A3	-0.336666	0.378573	-0.119968	0.880462	none	0.0362609	0.932465	-0.188384	0.821408	none
ENSG00000079246	XRCC5	0.0696174	0.879879	0.132835	0.20069	none	-0.0788179	0.737371	0.0132726	0.968933	none
ENSG00000079257	LXN	-0.236194	0.319631	-0.0995238	0.812494	none	0.91778	5.97e-08	0.977253	0.00555053	none
ENSG00000079263	SP140	0.0990278	0.940528	0.294273	0.588687	none	0.637102	0.00734289	0.846784	0.145512	none
ENSG00000079277	MKNK1	0.0468957	0.966045	0.118266	0.810314	none	0.0832694	0.726411	0.298869	0.415656	none
ENSG00000079308	TNS1	0.0217521	0.986557	0.0347089	0.963798	none	-0.198061	0.450143	-0.178504	0.754914	none
ENSG00000079313	REXO1	-0.0365767	0.964483	-0.146059	0.788959	none	-0.300415	0.0611156	-0.629154	0.0968184	none
ENSG00000079332	SAR1A	0.0952058	0.746314	-0.0552266	0.819687	none	-0.0308731	0.885947	0.00773855	0.984317	none
ENSG00000079335	CDC14A	0.15943	0.849184	0.315065	0.68307	none	0.146787	0.590797	-0.0162969	0.98739	none
ENSG00000079337	RAPGEF3	-0.24503	0.908057	NA	NA	none	0.448163	0.395489	NA	NA	none
ENSG00000079387	SENP1	0.0894543	0.854444	-0.0386067	0.935307	none	0.041735	0.850726	0.264106	0.504623	none
ENSG00000079393	DUSP13B	0.178615	0.842983	0.065931	0.968718	none	0.985338	2.68e-06	0.521876	0.667302	none
ENSG00000079432	CIC	-0.173124	0.568134	-0.226044	0.363416	none	0.00393442	0.98881	-0.229442	0.547933	none
ENSG00000079435	LIPE	0.14318	0.825574	-0.39996	0.563119	none	0.175469	0.421926	-0.431124	0.590262	none
ENSG00000079459	FDFT1	0.136325	0.647645	0.129282	0.675392	none	0.561579	0.000207748	0.689564	0.006659	none
ENSG00000079462	PAFAH1B3	0.0393892	0.969225	-0.050883	0.886989	none	0.18812	0.300569	0.356517	0.166771	none
ENSG00000079482	OPHN1	0.127583	0.891389	0.197148	0.786826	none	0.0645654	0.857823	0.0659403	0.942229	none
ENSG00000079616	KIF22	0.0890574	0.83857	0.102867	0.587856	none	0.0722446	0.724731	-0.0762633	0.828194	none
ENSG00000079691	CARMIL1	-0.0147189	0.988634	0.120582	0.886845	none	0.194168	0.460471	0.69196	0.220168	none
ENSG00000079739	PGM1	-0.153036	0.53809	-0.0902551	0.737092	none	0.217158	0.172661	0.25385	0.404787	none
ENSG00000079785	DDX1	-0.0374528	0.959569	0.041623	0.847933	none	-0.298768	0.093752	-0.225873	0.375477	none
ENSG00000079805	DNM2	0.0247871	0.971639	-0.0107127	0.972498	none	-0.0384655	0.851963	-0.0495943	0.893922	none
ENSG00000079819	EPB41L2	0.0152424	0.987372	0.281323	0.00608089	none	0.133149	0.573009	0.228998	0.558868	none
ENSG00000079931	MOXD1	-0.145614	0.496522	-0.101547	0.719608	none	0.262938	0.0471274	0.134766	0.734096	none
ENSG00000079950	STX7	-0.023895	0.97943	0.0477941	0.891041	none	0.0595651	0.780731	0.00143607	0.99794	none
ENSG00000079974	RABL2B	-0.292625	0.759441	-0.478807	0.698423	none	0.168759	0.748788	NA	NA	none
ENSG00000079999	KEAP1	-0.0743518	0.890678	-0.290644	0.119793	none	-0.1394	0.358631	-0.374278	0.172744	none
ENSG00000080031	PTPRH	-0.683509	0.239442	NA	NA	none	0.143138	0.795485	NA	NA	none
ENSG00000080189	SLC35C2	-0.12485	0.710829	-0.46558	0.335467	none	0.0463771	0.854786	-0.375649	0.636908	none
ENSG00000080200	CRYBG3	-0.117297	0.822598	0.117227	0.739998	none	0.0640588	0.840812	0.0239967	0.964336	none
ENSG00000080298	RFX3	0.374134	0.378573	-0.0385631	0.975542	none	0.208811	0.463842	0.0415351	0.968933	none
ENSG00000080345	RIF1	0.146742	0.700738	0.2804	0.0085126	none	-0.0396666	0.906746	0.0383122	0.936201	none
ENSG00000080371	RAB21	-0.0924903	0.8496	0.0458002	0.872528	none	-0.228426	0.220854	-0.142449	0.621467	none
ENSG00000080493	SLC4A4	-0.158556	0.763518	-0.129407	0.800724	none	-1.14581	8.22e-09	-1.17614	0.000100523	both-DOWN
ENSG00000080503	SMARCA2	-0.106509	0.8015	0.103629	0.709012	none	0.091222	0.695671	0.32822	0.257746	none
ENSG00000080546	SESN1	0.320257	0.431183	0.60293	0.406124	none	0.713172	0.000453194	0.830339	0.367653	none
ENSG00000080573	COL5A3	-0.816926	0.217297	NA	NA	none	-1.20203	0.00684228	NA	NA	none
ENSG00000080603	SRCAP	-0.0586463	0.935163	0.0495672	0.879389	none	-0.0189622	0.945604	-0.202684	0.603121	none
ENSG00000080608	PUM3	0.110347	0.740983	0.237033	0.124425	none	-0.56599	0.000162603	-0.371392	0.143438	none
ENSG00000080802	CNOT4	-0.0370805	0.969163	0.0895062	0.881648	none	-0.188226	0.29625	0.0354167	0.958548	none
ENSG00000080815	PSEN1	-0.0109074	0.988543	-0.0483664	0.917992	none	-0.166669	0.402709	-0.216035	0.584462	none
ENSG00000080819	CPOX	-0.111814	0.761696	-0.152362	0.518489	none	-0.103545	0.655042	-0.0404626	0.932707	none
ENSG00000080822	CLDND1	0.0331788	0.969225	0.0138016	0.98103	none	0.0424291	0.86902	0.390438	0.195008	none
ENSG00000080823	MOK	0.423091	0.00015989	0.346694	0.147463	none	-0.682925	5.48e-07	-0.594487	0.0142765	none
ENSG00000080824	HSP90AA1	-0.0255642	0.973272	0.0454655	0.823671	none	-0.418727	0.0167949	-0.20743	0.445347	none
ENSG00000080839	RBL1	-0.198517	0.392847	0.0602832	0.846146	none	-0.0697224	0.812271	-0.045416	0.907889	none
ENSG00000080845	DLGAP4	0.111961	0.73833	0.0835706	0.804363	none	-0.119636	0.518882	-0.294272	0.291549	none
ENSG00000080986	NDC80	0.0320703	0.969225	0.239689	0.0809596	none	-0.0252341	0.927286	0.0941245	0.79123	none
ENSG00000081014	AP4E1	-0.0363362	0.971639	0.176617	0.716741	none	-0.0724554	0.756626	-0.295004	0.609347	none
ENSG00000081019	RSBN1	0.17064	0.731247	0.118859	0.821863	none	0.0426177	0.908477	0.0486129	0.943863	none
ENSG00000081026	MAGI3	-0.0599208	0.949186	0.00583462	0.993518	none	0.0652147	0.824028	0.268118	0.574385	none
ENSG00000081041	CXCL2	-0.556244	0.80996	NA	NA	none	-1.26681	0.125796	NA	NA	none
ENSG00000081051	AFP	0.1275	0.949614	0.101079	0.948697	none	-0.746362	0.0112129	NA	NA	none
ENSG00000081052	COL4A4	-0.101454	0.98617	NA	NA	none	1.34643	0.109766	NA	NA	none
ENSG00000081059	TCF7	-0.341132	0.8496	NA	NA	none	0.00757978	0.993677	NA	NA	none
ENSG00000081087	OSTM1	-0.198433	0.413074	-0.0973185	0.821863	none	-0.223782	0.171873	-0.106345	0.846194	none
ENSG00000081154	PCNP	0.0747363	0.885683	0.0735946	0.833822	none	-0.0343538	0.888296	0.376565	0.108973	none
ENSG00000081177	EXD2	0.0289957	0.97965	0.00910422	0.9914	none	0.114986	0.615243	0.152669	0.816304	none
ENSG00000081181	ARG2	-0.12391	0.810355	-0.109152	0.819147	none	0.0869181	0.761737	0.316548	0.435169	none
ENSG00000081189	MEF2C	0.470677	0.20997	1.05644	0.00762821	RPF-UP	0.214494	0.529755	0.971524	0.0866508	none
ENSG00000081307	UBA5	0.0553147	0.935266	0.239617	0.249414	none	-0.352277	0.0213462	-0.151813	0.680001	none
ENSG00000081320	STK17B	0.0323615	0.969658	0.163259	0.36362	none	-0.11109	0.550102	0.299643	0.22443	none
ENSG00000081377	CDC14B	-0.100306	0.937448	NA	NA	none	-0.0339423	0.921565	NA	NA	none
ENSG00000081386	ZNF510	0.181213	0.67147	-0.340713	0.685277	none	0.0888825	0.708878	0.0708141	0.953524	none
ENSG00000081692	JMJD4	0.114517	0.83857	0.308743	0.507664	none	-0.157175	0.385886	0.00987157	0.989664	none
ENSG00000081721	DUSP12	0.100925	0.797679	-0.000899726	0.998998	none	-0.168492	0.505619	-0.235776	0.543338	none
ENSG00000081760	AACS	0.030519	0.972722	-0.0102887	0.982748	none	-0.00643891	0.982653	-0.177726	0.661781	none
ENSG00000081791	DELE1	-0.0523746	0.941382	0.0458969	0.943906	none	-0.0590557	0.791915	-0.371807	0.456249	none
ENSG00000081803	CADPS2	-0.210611	0.429024	-0.178033	0.765001	none	0.0309853	0.91161	-0.191574	0.807815	none
ENSG00000081853	PCDHGA2	-0.09861	0.826797	-0.242029	0.379256	none	0.185656	0.288977	0.220378	0.609347	none
ENSG00000081870	IFT25	0.106841	0.782992	0.3629	0.00747762	none	0.203941	0.297752	0.554012	0.00604046	none
ENSG00000081913	PHLPP1	0.173483	0.375009	0.193093	0.456189	none	0.137736	0.462962	0.216861	0.526748	none
ENSG00000081923	ATP8B1	0.111053	0.80996	0.191062	0.445625	none	-0.705694	1.84e-07	-0.668971	0.00232509	none
ENSG00000082014	SMARCD3	0.248403	0.314966	0.133786	0.809644	none	0.596063	0.000172979	0.170055	0.786308	none
ENSG00000082068	WDR70	0.0785889	0.88323	0.197139	0.375879	none	-0.0535096	0.814841	0.230703	0.465223	none
ENSG00000082074	FYB1	-0.0656112	0.988543	NA	NA	none	NA	NA	NA	NA	NA
ENSG00000082126	MPP4	-0.0458192	0.946857	-0.0954588	0.855081	none	-0.206606	0.261275	-0.121165	0.825384	none
ENSG00000082146	STRADB	0.0233222	0.987021	0.256927	0.819687	none	0.181906	0.474044	-0.250623	0.864592	none
ENSG00000082153	BZW1	0.0387106	0.950776	0.0261898	0.92535	none	-0.127546	0.422569	-0.206823	0.36137	none
ENSG00000082196	C1QTNF3	-0.224827	0.966858	NA	NA	none	1.14187	0.181901	NA	NA	none
ENSG00000082212	ME2	-0.0399025	0.951854	0.0917608	0.791744	none	-0.313605	0.0320953	-0.0690548	0.867657	none
ENSG00000082213	C5orf22	-0.00512169	0.994573	0.072552	0.872528	none	-0.0689548	0.796307	0.0269031	0.961947	none
ENSG00000082258	CCNT2	0.191028	0.448836	0.118379	0.818869	none	-0.0416695	0.87664	0.13581	0.814868	none
ENSG00000082269	FAM135A	-0.06166	0.946857	0.0367552	0.976242	none	0.175103	0.377415	0.349681	0.750079	none
ENSG00000082438	COBLL1	0.054854	0.964759	0.386487	0.376081	none	-0.402141	0.0354411	0.0259274	0.975259	none
ENSG00000082458	DLG3	0.188884	0.92046	0.534457	0.696205	none	1.27549	0.000722729	NA	NA	none
ENSG00000082482	KCNK2	-0.253666	0.348436	-0.431145	0.418297	none	-0.84007	6.28e-11	-0.763023	0.109766	none
ENSG00000082497	SERTAD4	-0.121038	0.983748	NA	NA	none	NA	NA	NA	NA	NA
ENSG00000082512	TRAF5	0.0809771	0.959925	0.225599	0.781917	none	0.22917	0.448648	0.0720018	0.943263	none
ENSG00000082515	MRPL22	0.0881493	0.861054	0.0453411	0.903434	none	-0.0727838	0.76898	0.0766533	0.84113	none
ENSG00000082516	GEMIN5	-0.620775	1.79e-07	-0.467967	0.000356013	none	-1.21388	1.83e-15	-1.20358	5.99e-11	both-DOWN
ENSG00000082641	NFE2L1	-0.133516	0.613077	-0.0637914	0.806061	none	-0.0186078	0.945067	-0.0567379	0.885911	none
ENSG00000082701	GSK3B	-0.0652804	0.922396	0.0793633	0.810314	none	-0.139289	0.467212	0.113793	0.792371	none
ENSG00000082781	ITGB5	-0.20335	0.128302	-0.259027	0.149694	none	0.0841327	0.626615	-0.0792241	0.866364	none
ENSG00000082805	ERC1	0.0836845	0.933604	-0.00505912	0.991548	none	0.165014	0.605018	0.307468	0.35568	none
ENSG00000082898	XPO1	-0.0319781	0.966309	0.185796	0.171443	none	-0.0374903	0.872615	-0.142663	0.58001	none
ENSG00000082996	RNF13	-0.0916527	0.862313	-0.223189	0.701341	none	0.0883249	0.687203	-0.101227	0.901057	none
ENSG00000083093	PALB2	0.0260948	0.976145	-0.0106231	0.987626	none	-0.00587322	0.980518	0.37526	0.419076	none
ENSG00000083097	DOP1A	-0.117349	0.8496	-0.0932791	0.904599	none	-0.149971	0.465018	-0.14455	0.85826	none
ENSG00000083099	LYRM2	0.0447047	0.971639	0.183598	0.598328	none	-0.0981968	0.705099	-0.0551456	0.928569	none
ENSG00000083123	BCKDHB	-0.0138278	0.988543	-0.0487711	0.913346	none	0.166268	0.395489	0.419877	0.16863	none
ENSG00000083168	KAT6A	-0.0739936	0.973545	0.106488	0.702287	none	-0.0311961	0.930863	-0.0103763	0.983656	none
ENSG00000083223	TUT7	-0.0521883	0.942139	0.0448494	0.917498	none	0.000711662	0.997958	0.288034	0.455529	none
ENSG00000083290	ULK2	0.094399	0.940528	NA	NA	none	0.494376	0.0873793	NA	NA	none
ENSG00000083312	TNPO1	-0.0503807	0.939385	0.0773508	0.676781	none	-0.321925	0.0355142	-0.389128	0.0213584	none
ENSG00000083444	PLOD1	-0.153076	0.422065	-0.20244	0.211698	none	0.0406851	0.853873	-0.161882	0.552639	none
ENSG00000083454	P2RX5	-0.181002	0.946524	NA	NA	none	-0.702378	0.162679	NA	NA	none
ENSG00000083457	ITGAE	0.00815628	0.992329	-0.0902922	0.888953	none	-0.0832964	0.80321	-0.118264	0.854843	none
ENSG00000083520	DIS3	0.0716717	0.892426	0.342315	0.0126576	none	-0.0650413	0.785492	-0.173138	0.687424	none
ENSG00000083535	PIBF1	0.0728529	0.907963	0.207754	0.473574	none	-0.0424077	0.873684	0.289998	0.466707	none
ENSG00000083544	TDRD3	0.0362115	0.973252	0.230784	0.590742	none	-0.0476435	0.858421	0.0509626	0.94326	none
ENSG00000083635	NUFIP1	0.0488427	0.966858	0.164052	0.612682	none	-0.305114	0.101232	-0.103758	0.840263	none
ENSG00000083642	PDS5B	-0.040178	0.957718	0.175779	0.32351	none	0.14758	0.392327	0.183452	0.560867	none
ENSG00000083720	OXCT1	0.0294788	0.972167	0.119588	0.540465	none	-0.031301	0.899247	0.0917229	0.793509	none
ENSG00000083750	RRAGB	0.0496884	0.970812	-0.293818	0.681946	none	0.211457	0.412416	0.764917	0.198186	none
ENSG00000083799	CYLD	-0.0352077	0.959652	-0.0178316	0.967871	none	-0.149298	0.336966	0.135587	0.732286	none
ENSG00000083807	SLC27A5	0.0216939	0.988543	-0.370532	0.469433	none	0.0346819	0.935255	-0.00983076	0.989664	none
ENSG00000083812	ZNF324	-0.0176819	0.988752	-0.216053	0.832808	none	-0.32706	0.229586	-0.460446	0.609161	none
ENSG00000083814	ZNF671	-0.0009765	0.999721	-0.593882	0.555248	none	0.0800711	0.860659	NA	NA	none
ENSG00000083817	ZNF416	-0.100778	0.937154	0.113257	0.925769	none	-0.0953361	0.807991	NA	NA	none
ENSG00000083828	ZNF586	-0.190741	0.801327	0.0747228	0.948418	none	-0.049063	0.901167	0.0061129	0.995459	none
ENSG00000083838	ZNF446	0.121633	0.899338	0.200071	0.843823	none	0.0841747	0.794223	0.28483	0.804081	none
ENSG00000083844	ZNF264	0.214858	0.742119	-0.0760902	0.91978	none	-0.104975	0.737314	0.0870462	0.907462	none
ENSG00000083845	RPS5	0.011838	0.988543	-0.145613	0.275908	none	-0.148216	0.376702	-0.726432	6.09e-08	none
ENSG00000083857	FAT1	-0.0426773	0.969225	0.154926	0.346674	none	-0.186013	0.466169	-0.33288	0.214704	none
ENSG00000083896	YTHDC1	-0.0461982	0.964572	0.0223077	0.970777	none	0.00955214	0.978181	0.395065	0.417371	none
ENSG00000083937	CHMP2B	0.0108304	0.988543	0.181297	0.397286	none	0.107696	0.652312	0.241113	0.464091	none
ENSG00000084070	SMAP2	-0.280889	0.0676195	-0.177696	0.398089	none	-0.414628	0.00303883	-0.194755	0.556026	none
ENSG00000084072	PPIE	-0.0912871	0.8496	-0.0209863	0.950396	none	0.0593416	0.786328	0.104307	0.78207	none
ENSG00000084073	ZMPSTE24	-0.121996	0.705564	0.0203234	0.962226	none	-0.353691	0.0126778	-0.239965	0.460463	none
ENSG00000084090	STARD7	-0.117935	0.608271	-0.111737	0.702096	none	-0.226156	0.10694	0.0851737	0.841321	none
ENSG00000084092	NOA1	0.0269353	0.97761	-0.109475	0.772125	none	0.138499	0.400753	-0.103526	0.819917	none
ENSG00000084093	REST	-0.0745039	0.924821	0.0343359	0.909985	none	-0.0697318	0.832025	-0.0673691	0.856528	none
ENSG00000084112	SSH1	-0.276244	0.271032	-0.509413	0.0330307	none	-0.0714019	0.788129	-0.315749	0.500139	none
ENSG00000084207	GSTP1	0.00426988	0.994573	-0.15596	0.287064	none	0.00654395	0.977681	0.0529945	0.878318	none
ENSG00000084234	APLP2	-0.288852	0.028511	-0.174419	0.204196	none	-0.282635	0.0587974	-0.108352	0.694722	none
ENSG00000084444	FAM234B	-0.0956178	0.93723	-0.417014	0.202056	none	0.0603783	0.85582	-0.0601635	0.933064	none
ENSG00000084463	WBP11	-0.0587086	0.902929	-0.0157383	0.969704	none	-0.35239	0.013509	-0.213826	0.521051	none
ENSG00000084623	EIF3I	-0.0242054	0.973119	-0.225799	0.0214938	none	-0.116061	0.46143	-0.316281	0.0733041	none
ENSG00000084636	COL16A1	-0.272618	0.606862	-0.133379	0.934792	none	-0.435089	0.073826	NA	NA	none
ENSG00000084652	TXLNA	-0.375111	0.00755579	-0.403672	6.07e-05	none	-0.288189	0.173178	-0.552206	0.00190244	none
ENSG00000084676	NCOA1	0.00716111	0.992054	0.174983	0.681946	none	0.272462	0.0961877	0.411889	0.339763	none
ENSG00000084693	AGBL5	-0.0853318	0.853622	0.109516	0.873425	none	0.397482	0.0316128	0.447053	0.416371	none
ENSG00000084710	EFR3B	-0.319226	0.775432	-0.872803	0.225184	none	-0.639142	0.221801	NA	NA	none
ENSG00000084731	KIF3C	-0.0779758	0.890512	-0.0600933	0.941923	none	0.304911	0.0358002	0.274531	0.713742	none
ENSG00000084733	RAB10	-0.0943997	0.816305	-0.0130991	0.969853	none	-0.0195895	0.939781	0.128639	0.671899	none
ENSG00000084754	HADHA	-0.105457	0.755263	-0.0528862	0.84788	none	-0.0680906	0.76989	-0.0383485	0.920034	none
ENSG00000084764	MAPRE3	-0.849989	0.00086822	-1.0483	0.0019471	RPF-DOWN	-0.615233	0.0201162	-0.348918	0.694722	none
ENSG00000084774	CAD	-0.0527608	0.946524	-0.0523474	0.857141	none	-0.347612	0.0650364	-0.609938	0.0247703	none
ENSG00000085063	CD59	-0.0883804	0.788118	-0.190526	0.158307	none	-0.176464	0.305931	0.128971	0.603589	none
ENSG00000085117	CD82	-0.0565725	0.911564	-0.0856404	0.76824	none	0.620329	0.000110379	0.62033	0.00273881	none
ENSG00000085185	BCORL1	0.216586	0.349856	0.296912	0.392759	none	0.251036	0.180963	0.286308	0.512731	none
ENSG00000085224	ATRX	-0.0277051	0.97965	0.132366	0.521545	none	0.0604017	0.850175	0.221541	0.611229	none
ENSG00000085231	AK6	0.0780333	0.926075	0.0127791	0.982309	none	-0.0672624	0.789686	-0.0264367	0.961639	none
ENSG00000085274	MYNN	-0.00606651	0.992694	0.230187	0.584651	none	-0.152849	0.390767	0.246867	0.680283	none
ENSG00000085276	MECOM	0.226859	0.228736	0.517081	0.0061041	none	0.129712	0.489223	0.287674	0.438357	none
ENSG00000085365	SCAMP1	-0.190324	0.578735	-0.17223	0.477503	none	0.322034	0.0572729	0.237133	0.487673	none
ENSG00000085377	PREP	-0.0752143	0.8906	-0.0793963	0.77482	none	-0.0523282	0.858406	-0.0795301	0.840263	none
ENSG00000085382	HACE1	0.0748928	0.908361	0.194131	0.716314	none	0.297384	0.135675	0.782037	0.0673349	none
ENSG00000085415	SEH1L	0.178181	0.304514	0.172841	0.272519	none	-0.137129	0.370752	-0.175065	0.515732	none
ENSG00000085433	WDR47	0.188252	0.517453	0.193427	0.603684	none	0.069045	0.78247	0.146797	0.787773	none
ENSG00000085449	WDFY1	-0.0565166	0.936794	-0.156959	0.398801	none	-0.128279	0.508809	-0.218863	0.46866	none
ENSG00000085491	SLC25A24	0.267586	0.181952	0.330909	0.249132	none	0.0833093	0.725383	0.0731012	0.902046	none
ENSG00000085511	MAP3K4	-0.0687584	0.914162	-0.095201	0.847491	none	-0.214563	0.162882	0.130259	0.809509	none
ENSG00000085644	ZNF213	0.120496	0.911564	0.259354	0.818064	none	0.380358	0.088089	-0.11169	0.932208	none
ENSG00000085662	AKR1B1	-0.19637	0.273507	-0.110025	0.650268	none	0.0377045	0.845561	-0.200973	0.47853	none
ENSG00000085719	CPNE3	-0.107585	0.856306	0.0843953	0.702639	none	-0.0501812	0.897615	-0.0748912	0.864592	none
ENSG00000085721	RRN3	0.0144544	0.988543	-0.00661461	0.995781	none	-0.114581	0.649398	0.227668	0.76135	none
ENSG00000085733	CTTN	-0.034793	0.964572	-0.136458	0.313199	none	-0.281896	0.0805826	-0.174569	0.545072	none
ENSG00000085760	MTIF2	0.0376902	0.9621	0.172871	0.573921	none	-0.250763	0.0895809	-0.045588	0.927325	none
ENSG00000085788	DDHD2	0.205513	0.251593	0.194134	0.551318	none	0.102227	0.568104	0.0910043	0.867044	none
ENSG00000085832	EPS15	0.232909	0.090067	0.0950875	0.69092	none	0.150683	0.373352	0.25124	0.320041	none
ENSG00000085840	ORC1	0.000705738	0.999322	-0.0923229	0.804878	none	-0.179485	0.3826	-0.234701	0.560014	none
ENSG00000085871	MGST2	0.205447	0.811593	0.902151	0.150605	none	1.21879	5.27e-07	1.18158	0.177383	RNA-UP
ENSG00000085872	CHERP	-0.0762562	0.899261	-0.0627086	0.845849	none	-0.188508	0.284673	-0.369768	0.111302	none
ENSG00000085978	ATG16L1	0.00581091	0.994573	-0.0886236	0.915907	none	-0.0951742	0.729067	-0.0234691	0.979735	none
ENSG00000085982	USP40	0.0376559	0.957827	0.0925777	0.851369	none	0.0968653	0.590797	0.256643	0.609347	none
ENSG00000085998	POMGNT1	-0.113895	0.676335	-0.166862	0.701107	none	-0.198037	0.279391	-0.329411	0.534462	none
ENSG00000085999	RAD54L	0.185123	0.370005	-0.0457999	0.942121	none	0.105747	0.614861	0.348037	0.455697	none
ENSG00000086015	MAST2	-0.0740124	0.855477	-0.0216787	0.968307	none	-0.135873	0.374624	-0.241893	0.561824	none
ENSG00000086061	DNAJA1	-0.0170808	0.983721	0.101178	0.520728	none	-0.172463	0.35676	0.0187652	0.964684	none
ENSG00000086062	B4GALT1	-0.226765	0.291215	-0.196762	0.406688	none	-0.155405	0.427909	-0.49316	0.0704298	none
ENSG00000086065	CHMP5	-0.090795	0.816423	-0.051883	0.847814	none	-0.0999626	0.616656	0.115195	0.729891	none
ENSG00000086102	NFX1	0.0587505	0.921136	0.0433984	0.910316	none	-0.284412	0.0495136	-0.19497	0.618365	none
ENSG00000086189	DIMT1	0.0491378	0.942139	-0.0251828	0.960701	none	-0.453817	0.000427045	-0.393245	0.187608	none
ENSG00000086200	IPO11	0.0285396	0.971639	0.0555022	0.862608	none	-0.15836	0.403235	-0.128543	0.7166	none
ENSG00000086232	EIF2AK1	0.0282437	0.969225	0.041192	0.907126	none	0.1922	0.281091	0.293066	0.294661	none
ENSG00000086475	SEPHS1	-0.0635856	0.907113	-0.330219	0.228808	none	-0.120161	0.536364	-0.540942	0.160333	none
ENSG00000086504	MRPL28	0.0137929	0.987372	-0.0365541	0.893638	none	0.035332	0.86394	-0.282308	0.184615	none
ENSG00000086544	ITPKC	0.333402	0.295063	-0.463022	0.496488	none	0.00381463	0.991755	0.209136	0.826332	none
ENSG00000086589	RBM22	-0.0204364	0.983748	0.046939	0.901034	none	-0.17678	0.351644	-0.142816	0.703199	none
ENSG00000086598	TMED2	-0.11367	0.708421	-0.0127379	0.97119	none	-0.219547	0.20569	-0.157271	0.666751	none
ENSG00000086619	ERO1B	-0.381911	0.530775	-0.30878	0.744349	none	0.223079	0.557884	0.281909	0.810107	none
ENSG00000086666	ZFAND6	-0.00356469	0.994759	-0.131199	0.65058	none	0.0859595	0.665301	0.191416	0.609939	none
ENSG00000086712	TXLNG	-0.0909803	0.89194	-0.0192198	0.967713	none	-0.243398	0.188413	0.0407108	0.932873	none
ENSG00000086730	LAT2	0.188081	0.956984	NA	NA	none	-0.175014	0.824982	NA	NA	none
ENSG00000086758	HUWE1	-0.0614215	0.935266	0.0657909	0.729339	none	-0.045212	0.882714	-0.0351804	0.936903	none
ENSG00000086827	ZW10	0.0814822	0.83857	0.327698	0.0149102	none	-0.102403	0.585136	-0.0155575	0.972824	none
ENSG00000086848	ALG9	-0.0989256	0.832618	-0.0942382	0.893961	none	-0.212214	0.218704	-0.56098	0.312448	none
ENSG00000087008	ACOX3	-0.10227	0.849184	-0.217551	0.439588	none	-0.309946	0.0456272	-0.395261	0.212439	none
ENSG00000087053	MTMR2	-0.00407993	0.994573	-0.0373019	0.922283	none	-0.259583	0.120294	-0.103414	0.808559	none
ENSG00000087074	PPP1R15A	0.0471716	0.940528	-0.0355051	0.952982	none	-0.256638	0.189056	-0.0049727	0.993582	none
ENSG00000087076	HSD17B14	0.0957924	0.959925	0.190134	0.866368	none	1.29597	7.24e-07	1.57377	0.0336423	both-UP
ENSG00000087077	TRIP6	-0.0252562	0.972908	-0.0568031	0.835697	none	-0.28893	0.030505	-0.433101	0.0226522	none
ENSG00000087086	FTL	0.020292	0.983748	-0.0395344	0.926508	none	0.0949824	0.79242	-0.218939	0.539999	none
ENSG00000087087	SRRT	0.0266302	0.975015	0.0939883	0.593434	none	-0.25242	0.123923	-0.0526239	0.888453	none
ENSG00000087088	BAX	0.113735	0.745911	0.0309642	0.913956	none	0.224762	0.294132	0.142678	0.680758	none
ENSG00000087095	NLK	0.157147	0.740983	0.261376	0.838628	none	-0.175731	0.372139	NA	NA	none
ENSG00000087111	PIGS	-0.0745607	0.905937	-0.281418	0.244872	none	0.14175	0.443966	0.03351	0.950644	none
ENSG00000087116	ADAMTS2	-0.652315	0.000899541	-0.957869	0.102222	none	-0.212873	0.439176	NA	NA	none
ENSG00000087152	ATXN7L3	0.13941	0.631619	0.279687	0.635972	none	-0.0510333	0.815627	0.628829	0.258542	none
ENSG00000087157	PGS1	0.107466	0.801327	-0.197055	0.624829	none	0.164772	0.344119	0.078605	0.901057	none
ENSG00000087191	PSMC5	0.0139065	0.987289	-0.0244162	0.913346	none	-0.401981	0.000589263	-0.326294	0.0537337	none
ENSG00000087206	UIMC1	0.0768073	0.859661	0.152728	0.580053	none	0.0470539	0.839005	0.2879	0.392464	none
ENSG00000087245	MMP2	-0.547917	1.38e-10	-0.470297	4.73e-07	none	-0.379378	0.000740241	-0.425976	0.0467386	none
ENSG00000087253	LPCAT2	-0.248072	0.284188	-0.183776	0.627523	none	-0.0749303	0.745046	-0.113088	0.862161	none
ENSG00000087263	OGFOD1	-0.0433431	0.944268	0.170713	0.449923	none	-0.2983	0.0522048	-0.115713	0.752729	none
ENSG00000087266	SH3BP2	-0.152298	0.542382	-0.457493	0.123394	none	0.0142258	0.959378	-0.0300366	0.962668	none
ENSG00000087269	NOP14	0.0241918	0.979127	0.0408383	0.875524	none	-0.413542	0.00312404	-0.35821	0.0716523	none
ENSG00000087274	ADD1	-0.0710779	0.873187	0.0620163	0.751868	none	0.0334305	0.898667	0.235241	0.335259	none
ENSG00000087299	L2HGDH	0.0573173	0.959049	-0.0325454	0.968044	none	0.0892829	0.761526	-0.0311811	0.965346	none
ENSG00000087301	TXNDC16	0.0556337	0.971065	0.27935	0.743853	none	0.0859527	0.819896	0.780939	0.218274	none
ENSG00000087302	RTRAF	0.0492065	0.933604	0.0361498	0.892054	none	-0.0648187	0.749807	0.122367	0.702673	none
ENSG00000087303	NID2	-0.917969	1.58e-09	-0.677338	0.0722561	none	-0.209541	0.443244	0.229675	0.770637	none
ENSG00000087338	GMCL1	-0.143378	0.651913	0.00263012	0.998998	none	-0.0111982	0.968608	0.70838	0.405978	none
ENSG00000087365	SF3B2	0.0523199	0.937448	0.131285	0.273426	none	-0.128249	0.522929	-0.109949	0.709811	none
ENSG00000087448	KLHL42	0.0761591	0.9222	-0.0384421	0.951476	none	-0.161677	0.410672	-0.12124	0.851381	none
ENSG00000087460	GNAS	0.10548	0.631619	0.0198137	0.927462	none	0.253685	0.0620231	0.162718	0.498332	none
ENSG00000087470	DNM1L	0.0245509	0.97548	0.0729669	0.762479	none	-0.173266	0.256707	-0.0996494	0.778669	none
ENSG00000087502	ERGIC2	-0.0929136	0.822683	0.101439	0.740411	none	-0.136572	0.519093	0.227908	0.5106	none
ENSG00000087586	AURKA	0.00480226	0.992329	0.165974	0.259496	none	-0.161375	0.35676	-0.0917885	0.803705	none
ENSG00000087589	CASS4	0.471671	0.901416	NA	NA	none	1.3621	0.0802379	NA	NA	none
ENSG00000087842	PIR	-0.436112	0.0988021	-0.19362	0.719341	none	-0.420727	0.0485522	-0.516328	0.367098	none
ENSG00000087884	AAMDC	-0.0107588	0.990323	-0.0912538	0.805358	none	0.345713	0.0779689	0.699541	0.00317717	none
ENSG00000087903	RFX2	-0.0885174	0.969163	-0.144685	0.941334	none	0.732197	0.0107312	NA	NA	none
ENSG00000087995	METTL2A	0.0989144	0.885025	0.0433762	0.961842	none	-0.0924869	0.7135	-0.0930941	0.902046	none
ENSG00000088035	ALG6	-0.149365	0.786216	-0.0269766	0.980342	none	0.0726214	0.798199	-0.179198	0.855649	none
ENSG00000088038	CNOT3	0.0069473	0.992329	-0.00858146	0.991548	none	-0.200604	0.365877	-0.0643005	0.931501	none
ENSG00000088179	PTPN4	0.181232	0.589063	0.149265	0.889443	none	0.364409	0.0334377	1.14361	0.0987168	none
ENSG00000088205	DDX18	-0.0150274	0.987021	0.169683	0.335416	none	-0.320439	0.0600817	-0.292842	0.344432	none
ENSG00000088247	KHSRP	0.0996607	0.697114	0.0625001	0.762722	none	-0.058901	0.721382	-0.100812	0.740795	none
ENSG00000088256	GNA11	-0.268276	0.0426724	-0.156016	0.540137	none	-0.25324	0.0625037	-0.499228	0.0678887	none
ENSG00000088280	ASAP3	0.370584	0.406677	0.186278	0.90141	none	0.787369	0.00554979	NA	NA	none
ENSG00000088298	EDEM2	-0.0162684	0.987289	-0.156192	0.727526	none	0.25857	0.150771	0.0656572	0.934755	none
ENSG00000088305	DNMT3B	0.0205726	0.988543	-0.983234	0.174446	none	0.355125	0.21407	0.046036	0.972824	none
ENSG00000088325	TPX2	0.0149985	0.988497	0.237132	0.0175966	none	-0.115896	0.66689	0.0980315	0.852269	none
ENSG00000088356	PDRG1	0.143433	0.855477	0.0254711	0.954639	none	-0.12489	0.616552	-0.152075	0.722805	none
ENSG00000088367	EPB41L1	0.305372	0.0810692	0.060133	0.951738	none	0.744381	1.16e-05	0.708904	0.344755	none
ENSG00000088387	DOCK9	0.211275	0.375938	0.236508	0.377785	none	0.482048	0.000308695	0.743541	0.00852467	none
ENSG00000088448	ANKRD10	-0.00780635	0.992092	-0.0881877	0.851454	none	0.367809	0.013509	0.548039	0.104503	none
ENSG00000088451	TGDS	-0.0155931	0.988543	0.256295	0.739998	none	-0.261561	0.276042	-0.0476888	0.962668	none
ENSG00000088538	DOCK3	-0.500604	0.607506	NA	NA	none	0.520066	0.30121	NA	NA	none
ENSG00000088543	C3orf18	-0.25718	0.797679	-0.0905579	0.9659	none	-0.136443	0.752587	NA	NA	none
ENSG00000088682	COQ9	-0.0349024	0.969225	-0.00229364	0.997238	none	-0.0215873	0.935043	-0.10636	0.843003	none
ENSG00000088727	KIF9	-0.0486047	0.97943	-0.485968	0.507664	none	0.0582069	0.889714	-0.424089	0.705813	none
ENSG00000088756	ARHGAP28	-0.5616	0.697022	-0.890284	0.520695	none	1.07897	0.00515909	NA	NA	none
ENSG00000088766	CRLS1	-0.0247891	0.981906	-0.159065	0.776595	none	-0.195167	0.4067	0.151843	0.850047	none
ENSG00000088808	PPP1R13B	0.109814	0.973436	NA	NA	none	0.206561	0.736668	NA	NA	none
ENSG00000088812	ATRN	-0.239354	0.187604	-0.123381	0.661959	none	-0.193535	0.386793	-0.224321	0.5106	none
ENSG00000088826	SMOX	0.0426146	0.966239	-0.0265127	0.969704	none	0.0624039	0.802146	0.333304	0.558868	none
ENSG00000088832	FKBP1A	-0.217539	0.246733	-0.468916	0.00052217	none	-0.19471	0.400658	-0.593696	0.0434548	none
ENSG00000088833	NSFL1C	0.000704251	0.999322	-0.131906	0.426899	none	-0.324692	0.0172656	-0.225213	0.382841	none
ENSG00000088836	SLC4A11	0.0878285	0.940528	-0.504367	0.427581	none	0.381991	0.0736806	0.0781508	0.943863	none
ENSG00000088854	DNAAF9	-0.0132287	0.988543	-0.0898978	0.894911	none	0.283455	0.131183	0.014246	0.984434	none
ENSG00000088876	ZNF343	0.152788	0.746314	0.400389	0.611271	none	-0.110883	0.671306	0.497514	0.579647	none
ENSG00000088882	CPXM1	2.09758	0.0205505	NA	NA	none	NA	NA	NA	NA	NA
ENSG00000088888	MAVS	-0.119384	0.761696	-0.112176	0.771043	none	-0.0408179	0.871596	-0.335306	0.330574	none
ENSG00000088899	LZTS3	0.484712	0.0434389	0.0911583	0.950987	none	0.476496	0.0500334	-0.0540726	0.965559	none
ENSG00000088930	XRN2	0.040014	0.946857	0.174645	0.123148	none	-0.168931	0.456315	-0.0692098	0.866289	none
ENSG00000088970	KIZ	-0.107366	0.905807	0.0979295	0.899103	none	0.0829983	0.748202	0.138688	0.869003	none
ENSG00000088986	DYNLL1	-0.0632129	0.890512	-0.0336747	0.913956	none	-0.0292899	0.90635	0.160501	0.56768	none
ENSG00000089006	SNX5	0.0690785	0.860941	0.11401	0.588216	none	-0.218332	0.152895	-0.0639901	0.861753	none
ENSG00000089009	RPL6	0.00147221	0.997079	0.112982	0.891437	none	-0.178886	0.364371	-0.381954	0.104012	none
ENSG00000089022	MAPKAPK5	-0.0167757	0.986296	-0.140946	0.81382	none	-0.184231	0.374479	-0.155983	0.81339	none
ENSG00000089041	P2RX7	0.439523	0.667862	0.788897	0.423184	none	1.45068	0.000320587	NA	NA	none
ENSG00000089048	ESF1	0.0332555	0.969658	0.175022	0.568553	none	-0.386268	0.0350829	-0.03482	0.945559	none
ENSG00000089050	RBBP9	-0.0426584	0.97189	-0.152442	0.676986	none	-0.0660499	0.836177	-0.0656384	0.902995	none
ENSG00000089053	ANAPC5	0.179599	0.274795	0.146348	0.450785	none	0.00759823	0.977681	0.14687	0.69347	none
ENSG00000089057	SLC23A2	0.170909	0.706219	-0.177632	0.798557	none	-0.154759	0.541095	-0.250099	0.693034	none
ENSG00000089060	SLC8B1	-0.516615	0.0213973	-0.470204	0.648592	none	0.40841	0.0675175	NA	NA	none
ENSG00000089063	TMEM230	-0.118724	0.801327	-0.4216	0.261996	none	0.269189	0.185597	-0.0104651	0.989664	none
ENSG00000089091	DZANK1	-0.00413724	0.996804	-0.100797	0.948418	none	0.137476	0.714765	0.45578	0.716261	none
ENSG00000089094	KDM2B	0.0181159	0.984912	-0.103106	0.790539	none	0.0696024	0.724096	0.124726	0.798193	none
ENSG00000089123	TASP1	0.210948	0.724853	0.0428951	0.9659	none	0.163646	0.547835	0.474505	0.447912	none
ENSG00000089127	OAS1	-0.157786	0.946524	-0.107072	0.881385	none	-0.799044	5.18e-05	-0.522347	0.172744	none
ENSG00000089154	GCN1	-0.0370815	0.959652	0.0612546	0.799316	none	-0.104479	0.627447	-0.307068	0.147113	none
ENSG00000089157	RPLP0	0.0681663	0.908057	-0.277747	0.0540139	none	-0.0933119	0.750867	-0.796657	5.85e-06	none
ENSG00000089159	PXN	-0.0402186	0.943231	-0.238243	0.112111	none	-0.0540228	0.771525	-0.356974	0.0751244	none
ENSG00000089163	SIRT4	0.440392	0.686414	-1.06709	0.311695	none	0.516556	0.263088	NA	NA	none
ENSG00000089177	KIF16B	-0.298318	0.202769	-0.132924	0.819687	none	0.0422549	0.881505	0.262008	0.618365	none
ENSG00000089195	TRMT6	0.0585403	0.930031	0.207037	0.286566	none	-0.305427	0.0632784	0.0640989	0.885586	none
ENSG00000089199	CHGB	0.0542579	0.988752	NA	NA	none	NA	NA	NA	NA	NA
ENSG00000089220	PEBP1	0.0364588	0.966251	-0.185191	0.146261	none	0.000484115	0.997958	0.00831756	0.980447	none
ENSG00000089234	BRAP	0.0395714	0.966186	-0.0242427	0.954637	none	-0.125702	0.51577	0.144039	0.731017	none
ENSG00000089248	ERP29	0.0443294	0.946857	0.0049563	0.985582	none	0.260871	0.052509	0.33101	0.11887	none
ENSG00000089280	FUS	-0.00670164	0.992329	0.0488023	0.791744	none	-0.389902	0.0222469	-0.298597	0.324826	none
ENSG00000089289	IGBP1	0.0106077	0.988543	-0.0107471	0.982318	none	0.186732	0.253639	0.212774	0.574211	none
ENSG00000089327	FXYD5	0.0338598	0.969189	-0.236463	0.0142763	none	-0.29154	0.0634036	-0.424174	0.0205162	none
ENSG00000089335	ZNF302	-0.169732	0.763518	0.162561	0.885216	none	0.0642123	0.823286	0.622137	0.485656	none
ENSG00000089351	GRAMD1A	-0.0321799	0.969225	-0.156773	0.780703	none	0.00791233	0.975285	0.114324	0.863756	none
ENSG00000089486	CDIP1	0.109895	0.969225	NA	NA	none	0.63673	0.218111	NA	NA	none
ENSG00000089505	CMTM1	-0.0131118	0.992329	NA	NA	none	0.506576	0.0800378	NA	NA	none
ENSG00000089597	GANAB	-0.0682752	0.890678	-0.0113896	0.970909	none	-0.0184433	0.940732	-0.0995391	0.739389	none
ENSG00000089639	GMIP	0.0755006	0.931565	0.130882	0.862608	none	0.0855723	0.708403	0.0368898	0.965346	none
ENSG00000089682	RBM41	-0.224371	0.567064	0.0493272	0.927296	none	0.0145327	0.960296	0.110051	0.852669	none
ENSG00000089685	BIRC5	0.220547	0.213859	0.28563	0.00823146	none	0.105195	0.654353	-0.161541	0.625066	none
ENSG00000089692	LAG3	0.475997	0.88323	NA	NA	none	0.233348	0.807605	NA	NA	none
ENSG00000089693	MLF2	0.0420266	0.946857	-0.170417	0.241683	none	-0.070285	0.70889	0.215956	0.445221	none
ENSG00000089723	OTUB2	-0.107174	0.984169	NA	NA	none	1.40015	0.0610555	NA	NA	none
ENSG00000089737	DDX24	0.0766657	0.942139	0.0960567	0.828521	none	-0.241156	0.227386	-0.105166	0.838043	none
ENSG00000089775	ZBTB25	0.101866	0.936148	0.0281655	0.982318	none	0.20339	0.45748	0.182107	0.866005	none
ENSG00000089818	NECAP1	0.0156559	0.988543	-0.02878	0.94501	none	-0.318434	0.0373009	-0.250022	0.435488	none
ENSG00000089820	ARHGAP4	0.149189	0.832618	0.071785	0.942403	none	1.1595	7.22e-08	1.64498	0.00338439	both-UP
ENSG00000089847	ANKRD24	-0.0431371	0.991808	NA	NA	none	NA	NA	NA	NA	NA
ENSG00000089876	DHX32	-0.0345108	0.969151	0.154771	0.678542	none	0.00422976	0.98881	0.290495	0.499876	none
ENSG00000089902	RCOR1	0.109705	0.897428	0.0657148	0.855549	none	0.288763	0.279184	0.406068	0.168976	none
ENSG00000089916	GPATCH2L	-0.0844051	0.911013	-0.0260557	0.957015	none	-0.0465736	0.870843	0.00533437	0.989961	none
ENSG00000090006	LTBP4	0.160397	0.432661	0.152981	0.710193	none	0.506189	5.99e-05	0.449116	0.190608	none
ENSG00000090013	BLVRB	0.0578371	0.946857	-0.162117	0.657753	none	0.414821	0.0113509	0.249649	0.576389	none
ENSG00000090020	SLC9A1	0.107231	0.805688	-0.128773	0.77215	none	-0.0044617	0.98881	0.0115765	0.984635	none
ENSG00000090054	SPTLC1	-0.0104683	0.988543	0.0900038	0.746663	none	-0.0952934	0.669504	-0.183359	0.57269	none
ENSG00000090060	PAPOLA	-0.107395	0.740983	-0.0223032	0.942121	none	-0.122757	0.473389	0.269386	0.301715	none
ENSG00000090061	CCNK	0.0214318	0.979995	-0.0607604	0.892394	none	-0.138245	0.370528	-0.0809177	0.866289	none
ENSG00000090097	PCBP4	0.0418047	0.966197	0.0699623	0.914953	none	-0.0258965	0.93391	-0.170914	0.76135	none
ENSG00000090238	YPEL3	-0.302163	0.384138	-0.181274	0.846311	none	1.53619	2.11e-11	1.58927	0.0125215	both-UP
ENSG00000090263	MRPS33	0.140942	0.700379	0.135778	0.657912	none	0.133287	0.518141	0.43935	0.119297	none
ENSG00000090266	NDUFB2	0.0612433	0.937154	-0.253322	0.0278281	none	0.0126463	0.965887	0.0118209	0.975588	none
ENSG00000090273	NUDC	-0.0121811	0.988543	0.0920978	0.618102	none	-0.378957	0.00482787	-0.0921097	0.776525	none
ENSG00000090316	MAEA	0.00492742	0.993451	-0.177429	0.258366	none	-0.210166	0.135033	-0.330383	0.1547	none
ENSG00000090339	ICAM1	-0.421948	0.60005	-0.656614	0.168611	none	1.92923	1.32e-05	2.6509	0.00343808	both-UP
ENSG00000090372	STRN4	-0.00393798	0.994573	-0.04299	0.910316	none	-0.0827277	0.671721	0.0863538	0.841235	none
ENSG00000090432	MUL1	0.0446522	0.957718	-0.187485	0.466241	none	-0.116528	0.539525	-0.103424	0.826304	none
ENSG00000090447	TFAP4	0.185851	0.752501	-0.0384891	0.940746	none	-0.208131	0.335134	-0.333544	0.338512	none
ENSG00000090470	PDCD7	0.0129848	0.988543	-0.0946849	0.90141	none	-0.152444	0.490282	0.34009	0.580155	none
ENSG00000090487	SPG21	-0.00586973	0.992329	-0.0697931	0.857823	none	0.0910941	0.666059	-0.0355393	0.943836	none
ENSG00000090520	DNAJB11	-0.127164	0.592161	0.0870038	0.658239	none	-0.267332	0.0545461	-0.260391	0.242075	none
ENSG00000090530	P3H2	-0.368693	0.0206784	-0.318382	0.250331	none	-0.1868	0.365155	-0.133051	0.819497	none
ENSG00000090554	FLT3LG	-0.0713673	0.946857	0.218751	0.804878	none	0.475485	0.0111939	0.346566	0.685823	none
ENSG00000090565	RAB11FIP3	-0.000445581	0.999721	NA	NA	none	0.414369	0.0271564	NA	NA	none
ENSG00000090581	GNPTG	-0.110982	0.808504	-0.143709	0.698151	none	0.12846	0.571789	-0.085026	0.897966	none
ENSG00000090612	ZNF268	-0.0811982	0.895423	-0.15988	0.811698	none	0.022486	0.934601	0.143043	0.85826	none
ENSG00000090615	GOLGA3	-0.0390227	0.957718	0.0311538	0.919774	none	-0.098352	0.616552	-0.165309	0.605582	none
ENSG00000090621	PABPC4	0.00134104	0.997055	-0.0409016	0.897802	none	-0.339382	0.0182812	-0.72888	0.00103014	none
ENSG00000090674	MCOLN1	-0.0875133	0.901438	-0.261915	0.507917	none	-0.308141	0.05322	-0.481824	0.292567	none
ENSG00000090686	USP48	-0.026339	0.975509	0.0711025	0.775925	none	0.116498	0.567547	0.341917	0.121696	none
ENSG00000090776	EFNB1	-0.3687	0.443584	-0.0819794	0.953608	none	0.213356	0.626716	-0.372823	0.810107	none
ENSG00000090857	PDPR	0.0380821	0.978734	0.189453	0.765771	none	-0.095101	0.737371	0.195683	0.801985	none
ENSG00000090861	AARS1	-0.218191	0.389983	-0.079991	0.68538	none	-0.142936	0.562892	-0.0394649	0.922277	none
ENSG00000090863	GLG1	-0.0843721	0.88323	-0.0139334	0.957015	none	0.0820843	0.756118	0.0944911	0.79926	none
ENSG00000090889	KIF4A	0.0175391	0.983721	0.0977802	0.661959	none	-0.0179752	0.936739	-0.00734169	0.986129	none
ENSG00000090905	TNRC6A	0.0185551	0.983748	0.0409901	0.909985	none	-0.17756	0.278339	0.0150543	0.975259	none
ENSG00000090924	PLEKHG2	-0.156999	0.604088	-0.0485999	0.951964	none	-0.0527412	0.794514	0.179979	0.787436	none
ENSG00000090971	NAT14	0.0253197	0.97965	0.275037	0.44309	none	0.328784	0.0449534	0.430754	0.311853	none
ENSG00000090975	PITPNM2	-0.203223	0.548283	-0.452848	0.614407	none	-0.248296	0.27745	-0.264654	0.827753	none
ENSG00000090989	EXOC1	-0.0712141	0.916377	0.230867	0.273426	none	-0.0695236	0.806608	-0.00987039	0.983407	none
ENSG00000091009	RBM27	-0.00977643	0.988543	0.0988787	0.685198	none	-0.0478651	0.826456	-0.0308528	0.944146	none
ENSG00000091039	OSBPL8	-0.00301112	0.996804	0.148744	0.467568	none	0.109139	0.632513	0.280993	0.30908	none
ENSG00000091073	DTX2	0.00327585	0.996977	-0.110642	0.93106	none	-0.20176	0.39928	0.544071	0.511427	none
ENSG00000091127	PUS7	0.0463988	0.948715	0.170465	0.436038	none	-0.367712	0.00529517	-0.27618	0.375777	none
ENSG00000091129	NRCAM	0.0752564	0.978393	0.212937	0.875627	none	0.407699	0.359574	NA	NA	none
ENSG00000091136	LAMB1	-0.114658	0.776053	-0.0590852	0.815808	none	-0.235016	0.214463	-0.297179	0.149775	none
ENSG00000091137	SLC26A4	0.198279	0.870666	NA	NA	none	-0.0882091	0.824794	NA	NA	none
ENSG00000091140	DLD	-0.0477013	0.940528	-0.0346997	0.903434	none	-0.200883	0.287318	-0.0168242	0.964684	none
ENSG00000091157	WDR7	-0.0578642	0.942139	-0.0375106	0.9428	none	0.0185151	0.954283	-0.00203513	0.997828	none
ENSG00000091164	TXNL1	-0.0181955	0.981947	0.0354842	0.91038	none	-0.228357	0.180715	-0.204282	0.48862	none
ENSG00000091317	CMTM6	0.0325462	0.978393	0.124157	0.677152	none	0.152547	0.417565	0.379518	0.153832	none
ENSG00000091409	ITGA6	-0.0609431	0.924821	0.0406684	0.891437	none	0.219577	0.26962	0.254784	0.342845	none
ENSG00000091428	RAPGEF4	-0.571532	0.759935	NA	NA	none	0.522005	0.598504	NA	NA	none
ENSG00000091436	MAP3K20	0.00276777	0.996804	0.0819662	0.764064	none	-0.0745485	0.747531	0.251103	0.385862	none
ENSG00000091483	FH	0.105224	0.746314	0.123254	0.453236	none	-0.254934	0.086334	-0.0892573	0.79123	none
ENSG00000091490	SEL1L3	-0.116595	0.959925	NA	NA	none	0.373987	0.464181	NA	NA	none
ENSG00000091527	CDV3	0.136009	0.587854	0.104822	0.588131	none	-0.1235	0.457445	0.121192	0.762949	none
ENSG00000091542	ALKBH5	0.000128689	0.999957	-0.113293	0.679975	none	0.0193858	0.938399	-0.000910931	0.998524	none
ENSG00000091592	NLRP1	-0.0214045	0.987372	-0.0599234	0.942121	none	-0.0408652	0.902624	0.14678	0.849236	none
ENSG00000091622	PITPNM3	-0.207863	0.952265	NA	NA	none	1.09071	0.128752	NA	NA	none
ENSG00000091640	SPAG7	0.106513	0.801327	0.085175	0.670814	none	0.0462236	0.827752	0.0832625	0.803355	none
ENSG00000091651	ORC6	0.189784	0.410815	0.293139	0.0383481	none	-0.152618	0.415638	-0.103757	0.776479	none
ENSG00000091656	ZFHX4	-0.126883	0.83857	-0.128967	0.645016	none	-0.107134	0.708297	-0.424454	0.153558	none
ENSG00000091732	ZC3HC1	0.0598685	0.929167	-0.00850342	0.986785	none	-0.145041	0.4256	-0.205734	0.583798	none
ENSG00000091844	RGS17	-0.196039	0.817729	-0.05215	0.964401	none	0.259233	0.403235	0.187685	0.851611	none
ENSG00000091947	TMEM101	-0.0349898	0.969891	-0.00997622	0.985582	none	0.0504036	0.852815	0.195729	0.631975	none
ENSG00000091972	CD200	0.182061	0.789653	0.0543515	0.947992	none	0.851446	1.64e-05	1.24339	0.00101354	RPF-UP
ENSG00000091986	CCDC80	-0.12201	0.724853	-0.0258656	0.931363	none	-0.808699	6.28e-11	-0.623826	0.000919219	none
ENSG00000092010	PSME1	0.0153359	0.986296	0.163153	0.340381	none	0.12937	0.420111	0.230023	0.309546	none
ENSG00000092020	PPP2R3C	0.0252884	0.975751	0.181446	0.526296	none	-0.0368971	0.886064	0.0401623	0.941505	none
ENSG00000092036	HAUS4	0.0874825	0.861054	0.0408126	0.925843	none	0.376808	0.0106837	0.161003	0.706657	none
ENSG00000092094	OSGEP	0.236106	0.272755	0.165374	0.594584	none	0.00613179	0.981774	-0.024401	0.961189	none
ENSG00000092096	SLC22A17	0.0723316	0.979995	NA	NA	none	1.49928	0.000239821	NA	NA	none
ENSG00000092098	RNF31	0.135698	0.788858	0.292664	0.782352	none	-0.325531	0.0645906	0.219383	0.86099	none
ENSG00000092108	SCFD1	0.0809203	0.811593	0.193383	0.220968	none	-0.147941	0.413768	-0.176182	0.531515	none
ENSG00000092140	G2E3	-0.168149	0.50426	0.0276025	0.94578	none	-0.0182834	0.9409	-0.149364	0.728196	none
ENSG00000092148	HECTD1	-0.17836	0.632293	0.0286812	0.93106	none	-0.231563	0.372301	-0.162034	0.670067	none
ENSG00000092199	HNRNPC	-0.00430983	0.994573	0.159911	0.306406	none	-0.206696	0.256707	-0.0275541	0.956144	none
ENSG00000092201	SUPT16H	0.0527512	0.944512	0.17936	0.167064	none	-0.0699077	0.824794	-0.0496097	0.893401	none
ENSG00000092203	TOX4	-0.00163857	0.996977	-0.12862	0.611901	none	-0.0978977	0.582404	-0.099055	0.807815	none
ENSG00000092208	GEMIN2	-0.00998957	0.990323	0.0648548	0.893961	none	-0.0548351	0.857148	-0.181346	0.698295	none
ENSG00000092330	TINF2	-0.0376042	0.97943	0.163644	0.846397	none	0.185354	0.474256	0.286126	0.732217	none
ENSG00000092439	TRPM7	-0.0416353	0.966099	0.0573686	0.906017	none	0.173096	0.258207	0.431645	0.27321	none
ENSG00000092445	TYRO3	-0.340678	0.0751168	0.0464921	0.960145	none	-0.254032	0.146901	-0.456515	0.485538	none
ENSG00000092470	WDR76	0.0610318	0.911013	0.0725149	0.810076	none	0.0895321	0.599905	0.17919	0.524731	none
ENSG00000092529	CAPN3	-0.268398	0.940528	NA	NA	none	-0.210031	0.812873	NA	NA	none
ENSG00000092531	SNAP23	-0.0330405	0.969189	-0.00366505	0.993219	none	0.0610526	0.76577	0.106361	0.752393	none
ENSG00000092621	PHGDH	-0.159349	0.696425	-0.184087	0.214422	none	0.280863	0.133959	0.400754	0.0659153	none
ENSG00000092820	EZR	0.0983061	0.841042	0.186871	0.124089	none	-0.270815	0.269816	-0.29255	0.415834	none
ENSG00000092841	MYL6	0.197078	0.239074	0.0474321	0.804878	none	-0.0477039	0.831456	0.173087	0.483525	none
ENSG00000092847	AGO1	-0.050581	0.954701	-0.188918	0.521795	none	0.156591	0.523061	-0.311744	0.428754	none
ENSG00000092850	TEKT2	0.286525	0.908057	NA	NA	none	1.108	0.0514887	NA	NA	none
ENSG00000092853	CLSPN	0.0687313	0.918852	0.248295	0.0331376	none	0.0739009	0.795485	0.274705	0.442626	none
ENSG00000092871	RFFL	0.0705032	0.940528	-0.126064	0.83443	none	0.0507722	0.869797	0.140597	0.846105	none
ENSG00000092929	UNC13D	-0.278608	0.951971	NA	NA	none	0.446021	0.543845	NA	NA	none
ENSG00000092931	MFSD11	-0.0746347	0.937373	-0.0419364	0.951964	none	0.023546	0.936739	-0.252745	0.73149	none
ENSG00000092964	DPYSL2	-0.0292213	0.975509	-0.00719524	0.982309	none	0.278815	0.161658	0.364706	0.122659	none
ENSG00000092969	TGFB2	0.621944	0.0112263	0.655384	0.0545167	none	0.423357	0.0996265	0.440225	0.454888	none
ENSG00000092978	GPATCH2	0.0414172	0.969658	-0.0698506	0.874816	none	-0.146545	0.469833	0.0418324	0.939285	none
ENSG00000093000	NUP50	0.0207476	0.983748	-0.0898296	0.838968	none	-0.152301	0.415613	0.0223892	0.969059	none
ENSG00000093009	CDC45	0.0797434	0.872872	-0.00930627	0.980342	none	0.0365878	0.862777	-0.0130317	0.975259	none
ENSG00000093010	COMT	-0.366694	0.00381816	-0.647851	1.94e-09	none	-0.426445	0.00148285	-0.721173	0.00287841	none
ENSG00000093144	ECHDC1	0.0173647	0.983721	0.0706017	0.806551	none	-0.125627	0.463373	0.11843	0.707959	none
ENSG00000093167	LRRFIP2	0.131481	0.526838	0.181925	0.245158	none	-0.175595	0.295864	0.128544	0.689146	none
ENSG00000093183	SEC22C	0.127083	0.723573	0.260437	0.450785	none	-0.0518074	0.83773	-0.126706	0.813652	none
ENSG00000093217	XYLB	-0.0569432	0.969225	-0.184043	0.790539	none	0.0307973	0.929568	-0.217179	0.794944	none
ENSG00000094631	HDAC6	-0.104167	0.803066	-0.0417379	0.937241	none	0.271156	0.0669274	0.33998	0.428746	none
ENSG00000094804	CDC6	0.0942679	0.804184	0.129211	0.475717	none	-0.0613769	0.815034	-0.19798	0.547345	none
ENSG00000094841	UPRT	-0.0570145	0.966885	-0.152262	0.795779	none	-0.0555908	0.858659	-0.107842	0.89079	none
ENSG00000094880	CDC23	-0.0229916	0.97965	-0.00126112	0.998275	none	-0.152122	0.374003	-0.126964	0.725102	none
ENSG00000094914	AAAS	0.0468339	0.954065	-0.0345537	0.923331	none	0.175748	0.306051	-0.0342233	0.942544	none
ENSG00000094916	CBX5	0.0718386	0.905807	0.209383	0.219609	none	0.373483	0.0198563	0.582573	0.00451892	none
ENSG00000094975	SUCO	0.0831465	0.861054	0.275513	0.183028	none	0.00966855	0.965566	0.0501801	0.908663	none
ENSG00000095002	MSH2	0.0486244	0.941273	0.207276	0.0744916	none	0.0480789	0.859233	0.126385	0.671562	none
ENSG00000095015	MAP3K1	0.291346	0.255637	0.424827	0.132079	none	0.307482	0.196256	0.575136	0.11107	none
ENSG00000095059	DHPS	0.0749476	0.886089	-0.102736	0.715565	none	0.00473983	0.983714	-0.0416572	0.924317	none
ENSG00000095066	HOOK2	-0.179196	0.723139	-0.169502	0.786826	none	0.627355	0.000326497	0.511177	0.305096	none
ENSG00000095139	ARCN1	-0.03222	0.969225	0.00919951	0.971617	none	-0.0976454	0.692471	-0.138668	0.599024	none
ENSG00000095209	TMEM38B	-0.228498	0.376308	-0.168516	0.680864	none	-0.10866	0.629689	-0.0310583	0.965346	none
ENSG00000095261	PSMD5	0.0129517	0.988543	0.0458692	0.888953	none	-0.0785117	0.718404	-0.288975	0.253904	none
ENSG00000095319	NUP188	0.0571983	0.911262	0.179596	0.204465	none	-0.235562	0.178921	-0.402653	0.0753498	none
ENSG00000095321	CRAT	0.0898894	0.813784	-0.123409	0.772125	none	0.312745	0.0320904	0.233753	0.608402	none
ENSG00000095380	NANS	0.0165069	0.983776	0.136732	0.373032	none	-0.0906752	0.62564	0.128214	0.653965	none
ENSG00000095383	TBC1D2	0.0608131	0.929167	0.249248	0.366392	none	-0.512631	8.89e-05	-0.744514	0.0158127	none
ENSG00000095397	WHRN	-0.503541	0.748617	NA	NA	none	-0.0881891	0.912264	NA	NA	none
ENSG00000095485	CWF19L1	-0.103064	0.779128	0.110345	0.716496	none	-0.287604	0.0383249	-0.114121	0.788437	none
ENSG00000095539	SEMA4G	-0.115786	0.964811	NA	NA	none	0.734366	0.0596078	NA	NA	none
ENSG00000095564	BTAF1	0.0381951	0.969225	-0.0117196	0.980342	none	-0.163707	0.519685	-0.15222	0.68622	none
ENSG00000095574	IKZF5	0.0805496	0.908196	-0.105175	0.899768	none	-0.043443	0.860061	0.121083	0.887531	none
ENSG00000095752	IL11	0.113289	0.899261	0.0429715	0.97801	none	-1.24974	5.1e-11	-2.1108	0.00232784	both-DOWN
ENSG00000095787	WAC	0.00870713	0.988543	-0.0410799	0.90323	none	-0.0751156	0.651244	0.0503449	0.905397	none
ENSG00000095794	CREM	-0.0429002	0.969225	-0.0536592	0.935307	none	0.000709067	0.997958	-0.00838211	0.989664	none
ENSG00000095906	NUBP2	-0.052346	0.946185	-0.205536	0.425257	none	-0.0178915	0.950887	-0.0119671	0.981276	none
ENSG00000095951	HIVEP1	0.141146	0.811421	0.183329	0.806872	none	0.0601221	0.819187	-0.247012	0.74787	none
ENSG00000096060	FKBP5	0.122709	0.746314	0.28132	0.059728	none	0.0564924	0.82737	0.0786918	0.855549	none
ENSG00000096063	SRPK1	0.0557839	0.939385	0.0725706	0.719608	none	-0.0439818	0.853475	0.0697777	0.841398	none
ENSG00000096070	BRPF3	-0.215264	0.919611	-0.360442	0.101241	none	0.101404	0.76989	-0.141233	0.766208	none
ENSG00000096080	MRPS18A	0.0589164	0.933604	-0.0335741	0.942434	none	-0.0742294	0.727185	-0.123124	0.807847	none
ENSG00000096092	TMEM14A	0.154032	0.66224	-0.0450201	0.903832	none	0.681719	3.1e-06	0.978495	2.71e-07	none
ENSG00000096093	EFHC1	0.0827212	0.911013	0.0249781	0.967713	none	0.542564	0.000301704	0.784299	0.0140458	none
ENSG00000096384	HSP90AB1	0.0119593	0.988543	0.0857667	0.540137	none	-0.533017	0.00420717	-0.338338	0.186071	none
ENSG00000096401	CDC5L	0.0922652	0.880455	0.197478	0.12919	none	0.0800626	0.785948	0.112899	0.800149	none
ENSG00000096433	ITPR3	0.0602155	0.911395	0.0261375	0.943953	none	-0.0161159	0.949903	-0.132304	0.758351	none
ENSG00000096654	ZNF184	0.0984083	0.890512	-0.0100252	0.990804	none	0.361714	0.0261339	0.579182	0.185683	none
ENSG00000096696	DSP	0.925205	0.605406	NA	NA	none	-0.0407087	0.958876	NA	NA	none
ENSG00000096717	SIRT1	0.036028	0.96782	0.0757899	0.847448	none	-0.049649	0.833136	0.0356881	0.940691	none
ENSG00000096746	HNRNPH3	-0.0682346	0.911013	-0.0330827	0.90323	none	-0.23476	0.169005	0.0744423	0.860151	none
ENSG00000096872	IFT74	-0.0330514	0.974926	0.223916	0.374014	none	-0.0038849	0.991455	0.414329	0.188302	none
ENSG00000096968	JAK2	-0.0150669	0.988543	0.524589	0.198291	none	-0.0447014	0.86394	-0.0884371	0.919466	none
ENSG00000097007	ABL1	-0.00788596	0.988752	-0.1458	0.534054	none	-0.166498	0.262934	-0.0283071	0.94844	none
ENSG00000097021	ACOT7	-0.00332744	0.994948	-0.223803	0.122231	none	0.00727968	0.975285	-0.154254	0.583918	none
ENSG00000097033	SH3GLB1	0.0801122	0.847279	0.236011	0.190219	none	-0.102591	0.570566	0.122288	0.710858	none
ENSG00000097046	CDC7	0.0515345	0.941286	0.151943	0.576014	none	0.128174	0.487414	0.329621	0.260589	none
ENSG00000097096	SYDE2	0.288067	0.749854	0.636296	0.393688	none	-0.154406	0.615243	-0.287462	0.81334	none
ENSG00000099194	SCD	0.000673381	0.999524	0.0129147	0.967713	none	0.758563	6.33e-05	0.800579	5.45e-07	none
ENSG00000099203	TMED1	0.0917031	0.866635	-0.0564355	0.864847	none	0.0702687	0.751695	-0.168879	0.688341	none
ENSG00000099219	ERMP1	-0.084208	0.959049	-0.00972109	0.995781	none	0.481154	0.0904684	0.0916026	0.945175	none
ENSG00000099246	RAB18	-0.00171351	0.996977	0.12513	0.511473	none	-0.225159	0.124784	0.131081	0.681898	none
ENSG00000099250	NRP1	-0.338893	0.00714348	-0.236469	0.0159589	none	-0.229468	0.280673	-0.151655	0.541087	none
ENSG00000099260	PALMD	0.00015851	0.999957	-0.137049	0.913346	none	0.555454	0.114644	1.04202	0.100974	none
ENSG00000099282	TSPAN15	-0.0237892	0.988543	-0.128887	0.909648	none	0.689535	0.000375114	0.487533	0.590262	none
ENSG00000099284	MACROH2A2	-0.377543	0.252074	-0.243228	0.736409	none	0.213694	0.52462	0.203565	0.862523	none
ENSG00000099290	WASHC2A	-0.564209	1.98e-05	-0.587467	0.056459	none	-0.522026	0.00121212	-0.645293	0.11883	none
ENSG00000099308	MAST3	-0.0990736	0.910134	-0.291873	0.577772	none	0.48376	0.0212049	-0.058995	0.947514	none
ENSG00000099326	MZF1	-0.227107	0.53785	-0.871513	0.216428	none	0.177542	0.485064	0.246873	0.840466	none
ENSG00000099330	OCEL1	0.0224344	0.987372	-0.237424	0.753282	none	0.432621	0.0566911	0.991411	0.143649	none
ENSG00000099331	MYO9B	0.0533879	0.918852	0.00924164	0.980342	none	-0.0560576	0.773827	-0.0515634	0.891318	none
ENSG00000099337	KCNK6	0.436264	0.649409	NA	NA	none	0.754154	0.081329	NA	NA	none
ENSG00000099341	PSMD8	0.0130275	0.988543	-0.127216	0.376669	none	-0.247243	0.0898867	-0.385164	0.0401037	none
ENSG00000099364	FBXL19	-0.0673506	0.906186	-0.113204	0.8969	none	0.00802399	0.972748	0.114739	0.901249	none
ENSG00000099365	STX1B	0.31673	0.746314	0.172004	0.783504	none	0.126882	0.771187	0.441965	0.366743	none
ENSG00000099377	HSD3B7	-0.104995	0.904498	-0.203718	0.765115	none	0.283049	0.172356	0.2667	0.718495	none
ENSG00000099381	SETD1A	0.0881964	0.871154	0.150627	0.698151	none	0.0931749	0.667259	-0.0128519	0.982871	none
ENSG00000099385	BCL7C	0.0867498	0.898572	0.721858	0.000997843	none	0.130388	0.628958	-0.462532	0.261146	none
ENSG00000099622	CIRBP	0.360254	0.00060899	0.410108	0.000373638	none	0.0575582	0.764383	-0.0897503	0.780399	none
ENSG00000099624	ATP5F1D	-0.0391595	0.965521	-0.396844	0.00651138	none	-0.0776679	0.734164	-0.65293	0.0032877	none
ENSG00000099625	CBARP	0.14203	0.937003	NA	NA	none	0.0448749	0.930863	NA	NA	none
ENSG00000099783	HNRNPM	0.00978084	0.988543	0.0913363	0.480901	none	-0.253144	0.163871	-0.112381	0.769326	none
ENSG00000099785	MARCHF2	0.0563535	0.971639	NA	NA	none	0.351416	0.281091	NA	NA	none
ENSG00000099795	NDUFB7	0.0485516	0.95372	-0.0436752	0.894911	none	0.0669513	0.825304	0.159089	0.643187	none
ENSG00000099797	TECR	0.0335628	0.964483	0.0705942	0.774189	none	0.334219	0.00571068	0.412675	0.0676253	none
ENSG00000099800	TIMM13	0.0220203	0.982541	-0.16613	0.334277	none	-0.420742	0.0222469	-0.564577	0.00498995	none
ENSG00000099804	CDC34	0.0631122	0.910615	0.0845641	0.826558	none	0.0912524	0.6452	0.327529	0.303213	none
ENSG00000099810	MTAP	0.147278	0.543035	0.0936305	0.739858	none	-0.159672	0.429391	-0.429018	0.0656809	none
ENSG00000099812	MISP	0.0386051	0.988543	NA	NA	none	0.404742	0.567167	NA	NA	none
ENSG00000099814	CEP170B	-0.172963	0.510341	-0.268765	0.521473	none	-0.203024	0.232445	-0.376698	0.430968	none
ENSG00000099817	POLR2E	0.0263625	0.978393	-0.0833314	0.704473	none	-0.0330775	0.902624	0.183814	0.54028	none
ENSG00000099821	POLRMT	-0.188126	0.48193	-0.080147	0.896497	none	-0.262079	0.181964	-0.434485	0.297607	none
ENSG00000099822	HCN2	-0.450325	0.370485	NA	NA	none	0.532494	0.147821	NA	NA	none
ENSG00000099840	IZUMO4	-0.0423833	0.990637	NA	NA	none	1.07481	0.169255	NA	NA	none
ENSG00000099849	RASSF7	0.00612067	0.997638	NA	NA	none	0.109399	0.897194	NA	NA	none
ENSG00000099860	GADD45B	0.198963	0.564505	-0.0302963	0.954637	none	-0.231967	0.28206	-0.50662	0.105599	none
ENSG00000099875	MKNK2	-0.0298917	0.969317	-0.060761	0.883343	none	0.474387	0.000184227	0.456085	0.155313	none
ENSG00000099889	ARVCF	0.402293	0.672007	NA	NA	none	1.2644	0.000161476	NA	NA	none
ENSG00000099899	TRMT2A	0.0323866	0.971287	0.00377112	0.996522	none	-0.0211887	0.930442	0.0943169	0.877279	none
ENSG00000099901	RANBP1	0.0571015	0.930325	0.0638316	0.818869	none	-0.293801	0.040273	-0.143017	0.628158	none
ENSG00000099904	ZDHHC8	-0.21755	0.149246	-0.471464	0.350715	none	-0.272295	0.146252	-0.188184	0.830906	none
ENSG00000099910	KLHL22	0.0713801	0.939385	-0.34465	0.390376	none	0.445302	0.0172641	0.126617	0.872599	none
ENSG00000099917	MED15	0.0249558	0.973272	-0.243032	0.119297	none	-0.256311	0.0460664	-0.242452	0.386998	none
ENSG00000099937	SERPIND1	-1.26363	0.251117	NA	NA	none	NA	NA	NA	NA	NA
ENSG00000099940	SNAP29	-0.0357757	0.964811	-0.0251117	0.950987	none	-0.0189741	0.938679	-0.0111875	0.979568	none
ENSG00000099942	CRKL	-0.0156175	0.988543	-0.0789276	0.819147	none	-0.0934574	0.708297	-0.230266	0.489827	none
ENSG00000099949	LZTR1	-0.178769	0.420499	-0.362392	0.157244	none	-0.110172	0.581614	0.0352937	0.954029	none
ENSG00000099953	MMP11	-0.0691531	0.988543	NA	NA	none	NA	NA	NA	NA	NA
ENSG00000099956	SMARCB1	-0.040296	0.964572	-0.222107	0.4925	none	0.0133473	0.955934	-0.20267	0.624422	none
ENSG00000099957	P2RX6	-0.1991	0.655829	-0.475778	0.443731	none	0.876147	4.9e-07	0.867119	0.194204	none
ENSG00000099968	BCL2L13	-0.000567027	0.999322	-0.0303109	0.93353	none	0.00867088	0.969748	0.1575	0.646099	none
ENSG00000099977	DDT	-0.00414572	0.997055	-0.329486	0.576355	none	0.589114	0.0722673	-0.442042	0.64034	none
ENSG00000099991	CABIN1	-0.211726	0.175001	-0.0179615	0.968307	none	0.181915	0.252584	0.0691111	0.882921	none
ENSG00000099992	TBC1D10A	-0.00551433	0.994573	-0.0363344	0.952036	none	-0.0144182	0.959284	-0.23708	0.638567	none
ENSG00000099995	SF3A1	-0.101981	0.751429	0.0219782	0.926539	none	-0.321586	0.0234174	-0.273294	0.230248	none
ENSG00000099998	GGT5	0.14662	0.97548	NA	NA	none	2.4068	5.14e-06	NA	NA	none
ENSG00000099999	RNF215	-0.0287195	0.986557	-0.212485	0.805186	none	0.67658	0.00128269	-0.33492	0.754787	none
ENSG00000100003	SEC14L2	0.0525636	0.966197	-0.0314269	0.968416	none	0.499774	0.0094083	0.24063	0.719282	none
ENSG00000100014	SPECC1L	-0.0265208	0.978393	0.0459783	0.881385	none	0.0977595	0.643771	0.286529	0.241831	none
ENSG00000100023	PPIL2	-0.0963149	0.859521	-0.105162	0.757349	none	-0.135633	0.518882	-0.156576	0.69347	none
ENSG00000100027	YPEL1	0.100293	0.987372	NA	NA	none	NA	NA	NA	NA	NA
ENSG00000100028	SNRPD3	0.109667	0.676335	-0.15005	0.360405	none	-0.104436	0.525535	-0.0972145	0.739389	none
ENSG00000100029	PES1	-0.0333403	0.969225	-0.00103354	0.998275	none	-0.585372	1.61e-05	-0.436048	0.0216619	none
ENSG00000100030	MAPK1	-0.0950237	0.814453	0.153507	0.498188	none	0.0318431	0.888296	-0.0500817	0.916892	none
ENSG00000100034	PPM1F	0.0658038	0.897428	0.0991516	0.759669	none	0.173921	0.325485	0.0730429	0.866364	none
ENSG00000100036	SLC35E4	-0.160536	0.860727	-0.399409	0.735227	none	-0.545418	0.0199179	NA	NA	none
ENSG00000100038	TOP3B	0.0193644	0.987372	-0.0258276	0.976468	none	-0.221781	0.220671	-0.258695	0.698295	none
ENSG00000100056	ESS2	-0.0254401	0.97965	-0.00980484	0.984711	none	-0.0853066	0.6914	-0.0196704	0.969052	none
ENSG00000100065	CARD10	0.0677931	0.897428	-0.0673561	0.883044	none	-0.0270828	0.898299	0.107051	0.832398	none
ENSG00000100068	NA	-0.166497	0.969225	NA	NA	none	0.192384	0.806714	NA	NA	none
ENSG00000100075	SLC25A1	0.0248794	0.978734	-0.121803	0.563143	none	0.518728	0.000166595	0.564346	0.00886287	none
ENSG00000100077	GRK3	0.0580288	0.969225	0.231712	0.87654	none	0.289999	0.20084	0.151522	0.919688	none
ENSG00000100083	GGA1	-0.134911	0.693223	-0.422206	0.0592961	none	-0.00781047	0.975292	-0.336971	0.363688	none
ENSG00000100084	HIRA	0.0690494	0.883929	-0.227759	0.410224	none	-0.0317252	0.887882	-0.134264	0.778655	none
ENSG00000100092	SH3BP1	-0.0983712	0.824622	-0.0230831	0.971162	none	0.19526	0.238517	0.152198	0.790805	none
ENSG00000100097	LGALS1	0.0409246	0.956273	-0.168823	0.0640743	none	0.193821	0.251994	-0.0654401	0.828647	none
ENSG00000100099	HPS4	-0.101568	0.826806	-0.115343	0.854086	none	-0.0426496	0.853294	0.420073	0.411914	none
ENSG00000100100	PIK3IP1	-0.116598	0.975914	-0.172409	0.915907	none	2.24849	0.0012979	NA	NA	none
ENSG00000100101	NA	-0.0387784	0.965049	0.0504708	0.901343	none	-0.380999	0.0112564	-0.194852	0.603279	none
ENSG00000100104	SRRD	0.0247478	0.983268	0.180952	0.716914	none	-0.258462	0.175854	-0.0637536	0.934305	none
ENSG00000100105	PATZ1	0.0650953	0.926075	0.0356531	0.949906	none	0.271806	0.0811681	0.0305008	0.958703	none
ENSG00000100106	TRIOBP	-0.171143	0.306626	-0.0830185	0.704197	none	0.357425	0.0067036	0.24302	0.334923	none
ENSG00000100109	TFIP11	-0.103744	0.850025	0.000162828	0.999878	none	-0.205538	0.321382	-0.139188	0.743841	none
ENSG00000100116	GCAT	0.120081	0.838496	-0.0885803	0.900937	none	0.185083	0.438366	0.15879	0.818227	none
ENSG00000100124	ANKRD54	0.00333187	0.996644	-0.4507	0.0590512	none	-0.060809	0.835752	-0.268219	0.539026	none
ENSG00000100129	EIF3L	-0.0458269	0.940528	-0.0737271	0.691259	none	0.188269	0.232918	-0.466517	0.0108513	none
ENSG00000100138	SNU13	0.164514	0.534988	-0.0967562	0.633274	none	-0.184907	0.368446	-0.352854	0.218622	none
ENSG00000100139	MICALL1	0.0606009	0.906808	-0.120822	0.701463	none	-0.374907	0.0074837	-0.195893	0.628015	none
ENSG00000100142	POLR2F	0.161028	0.540058	-0.0242892	0.951964	none	-0.0798707	0.792801	0.264654	0.289564	none
ENSG00000100147	CCDC134	0.094714	0.927883	0.16296	0.733815	none	0.0666211	0.850175	0.405148	0.34233	none
ENSG00000100150	DEPDC5	0.0783335	0.906186	-0.327681	0.497825	none	0.208468	0.237973	0.41555	0.505291	none
ENSG00000100151	PICK1	0.0832024	0.936794	-0.080527	0.904274	none	0.291433	0.147745	0.327934	0.52191	none
ENSG00000100154	TTC28	-0.0359668	0.978393	0.0903141	0.891437	none	0.299775	0.218001	0.293593	0.630719	none
ENSG00000100162	CENPM	0.102516	0.841898	-0.149308	0.657912	none	0.174283	0.422569	-0.0625366	0.902111	none
ENSG00000100196	KDELR3	-0.248636	0.299547	-0.136468	0.751721	none	0.252025	0.134506	0.0705676	0.918475	none
ENSG00000100201	DDX17	-0.105635	0.855477	-0.129047	0.303095	none	-0.00397435	0.991874	0.0255381	0.950406	none
ENSG00000100206	DMC1	-0.0116979	0.996804	NA	NA	none	-0.273117	0.803067	NA	NA	none
ENSG00000100207	TCF20	0.140668	0.940528	NA	NA	none	0.262208	0.468868	NA	NA	none
ENSG00000100209	HSCB	-0.149368	0.746314	-0.248451	0.555996	none	-0.0331279	0.920013	-0.470636	0.384465	none
ENSG00000100211	CBY1	0.115705	0.82962	0.0393698	0.936433	none	0.313448	0.0659095	0.345318	0.351014	none
ENSG00000100216	TOMM22	0.151087	0.604088	0.0928485	0.644479	none	-0.177238	0.386793	-0.222929	0.43793	none
ENSG00000100219	XBP1	-0.317064	0.00861018	-0.283936	0.174446	none	-0.522892	0.000548134	-0.619234	0.0215388	none
ENSG00000100220	RTCB	0.0222554	0.978393	0.0585772	0.788488	none	-0.19594	0.279564	-0.190143	0.414899	none
ENSG00000100221	JOSD1	0.139171	0.671904	0.0117048	0.987925	none	0.0891064	0.691278	0.357469	0.470041	none
ENSG00000100225	FBXO7	0.0126915	0.987021	-0.0356566	0.908425	none	0.0577475	0.768221	0.0676038	0.851611	none
ENSG00000100226	GTPBP1	-0.169628	0.423295	-0.294919	0.121152	none	-0.239382	0.127672	-0.272318	0.351014	none
ENSG00000100227	POLDIP3	-0.00538206	0.992329	0.0985352	0.698151	none	0.000802556	0.997329	0.0605607	0.874465	none
ENSG00000100228	RAB36	-0.18214	0.890678	-0.137949	0.886845	none	0.0798459	0.882167	-0.388764	0.680283	none
ENSG00000100234	TIMP3	-0.317035	0.0391923	-0.287179	0.0531335	none	0.472163	0.00528628	0.510841	0.00671495	none
ENSG00000100239	PPP6R2	-0.0747875	0.855477	-0.160627	0.746124	none	0.0732182	0.708878	0.0350697	0.959325	none
ENSG00000100241	SBF1	-0.0100901	0.988543	-0.13023	0.764762	none	-0.0267331	0.899247	-0.312234	0.578951	none
ENSG00000100242	SUN2	-0.250392	0.189923	-0.206758	0.281935	none	-0.0326553	0.9177	-0.310772	0.282418	none
ENSG00000100243	CYB5R3	-0.0057136	0.992329	-0.124056	0.548222	none	0.13306	0.416034	0.174038	0.700971	none
ENSG00000100246	DNAL4	-0.17865	0.870908	-0.691148	0.13927	none	0.549898	0.0231925	0.876979	0.0894082	none
ENSG00000100258	LMF2	0.00543157	0.992329	-0.171041	0.607581	none	0.0118766	0.95648	-0.3524	0.436037	none
ENSG00000100263	RHBDD3	-0.109536	0.897428	-0.764421	0.409325	none	-0.189368	0.387522	-0.519146	0.680001	none
ENSG00000100266	PACSIN2	-0.0117201	0.988543	-0.0138061	0.969704	none	0.032679	0.894353	0.0114996	0.975902	none
ENSG00000100271	TTLL1	-0.156347	0.898935	-0.223689	0.840281	none	1.21772	2.71e-07	NA	NA	none
ENSG00000100280	AP1B1	-0.0749207	0.88323	-0.0664725	0.818792	none	-0.123399	0.512132	-0.307529	0.214955	none
ENSG00000100281	HMGXB4	-0.0231689	0.979995	0.16831	0.550424	none	0.0550962	0.784684	0.439699	0.163449	none
ENSG00000100284	TOM1	-0.135108	0.729381	-0.233134	0.249132	none	-0.244856	0.157051	-0.494141	0.0658832	none
ENSG00000100288	CHKB	0.0336702	0.973119	0.0401357	0.969704	none	0.267392	0.199703	0.120429	0.899207	none
ENSG00000100292	HMOX1	0.11763	0.813784	-0.16391	0.595909	none	-0.189727	0.271141	-0.407535	0.113446	none
ENSG00000100294	MCAT	-0.0692936	0.927441	-0.171836	0.662447	none	-0.1616	0.40963	-0.260738	0.637707	none
ENSG00000100296	THOC5	0.0591404	0.918852	0.035803	0.909985	none	-0.135313	0.418143	0.0847869	0.823164	none
ENSG00000100297	MCM5	-0.0697664	0.90488	-0.143234	0.372602	none	0.0872079	0.700246	-0.0450423	0.89079	none
ENSG00000100299	ARSA	-0.142463	0.801327	-0.120441	0.888016	none	0.265524	0.195984	0.165327	0.866364	none
ENSG00000100300	TSPO	-0.0225442	0.981171	-0.209342	0.228808	none	0.183903	0.333097	0.0481384	0.902111	none
ENSG00000100304	TTLL12	-0.671674	3.55e-12	-0.885517	5.35e-13	none	-1.24516	2.44e-30	-1.41357	5.2e-12	both-DOWN
ENSG00000100307	CBX7	-0.610633	0.576387	-0.631961	0.65184	none	0.793812	0.142399	NA	NA	none
ENSG00000100311	PDGFB	0.245251	0.908573	-0.168087	0.941923	none	1.21387	0.00210333	NA	NA	none
ENSG00000100316	RPL3	0.0457152	0.936863	0.0378498	0.84303	none	0.179001	0.270862	-0.28317	0.126076	none
ENSG00000100319	ZMAT5	0.0684904	0.939385	-0.13141	0.760459	none	-0.0913524	0.687752	-0.0977565	0.864156	none
ENSG00000100320	RBFOX2	-0.0584677	0.933246	-0.101589	0.719805	none	0.172051	0.29188	-0.00953147	0.984717	none
ENSG00000100321	SYNGR1	0.200425	0.765639	-0.173119	0.84788	none	0.434284	0.0275529	0.663615	0.27708	none
ENSG00000100324	TAB1	0.0387008	0.966858	0.0166993	0.973625	none	0.139253	0.466577	0.232838	0.534839	none
ENSG00000100325	ASCC2	0.0493559	0.93723	-0.105101	0.72663	none	-0.237309	0.0821652	-0.255429	0.372293	none
ENSG00000100330	MTMR3	0.0161205	0.986544	0.0582716	0.903434	none	-0.0316829	0.898099	0.149566	0.784566	none
ENSG00000100335	MIEF1	0.00980557	0.988543	-0.223015	0.685277	none	-0.202436	0.188745	-0.552	0.265312	none
ENSG00000100342	APOL1	0.257731	0.585457	0.401361	0.274554	none	0.797383	0.000129816	0.876302	0.0185453	none
ENSG00000100344	PNPLA3	0.0464767	0.965275	-0.207847	0.521545	none	0.0683439	0.799497	0.0212756	0.970569	none
ENSG00000100345	MYH9	0.0293401	0.978393	0.111779	0.406124	none	-0.38242	0.123997	-0.426921	0.129746	none
ENSG00000100347	SAMM50	-0.0477954	0.938259	-0.0816401	0.759669	none	-0.258706	0.0748086	-0.0559586	0.885586	none
ENSG00000100348	TXN2	-0.16124	0.460956	-0.396635	0.00403671	none	-0.0464645	0.854659	0.0371259	0.931552	none
ENSG00000100350	FOXRED2	-0.221488	0.346614	-0.35209	0.391315	none	0.136349	0.51411	0.00455378	0.995459	none
ENSG00000100353	EIF3D	0.0444063	0.946965	0.093689	0.536772	none	-0.18083	0.344074	-0.332	0.130368	none
ENSG00000100354	TNRC6B	-0.00906032	0.991383	-0.0114527	0.980166	none	0.0787251	0.784195	0.272718	0.476699	none
ENSG00000100359	SGSM3	-0.0708286	0.874614	-0.178285	0.6235	none	0.175304	0.294767	0.184852	0.722518	none
ENSG00000100360	IFT27	-0.136452	0.83857	-0.146024	0.77482	none	0.288825	0.176052	0.172867	0.76135	none
ENSG00000100364	KIAA0930	-0.212237	0.345363	-0.0399181	0.95956	none	-0.0844094	0.688756	-0.066051	0.936505	none
ENSG00000100372	SLC25A17	-0.321593	0.0184201	-0.225065	0.532874	none	-0.62966	6.12e-06	-0.707272	0.0288237	none
ENSG00000100376	FAM118A	-0.194072	0.749854	-0.371505	0.518408	none	0.0230269	0.94937	0.0784303	0.934947	none
ENSG00000100379	KCTD17	-0.00990999	0.990142	-0.144047	0.739778	none	0.255977	0.166456	0.415704	0.372365	none
ENSG00000100380	ST13	-0.0824334	0.883007	-0.270084	0.194623	none	-0.0112855	0.959854	-0.187789	0.620645	none
ENSG00000100387	RBX1	0.157887	0.636042	0.0215352	0.929118	none	0.0594653	0.841333	-0.0410793	0.923376	none
ENSG00000100393	EP300	-0.0619446	0.935266	0.144828	0.488904	none	-0.0254316	0.930359	-0.230497	0.504844	none
ENSG00000100395	L3MBTL2	-0.00934993	0.988543	-0.200901	0.380379	none	-0.13224	0.408806	0.125081	0.758911	none
ENSG00000100401	RANGAP1	-0.0438	0.960067	-0.0577846	0.785422	none	-0.343884	0.0199523	-0.318691	0.155185	none
ENSG00000100403	ZC3H7B	-0.0666718	0.8836	-0.0756525	0.812401	none	-0.0600398	0.765758	-0.0898145	0.828995	none
ENSG00000100410	PHF5A	0.203587	0.41219	0.105215	0.696284	none	-0.0679321	0.818129	0.20641	0.561824	none
ENSG00000100412	ACO2	-0.0398754	0.955553	-0.0506368	0.886989	none	-0.0378185	0.854531	-0.111537	0.784146	none
ENSG00000100413	POLR3H	-0.0171862	0.986296	-0.188731	0.636571	none	-0.364393	0.024854	-0.480746	0.182159	none
ENSG00000100416	TRMU	0.0978028	0.853725	-0.262617	0.43332	none	-0.221781	0.173138	-0.116941	0.828995	none
ENSG00000100417	PMM1	0.0687753	0.913311	-0.0528364	0.879352	none	0.281389	0.0813263	0.304404	0.294843	none
ENSG00000100418	DESI1	0.0223397	0.983748	-0.246205	0.421227	none	-0.449528	0.00191404	-0.510458	0.133166	none
ENSG00000100422	CERK	-0.00640494	0.992329	0.0251596	0.961158	none	-0.0526145	0.818044	0.167496	0.719578	none
ENSG00000100425	BRD1	0.0413182	0.957718	0.142074	0.717458	none	-0.082963	0.691117	-0.122121	0.828995	none
ENSG00000100426	ZBED4	-0.251728	0.149246	-0.286999	0.52277	none	-0.399311	0.00548476	-0.426172	0.438357	none
ENSG00000100429	HDAC10	-0.209462	0.599754	-0.490577	0.390163	none	0.163115	0.472484	0.167007	0.871582	none
ENSG00000100439	ABHD4	-0.315555	0.258019	-0.309871	0.300454	none	0.228737	0.279903	0.393886	0.399048	none
ENSG00000100441	KHNYN	0.0614197	0.9173	0.308378	0.380379	none	0.244978	0.109001	0.367482	0.464091	none
ENSG00000100442	FKBP3	0.0262308	0.970697	0.0950414	0.659343	none	0.102254	0.617876	0.219324	0.368599	none
ENSG00000100445	SDR39U1	0.0373661	0.966858	-0.398152	0.130556	none	0.33191	0.0445479	0.24444	0.654907	none
ENSG00000100461	RBM23	-0.021369	0.979995	-0.0713433	0.755373	none	0.0890622	0.611455	0.0489828	0.899765	none
ENSG00000100462	PRMT5	-0.0155225	0.986296	-0.00634878	0.983486	none	-0.34604	0.0191792	-0.372558	0.103535	none
ENSG00000100473	COCH	0.296604	0.689657	0.298752	0.781197	none	0.653437	0.0281465	0.584238	0.582493	none
ENSG00000100478	AP4S1	0.210146	0.727319	0.169305	0.812494	none	-0.26646	0.338034	-0.0257184	0.977538	none
ENSG00000100479	POLE2	0.0492978	0.947492	-0.0519806	0.914364	none	-0.0832657	0.730675	0.170457	0.680283	none
ENSG00000100483	VCPKMT	0.298275	0.617004	-0.163463	0.891284	none	-0.00678815	0.988996	0.103962	0.926521	none
ENSG00000100485	SOS2	-0.127768	0.778744	0.199535	0.778617	none	0.131931	0.527646	0.267275	0.72372	none
ENSG00000100490	CDKL1	0.0412463	0.987372	0.341514	0.786689	none	-0.356578	0.26767	-0.776821	0.416718	none
ENSG00000100503	NIN	0.00538134	0.993451	-0.0324805	0.922561	none	-0.000361363	0.998353	0.299033	0.244567	none
ENSG00000100504	PYGL	0.0452789	0.941005	0.0916925	0.703484	none	0.122922	0.518659	0.232636	0.41355	none
ENSG00000100505	TRIM9	0.262736	0.731247	-0.271039	0.779154	none	0.492649	0.0961045	0.610815	0.504623	none
ENSG00000100519	PSMC6	0.0257282	0.971639	0.0862391	0.694257	none	-0.486125	9.16e-05	-0.317656	0.136174	none
ENSG00000100522	GNPNAT1	0.0668626	0.931565	0.131173	0.595016	none	-0.428113	0.000618706	-0.253757	0.41965	none
ENSG00000100523	DDHD1	-0.113956	0.864303	0.0400011	0.961904	none	-0.363858	0.0287069	-0.445457	0.387493	none
ENSG00000100526	CDKN3	0.0267272	0.97761	0.204014	0.292853	none	0.0584543	0.823286	-0.0740911	0.85655	none
ENSG00000100528	CNIH1	-0.0471954	0.940528	-0.143066	0.588373	none	-0.15728	0.410965	0.0266751	0.959125	none
ENSG00000100532	CGRRF1	0.0431569	0.969454	-0.241736	0.693209	none	0.106595	0.704025	0.30939	0.69347	none
ENSG00000100554	ATP6V1D	0.0576621	0.907113	0.203907	0.171171	none	-0.11572	0.493603	0.161213	0.579994	none
ENSG00000100558	PLEK2	-0.2506	0.948735	NA	NA	none	0.252297	0.784637	NA	NA	none
ENSG00000100564	PIGH	-0.344743	0.536371	0.415777	0.602236	none	-0.272113	0.434435	0.454762	0.650241	none
ENSG00000100567	PSMA3	0.0660988	0.885553	0.0733049	0.693047	none	-0.219816	0.146385	-0.105106	0.70391	none
ENSG00000100568	VTI1B	-0.0700893	0.908057	-0.0796152	0.893726	none	-0.136372	0.628921	0.224012	0.689146	none
ENSG00000100575	TIMM9	0.0843871	0.892426	0.189204	0.756411	none	-0.414469	0.0284736	-0.328548	0.57932	none
ENSG00000100577	GSTZ1	0.0584552	0.955553	-0.209808	0.698151	none	0.482816	0.0103446	0.271587	0.707237	none
ENSG00000100578	KIAA0586	0.0661636	0.908573	0.169979	0.52794	none	-0.0792432	0.732786	-0.0421423	0.941845	none
ENSG00000100580	TMED8	-0.207802	0.741496	-0.0320704	0.959851	none	0.224212	0.44534	0.380509	0.354067	none
ENSG00000100583	SAMD15	-0.504683	0.300641	-0.606746	0.277006	none	-0.0321748	0.945364	0.29745	0.784237	none
ENSG00000100591	AHSA1	-0.08955	0.763518	-0.152954	0.163897	none	-0.385499	0.00155133	-0.270245	0.197647	none
ENSG00000100592	DAAM1	-0.202068	0.641632	-0.18075	0.763719	none	0.132615	0.625476	0.490388	0.369523	none
ENSG00000100596	SPTLC2	-0.0735728	0.927441	-0.084845	0.793322	none	-0.0537512	0.829817	-0.081433	0.861202	none
ENSG00000100599	RIN3	-0.235589	0.236104	-0.145013	0.87654	none	-0.242987	0.233744	-0.382726	0.637738	none
ENSG00000100600	LGMN	-0.0372155	0.979995	-0.029261	0.969704	none	-0.105491	0.708403	-0.255167	0.674878	none
ENSG00000100601	ALKBH1	-0.0325609	0.978384	-0.227579	0.611178	none	-0.261754	0.203123	-0.286177	0.590262	none
ENSG00000100603	SNW1	-0.00340962	0.994573	0.0340775	0.89678	none	-0.101018	0.647035	-0.0616065	0.871582	none
ENSG00000100605	ITPK1	0.00424528	0.996804	-0.310691	0.85847	none	0.0849034	0.789807	0.825928	0.487673	none
ENSG00000100612	DHRS7	0.108093	0.855477	-0.174153	0.689145	none	0.0886532	0.714376	0.107324	0.869567	none
ENSG00000100614	PPM1A	-0.029555	0.979995	0.0853783	0.835136	none	0.000425122	0.998353	0.189592	0.66958	none
ENSG00000100625	SIX4	0.190161	0.682689	0.192772	0.595624	none	0.169285	0.452133	0.234253	0.600402	none
ENSG00000100626	GALNT16	-0.576169	0.000222471	-0.635651	0.024967	none	-0.290818	0.255657	-0.333282	0.587079	none
ENSG00000100629	CEP128	0.127214	0.73496	0.0225708	0.973743	none	0.197678	0.253545	0.528581	0.202921	none
ENSG00000100632	ERH	0.109912	0.746314	0.0406362	0.894911	none	-0.0740032	0.753023	0.21125	0.347038	none
ENSG00000100644	HIF1A	-0.0307553	0.972903	0.0401143	0.871948	none	0.0371225	0.899836	0.0822936	0.850047	none
ENSG00000100647	SUSD6	6.56e-05	0.999957	-0.290456	0.770262	none	-0.157177	0.686368	-0.491917	0.674726	none
ENSG00000100650	SRSF5	0.204551	0.355324	0.284776	0.00805668	none	-0.0439695	0.849481	0.188762	0.541771	none
ENSG00000100664	EIF5	-0.0387309	0.957718	-0.0146456	0.960774	none	-0.113098	0.556764	0.00490211	0.989664	none
ENSG00000100697	DICER1	0.172335	0.635252	0.420136	0.0114625	none	-0.0357267	0.88719	0.235446	0.528736	none
ENSG00000100711	ZFYVE21	-0.0720828	0.922923	-0.258487	0.244768	none	0.21432	0.196978	-0.164151	0.692105	none
ENSG00000100714	MTHFD1	-0.00201315	0.996804	-0.0105089	0.970777	none	-0.179207	0.440845	-0.146702	0.637395	none
ENSG00000100722	ZC3H14	-0.089997	0.799219	0.0210057	0.944487	none	-0.302975	0.0669274	-0.230319	0.393584	none
ENSG00000100726	TELO2	-0.0165753	0.987289	-0.144241	0.608762	none	-0.185797	0.297811	-0.405215	0.126059	none
ENSG00000100731	PCNX1	0.0523279	0.952675	0.188573	0.604803	none	-0.055887	0.802979	0.0992421	0.861746	none
ENSG00000100739	BDKRB1	-0.711045	0.111359	-1.74839	0.0905159	none	-0.580002	0.13906	NA	NA	none
ENSG00000100744	GSKIP	0.127885	0.865808	-0.0708539	0.887661	none	0.167884	0.440845	0.27736	0.513318	none
ENSG00000100749	VRK1	0.131136	0.643665	0.260063	0.173171	none	-0.0604571	0.796472	0.0993829	0.81339	none
ENSG00000100764	PSMC1	0.271488	0.899261	-0.393047	0.786826	none	-0.467848	0.362816	NA	NA	none
ENSG00000100767	PAPLN	0.182779	0.959049	NA	NA	none	1.68647	0.00156406	NA	NA	none
ENSG00000100784	RPS6KA5	0.161441	0.851565	0.210009	0.675783	none	0.794428	0.000171038	1.14199	0.00278532	RPF-UP
ENSG00000100796	PPP4R3A	0.00728783	0.989896	0.173068	0.427725	none	-0.169506	0.277375	0.160581	0.630527	none
ENSG00000100802	C14orf93	0.0365332	0.980603	0.0225485	0.987953	none	0.285598	0.23799	0.268401	0.845018	none
ENSG00000100804	PSMB5	0.0124846	0.988543	-0.0158624	0.946254	none	-0.208683	0.15739	-0.284927	0.117637	none
ENSG00000100811	YY1	-0.0496338	0.949948	-0.0281512	0.922631	none	0.0206084	0.936546	-0.152974	0.580104	none
ENSG00000100813	ACIN1	-0.0254195	0.978393	0.0357428	0.869293	none	-0.0757123	0.720356	0.0639492	0.885602	none
ENSG00000100814	CCNB1IP1	0.235101	0.223251	-0.468183	0.744349	none	-0.13547	0.6041	-0.316085	0.819897	none
ENSG00000100815	TRIP11	-0.0607793	0.922945	0.0852973	0.795815	none	-0.0753755	0.708878	0.335537	0.289218	none
ENSG00000100823	APEX1	-0.0144116	0.987372	-0.0193208	0.937465	none	-0.176301	0.306909	-0.310524	0.108112	none
ENSG00000100836	PABPN1	0.0939795	0.778468	0.256064	0.0239262	none	-0.0856098	0.640982	-0.113209	0.698145	none
ENSG00000100852	ARHGAP5	0.0248345	0.982541	0.073017	0.887048	none	0.213331	0.209429	0.484047	0.185666	none
ENSG00000100865	CINP	0.00188502	0.996977	0.0258264	0.947914	none	-0.170737	0.451974	0.312057	0.333366	none
ENSG00000100867	DHRS2	-1.23465	0.226461	NA	NA	none	NA	NA	NA	NA	NA
ENSG00000100883	SRP54	-0.0647292	0.908057	0.0113037	0.970297	none	-0.222972	0.306909	0.0623569	0.899207	none
ENSG00000100888	CHD8	-0.0332406	0.969151	0.0864145	0.704368	none	-0.126972	0.554247	-0.135872	0.724564	none
ENSG00000100889	PCK2	0.160358	0.872872	-0.252122	0.846146	none	0.209472	0.498275	-0.748081	0.429556	none
ENSG00000100890	PRORP	-0.0283834	0.976225	0.0826007	0.84186	none	-0.315734	0.0769081	-0.26594	0.480739	none
ENSG00000100897	DCAF11	0.0753143	0.91595	0.132722	0.912963	none	0.0985312	0.652118	0.0409142	0.975259	none
ENSG00000100902	PSMA6	0.0441124	0.942139	0.0927531	0.691259	none	-0.231589	0.152895	0.111792	0.750079	none
ENSG00000100906	NFKBIA	-0.314746	0.109454	-0.431399	0.0331376	none	-0.00741768	0.982653	-0.0411559	0.939349	none
ENSG00000100908	EMC9	0.200832	0.800227	-0.1704	0.893961	none	0.225298	0.429831	-0.266232	0.821408	none
ENSG00000100911	PSME2	0.0443386	0.956793	0.294718	0.126109	none	-0.0712112	0.738027	-0.506752	0.0468529	none
ENSG00000100916	BRMS1L	0.133866	0.784026	0.13226	0.719805	none	0.0599291	0.835301	0.115032	0.825231	none
ENSG00000100918	REC8	0.590163	0.665018	NA	NA	none	-0.497247	0.260134	NA	NA	none
ENSG00000100926	TM9SF1	-0.186036	0.73833	-0.0818669	0.960403	none	0.0690991	0.854392	NA	NA	none
ENSG00000100934	SEC23A	-0.089341	0.804823	0.0402655	0.867255	none	-0.0149239	0.949112	-0.0419784	0.899207	none
ENSG00000100938	GMPR2	-0.0444933	0.9621	-0.13038	0.819687	none	0.0762868	0.746106	0.174588	0.764622	none
ENSG00000100941	PNN	0.19307	0.330979	0.234096	0.0440746	none	-0.137087	0.439359	0.189094	0.560151	none
ENSG00000100949	RABGGTA	-0.139827	0.856463	-0.182394	0.835697	none	-0.111406	0.699727	-0.554672	0.435167	none
ENSG00000100968	NFATC4	0.0555793	0.979051	0.336325	0.824108	none	0.391725	0.220996	NA	NA	none
ENSG00000100979	PLTP	0.117478	0.855477	0.0205357	0.974151	none	0.199076	0.292199	0.0137368	0.980454	none
ENSG00000100982	PCIF1	0.145355	0.550483	0.0509775	0.922374	none	0.27328	0.0894506	0.131662	0.81339	none
ENSG00000100983	GSS	-0.015992	0.986296	-0.0713745	0.786826	none	0.0153326	0.939498	-0.0842019	0.819515	none
ENSG00000100991	TRPC4AP	0.0166447	0.983748	0.072555	0.725263	none	0.0136955	0.949452	0.11399	0.739389	none
ENSG00000100994	PYGB	-0.129373	0.659699	-0.148819	0.341593	none	-0.0601082	0.800761	-0.0334147	0.931239	none
ENSG00000100997	ABHD12	-0.123607	0.703747	-0.1787	0.49771	none	-0.275724	0.0878384	0.0127675	0.979568	none
ENSG00000101000	PROCR	0.0636925	0.933604	-0.19656	0.489689	none	-0.276135	0.100914	-0.519743	0.0584376	none
ENSG00000101003	GINS1	-0.0042994	0.994759	0.18912	0.333873	none	0.048452	0.833815	0.382203	0.105611	none
ENSG00000101004	NINL	0.202309	0.732624	0.340599	0.777961	none	0.849305	3.24e-05	NA	NA	none
ENSG00000101019	UQCC1	-0.0305048	0.970565	-0.0320807	0.939296	none	-0.170464	0.273711	0.00630885	0.988798	none
ENSG00000101040	ZMYND8	-0.209782	0.169631	-0.216349	0.190219	none	-0.106534	0.600513	-0.108975	0.828194	none
ENSG00000101052	IFT52	0.0888257	0.859661	0.186934	0.551318	none	0.241682	0.223119	0.522885	0.118196	none
ENSG00000101057	MYBL2	0.119323	0.672007	0.0590615	0.875627	none	-0.0382924	0.873793	-0.168267	0.669461	none
ENSG00000101079	NDRG3	-0.205429	0.350778	-0.130411	0.650592	none	0.1606	0.423694	-0.19772	0.613173	none
ENSG00000101084	RAB5IF	0.0805486	0.876344	0.0602182	0.825937	none	-0.0364307	0.894623	-0.100055	0.789771	none
ENSG00000101096	NFATC2	0.0131473	0.994573	NA	NA	none	-0.0101198	0.991764	NA	NA	none
ENSG00000101104	PABPC1L	0.143003	0.900259	NA	NA	none	0.187199	0.568104	NA	NA	none
ENSG00000101109	STK4	0.132859	0.733099	0.0674493	0.822698	none	0.0381455	0.879777	0.181793	0.563248	none
ENSG00000101126	ADNP	-0.0447089	0.942139	-0.0210202	0.949906	none	0.00539923	0.983364	0.0415271	0.923394	none
ENSG00000101132	PFDN4	0.176189	0.461604	0.113958	0.576014	none	-0.0112619	0.967757	-0.120044	0.721571	none
ENSG00000101138	CSTF1	-0.0159588	0.987372	-0.16254	0.495601	none	0.128022	0.529243	0.139124	0.737832	none
ENSG00000101146	RAE1	0.0606707	0.931311	0.00777021	0.984711	none	-0.280107	0.0721251	-0.160124	0.665592	none
ENSG00000101150	TPD52L2	-0.0990118	0.761696	-0.209004	0.116623	none	-0.258643	0.0460509	-0.173093	0.555849	none
ENSG00000101152	DNAJC5	-0.0452607	0.962475	-0.345254	0.035739	none	-0.378923	0.013389	-0.0151856	0.975259	none
ENSG00000101158	NELFCD	-0.0137587	0.986296	0.0446048	0.881905	none	0.00635884	0.976908	0.159755	0.628015	none
ENSG00000101160	CTSZ	-0.154031	0.49365	-0.157188	0.344313	none	-0.0478454	0.838687	-0.21814	0.463515	none
ENSG00000101161	PRPF6	-0.0257429	0.97943	-0.0270093	0.922148	none	-0.0508968	0.850456	-0.153198	0.665592	none
ENSG00000101166	PRELID3B	0.0626793	0.908057	-0.0484413	0.874681	none	-0.156969	0.45484	-0.362483	0.185732	none
ENSG00000101181	MTG2	0.0636877	0.929565	-0.163047	0.629628	none	-0.160185	0.360283	-0.196473	0.674878	none
ENSG00000101182	PSMA7	0.0278648	0.969592	-0.0795011	0.586211	none	-0.190417	0.224582	-0.108105	0.704417	none
ENSG00000101187	SLCO4A1	-0.492923	0.0416099	-0.625643	0.193448	none	-0.163857	0.510537	-0.696442	0.237175	none
ENSG00000101188	NTSR1	-0.1892	0.751346	-0.133426	0.903974	none	-0.242307	0.409673	NA	NA	none
ENSG00000101189	MRGBP	0.0790886	0.906186	0.049424	0.926508	none	0.021733	0.948883	0.209444	0.675304	none
ENSG00000101190	TCFL5	-0.152222	0.746314	-0.312488	0.818064	none	0.107113	0.655042	-0.506736	0.678728	none
ENSG00000101191	DIDO1	-0.0693708	0.910134	0.0648279	0.844004	none	-0.0817166	0.761737	0.0818932	0.861377	none
ENSG00000101193	GID8	0.0138017	0.988543	0.0720607	0.821235	none	0.0289692	0.911078	0.0738725	0.865079	none
ENSG00000101199	ARFGAP1	-0.133064	0.629386	-0.116788	0.657912	none	-0.240998	0.136333	-0.183685	0.589649	none
ENSG00000101210	EEF1A2	0.676309	0.676335	NA	NA	none	1.64131	2.19e-05	NA	NA	none
ENSG00000101213	PTK6	0.453705	0.904075	NA	NA	none	NA	NA	NA	NA	NA
ENSG00000101216	GMEB2	-0.121635	0.801327	-0.211857	0.500964	none	0.0526253	0.8323	-0.101426	0.854165	none
ENSG00000101220	ADISSP	0.172064	0.513107	-0.0368556	0.93106	none	-0.110726	0.558953	-0.303005	0.385661	none
ENSG00000101224	CDC25B	-0.0669267	0.897428	-0.145135	0.360405	none	0.067793	0.685867	-0.00311063	0.992117	none
ENSG00000101230	ISM1	-0.405326	0.713827	NA	NA	none	-1.25189	0.00041869	NA	NA	none
ENSG00000101236	RNF24	-0.189333	0.847727	-0.14367	0.871948	none	0.0867023	0.804446	0.606171	0.309453	none
ENSG00000101246	ARFRP1	0.117552	0.808504	0.0149479	0.976242	none	0.0313266	0.910758	-0.00650494	0.989664	none
ENSG00000101247	NDUFAF5	-0.0164163	0.988543	-0.00123406	0.998999	none	-0.147623	0.500543	-0.273083	0.684899	none
ENSG00000101255	TRIB3	0.0576884	0.958613	0.0629346	0.935218	none	-0.0414841	0.895863	0.057807	0.953397	none
ENSG00000101266	CSNK2A1	-0.0402092	0.964759	0.239566	0.426269	none	-0.20987	0.25886	-0.221874	0.625066	none
ENSG00000101290	CDS2	0.110777	0.842019	-0.0845062	0.846146	none	0.109747	0.576518	0.553762	0.089125	none
ENSG00000101294	HM13	-0.101138	0.755919	-0.0381785	0.910316	none	-0.120234	0.435691	-0.0589111	0.902046	none
ENSG00000101298	SNPH	-0.414624	0.0602581	-0.386831	0.441735	none	-0.0210979	0.949469	0.242224	0.766924	none
ENSG00000101306	MYLK2	0.874494	0.615394	NA	NA	none	0.360848	0.712602	NA	NA	none
ENSG00000101307	SIRPB1	0.728331	0.731331	NA	NA	none	NA	NA	NA	NA	NA
ENSG00000101310	SEC23B	-0.00659051	0.992329	-0.0447861	0.872528	none	-0.325414	0.0415433	-0.361103	0.0931232	none
ENSG00000101311	FERMT1	-0.419415	0.297589	0.186754	0.866368	none	-0.511618	0.0131606	-0.144034	0.899992	none
ENSG00000101333	PLCB4	0.0552951	0.947249	0.11134	0.819147	none	-0.739543	5.14e-08	-0.788056	0.0123908	none
ENSG00000101335	MYL9	0.400193	6.71e-05	0.293098	0.0110582	none	-0.146923	0.318172	-0.198488	0.367098	none
ENSG00000101337	TM9SF4	-0.146023	0.514314	-0.152758	0.384153	none	-0.0898297	0.628958	-0.0459806	0.917289	none
ENSG00000101343	CRNKL1	-0.0255989	0.97965	0.0763063	0.786826	none	-0.123158	0.632513	-0.185882	0.560014	none
ENSG00000101346	POFUT1	-0.0013617	0.997661	-0.0785899	0.839548	none	-0.324735	0.0219607	-0.37969	0.31376	none
ENSG00000101347	SAMHD1	-0.0161645	0.987357	0.0708154	0.77478	none	-0.545615	0.000860845	-0.32177	0.168887	none
ENSG00000101350	KIF3B	-0.173421	0.599137	-0.061183	0.898323	none	-0.241664	0.128089	-0.0425643	0.936903	none
ENSG00000101353	MROH8	0.439065	0.732239	NA	NA	none	0.37526	0.409108	NA	NA	none
ENSG00000101361	NOP56	0.160359	0.361307	0.0348229	0.904599	none	-0.465818	0.00121318	-0.54954	0.00238845	none
ENSG00000101363	MANBAL	-0.0423	0.9621	0.16631	0.729622	none	-0.0664831	0.782967	-0.14546	0.802434	none
ENSG00000101365	IDH3B	0.0909916	0.824933	-0.0305103	0.903832	none	-0.110532	0.477767	-0.0999671	0.764348	none
ENSG00000101367	MAPRE1	-0.143488	0.429024	-0.16662	0.183684	none	-0.387173	0.00163936	-0.390067	0.0379999	none
ENSG00000101384	JAG1	-0.582968	0.445057	-0.597561	0.635972	none	-0.617906	0.120228	NA	NA	none
ENSG00000101391	CDK5RAP1	0.0588992	0.942139	0.0688467	0.851369	none	-0.132655	0.522032	-0.152353	0.714244	none
ENSG00000101400	SNTA1	0.246453	0.350778	0.354088	0.447898	none	0.535467	0.000948502	0.35596	0.607523	none
ENSG00000101407	TTI1	-0.0978915	0.754472	-0.13537	0.611271	none	-0.0234779	0.909919	0.0140609	0.97481	none
ENSG00000101412	E2F1	0.137184	0.714491	0.0465038	0.955212	none	0.228839	0.197088	0.400203	0.6095	none
ENSG00000101413	RPRD1B	-0.0309141	0.978393	0.0119228	0.982309	none	0.00469339	0.988643	-0.0671968	0.899207	none
ENSG00000101417	PXMP4	-0.136311	0.877928	-0.115612	0.888953	none	0.188535	0.464135	0.296738	0.707539	none
ENSG00000101421	CHMP4B	0.00614203	0.992329	0.072184	0.781698	none	0.15283	0.454934	0.292738	0.218622	none
ENSG00000101439	CST3	-0.0451385	0.966858	-0.140372	0.644479	none	0.0756017	0.747477	0.221476	0.587079	none
ENSG00000101442	ACTR5	-0.168442	0.754472	-0.235545	0.601234	none	-0.193353	0.379924	-0.344335	0.560014	none
ENSG00000101444	AHCY	0.0357483	0.959925	-0.244794	0.0488493	none	-0.0982851	0.597182	-0.305764	0.112312	none
ENSG00000101447	FAM83D	-0.0433924	0.941037	-0.0605106	0.816915	none	-0.147846	0.32185	-0.254219	0.321664	none
ENSG00000101452	DHX35	0.102283	0.891389	0.0514388	0.935697	none	-0.241392	0.21368	-0.199921	0.735204	none
ENSG00000101457	DNTTIP1	0.0824653	0.895753	0.0235312	0.951964	none	-0.120559	0.50825	-0.0523916	0.902046	none
ENSG00000101460	MAP1LC3A	-0.105098	0.942139	-0.40768	0.371039	none	0.560327	0.0582256	0.41361	0.571141	none
ENSG00000101464	PIGU	-0.16742	0.547744	-0.248304	0.551128	none	-0.0111071	0.964245	-0.207791	0.752048	none
ENSG00000101473	ACOT8	-0.15027	0.697022	-0.172008	0.617771	none	0.241412	0.183806	0.13557	0.816888	none
ENSG00000101474	APMAP	-0.0391319	0.946857	-0.00211994	0.996521	none	-0.0888823	0.575124	-0.0813142	0.832214	none
ENSG00000101493	ZNF516	-0.0113259	0.992329	-0.133567	0.899376	none	0.00881713	0.983559	-0.439394	0.580511	none
ENSG00000101544	ADNP2	-0.0417297	0.959242	0.0988625	0.81758	none	0.0117567	0.957162	-0.042297	0.945175	none
ENSG00000101546	RBFA	0.107958	0.796283	-0.0311259	0.953406	none	-0.0590084	0.800129	-0.283644	0.500139	none
ENSG00000101557	USP14	-0.304868	0.00399486	-0.0987004	0.643831	none	-0.598735	5.35e-05	-0.421852	0.0426707	none
ENSG00000101558	VAPA	0.033274	0.96199	0.0946364	0.688964	none	-0.172102	0.273702	-0.0725084	0.84113	none
ENSG00000101574	METTL4	-0.0837095	0.900979	-0.159443	0.816915	none	0.133865	0.513114	0.576122	0.284276	none
ENSG00000101577	LPIN2	-0.0960186	0.860727	-0.159126	0.613823	none	0.302428	0.0596078	0.49975	0.120307	none
ENSG00000101596	SMCHD1	0.0485462	0.960275	0.180145	0.273861	none	0.0656613	0.839367	0.0243119	0.953397	none
ENSG00000101608	MYL12A	0.237097	0.0563509	0.15474	0.221232	none	0.00403547	0.986777	0.0036814	0.989961	none
ENSG00000101624	CEP76	0.0944039	0.884836	0.160142	0.703288	none	-0.01531	0.95502	0.105828	0.842373	none
ENSG00000101638	ST8SIA5	-0.148414	0.952919	NA	NA	none	0.464869	0.247711	NA	NA	none
ENSG00000101639	CEP192	0.105778	0.82756	0.210243	0.247308	none	0.0641323	0.77466	0.162995	0.713518	none
ENSG00000101654	RNMT	0.123021	0.788858	0.207942	0.367051	none	-0.0606822	0.842606	0.166361	0.680085	none
ENSG00000101665	SMAD7	-0.150951	0.933604	NA	NA	none	-1.09146	0.000394716	NA	NA	none
ENSG00000101680	LAMA1	0.263889	0.649162	0.477198	0.68307	none	0.0277828	0.95648	NA	NA	none
ENSG00000101745	ANKRD12	-0.00874305	0.990637	0.367733	0.127163	none	0.185846	0.32621	0.356643	0.43699	none
ENSG00000101751	POLI	-0.0450759	0.964572	-0.04108	0.947992	none	0.202301	0.32185	0.214109	0.728358	none
ENSG00000101752	MIB1	0.111451	0.884836	0.139597	0.665739	none	0.370053	0.12207	0.403181	0.216444	none
ENSG00000101773	RBBP8	0.166151	0.368106	0.27752	0.086613	none	0.197552	0.254477	0.561999	0.0148685	none
ENSG00000101782	RIOK3	0.0435739	0.969225	0.256306	0.498647	none	-0.063282	0.797302	-0.152752	0.809099	none
ENSG00000101811	CSTF2	0.0541224	0.940528	-0.155651	0.401983	none	-0.359675	0.0256988	-0.397933	0.0511606	none
ENSG00000101825	MXRA5	-0.836018	0.319437	NA	NA	none	-0.446338	0.58641	NA	NA	none
ENSG00000101843	PSMD10	0.127141	0.724853	-0.00459142	0.991401	none	0.0746533	0.725653	0.214686	0.46373	none
ENSG00000101844	ATG4A	-0.0260936	0.98617	-0.0607336	0.954639	none	0.0581955	0.854416	-0.0471647	0.965993	none
ENSG00000101846	STS	0.0208548	0.986296	0.217614	0.816264	none	0.108642	0.654405	0.366999	0.707539	none
ENSG00000101849	TBL1X	-0.0687946	0.933246	-0.294479	0.408437	none	-0.0365712	0.894228	-0.0958051	0.880518	none
ENSG00000101856	PGRMC1	-0.0775269	0.88323	-0.168925	0.310293	none	-0.141237	0.383071	-0.18979	0.576389	none
ENSG00000101868	POLA1	-0.000352953	0.999721	0.271654	0.0332807	none	0.115195	0.705894	0.126463	0.776726	none
ENSG00000101871	MID1	-0.203076	0.373241	-0.163458	0.621739	none	0.000647463	0.997958	0.0588619	0.926521	none
ENSG00000101882	NKAP	-0.0357428	0.970975	0.0285548	0.956636	none	-0.00787738	0.979097	-0.0327585	0.950501	none
ENSG00000101888	NXT2	0.061804	0.969225	0.0128473	0.991548	none	0.249698	0.367344	0.390247	0.633831	none
ENSG00000101898	MCTS2	-0.0721863	0.959049	0.0776555	0.911752	none	-0.281572	0.261638	0.274001	0.668685	none
ENSG00000101901	ALG13	-0.0148791	0.988497	-0.054838	0.903974	none	-0.133902	0.444492	-0.0119409	0.981462	none
ENSG00000101911	PRPS2	-0.00550641	0.993958	-0.0702984	0.80008	none	-0.0762371	0.713016	0.0327547	0.932664	none
ENSG00000101928	MOSPD1	0.018137	0.988543	0.0362389	0.960342	none	0.137703	0.586822	-0.0604386	0.931501	none
ENSG00000101935	AMMECR1	0.198792	0.746314	0.260204	0.469433	none	0.10671	0.721977	0.427232	0.276294	none
ENSG00000101938	CHRDL1	-0.21855	0.378573	-0.168924	0.4906	none	0.0622061	0.806032	0.00591267	0.98903	none
ENSG00000101940	WDR13	-0.0532993	0.938259	-0.477571	0.0931799	none	0.0944565	0.657642	0.0890792	0.894427	none
ENSG00000101945	SUV39H1	-0.0144969	0.988543	-0.0365555	0.950987	none	-0.00143992	0.995051	-0.151306	0.805654	none
ENSG00000101955	SRPX	-0.0720045	0.87547	-0.0467159	0.863804	none	0.269392	0.034961	0.216787	0.412779	none
ENSG00000101966	XIAP	0.0405633	0.978393	0.300033	0.157244	none	0.199643	0.386309	0.0978607	0.853378	none
ENSG00000101972	STAG2	0.0722787	0.88323	0.172508	0.242013	none	0.086938	0.696447	0.0608639	0.869003	none
ENSG00000101974	ATP11C	-0.0307123	0.97965	-0.00759469	0.991548	none	-0.0607894	0.816526	0.0744164	0.907889	none
ENSG00000101986	ABCD1	-0.267047	0.324991	-0.17763	0.845311	none	0.649398	0.000744103	0.506118	0.591566	none
ENSG00000101997	CCDC22	-0.246667	0.370005	-0.236627	0.390376	none	-0.278908	0.105286	-0.262543	0.504452	none
ENSG00000102007	PLP2	0.0528268	0.936603	-0.150039	0.350715	none	-0.427838	0.00246922	-0.404717	0.162313	none
ENSG00000102024	PLS3	0.0101154	0.988543	0.0153519	0.954637	none	-0.292607	0.158117	-0.163333	0.63299	none
ENSG00000102030	NAA10	0.0811351	0.866143	-0.147006	0.41892	none	-0.234963	0.09771	-0.254403	0.35065	none
ENSG00000102034	ELF4	0.125558	0.732624	0.149203	0.724961	none	-0.0465944	0.824028	-0.0127498	0.983407	none
ENSG00000102038	SMARCA1	0.199024	0.229138	0.479888	7.42e-08	none	0.281834	0.162963	0.332209	0.153673	none
ENSG00000102043	MTMR8	0.161636	0.936603	-0.179589	0.888016	none	0.2682	0.494629	-0.132946	0.923466	none
ENSG00000102048	ASB9	0.293076	0.500857	0.0950565	0.914953	none	0.986445	1.18e-05	0.815971	0.312448	none
ENSG00000102054	RBBP7	0.104491	0.75642	0.132179	0.441118	none	0.0460942	0.860357	0.304326	0.18036	none
ENSG00000102057	KCND1	0.676212	0.0710777	NA	NA	none	1.4789	7.42e-11	NA	NA	none
ENSG00000102078	SLC25A14	-0.0121785	0.994152	-0.215427	0.87654	none	0.153814	0.689512	NA	NA	none
ENSG00000102081	FMR1	0.0437377	0.954701	0.129445	0.558592	none	0.226931	0.151228	0.409368	0.0737338	none
ENSG00000102096	PIM2	0.11412	0.872034	-0.331176	0.475707	none	0.207195	0.301791	-0.0972382	0.901355	none
ENSG00000102098	SCML2	0.0436975	0.973257	0.374199	0.315092	none	-0.0165752	0.958398	-0.100398	0.885602	none
ENSG00000102100	SLC35A2	0.079155	0.905691	-0.289401	0.471776	none	-0.266393	0.152132	-0.645745	0.198295	none
ENSG00000102103	PQBP1	0.0992003	0.855477	0.167921	0.380452	none	-0.395813	0.00297925	-0.183005	0.539983	none
ENSG00000102119	EMD	0.173282	0.428138	0.089246	0.713934	none	-0.0832069	0.681407	-0.177187	0.578991	none
ENSG00000102125	TAFAZZIN	0.116538	0.905797	0.0997431	0.913346	none	0.131033	0.683052	0.0312486	0.975259	none
ENSG00000102144	PGK1	0.0164816	0.983721	-0.00698667	0.980342	none	0.111959	0.616786	0.0326495	0.933064	none
ENSG00000102158	MAGT1	-0.0613974	0.938194	0.00300442	0.994865	none	0.0229968	0.929116	0.103532	0.760538	none
ENSG00000102172	SMS	0.0427099	0.946524	0.185732	0.258366	none	-0.248813	0.10454	-0.178317	0.558396	none
ENSG00000102174	PHEX	-0.572235	0.73833	NA	NA	none	0.165458	0.858212	NA	NA	none
ENSG00000102178	UBL4A	-0.0734061	0.923203	-0.344823	0.150605	none	-0.206057	0.248167	-0.295774	0.471006	none
ENSG00000102181	CD99L2	-0.010703	0.988752	-0.203402	0.440234	none	0.227869	0.215956	0.353565	0.312779	none
ENSG00000102189	EEA1	0.0942139	0.966858	0.109272	0.622303	none	-0.273482	0.278485	-0.140678	0.758351	none
ENSG00000102218	RP2	0.0805042	0.911013	0.140925	0.531909	none	0.199636	0.325531	0.155281	0.669856	none
ENSG00000102221	JADE3	-0.117316	0.906808	-0.138774	0.873425	none	-0.0301502	0.927016	0.0683075	0.941247	none
ENSG00000102225	CDK16	0.00229751	0.996644	-0.112138	0.857141	none	0.0737337	0.780735	-0.136707	0.863756	none
ENSG00000102226	USP11	0.0820027	0.859661	0.0359357	0.894911	none	0.146872	0.395647	0.194304	0.46373	none
ENSG00000102241	HTATSF1	0.00379388	0.994573	0.176632	0.184725	none	-0.109553	0.556553	0.184589	0.504623	none
ENSG00000102265	TIMP1	-0.208134	0.292319	-0.305018	0.0294769	none	-0.291201	0.0565952	-0.442589	0.0327907	none
ENSG00000102271	KLHL4	-0.00481241	0.999322	NA	NA	none	NA	NA	NA	NA	NA
ENSG00000102302	FGD1	-0.197934	0.396447	-0.0880877	0.913346	none	-0.159193	0.350072	-0.132787	0.873776	none
ENSG00000102309	PIN4	0.0633602	0.946835	0.346117	0.14543	none	0.125727	0.641003	0.374333	0.361576	none
ENSG00000102312	PORCN	-0.111098	0.886034	-0.329561	0.717458	none	-0.606882	0.0028868	-0.277479	0.82428	none
ENSG00000102316	MAGED2	-0.0617918	0.929565	-0.0579818	0.786826	none	0.183509	0.361741	0.160511	0.631617	none
ENSG00000102317	RBM3	0.250944	0.0710777	0.119922	0.315092	none	-0.338105	0.00303245	-0.491135	0.00126297	none
ENSG00000102359	SRPX2	-0.100542	0.908573	-0.130153	0.779805	none	-0.336465	0.0562818	-0.270887	0.543296	none
ENSG00000102362	SYTL4	-0.305933	0.384138	-0.0816131	0.893845	none	0.274474	0.281091	0.427931	0.33604	none
ENSG00000102384	CENPI	-0.0191186	0.986296	0.197319	0.417335	none	0.0119218	0.966335	0.169939	0.680001	none
ENSG00000102385	DRP2	-0.31378	0.230916	-0.395904	0.540465	none	-0.144733	0.543482	-0.116025	0.912186	none
ENSG00000102390	PBDC1	-0.0158164	0.987021	0.0981764	0.716741	none	-0.259076	0.0811262	-0.0542137	0.897444	none
ENSG00000102393	GLA	-0.102129	0.842983	-0.146468	0.531909	none	-0.259311	0.0837029	-0.341821	0.212045	none
ENSG00000102401	ARMCX3	-0.037404	0.969225	0.103652	0.81758	none	0.00801468	0.978181	0.178112	0.725657	none
ENSG00000102409	BEX4	0.0901817	0.918907	0.434414	0.150522	none	0.539579	0.00366879	0.603943	0.171836	none
ENSG00000102452	NALCN	-0.700585	0.0513234	0.247964	0.895696	none	-0.421834	0.225914	NA	NA	none
ENSG00000102471	NDFIP2	0.00269844	0.995871	-0.0245661	0.944304	none	0.246998	0.141054	0.241588	0.405922	none
ENSG00000102524	TNFSF13B	0.00511385	0.998629	NA	NA	none	-0.00920062	0.993774	NA	NA	none
[truncated: 10,615 more rows]
