# Supplementary material for: eIF2A regulates cell migration in a translation-independent manner
Source: Sci Adv. 2025 Aug 1;11(31):eadu5668. doi: 10.1126/sciadv.adu5668 (PMC12315956; doi:10.1126/sciadv.adu5668)
Supplement: Supplementary file 2 — Tables S1 to S6, S9, and S10 [file sciadv.adu5668_tables_s1_to_s6_s9_and_s10.zip › adu5668_table_s2.xlsx]

## Sheet: Table S2
Table SX
Sheet 1	eIF2A-IP-MelST	mRNA targets identified in the MelST cell line. RNAs enriched (log2FoldChange > 1 and padj < 0.05) compared to both IgG control and input control are considered targets
Sheet 2	eIF2A-IP-MelSTR	mRNA targets identified in the MelSTR cell line. RNAs enriched (log2FoldChange > 1 and padj < 0.05) compared to both IgG control and input control are considered targets
Sheet 3	Targets-MelSTRvsMelST	In total, 3040 RNAs were defined as targets either in MelST or in MelSTR. Some targets were equally bound in both cell line (Shared) while others were enirched in MelSTR (log2FoldChange > 0.5 and padj < 0.05) or MelST (log2FoldChange < -0.5 and padj < 0.05) cell line.
Sheet 4	centrosomal mRNAs	mRNAs known to localize to centrosome and their binidng properties in our RIP-Seq

## Sheet: eIF2A-IP-MelST
		eIF2A IP vs IgG control		eIF2A IP vs Input control
ensembl_gene	hgnc_symbol	log2FoldChange	padj	log2FoldChange	padj	IP enriched	eIF2A target
ENSG00000001167	NFYA	1.78312	1.49279e-39	1.75322	1.24151e-38	Common	YES
ENSG00000002834	LASP1	1.15798	7.69945e-21	1.20588	9.79854e-23	Common	YES
ENSG00000003393	ALS2	1.83634	2.13821e-60	1.74595	3.17995e-55	Common	YES
ENSG00000004139	SARM1	1.24102	5.06904e-10	1.51154	2.08173e-14	Common	YES
ENSG00000004487	KDM1A	1.44484	9.70285e-28	1.20643	6.8726e-20	Common	YES
ENSG00000004660	CAMKK1	1.1539	5.47021e-11	1.61803	4.09712e-20	Common	YES
ENSG00000004766	VPS50	1.01768	4.4163e-05	1.33517	4.00808e-08	Common	YES
ENSG00000005007	UPF1	2.02888	7.75986e-16	2.69206	2.68383e-27	Common	YES
ENSG00000005100	DHX33	1.98281	2.72873e-39	2.27539	1.30826e-51	Common	YES
ENSG00000005156	LIG3	1.21836	4.08447e-25	1.52105	1.47401e-38	Common	YES
ENSG00000005339	CREBBP	1.53704	1.39677e-25	1.76201	1.69312e-33	Common	YES
ENSG00000005810	MYCBP2	1.08578	1.07242e-13	1.83211	7.07203e-37	Common	YES
ENSG00000005889	ZFX	1.22832	3.15374e-26	1.53196	2.6782e-40	Common	YES
ENSG00000006125	AP2B1	1.99799	2.50044e-15	2.16567	5.06447e-18	Common	YES
ENSG00000006194	ZNF263	1.13696	1.94772e-22	1.4587	3.27408e-36	Common	YES
ENSG00000006432	MAP3K9	1.36248	0.000126219	1.98279	1.18263e-08	Common	YES
ENSG00000006607	FARP2	1.57544	3.63417e-16	1.81811	2.27618e-21	Common	YES
ENSG00000006744	ELAC2	1.77019	2.2436e-21	1.96559	2.35402e-26	Common	YES
ENSG00000007202	BLTP2	2.08568	5.04752e-42	2.47351	4.49989e-59	Common	YES
ENSG00000007545	CRAMP1	1.56072	2.62198e-21	2.29738	2.83467e-44	Common	YES
ENSG00000007923	DNAJC11	1.31595	9.07348e-33	1.11083	6.10968e-24	Common	YES
ENSG00000007968	E2F2	1.66791	3.10735e-15	1.79708	1.21693e-17	Common	YES
ENSG00000008083	JARID2	1.54509	2.6509e-26	2.10064	2.83588e-47	Common	YES
ENSG00000008086	CDKL5	1.02268	3.29264e-05	1.07821	9.56343e-06	Common	YES
ENSG00000008256	CYTH3	1.15405	2.52992e-12	1.36368	5.84349e-17	Common	YES
ENSG00000008294	SPAG9	1.34828	5.31486e-16	1.27117	1.61622e-14	Common	YES
ENSG00000008513	ST3GAL1	1.75946	2.72829e-15	1.94603	1.66051e-18	Common	YES
ENSG00000008853	RHOBTB2	1.61933	3.20621e-20	1.95366	4.08853e-29	Common	YES
ENSG00000008869	HEATR5B	1.19553	2.8473e-05	2.0219	3.5713e-13	Common	YES
ENSG00000009335	UBE3C	1.51733	1.97725e-29	1.36226	3.48771e-24	Common	YES
ENSG00000009780	FAM76A	1.3217	5.47717e-14	1.30034	9.72236e-14	Common	YES
ENSG00000009954	BAZ1B	1.39904	1.52757e-13	1.44278	1.67979e-14	Common	YES
ENSG00000010165	METTL13	1.29354	3.10071e-37	1.54197	1.16056e-52	Common	YES
ENSG00000010292	NCAPD2	1.67513	1.1737e-11	2.25269	1.93645e-20	Common	YES
ENSG00000010818	HIVEP2	1.24544	5.77574e-15	1.93309	5.35393e-34	Common	YES
ENSG00000011143	MKS1	1.12953	6.37094e-21	1.51217	1.87265e-36	Common	YES
ENSG00000011275	RNF216	1.33038	3.71203e-45	1.48432	2.85033e-56	Common	YES
ENSG00000011376	LARS2	1.87235	8.69712e-15	1.94441	4.92172e-16	Common	YES
ENSG00000011451	WIZ	1.15435	1.90146e-07	1.07441	1.10597e-06	Common	YES
ENSG00000011454	RABGAP1	1.15542	2.66162e-12	1.36636	6.04897e-17	Common	YES
ENSG00000011523	CEP68	1.20797	6.97502e-14	1.08666	1.34864e-11	Common	YES
ENSG00000012232	EXTL3	1.6665	7.63132e-14	2.07481	5.22718e-21	Common	YES
ENSG00000012817	KDM5D	1.60465	5.20161e-20	2.16944	1.81845e-35	Common	YES
ENSG00000013016	EHD3	1.41315	1.00245e-20	1.54782	7.81268e-25	Common	YES
ENSG00000013364	MVP	2.19658	3.97822e-20	2.35967	2.72529e-23	Common	YES
ENSG00000013503	POLR3B	1.70669	1.14852e-07	1.5227	2.11062e-06	Common	YES
ENSG00000013619	MAMLD1	1.05345	2.24873e-15	1.04836	2.06111e-15	Common	YES
ENSG00000013810	TACC3	1.39579	1.90336e-31	1.55341	5.0945e-39	Common	YES
ENSG00000014138	POLA2	1.50654	3.60848e-21	1.45246	5.72966e-20	Common	YES
ENSG00000014164	ZC3H3	1.2605	1.73466e-13	1.30557	1.49251e-14	Common	YES
ENSG00000014216	CAPN1	1.41191	3.00958e-15	1.65239	1.05636e-20	Common	YES
ENSG00000015532	XYLT2	1.67981	9.59992e-11	2.21027	6.87135e-18	Common	YES
ENSG00000015676	NUDCD3	1.17089	6.63924e-25	1.50694	9.78314e-41	Common	YES
ENSG00000018699	TTC27	1.28476	2.81406e-07	1.44958	4.21778e-09	Common	YES
ENSG00000019144	PHLDB1	1.60285	1.24493e-28	1.92971	3.26638e-41	Common	YES
ENSG00000019995	ZRANB1	1.50401	2.44083e-21	1.28062	5.12776e-16	Common	YES
ENSG00000020129	NCDN	1.06255	7.16813e-11	1.54178	7.29439e-22	Common	YES
ENSG00000020181	ADGRA2	2.13531	3.84456e-18	1.6378	2.2834e-11	Common	YES
ENSG00000021762	OSBPL5	2.02074	1.20542e-18	2.13758	6.48594e-21	Common	YES
ENSG00000021776	AQR	1.19051	0.000204735	1.35758	1.58503e-05	Common	YES
ENSG00000021826	CPS1	1.63518	2.99444e-24	2.16814	1.42559e-41	Common	YES
ENSG00000022567	SLC45A4	1.41862	6.65678e-09	1.69493	4.6136e-12	Common	YES
ENSG00000024048	UBR2	1.17752	2.95256e-06	1.63918	2.8225e-11	Common	YES
ENSG00000025800	KPNA6	1.61137	1.57358e-27	2.04003	8.90662e-44	Common	YES
ENSG00000027001	MIPEP	1.18961	3.88995e-10	1.79556	7.2086e-22	Common	YES
ENSG00000028137	TNFRSF1B	1.22545	1.1431e-14	1.46487	1.38801e-20	Common	YES
ENSG00000028310	BRD9	1.39225	1.45513e-39	1.51706	5.13674e-47	Common	YES
ENSG00000029534	ANK1	1.56393	6.79296e-05	1.91987	6.76015e-07	Common	YES
ENSG00000030066	NUP160	1.58542	1.2925e-10	2.20357	1.06855e-19	Common	YES
ENSG00000031081	ARHGAP31	1.94135	1.12605e-14	1.78892	7.41404e-13	Common	YES
ENSG00000031823	RANBP3	1.09781	1.66798e-14	1.12048	3.14662e-15	Common	YES
ENSG00000032444	PNPLA6	1.60664	1.22827e-11	1.83382	5.84971e-15	Common	YES
ENSG00000033050	ABCF2	1.23957	4.49268e-08	1.5305	6.41157e-12	Common	YES
ENSG00000033100	CHPF2	1.06291	1.40207e-06	1.31515	1.16908e-09	Common	YES
ENSG00000033327	GAB2	1.46122	3.19545e-05	1.80408	1.72853e-07	Common	YES
ENSG00000034152	MAP2K3	1.11513	5.53599e-14	1.15796	3.62252e-15	Common	YES
ENSG00000035403	VCL	1.90723	3.93232e-06	2.22865	4.01514e-08	Common	YES
ENSG00000037474	NSUN2	1.39968	4.59466e-15	1.44908	2.97681e-16	Common	YES
ENSG00000038358	EDC4	2.01113	9.39948e-47	2.61317	1.96084e-78	Common	YES
ENSG00000038382	TRIO	1.56771	2.09097e-16	2.15295	4.07094e-30	Common	YES
ENSG00000038532	CLEC16A	1.5093	7.7016e-32	1.49318	1.76255e-31	Common	YES
ENSG00000040199	PHLPP2	1.79847	5.49443e-29	2.02238	1.88761e-36	Common	YES
ENSG00000040933	INPP4A	1.79461	1.36781e-59	2.06353	4.50623e-78	Common	YES
ENSG00000041802	LSG1	1.68061	1.00326e-09	1.54463	1.73123e-08	Common	YES
ENSG00000041982	TNC	1.09424	1.08496e-08	1.67825	5.03577e-19	Common	YES
ENSG00000043143	JADE2	1.17221	2.03246e-15	1.48384	3.65042e-24	Common	YES
ENSG00000044090	CUL7	2.21092	1.73888e-31	2.81652	2.75383e-50	Common	YES
ENSG00000044115	CTNNA1	1.62212	5.32863e-08	1.93256	4.53187e-11	Common	YES
ENSG00000044446	PHKA2	1.72296	4.70556e-20	2.29587	4.54541e-34	Common	YES
ENSG00000047056	WDR37	1.59365	5.3086e-45	1.91674	1.76023e-64	Common	YES
ENSG00000047315	POLR2B	1.36199	4.59685e-10	1.51721	2.18467e-12	Common	YES
ENSG00000047365	ARAP2	1.10013	1.18746e-07	1.04268	4.37636e-07	Common	YES
ENSG00000047578	KATNIP	1.48647	3.15361e-15	1.73617	1.9053e-20	Common	YES
ENSG00000047644	WWC3	1.50415	9.16434e-23	2.09004	4.40551e-43	Common	YES
ENSG00000047849	MAP4	1.3954	8.58868e-23	1.66309	3.2875e-32	Common	YES
ENSG00000048471	SNX29	1.2429	1.04083e-16	1.90038	1.17815e-36	Common	YES
ENSG00000048707	VPS13D	1.18522	2.11263e-07	1.92539	7.05107e-18	Common	YES
ENSG00000049239	H6PD	1.66588	2.52919e-17	2.03362	5.24284e-25	Common	YES
ENSG00000049246	PER3	1.12673	7.51623e-12	1.29172	2.23384e-15	Common	YES
ENSG00000049618	ARID1B	1.56647	1.66908e-57	2.01707	1.56022e-94	Common	YES
ENSG00000049759	NEDD4L	1.09177	5.79392e-17	1.05287	4.92016e-16	Common	YES
ENSG00000050344	NFE2L3	1.22483	0.00036584	1.18818	0.000497543	Common	YES
ENSG00000051341	POLQ	1.12291	1.12697e-10	1.3057	3.33848e-14	Common	YES
ENSG00000051382	PIK3CB	1.03292	1.08359e-09	1.21583	3.66406e-13	Common	YES
ENSG00000052749	RRP12	1.99687	2.82193e-13	2.60775	4.42646e-22	Common	YES
ENSG00000052795	FNIP2	1.48521	2.79532e-20	1.71288	8.46315e-27	Common	YES
ENSG00000053254	FOXN3	1.32795	6.25777e-11	1.51436	5.08856e-14	Common	YES
ENSG00000054118	THRAP3	1.28518	2.17071e-05	1.62637	3.8094e-08	Common	YES
ENSG00000054523	KIF1B	1.34237	5.27395e-31	1.62618	3.13812e-45	Common	YES
ENSG00000054793	ATP9A	1.27797	8.91403e-05	1.86473	9.86739e-09	Common	YES
ENSG00000054965	FAM168A	1.08842	1.02056e-17	1.43498	5.29696e-30	Common	YES
ENSG00000055483	USP36	1.17737	3.95405e-33	1.36159	4.33809e-44	Common	YES
ENSG00000055813	CCDC85A	1.66693	0.0414352	1.66743	0.0416164	Common	YES
ENSG00000056277	ZNF280C	1.22067	3.52935e-07	1.03206	1.63752e-05	Common	YES
ENSG00000057704	TMCC3	1.47129	4.83809e-16	1.42512	2.64267e-15	Common	YES
ENSG00000058056	USP13	1.37662	1.83982e-37	1.48623	8.7651e-44	Common	YES
ENSG00000058063	ATP11B	1.17172	1.85933e-15	1.05229	7.51505e-13	Common	YES
ENSG00000058453	CROCC	1.47969	4.94329e-14	2.01146	7.63265e-25	Common	YES
ENSG00000058668	ATP2B4	1.01837	3.28954e-06	1.29639	1.56421e-09	Common	YES
ENSG00000059122	FLYWCH1	1.45639	2.40806e-17	1.72854	3.4353e-24	Common	YES
ENSG00000059145	UNKL	1.20516	4.24056e-16	1.44317	1.11671e-22	Common	YES
ENSG00000059378	PARP12	1.47408	1.34858e-37	1.35262	2.7847e-32	Common	YES
ENSG00000059573	ALDH18A1	1.47188	8.1194e-07	1.82223	4.85707e-10	Common	YES
ENSG00000059588	TARBP1	1.28073	1.47403e-20	2.2008	7.42196e-57	Common	YES
ENSG00000059758	CDK17	1.33622	1.34397e-29	1.23627	9.10826e-26	Common	YES
ENSG00000059804	SLC2A3	1.05053	8.22726e-11	1.90091	2.5351e-32	Common	YES
ENSG00000060069	CTDP1	1.6104	3.26359e-27	2.2069	2.95077e-50	Common	YES
ENSG00000060237	WNK1	1.73325	2.6858e-43	1.63576	4.61276e-39	Common	YES
ENSG00000060656	PTPRU	1.47122	0.00923546	1.38525	0.0134369	Common	YES
ENSG00000061273	HDAC7	1.2567	2.19737e-11	1.34657	4.58598e-13	Common	YES
ENSG00000061337	LZTS1	1.80065	5.07994e-44	2.38334	1.31007e-76	Common	YES
ENSG00000061987	MON2	1.22937	2.25419e-06	1.98643	4.25106e-15	Common	YES
ENSG00000062598	ELMO2	1.04905	1.32315e-15	1.44028	1.42114e-28	Common	YES
ENSG00000062822	POLD1	1.6689	4.34635e-25	2.03191	5.91963e-37	Common	YES
ENSG00000063046	EIF4B	1.27391	6.39673e-24	1.45736	3.0773e-31	Common	YES
ENSG00000063438	AHRR	1.65741	1.33952e-26	1.91529	2.06902e-35	Common	YES
ENSG00000063601	MTMR1	1.23937	4.04862e-19	1.34842	1.23906e-22	Common	YES
ENSG00000063660	GPC1	1.16951	4.7903e-06	1.45058	7.15792e-09	Common	YES
ENSG00000064012	CASP8	1.13727	2.10734e-07	1.40919	6.09876e-11	Common	YES
ENSG00000064313	TAF2	1.18216	5.75949e-30	1.07836	2.12837e-25	Common	YES
ENSG00000064419	TNPO3	1.10241	6.61303e-20	1.54877	1.75254e-38	Common	YES
ENSG00000064607	SUGP2	1.03873	1.52846e-18	1.46698	4.64865e-36	Common	YES
ENSG00000064651	SLC12A2	1.16201	0.000813011	1.55643	4.01884e-06	Common	YES
ENSG00000064703	DDX20	1.46439	1.29314e-09	1.62493	9.83679e-12	Common	YES
ENSG00000064932	SBNO2	1.61828	2.109e-13	1.54485	1.83839e-12	Common	YES
ENSG00000064999	ANKS1A	1.3845	2.96832e-20	2.19931	1.11423e-48	Common	YES
ENSG00000065000	AP3D1	1.7651	3.17904e-45	1.67955	2.01528e-41	Common	YES
ENSG00000065060	BLTP3A	1.55616	4.50272e-38	2.07066	5.68398e-65	Common	YES
ENSG00000065150	IPO5	1.36187	4.81516e-11	1.52697	8.84885e-14	Common	YES
ENSG00000065183	WDR3	1.66431	1.27045e-07	1.6941	5.67384e-08	Common	YES
ENSG00000065328	MCM10	1.38699	1.16755e-14	1.71756	4.06875e-22	Common	YES
ENSG00000065413	ANKRD44	1.02436	5.59628e-07	2.14178	8.33286e-26	Common	YES
ENSG00000065457	ADAT1	1.44652	1.66665e-22	1.58939	3.72917e-27	Common	YES
ENSG00000065526	SPEN	1.29216	3.30252e-15	1.66154	1.47521e-24	Common	YES
ENSG00000065534	MYLK	1.71151	1.34408e-49	2.08107	3.19484e-73	Common	YES
ENSG00000065613	SLK	1.14226	1.76745e-14	1.05074	1.44799e-12	Common	YES
ENSG00000065618	COL17A1	2.07638	3.18664e-10	2.07098	2.68414e-10	Common	YES
ENSG00000065883	CDK13	1.36128	7.73315e-16	1.65569	4.19985e-23	Common	YES
ENSG00000065970	FOXJ2	1.26522	2.94369e-15	1.34864	2.31846e-17	Common	YES
ENSG00000066044	ELAVL1	1.81238	1.0614e-62	1.86718	5.7055e-67	Common	YES
ENSG00000066084	DIP2B	1.41924	2.06813e-18	2.23838	9.50279e-44	Common	YES
ENSG00000066135	KDM4A	1.71274	1.08691e-36	2.37193	4.04556e-69	Common	YES
ENSG00000066629	EML1	1.75704	2.98306e-36	1.71215	8.26653e-35	Common	YES
ENSG00000066739	ATG2B	1.33364	2.97165e-22	1.51565	1.7184e-28	Common	YES
ENSG00000066777	ARFGEF1	1.21618	3.53868e-12	1.45835	3.43269e-17	Common	YES
ENSG00000066827	ZFAT	2.25738	3.84649e-27	2.19636	4.74931e-26	Common	YES
ENSG00000066933	MYO9A	1.19246	3.83014e-15	1.44135	9.41044e-22	Common	YES
ENSG00000067048	DDX3Y	1.06831	3.54716e-09	1.0377	7.83101e-09	Common	YES
ENSG00000067057	PFKP	1.82196	1.70273e-20	1.38277	2.08922e-12	Common	YES
ENSG00000067177	PHKA1	1.52963	0.0284021	1.92655	0.00548519	Common	YES
ENSG00000067225	PKM	1.14741	1.27965e-06	1.02261	1.54348e-05	Common	YES
ENSG00000067369	TP53BP1	1.97729	5.44953e-36	2.3437	1.98445e-50	Common	YES
ENSG00000067596	DHX8	1.7569	1.28402e-14	2.20501	1.45511e-22	Common	YES
ENSG00000067704	IARS2	1.15284	1.83754e-08	1.00558	8.95189e-07	Common	YES
ENSG00000067798	NAV3	1.15442	1.59148e-15	1.47976	7.68663e-25	Common	YES
ENSG00000068024	HDAC4	1.6589	2.4174e-27	1.8833	5.57944e-35	Common	YES
ENSG00000068078	FGFR3	1.28373	0.0212777	2.29833	5.34601e-05	Common	YES
ENSG00000068097	HEATR6	1.16332	4.69147e-07	1.69239	7.13668e-14	Common	YES
ENSG00000068394	GPKOW	1.22993	3.86989e-09	1.08475	1.92907e-07	Common	YES
ENSG00000068400	GRIPAP1	1.64094	4.68011e-28	2.12522	2.24782e-46	Common	YES
ENSG00000068650	ATP11A	1.21143	4.69083e-09	1.38315	1.39165e-11	Common	YES
ENSG00000068654	POLR1A	1.9386	4.77715e-15	2.29605	7.44225e-21	Common	YES
ENSG00000068724	TTC7A	1.34611	2.02882e-12	1.71947	9.89657e-20	Common	YES
ENSG00000068784	SRBD1	1.57136	1.47881e-08	1.35382	1.03462e-06	Common	YES
ENSG00000068878	PSME4	1.0835	4.56976e-13	1.81096	1.28289e-34	Common	YES
ENSG00000069020	MAST4	1.03746	1.24298e-07	1.89906	6.87243e-23	Common	YES
ENSG00000069248	NUP133	1.58602	2.79378e-07	2.02726	2.2116e-11	Common	YES
ENSG00000069424	KCNAB2	1.3074	2.12339e-11	1.48335	1.54092e-14	Common	YES
ENSG00000069702	TGFBR3	1.08158	0.000120815	1.16648	2.63617e-05	Common	YES
ENSG00000070047	PHRF1	2.03036	4.90338e-20	2.52401	1.33697e-30	Common	YES
ENSG00000070061	ELP1	2.02773	1.02176e-33	2.37902	3.00138e-46	Common	YES
ENSG00000070159	PTPN3	1.27146	0.00132271	1.89538	2.42746e-06	Common	YES
ENSG00000070182	SPTB	2.14448	7.39937e-07	2.26825	1.2772e-07	Common	YES
ENSG00000070371	CLTCL1	1.91984	2.32712e-09	2.42187	3.7307e-14	Common	YES
ENSG00000070413	DGCR2	1.21815	3.10812e-08	1.7411	7.12979e-16	Common	YES
ENSG00000070476	ZXDC	1.64175	7.41965e-51	2.08963	4.83606e-81	Common	YES
ENSG00000070614	NDST1	1.72843	3.11906e-23	1.77827	9.17863e-25	Common	YES
ENSG00000070778	PTPN21	1.5377	5.35381e-19	1.65922	4.16416e-22	Common	YES
ENSG00000070814	TCOF1	1.97698	2.4978e-22	2.00546	3.59428e-23	Common	YES
ENSG00000071054	MAP4K4	1.50912	2.4559e-38	1.79366	3.78378e-54	Common	YES
ENSG00000071127	WDR1	1.24517	3.6351e-21	1.20747	3.52234e-20	Common	YES
ENSG00000071242	RPS6KA2	1.34554	2.24836e-11	1.31001	5.68975e-11	Common	YES
ENSG00000071246	VASH1	1.88703	8.11057e-08	2.10793	1.52277e-09	Common	YES
ENSG00000071575	TRIB2	1.12829	1.35168e-13	1.65744	2.81814e-28	Common	YES
ENSG00000071894	CPSF1	1.90788	1.90423e-49	2.28379	1.15079e-70	Common	YES
ENSG00000072071	ADGRL1	1.26819	1.10779e-05	1.87055	1.26678e-10	Common	YES
ENSG00000072110	ACTN1	1.62905	1.77506e-11	1.63101	1.20894e-11	Common	YES
ENSG00000072121	ZFYVE26	1.81216	2.28929e-15	2.60839	2.1915e-30	Common	YES
ENSG00000072274	TFRC	1.19853	9.71266e-08	1.21473	4.93104e-08	Common	YES
ENSG00000072310	SREBF1	1.11735	9.1005e-07	1.59764	6.35382e-13	Common	YES
ENSG00000072364	AFF4	1.33866	7.06087e-24	1.1053	7.65567e-17	Common	YES
ENSG00000072422	RHOBTB1	1.40759	4.03661e-13	1.41696	1.97364e-13	Common	YES
ENSG00000072501	SMC1A	1.3821	5.28569e-08	1.29941	2.69727e-07	Common	YES
ENSG00000072518	MARK2	1.58549	3.17028e-28	2.09489	1.07522e-48	Common	YES
ENSG00000072736	NFATC3	1.69736	4.18019e-26	1.8154	6.1666e-30	Common	YES
ENSG00000072786	STK10	1.68704	2.67182e-30	2.04532	2.63627e-44	Common	YES
ENSG00000072803	FBXW11	1.06973	9.72924e-11	1.50245	2.3819e-20	Common	YES
ENSG00000072840	EVC	1.07207	1.73904e-11	1.27752	5.53824e-16	Common	YES
ENSG00000073008	PVR	1.80677	4.38765e-17	1.21176	2.19904e-08	Common	YES
ENSG00000073111	MCM2	1.94266	2.60916e-19	2.2044	8.52083e-25	Common	YES
ENSG00000073169	SELENOO	1.36792	7.01016e-14	1.48812	2.15204e-16	Common	YES
ENSG00000073331	ALPK1	1.25981	1.46176e-09	1.35353	5.50558e-11	Common	YES
ENSG00000073464	CLCN4	1.62394	1.25449e-06	1.47575	9.56343e-06	Common	YES
ENSG00000073578	SDHA	1.13928	3.6965e-10	1.49991	4.95582e-17	Common	YES
ENSG00000073614	KDM5A	1.56022	3.00592e-31	1.89284	1.04199e-45	Common	YES
ENSG00000073849	ST6GAL1	1.33142	0.0157937	1.39077	0.0114543	Common	YES
ENSG00000074047	GLI2	1.25598	1.7397e-14	1.94984	7.75801e-33	Common	YES
ENSG00000074054	CLASP1	1.56271	4.455e-22	1.98266	4.9174e-35	Common	YES
ENSG00000074181	NOTCH3	1.18046	0.0418535	1.58501	0.00540543	Common	YES
ENSG00000074266	EED	1.23664	2.17222e-26	1.23287	1.73886e-26	Common	YES
ENSG00000074370	ATP2A3	1.55189	4.4212e-05	2.13106	1.68606e-08	Common	YES
ENSG00000074590	NUAK1	1.6924	3.78136e-13	2.37614	1.53398e-23	Common	YES
ENSG00000074603	DPP8	1.02276	3.95708e-16	1.10605	7.18433e-19	Common	YES
ENSG00000074621	SLC24A1	1.2409	1.03345e-10	1.53559	1.19444e-15	Common	YES
ENSG00000074657	ZNF532	1.34928	1.26997e-13	1.28839	1.13035e-12	Common	YES
ENSG00000074660	SCARF1	1.35286	0.000153197	1.07692	0.00243955	Common	YES
ENSG00000074755	ZZEF1	1.51679	6.945e-27	2.51845	3.69444e-70	Common	YES
ENSG00000075218	GTSE1	1.32077	1.4474e-45	1.44499	1.00632e-54	Common	YES
ENSG00000075240	GRAMD4	1.75541	2.52928e-10	2.15966	4.07055e-15	Common	YES
ENSG00000075391	RASAL2	1.3563	1.03406e-23	1.88485	8.66034e-45	Common	YES
ENSG00000075420	FNDC3B	1.21271	9.21154e-13	1.6214	3.54664e-22	Common	YES
ENSG00000075426	FOSL2	1.10338	3.70417e-20	1.51209	3.42685e-37	Common	YES
ENSG00000075618	FSCN1	1.01264	7.51447e-06	1.17307	1.29149e-07	Common	YES
ENSG00000075624	ACTB	1.27481	1.47038e-15	1.38027	2.89439e-18	Common	YES
ENSG00000075702	WDR62	1.45876	6.32667e-28	1.52258	1.41951e-30	Common	YES
ENSG00000075856	SART3	1.31166	9.72975e-11	1.40345	2.75312e-12	Common	YES
ENSG00000075945	KIFAP3	1.26884	0.000114514	1.63371	3.54644e-07	Common	YES
ENSG00000076003	MCM6	1.45117	2.96483e-09	1.62581	1.70532e-11	Common	YES
ENSG00000076321	KLHL20	1.42755	4.14215e-19	1.7674	8.07032e-29	Common	YES
ENSG00000076356	PLXNA2	1.43248	3.15271e-08	1.83057	1.06748e-12	Common	YES
ENSG00000076382	SPAG5	1.58754	5.21135e-26	1.62966	1.32223e-27	Common	YES
ENSG00000076555	ACACB	1.84757	2.04185e-08	2.22803	1.21459e-11	Common	YES
ENSG00000076641	PAG1	1.39637	1.71663e-18	1.33632	3.14527e-17	Common	YES
ENSG00000076924	XAB2	1.55025	3.38178e-12	1.40756	2.16833e-10	Common	YES
ENSG00000076928	ARHGEF1	1.78426	2.17632e-38	2.32884	5.15668e-65	Common	YES
ENSG00000077044	DGKD	1.83877	8.01134e-23	2.14555	9.34258e-31	Common	YES
ENSG00000077063	CTTNBP2	1.25438	1.24688e-07	1.52104	1.12619e-10	Common	YES
ENSG00000077097	TOP2B	1.75916	1.80928e-24	1.31632	2.37379e-14	Common	YES
ENSG00000077150	NFKB2	1.6882	3.96654e-19	1.91499	2.26274e-24	Common	YES
ENSG00000077235	GTF3C1	1.86533	1.04663e-20	2.51452	7.20803e-37	Common	YES
ENSG00000077238	IL4R	1.15873	3.01683e-18	1.96154	5.31253e-48	Common	YES
ENSG00000077684	JADE1	1.54182	1.51568e-29	1.54478	6.29067e-30	Common	YES
ENSG00000077782	FGFR1	1.58018	2.95294e-25	1.64044	2.22386e-27	Common	YES
ENSG00000078177	N4BP2	1.17745	1.47842e-09	1.31162	1.09664e-11	Common	YES
ENSG00000078269	SYNJ2	1.56139	8.00135e-74	1.33754	5.0026e-55	Common	YES
ENSG00000078618	NRDC	1.24014	1.09191e-21	1.08997	3.43269e-17	Common	YES
ENSG00000078674	PCM1	1.31219	1.08291e-10	1.14536	1.66686e-08	Common	YES
ENSG00000078687	TNRC6C	1.13448	3.15812e-10	2.28345	4.54203e-36	Common	YES
ENSG00000078699	CBFA2T2	1.21884	7.11101e-12	1.74513	3.66493e-23	Common	YES
ENSG00000079308	TNS1	1.71046	3.02934e-11	2.1672	1.53208e-17	Common	YES
ENSG00000079313	REXO1	1.81888	2.77008e-11	2.13912	2.33938e-15	Common	YES
ENSG00000079337	RAPGEF3	1.05126	0.00852406	1.83657	2.14516e-06	Common	YES
ENSG00000079432	CIC	1.50527	8.2987e-10	2.07281	9.09898e-18	Common	YES
ENSG00000079435	LIPE	1.17065	8.03768e-07	1.113	2.31137e-06	Common	YES
ENSG00000079482	OPHN1	1.47996	4.17868e-10	1.30151	3.28495e-08	Common	YES
ENSG00000079805	DNM2	1.30234	4.34414e-17	1.20948	4.62495e-15	Common	YES
ENSG00000079999	KEAP1	1.33773	6.04524e-19	1.09124	4.03056e-13	Common	YES
ENSG00000080031	PTPRH	1.37551	0.000480701	1.17551	0.00287487	Common	YES
ENSG00000080345	RIF1	1.00864	1.53074e-05	1.1017	1.64721e-06	Common	YES
ENSG00000080603	SRCAP	2.92716	2.83719e-18	2.25008	2.08753e-11	Common	YES
ENSG00000080819	CPOX	1.17273	4.03908e-22	1.5849	1.55576e-39	Common	YES
ENSG00000081014	AP4E1	1.34196	4.96103e-12	1.68639	1.79472e-18	Common	YES
ENSG00000081026	MAGI3	1.40929	5.54686e-39	1.48083	3.89259e-43	Common	YES
ENSG00000081760	AACS	1.62974	5.27861e-25	1.62668	3.76136e-25	Common	YES
ENSG00000081803	CADPS2	1.64622	6.8413e-25	1.49839	3.49011e-21	Common	YES
ENSG00000081913	PHLPP1	1.58697	1.37971e-28	2.19684	2.45544e-53	Common	YES
ENSG00000081923	ATP8B1	1.08551	8.78247e-06	1.42669	2.28786e-09	Common	YES
ENSG00000082458	DLG3	1.42739	9.31067e-10	1.76648	3.87301e-14	Common	YES
ENSG00000082516	GEMIN5	2.03118	1.58837e-13	2.46735	1.25328e-19	Common	YES
ENSG00000082641	NFE2L1	1.92868	3.49777e-19	1.59427	1.22915e-13	Common	YES
ENSG00000082781	ITGB5	1.53815	3.57616e-30	1.61285	2.37513e-33	Common	YES
ENSG00000082805	ERC1	1.53053	6.13097e-16	1.63645	2.93245e-18	Common	YES
ENSG00000083093	PALB2	1.38645	3.09849e-37	1.12957	1.46047e-25	Common	YES
ENSG00000083290	ULK2	1.58015	3.6628e-06	1.30659	0.000131136	Common	YES
ENSG00000083312	TNPO1	1.20631	9.15826e-10	1.24209	2.02306e-10	Common	YES
ENSG00000083812	ZNF324	1.44546	1.30797e-16	1.96413	1.48095e-29	Common	YES
ENSG00000083844	ZNF264	1.22724	6.17867e-11	1.27454	7.95427e-12	Common	YES
ENSG00000084090	STARD7	1.50509	8.51399e-21	1.6422	8.56436e-25	Common	YES
ENSG00000084093	REST	1.09573	2.61013e-12	1.042	2.25671e-11	Common	YES
ENSG00000084112	SSH1	1.39441	9.29761e-16	1.70755	2.66466e-23	Common	YES
ENSG00000084636	COL16A1	1.61117	4.46185e-08	2.28237	5.49855e-15	Common	YES
ENSG00000084652	TXLNA	1.30244	6.84613e-13	2.02814	5.44484e-30	Common	YES
ENSG00000084676	NCOA1	1.37867	1.73205e-21	1.24623	5.4534e-18	Common	YES
ENSG00000084710	EFR3B	1.33607	1.36827e-07	2.06228	5.05765e-16	Common	YES
ENSG00000084731	KIF3C	1.24643	4.60736e-08	1.27349	1.73998e-08	Common	YES
ENSG00000084754	HADHA	1.30821	4.79501e-06	1.06286	0.000220994	Common	YES
ENSG00000084774	CAD	1.73385	2.35984e-10	2.61938	1.89889e-22	Common	YES
ENSG00000085185	BCORL1	1.10451	3.16515e-12	1.56005	5.37481e-23	Common	YES
ENSG00000085276	MECOM	1.13443	3.43014e-33	1.78402	1.2903e-79	Common	YES
ENSG00000085433	WDR47	1.27945	2.88715e-13	1.7563	4.74848e-24	Common	YES
ENSG00000085511	MAP3K4	1.68968	3.3387e-20	2.0062	4.12319e-28	Common	YES
ENSG00000085719	CPNE3	1.05964	8.26803e-06	1.27191	4.85493e-08	Common	YES
ENSG00000085721	RRN3	1.18454	4.84685e-11	1.27958	7.40283e-13	Common	YES
ENSG00000085733	CTTN	1.68643	1.6624e-52	2.03324	2.78858e-76	Common	YES
ENSG00000085840	ORC1	1.54207	1.02277e-21	1.73269	2.59033e-27	Common	YES
ENSG00000085872	CHERP	1.34503	6.58732e-11	1.61854	1.70337e-15	Common	YES
ENSG00000085978	ATG16L1	1.4573	1.84253e-41	1.63205	7.0253e-52	Common	YES
ENSG00000085982	USP40	1.41421	5.92837e-37	1.57455	8.8186e-46	Common	YES
ENSG00000086015	MAST2	1.96439	5.18913e-31	2.17184	5.6941e-38	Common	YES
ENSG00000086544	ITPKC	1.42027	1.08416e-23	1.77748	3.24553e-36	Common	YES
ENSG00000086758	HUWE1	1.51124	8.26708e-14	2.24786	1.91977e-29	Common	YES
ENSG00000086827	ZW10	1.24674	1.43671e-05	1.23618	1.43908e-05	Common	YES
ENSG00000087008	ACOX3	1.39759	1.07816e-27	1.53692	1.79592e-33	Common	YES
ENSG00000087087	SRRT	1.36465	4.48757e-12	1.55621	1.46228e-15	Common	YES
ENSG00000087116	ADAMTS2	1.09537	0.000147664	1.15394	5.20675e-05	Common	YES
ENSG00000087152	ATXN7L3	1.04509	6.52746e-07	1.45795	1.31745e-12	Common	YES
ENSG00000087274	ADD1	1.32709	1.46125e-29	1.51331	1.94109e-38	Common	YES
ENSG00000088247	KHSRP	1.00497	2.02847e-06	1.45677	1.57137e-12	Common	YES
ENSG00000088256	GNA11	1.73468	1.87578e-24	1.77702	7.43761e-26	Common	YES
ENSG00000088280	ASAP3	1.48067	8.39785e-16	1.75435	9.80142e-22	Common	YES
ENSG00000088305	DNMT3B	1.53781	7.33849e-12	2.1265	3.45505e-21	Common	YES
ENSG00000088387	DOCK9	1.33444	1.39462e-13	1.90956	1.07113e-26	Common	YES
ENSG00000088876	ZNF343	1.45409	1.83692e-29	1.18018	2.19463e-20	Common	YES
ENSG00000089057	SLC23A2	1.06792	2.76693e-07	1.38011	1.58339e-11	Common	YES
ENSG00000089094	KDM2B	1.2458	9.32302e-18	1.57315	9.92913e-28	Common	YES
ENSG00000089154	GCN1	1.81387	2.74532e-14	2.73613	2.63109e-31	Common	YES
ENSG00000089177	KIF16B	1.43347	7.08563e-21	1.3229	3.36514e-18	Common	YES
ENSG00000089280	FUS	1.35041	1.42305e-10	1.62519	5.0716e-15	Common	YES
ENSG00000089639	GMIP	1.35917	2.51444e-18	1.37331	7.10505e-19	Common	YES
ENSG00000089723	OTUB2	1.16511	8.74815e-06	1.41193	4.94359e-08	Common	YES
ENSG00000089820	ARHGAP4	1.63313	5.52666e-14	2.12573	7.27362e-23	Common	YES
ENSG00000090447	TFAP4	1.0692	7.71924e-08	1.51119	1.61429e-14	Common	YES
ENSG00000090565	RAB11FIP3	1.59242	6.67189e-11	1.75984	3.10639e-13	Common	YES
ENSG00000090615	GOLGA3	1.98275	4.04205e-30	2.24071	1.92164e-38	Common	YES
ENSG00000090776	EFNB1	1.46483	6.63432e-11	1.63916	1.80763e-13	Common	YES
ENSG00000090861	AARS1	2.05683	2.48837e-14	2.51321	4.35736e-21	Common	YES
ENSG00000090889	KIF4A	1.35659	4.6335e-09	1.41538	6.73847e-10	Common	YES
ENSG00000090924	PLEKHG2	1.63699	1.35663e-15	1.6127	2.39123e-15	Common	YES
ENSG00000091157	WDR7	1.45421	3.31796e-13	1.80091	9.54916e-20	Common	YES
ENSG00000091409	ITGA6	1.01886	0.00120241	1.04022	0.000828844	Common	YES
ENSG00000091542	ALKBH5	2.09128	8.37777e-33	2.22637	2.29397e-37	Common	YES
ENSG00000092098	RNF31	1.4273	2.76415e-22	1.76197	1.74996e-33	Common	YES
ENSG00000092148	HECTD1	1.75889	6.8196e-14	2.10169	1.45773e-19	Common	YES
ENSG00000092201	SUPT16H	1.70194	2.3072e-08	2.10223	2.25607e-12	Common	YES
ENSG00000092439	TRPM7	1.39624	4.53652e-16	1.20124	2.41716e-12	Common	YES
ENSG00000092820	EZR	1.26334	2.98918e-05	1.14381	0.000153155	Common	YES
ENSG00000092847	AGO1	1.37085	1.05266e-15	1.70774	5.63731e-24	Common	YES
ENSG00000094880	CDC23	1.15433	3.07857e-06	1.47565	1.10881e-09	Common	YES
ENSG00000095002	MSH2	1.22939	1.86418e-05	1.27183	7.4946e-06	Common	YES
ENSG00000095015	MAP3K1	1.71385	6.72869e-20	2.12411	7.29824e-30	Common	YES
ENSG00000095139	ARCN1	1.0627	3.35154e-08	1.2723	1.85532e-11	Common	YES
ENSG00000095319	NUP188	1.69675	3.35275e-12	2.47757	4.84722e-25	Common	YES
ENSG00000095383	TBC1D2	1.22071	1.04552e-15	1.31334	3.38739e-18	Common	YES
ENSG00000095564	BTAF1	1.12457	8.69026e-06	1.64194	2.7177e-11	Common	YES
ENSG00000095637	SORBS1	1.50708	0.0491933	2.3277	0.0023261	Common	YES
ENSG00000095951	HIVEP1	1.19118	8.55299e-14	1.80287	8.50588e-29	Common	YES
ENSG00000096063	SRPK1	1.12405	1.58614e-19	1.12986	6.30883e-20	Common	YES
ENSG00000096433	ITPR3	1.56227	2.5884e-19	1.97785	2.16214e-30	Common	YES
ENSG00000096717	SIRT1	1.01556	4.55584e-18	1.06185	7.78899e-20	Common	YES
ENSG00000097007	ABL1	1.83394	2.19141e-20	2.3171	3.62224e-32	Common	YES
ENSG00000097096	SYDE2	1.26095	0.000196747	1.29094	0.000116128	Common	YES
ENSG00000099290	WASHC2A	2.07963	2.13101e-29	2.07432	1.59259e-29	Common	YES
ENSG00000099308	MAST3	1.81259	6.74611e-25	1.93376	2.77089e-28	Common	YES
ENSG00000099331	MYO9B	1.7877	6.14516e-29	2.15839	6.09406e-42	Common	YES
ENSG00000099812	MISP	1.44893	0.00404902	1.31609	0.00864883	Common	YES
ENSG00000099814	CEP170B	1.40132	6.15874e-09	2.20132	2.12274e-20	Common	YES
ENSG00000099821	POLRMT	1.58927	1.92198e-19	1.93772	1.38837e-28	Common	YES
ENSG00000099889	ARVCF	1.04862	0.0109802	2.21285	2.13689e-08	Common	YES
ENSG00000099942	CRKL	1.73389	3.45325e-33	2.2639	3.5539e-56	Common	YES
ENSG00000099949	LZTR1	1.47738	1.21751e-19	1.7025	6.30675e-26	Common	YES
ENSG00000099991	CABIN1	1.24967	1.08939e-15	1.67294	3.07543e-27	Common	YES
ENSG00000099995	SF3A1	1.40892	2.11608e-08	1.12485	8.50858e-06	Common	YES
ENSG00000100014	SPECC1L	1.74628	2.37842e-36	1.53553	1.07209e-28	Common	YES
ENSG00000100030	MAPK1	1.14232	1.28712e-42	1.13254	2.83544e-42	Common	YES
ENSG00000100034	PPM1F	1.76373	1.28977e-28	2.06957	2.68965e-39	Common	YES
ENSG00000100036	SLC35E4	1.27827	1.30228e-10	1.09082	3.92473e-08	Common	YES
ENSG00000100065	CARD10	1.61759	8.15954e-18	2.13291	2.0129e-30	Common	YES
ENSG00000100077	GRK3	1.21785	1.24042e-05	1.10028	7.46106e-05	Common	YES
ENSG00000100084	HIRA	1.83122	1.26696e-17	2.18072	9.30423e-25	Common	YES
ENSG00000100099	HPS4	1.30654	6.90512e-17	1.50836	2.46953e-22	Common	YES
ENSG00000100105	PATZ1	1.08353	7.79349e-14	1.57176	5.16234e-28	Common	YES
ENSG00000100109	TFIP11	1.55706	4.84268e-15	1.7161	3.14422e-18	Common	YES
ENSG00000100154	TTC28	1.62715	4.31856e-15	1.78908	4.15608e-18	Common	YES
ENSG00000100207	TCF20	1.47879	5.15194e-27	1.81851	8.46916e-40	Common	YES
ENSG00000100220	RTCB	1.30163	3.39555e-08	1.59563	5.98065e-12	Common	YES
ENSG00000100227	POLDIP3	1.16819	3.11126e-29	1.6268	6.81775e-56	Common	YES
ENSG00000100228	RAB36	1.32783	6.27339e-10	1.06855	6.37916e-07	Common	YES
ENSG00000100239	PPP6R2	1.59644	2.04462e-23	1.7309	1.42782e-27	Common	YES
ENSG00000100241	SBF1	2.43497	7.23788e-31	2.54432	6.7416e-34	Common	YES
ENSG00000100266	PACSIN2	1.47404	5.33639e-25	1.83136	2.83846e-38	Common	YES
ENSG00000100280	AP1B1	2.02433	1.35273e-24	1.96195	2.11318e-23	Common	YES
ENSG00000100297	MCM5	1.08448	6.37189e-07	1.01295	2.96425e-06	Common	YES
ENSG00000100304	TTLL12	1.2513	9.1419e-26	1.58138	8.87548e-41	Common	YES
ENSG00000100324	TAB1	1.46413	3.43451e-14	1.33304	4.02715e-12	Common	YES
ENSG00000100330	MTMR3	1.6128	7.90633e-37	2.25398	2.15742e-70	Common	YES
ENSG00000100335	MIEF1	1.41218	4.42667e-20	1.56591	1.15504e-24	Common	YES
ENSG00000100345	MYH9	1.99662	2.52288e-10	2.52695	4.27179e-16	Common	YES
ENSG00000100354	TNRC6B	1.06884	4.83232e-10	1.78103	3.92857e-26	Common	YES
ENSG00000100364	KIAA0930	1.04386	1.45119e-08	1.17768	9.50011e-11	Common	YES
ENSG00000100393	EP300	1.22277	1.56509e-18	1.51145	6.39744e-28	Common	YES
ENSG00000100395	L3MBTL2	1.66134	3.84252e-50	1.77149	3.41132e-57	Common	YES
ENSG00000100401	RANGAP1	1.33052	6.78353e-21	1.68467	3.91588e-33	Common	YES
ENSG00000100403	ZC3H7B	2.41704	2.60538e-20	2.05034	3.76166e-15	Common	YES
ENSG00000100422	CERK	1.65935	2.18616e-26	1.49725	6.41013e-22	Common	YES
ENSG00000100425	BRD1	1.38531	3.21112e-23	1.97431	6.55922e-46	Common	YES
ENSG00000100426	ZBED4	1.5194	4.01483e-21	2.04049	2.36581e-37	Common	YES
ENSG00000100441	KHNYN	1.22118	8.5896e-10	2.12945	8.76545e-28	Common	YES
ENSG00000100503	NIN	1.40041	1.12446e-21	1.22511	4.75975e-17	Common	YES
ENSG00000100504	PYGL	1.57989	1.52915e-18	1.41026	3.57694e-15	Common	YES
ENSG00000100505	TRIM9	1.40372	4.59248e-10	1.15173	2.89776e-07	Common	YES
ENSG00000100523	DDHD1	1.11363	9.4288e-20	1.42577	1.57562e-31	Common	YES
ENSG00000100697	DICER1	1.0427	2.38734e-17	1.55499	2.5647e-37	Common	YES
ENSG00000100714	MTHFD1	1.76386	6.88374e-11	1.82692	9.50053e-12	Common	YES
ENSG00000100726	TELO2	2.06774	2.0301e-21	2.37188	4.32209e-28	Common	YES
ENSG00000100731	PCNX1	1.13822	7.7918e-09	1.73629	4.17759e-19	Common	YES
ENSG00000100796	PPP4R3A	1.56624	4.62135e-42	1.57284	9.04878e-43	Common	YES
ENSG00000100813	ACIN1	1.05216	6.21642e-09	1.0011	2.70578e-08	Common	YES
ENSG00000100888	CHD8	1.67537	4.97037e-25	2.01826	5.39524e-36	Common	YES
ENSG00000100897	DCAF11	1.1878	3.3915e-15	1.01763	1.37888e-11	Common	YES
ENSG00000100934	SEC23A	1.73549	7.62018e-55	1.57675	7.48673e-46	Common	YES
ENSG00000100991	TRPC4AP	1.67292	1.40997e-27	1.92902	1.32536e-36	Common	YES
ENSG00000100994	PYGB	2.07896	2.72777e-27	2.30999	1.00096e-33	Common	YES
ENSG00000101003	GINS1	1.20823	5.11417e-16	1.57728	9.21151e-27	Common	YES
ENSG00000101004	NINL	1.39433	2.59413e-07	1.84303	5.51032e-12	Common	YES
ENSG00000101040	ZMYND8	1.21346	1.60385e-13	1.58276	1.95029e-22	Common	YES
ENSG00000101096	NFATC2	1.73493	6.40076e-08	1.6277	3.06664e-07	Common	YES
ENSG00000101152	DNAJC5	1.29773	1.25927e-20	1.94483	4.56477e-45	Common	YES
ENSG00000101161	PRPF6	1.78917	6.58441e-16	2.08973	1.57117e-21	Common	YES
ENSG00000101191	DIDO1	1.24743	1.68352e-20	1.65848	1.5497e-35	Common	YES
ENSG00000101199	ARFGAP1	1.57323	2.01055e-25	1.54207	1.03779e-24	Common	YES
ENSG00000101216	GMEB2	1.93234	7.11627e-36	2.06291	5.14043e-41	Common	YES
ENSG00000101298	SNPH	1.71978	2.30733e-10	2.1081	3.5474e-15	Common	YES
ENSG00000101311	FERMT1	1.5444	5.66334e-13	1.21307	1.16567e-08	Common	YES
ENSG00000101333	PLCB4	1.21203	4.88002e-12	1.12521	1.15606e-10	Common	YES
ENSG00000101347	SAMHD1	1.44316	1.56491e-15	1.64416	4.83005e-20	Common	YES
ENSG00000101350	KIF3B	1.62383	4.68262e-36	1.80672	1.21864e-44	Common	YES
ENSG00000101391	CDK5RAP1	1.16349	2.51549e-09	1.47228	1.88478e-14	Common	YES
ENSG00000101407	TTI1	1.42548	1.45549e-18	1.95655	3.29047e-34	Common	YES
ENSG00000101413	RPRD1B	1.38664	9.29723e-21	1.64451	6.46735e-29	Common	YES
ENSG00000101442	ACTR5	1.19492	1.41335e-22	1.24758	1.12365e-24	Common	YES
ENSG00000101452	DHX35	1.46553	3.23288e-32	1.90144	1.6004e-52	Common	YES
ENSG00000101493	ZNF516	1.4724	3.80718e-17	2.19952	4.67477e-36	Common	YES
ENSG00000101544	ADNP2	1.03823	4.72567e-18	1.62694	1.31695e-42	Common	YES
ENSG00000101577	LPIN2	1.39514	4.30794e-24	1.93269	3.64775e-45	Common	YES
ENSG00000101596	SMCHD1	1.05426	5.71946e-08	1.05769	3.97921e-08	Common	YES
ENSG00000101639	CEP192	1.10731	2.09943e-06	1.68854	1.2656e-13	Common	YES
ENSG00000101665	SMAD7	1.53375	6.62376e-21	2.35181	4.39615e-46	Common	YES
ENSG00000101680	LAMA1	1.56418	0.00883083	2.97065	3.63224e-07	Common	YES
ENSG00000101752	MIB1	1.179	9.89681e-18	1.48158	1.67668e-27	Common	YES
ENSG00000101849	TBL1X	1.41561	1.30235e-22	1.70428	1.6516e-32	Common	YES
ENSG00000101868	POLA1	1.57726	1.50931e-07	1.69803	1.06599e-08	Common	YES
ENSG00000101871	MID1	1.32786	7.37718e-46	1.10018	2.54398e-32	Common	YES
ENSG00000101945	SUV39H1	1.2215	1.04359e-26	1.29728	3.18136e-30	Common	YES
ENSG00000102098	SCML2	1.38371	2.49579e-19	1.60415	1.4487e-25	Common	YES
ENSG00000102181	CD99L2	1.40785	1.29235e-07	1.43308	5.79311e-08	Common	YES
ENSG00000102221	JADE3	1.2477	4.91837e-07	1.16773	2.14705e-06	Common	YES
ENSG00000102226	USP11	1.22739	2.25406e-13	1.9757	3.68677e-33	Common	YES
ENSG00000102302	FGD1	1.56976	4.29959e-13	1.77541	1.3216e-16	Common	YES
ENSG00000102362	SYTL4	1.16519	5.01835e-06	1.7332	4.57567e-12	Common	YES
ENSG00000102385	DRP2	1.55755	4.34549e-22	1.76139	7.21248e-28	Common	YES
ENSG00000102531	FNDC3A	1.29312	7.02157e-17	1.37015	5.09881e-19	Common	YES
ENSG00000102606	ARHGEF7	1.19196	8.31406e-33	1.70745	5.92369e-66	Common	YES
ENSG00000102699	PARP4	1.25693	2.44379e-06	1.7437	2.11509e-11	Common	YES
ENSG00000102763	VWA8	1.13427	1.7699e-05	1.4779	1.24522e-08	Common	YES
ENSG00000102870	ZNF629	2.12472	2.61162e-33	2.31733	1.12189e-39	Common	YES
ENSG00000102879	CORO1A	1.32791	2.30477e-06	1.288	3.85725e-06	Common	YES
ENSG00000102893	PHKB	1.50238	1.33741e-35	1.48194	5.4567e-35	Common	YES
ENSG00000102900	NUP93	1.43453	8.23984e-13	2.20057	5.77725e-29	Common	YES
ENSG00000103044	HAS3	1.46055	0.000119229	1.66763	8.53283e-06	Common	YES
ENSG00000103047	TANGO6	2.30857	3.21292e-50	2.46131	3.49808e-57	Common	YES
ENSG00000103051	COG4	1.44441	2.55147e-27	1.56975	2.521e-32	Common	YES
ENSG00000103111	MON1B	1.2672	1.92032e-21	1.19761	1.74636e-19	Common	YES
ENSG00000103160	HSDL1	1.17968	2.14736e-26	1.08012	1.36505e-22	Common	YES
ENSG00000103197	TSC2	1.78296	1.63722e-32	2.41875	5.17108e-59	Common	YES
ENSG00000103199	ZNF500	1.54265	5.85783e-19	1.86501	3.89377e-27	Common	YES
ENSG00000103249	CLCN7	1.12222	4.85458e-06	1.34284	2.53562e-08	Common	YES
ENSG00000103257	SLC7A5	1.52367	5.06561e-06	1.49594	6.34697e-06	Common	YES
ENSG00000103264	FBXO31	1.60168	5.45707e-37	1.93645	1.32663e-53	Common	YES
ENSG00000103319	EEF2K	1.7485	4.0735e-43	1.66674	1.05256e-39	Common	YES
ENSG00000103326	CAPN15	1.76822	8.70504e-11	2.10694	4.85852e-15	Common	YES
ENSG00000103353	UBFD1	1.22972	7.86047e-34	1.18786	6.09669e-32	Common	YES
ENSG00000103356	EARS2	1.1769	2.08814e-22	1.60798	7.09858e-41	Common	YES
ENSG00000103404	USP31	1.21309	2.55281e-09	1.40133	3.25797e-12	Common	YES
ENSG00000103489	XYLT1	1.49098	2.59098e-06	1.91364	1.24697e-09	Common	YES
ENSG00000103549	RNF40	1.89843	9.44369e-47	1.80371	1.08663e-42	Common	YES
ENSG00000103657	HERC1	1.35031	4.28452e-09	2.29883	2.60149e-24	Common	YES
ENSG00000103932	RPAP1	1.54203	4.65844e-25	2.03821	4.19841e-43	Common	YES
ENSG00000103966	EHD4	1.7337	7.88779e-52	1.36471	7.5121e-33	Common	YES
ENSG00000103994	ZNF106	1.36405	3.19581e-25	1.38479	3.2927e-26	Common	YES
ENSG00000104067	TJP1	1.4072	5.08049e-10	1.4305	1.89255e-10	Common	YES
ENSG00000104081	BMF	1.58947	0.000478285	2.18088	9.35422e-07	Common	YES
ENSG00000104133	SPG11	1.00478	1.74978e-07	1.59515	2.5966e-17	Common	YES
ENSG00000104142	VPS18	1.81147	3.42258e-29	2.22639	9.02194e-44	Common	YES
ENSG00000104332	SFRP1	1.17536	0.000648244	1.02242	0.00312435	Common	YES
ENSG00000104356	POP1	1.25156	8.07498e-05	1.71751	2.67175e-08	Common	YES
ENSG00000104365	IKBKB	1.28956	4.34764e-30	1.79875	2.15204e-57	Common	YES
ENSG00000104517	UBR5	1.22601	1.83215e-11	1.9567	1.19119e-27	Common	YES
ENSG00000104635	SLC39A14	1.10943	0.0440151	1.26593	0.0195366	Common	YES
ENSG00000104689	TNFRSF10A	1.17994	1.36317e-07	1.21213	4.66249e-08	Common	YES
ENSG00000104738	MCM4	1.76442	1.36724e-16	1.63326	1.54749e-14	Common	YES
ENSG00000104812	GYS1	1.32252	3.89547e-13	1.3681	3.8087e-14	Common	YES
ENSG00000104824	HNRNPL	1.71327	6.90387e-31	2.23964	2.46139e-52	Common	YES
ENSG00000104852	SNRNP70	1.01715	8.74669e-06	1.36989	8.30677e-10	Common	YES
ENSG00000104880	ARHGEF18	1.99984	3.23754e-27	2.45221	1.26014e-40	Common	YES
ENSG00000104884	ERCC2	1.96918	1.75365e-49	1.80252	4.01486e-42	Common	YES
ENSG00000104885	DOT1L	1.35514	7.71896e-15	1.79514	2.65617e-25	Common	YES
ENSG00000105063	PPP6R1	1.84197	1.42903e-23	2.15787	3.18746e-32	Common	YES
ENSG00000105127	AKAP8	1.55206	1.05457e-18	1.71244	9.75178e-23	Common	YES
ENSG00000105186	ANKRD27	1.66124	2.40377e-55	1.96381	3.96372e-77	Common	YES
ENSG00000105227	PRX	1.30636	0.00268538	2.77538	1.20472e-10	Common	YES
ENSG00000105298	CACTIN	1.49496	2.71972e-17	1.79881	9.31446e-25	Common	YES
ENSG00000105325	FZR1	1.20487	5.24366e-14	1.41807	3.48186e-19	Common	YES
ENSG00000105339	DENND3	1.58891	9.16851e-11	2.03212	5.85221e-17	Common	YES
ENSG00000105397	TYK2	1.48155	1.64203e-22	1.68168	6.27316e-29	Common	YES
ENSG00000105426	PTPRS	2.17579	8.75806e-23	1.76569	8.85727e-16	Common	YES
ENSG00000105486	LIG1	1.44048	2.29135e-15	1.60664	4.66504e-19	Common	YES
ENSG00000105514	RAB3D	1.30305	1.44656e-07	1.61247	4.86811e-11	Common	YES
ENSG00000105556	MIER2	1.11782	2.15888e-08	1.51864	9.67011e-15	Common	YES
ENSG00000105568	PPP2R1A	1.15931	4.85527e-11	1.39471	1.08301e-15	Common	YES
ENSG00000105576	TNPO2	1.17228	4.52329e-20	1.6422	4.07312e-38	Common	YES
ENSG00000105656	ELL	1.29099	2.4901e-20	1.81862	2.65388e-39	Common	YES
ENSG00000105708	ZNF14	1.03333	2.025e-08	1.43817	4.85428e-15	Common	YES
ENSG00000105738	SIPA1L3	1.57496	1.18454e-13	1.91235	8.76124e-20	Common	YES
ENSG00000105875	WDR91	1.25514	2.09229e-13	2.17105	1.17912e-36	Common	YES
ENSG00000105939	ZC3HAV1	1.28723	6.75901e-07	1.45017	1.34265e-08	Common	YES
ENSG00000105953	OGDH	1.87298	1.01352e-24	2.36808	4.31355e-39	Common	YES
ENSG00000106004	HOXA5	1.05535	0.00302619	1.55268	8.26529e-06	Common	YES
ENSG00000106006	HOXA6	1.60221	4.29678e-05	1.94364	4.89937e-07	Common	YES
ENSG00000106009	BRAT1	1.20174	3.11681e-11	1.77115	2.34141e-23	Common	YES
ENSG00000106012	IQCE	1.08499	4.27114e-12	1.35252	2.92938e-18	Common	YES
ENSG00000106070	GRB10	1.2979	2.78119e-25	1.72448	1.09085e-43	Common	YES
ENSG00000106100	NOD1	1.44199	2.25487e-10	1.58019	2.34268e-12	Common	YES
ENSG00000106105	GARS1	1.57937	3.58886e-16	1.40581	3.44553e-13	Common	YES
ENSG00000106246	PTCD1	1.26457	4.53954e-18	1.42612	8.76585e-23	Common	YES
ENSG00000106261	ZKSCAN1	1.22691	8.89137e-22	1.61487	4.53172e-37	Common	YES
ENSG00000106263	EIF3B	1.77189	2.71919e-44	2.10524	1.3465e-62	Common	YES
ENSG00000106346	USP42	1.29977	3.58057e-31	1.73989	1.84366e-54	Common	YES
ENSG00000106459	NRF1	1.15433	2.41624e-18	1.19191	1.13205e-19	Common	YES
ENSG00000106571	GLI3	1.22234	5.72454e-15	1.6464	1.91203e-26	Common	YES
ENSG00000106608	URGCP	1.72331	7.23428e-41	2.27798	1.34679e-70	Common	YES
ENSG00000106665	CLIP2	2.02489	1.81835e-23	2.16447	7.33186e-27	Common	YES
ENSG00000106723	SPIN1	1.22268	3.36013e-16	1.38036	1.42947e-20	Common	YES
ENSG00000106789	CORO2A	1.13706	1.16593e-09	1.32208	9.71392e-13	Common	YES
ENSG00000106799	TGFBR1	1.57155	5.14248e-11	1.27494	1.03792e-07	Common	YES
ENSG00000106804	C5	1.18926	1.13144e-06	1.40548	6.20608e-09	Common	YES
ENSG00000106948	AKNA	1.77061	1.13752e-14	1.64612	4.25921e-13	Common	YES
ENSG00000107036	RIC1	1.4547	5.64569e-27	1.74361	3.20607e-38	Common	YES
ENSG00000107077	KDM4C	1.10045	5.43416e-14	1.27756	1.47425e-18	Common	YES
ENSG00000107104	KANK1	1.47182	5.23019e-16	1.99343	1.65841e-28	Common	YES
ENSG00000107164	FUBP3	1.28492	2.76211e-45	1.269	1.38761e-44	Common	YES
ENSG00000107186	MPDZ	1.36058	2.55184e-11	1.40656	3.6671e-12	Common	YES
ENSG00000107263	RAPGEF1	1.66215	7.85586e-17	1.73559	1.87057e-18	Common	YES
ENSG00000107290	SETX	1.12179	3.31505e-12	1.46011	4.29727e-20	Common	YES
ENSG00000107331	ABCA2	1.17062	1.23167e-06	1.62829	2.96333e-11	Common	YES
ENSG00000107554	DNMBP	1.31745	1.91915e-08	1.35723	5.15723e-09	Common	YES
ENSG00000107581	EIF3A	1.13155	0.000684354	1.12268	0.000675628	Common	YES
ENSG00000107651	SEC23IP	1.12996	3.54543e-08	1.10475	5.67434e-08	Common	YES
ENSG00000107815	TWNK	1.44018	2.4121e-17	1.65177	1.29229e-22	Common	YES
ENSG00000107854	TNKS2	1.56635	9.45645e-32	1.8585	1.6924e-44	Common	YES
ENSG00000107862	GBF1	2.00847	4.0656e-20	2.17076	1.55365e-23	Common	YES
ENSG00000107863	ARHGAP21	1.24463	9.91118e-17	1.19993	8.22462e-16	Common	YES
ENSG00000107882	SUFU	1.23987	9.3617e-16	1.63897	9.65524e-27	Common	YES
ENSG00000107929	LARP4B	1.34878	2.88979e-34	1.77674	5.97574e-59	Common	YES
ENSG00000107957	SH3PXD2A	1.01773	7.85059e-11	1.93493	2.80863e-36	Common	YES
ENSG00000107959	PITRM1	1.66699	2.16907e-23	1.27547	2.5737e-14	Common	YES
ENSG00000108021	TASOR2	1.70563	3.22056e-27	1.82836	2.35514e-31	Common	YES
ENSG00000108039	XPNPEP1	1.19501	5.686e-18	1.41951	4.12998e-25	Common	YES
ENSG00000108100	CCNY	1.30485	5.63792e-19	1.53141	5.67861e-26	Common	YES
ENSG00000108175	ZMIZ1	1.34991	1.30614e-23	1.58308	2.72752e-32	Common	YES
ENSG00000108239	TBC1D12	1.11386	2.32164e-08	1.34535	8.41215e-12	Common	YES
ENSG00000108256	NUFIP2	1.14078	6.96889e-10	1.01264	4.06765e-08	Common	YES
ENSG00000108312	UBTF	1.23066	1.56389e-15	1.52857	1.33815e-23	Common	YES
ENSG00000108349	CASC3	1.42364	2.32092e-40	1.69664	3.59289e-57	Common	YES
ENSG00000108379	WNT3	1.14459	1.33873e-09	1.83245	1.14908e-21	Common	YES
ENSG00000108389	MTMR4	1.8494	2.43998e-30	2.13802	1.82321e-40	Common	YES
ENSG00000108395	TRIM37	1.34546	2.1231e-31	1.31703	2.02352e-30	Common	YES
ENSG00000108424	KPNB1	1.41424	1.09429e-08	2.03945	3.82357e-17	Common	YES
ENSG00000108469	RECQL5	1.25146	2.49634e-10	2.0856	1.25924e-26	Common	YES
ENSG00000108557	RAI1	1.60369	6.16761e-15	2.26378	7.14e-29	Common	YES
ENSG00000108592	FTSJ3	1.38775	2.90419e-07	1.29524	1.50514e-06	Common	YES
ENSG00000108771	DHX58	1.01179	5.42954e-06	1.24482	1.4609e-08	Common	YES
ENSG00000108821	COL1A1	1.08687	4.85317e-08	2.59626	2.60685e-41	Common	YES
ENSG00000108828	VAT1	1.04709	8.17601e-12	1.22152	7.02976e-16	Common	YES
ENSG00000108829	LRRC59	1.40885	1.35969e-32	1.34003	7.21411e-30	Common	YES
ENSG00000108840	HDAC5	1.31663	1.2897e-06	1.355	4.77055e-07	Common	YES
ENSG00000108852	MPP2	1.18358	6.21294e-08	1.64806	1.81455e-14	Common	YES
ENSG00000108883	EFTUD2	1.92556	1.23374e-16	2.31719	7.58886e-24	Common	YES
ENSG00000109079	TNFAIP1	1.06271	5.19484e-15	1.27735	2.21904e-21	Common	YES
ENSG00000109089	CDR2L	1.37487	1.9758e-11	1.2073	3.49152e-09	Common	YES
ENSG00000109111	SUPT6H	1.98962	5.34318e-17	2.25276	1.06389e-21	Common	YES
ENSG00000109320	NFKB1	1.75513	1.57524e-40	1.83935	1.01712e-44	Common	YES
ENSG00000109436	TBC1D9	1.68907	1.12606e-32	2.07485	1.01871e-48	Common	YES
ENSG00000109606	DHX15	1.1641	3.828e-06	1.19988	1.46797e-06	Common	YES
ENSG00000109654	TRIM2	1.59251	4.11573e-14	1.73881	8.88265e-17	Common	YES
ENSG00000109670	FBXW7	1.54242	1.76033e-14	1.91486	7.16735e-22	Common	YES
ENSG00000109685	NSD2	1.53453	3.54935e-35	1.50907	2.27022e-34	Common	YES
ENSG00000109756	RAPGEF2	1.23812	7.56006e-12	1.75501	1.04165e-22	Common	YES
ENSG00000109814	UGDH	1.49258	1.47082e-40	1.42904	1.30187e-37	Common	YES
ENSG00000110042	DTX4	2.12547	2.75018e-05	1.7438	0.000408635	Common	YES
ENSG00000110046	ATG2A	1.68413	1.01157e-26	2.19277	8.3939e-44	Common	YES
ENSG00000110047	EHD1	1.26249	4.85547e-17	1.18845	2.12452e-15	Common	YES
ENSG00000110048	OSBP	1.21971	4.83939e-12	1.87502	3.33078e-27	Common	YES
ENSG00000110075	PPP6R3	1.51991	1.30925e-26	1.55545	4.53711e-28	Common	YES
ENSG00000110092	CCND1	1.08282	2.00039e-18	1.3896	6.26511e-30	Common	YES
ENSG00000110171	TRIM3	1.17261	1.69436e-13	1.38095	2.04911e-18	Common	YES
ENSG00000110218	PANX1	1.25452	2.2615e-07	1.2618	1.50228e-07	Common	YES
ENSG00000110237	ARHGEF17	1.87592	7.95077e-26	3.10134	5.4482e-68	Common	YES
ENSG00000110395	CBL	1.03384	2.80117e-10	1.33158	1.68266e-16	Common	YES
ENSG00000110422	HIPK3	1.38093	1.00761e-23	1.24615	8.65958e-20	Common	YES
ENSG00000110427	KIAA1549L	1.44008	2.93055e-12	1.72946	2.55469e-17	Common	YES
ENSG00000110497	AMBRA1	1.53493	9.48636e-35	2.3062	3.03221e-75	Common	YES
ENSG00000110514	MADD	1.71543	8.15768e-37	2.46113	3.00769e-74	Common	YES
ENSG00000110583	NAA40	1.21596	9.77779e-35	1.58844	2.15283e-58	Common	YES
ENSG00000110619	CARS1	1.45825	2.64101e-24	1.5757	1.91415e-28	Common	YES
ENSG00000110697	PITPNM1	1.31143	3.21691e-09	1.11121	5.27828e-07	Common	YES
ENSG00000110713	NUP98	1.63864	1.75764e-13	1.67404	3.46271e-14	Common	YES
ENSG00000110721	CHKA	1.04682	6.40184e-21	1.23784	6.00832e-29	Common	YES
ENSG00000110756	HPS5	1.51033	2.74448e-44	1.4671	2.94341e-42	Common	YES
ENSG00000110811	P3H3	1.08847	2.59055e-05	1.37352	5.74497e-08	Common	YES
ENSG00000110844	PRPF40B	1.23865	3.48801e-10	1.31387	1.9046e-11	Common	YES
ENSG00000110851	PRDM4	1.26927	2.67801e-12	1.19692	3.41758e-11	Common	YES
ENSG00000110906	KCTD10	1.17576	6.85871e-28	1.04506	1.65923e-22	Common	YES
ENSG00000110917	MLEC	1.41868	2.27374e-14	1.49696	4.67333e-16	Common	YES
ENSG00000110931	CAMKK2	1.69112	8.29581e-25	1.92056	6.37306e-32	Common	YES
ENSG00000111077	TNS2	1.55925	9.73166e-15	1.67524	5.04181e-17	Common	YES
ENSG00000111186	WNT5B	1.42631	5.91808e-14	1.5858	3.46451e-17	Common	YES
ENSG00000111252	SH2B3	1.44639	1.75499e-15	1.23563	9.93329e-12	Common	YES
ENSG00000111266	DUSP16	1.45681	1.09883e-05	1.24362	0.000172293	Common	YES
ENSG00000111271	ACAD10	1.19727	3.16407e-05	1.87037	2.44977e-11	Common	YES
ENSG00000111276	CDKN1B	1.66414	1.66023e-16	1.43625	9.05272e-13	Common	YES
ENSG00000111331	OAS3	1.86505	1.53295e-33	1.96912	1.5011e-37	Common	YES
ENSG00000111424	VDR	1.65836	1.71725e-22	1.60772	1.87888e-21	Common	YES
ENSG00000111530	CAND1	1.31895	4.37587e-06	1.95212	2.7846e-12	Common	YES
ENSG00000111602	TIMELESS	1.66232	3.95315e-34	1.86322	6.23302e-43	Common	YES
ENSG00000111641	NOP2	1.14844	1.16751e-06	1.26956	5.00802e-08	Common	YES
ENSG00000111642	CHD4	1.66718	1.01858e-09	2.42118	1.54518e-19	Common	YES
ENSG00000111667	USP5	1.64298	4.84646e-19	2.28345	4.51809e-36	Common	YES
ENSG00000111674	ENO2	1.09574	1.22493e-22	2.19498	6.40774e-86	Common	YES
ENSG00000111731	C2CD5	1.14772	5.3911e-22	1.13839	7.07517e-22	Common	YES
ENSG00000111817	DSE	1.16408	1.35663e-15	1.10425	2.55302e-14	Common	YES
ENSG00000111859	NEDD9	1.07332	0.00478463	1.55716	2.55719e-05	Common	YES
ENSG00000111877	MCM9	1.28099	2.58714e-20	2.10156	4.14916e-51	Common	YES
ENSG00000111885	MAN1A1	1.54802	8.34973e-06	1.41967	4.12156e-05	Common	YES
ENSG00000111961	SASH1	1.59934	1.8284e-47	1.90101	6.29656e-67	Common	YES
ENSG00000112062	MAPK14	1.21679	7.77605e-53	1.89635	6.06174e-126	Common	YES
ENSG00000112078	KCTD20	1.4947	1.68011e-22	1.1202	2.79176e-13	Common	YES
ENSG00000112118	MCM3	1.69114	8.79383e-16	2.12248	1.71664e-24	Common	YES
ENSG00000112242	E2F3	1.12154	8.55953e-22	1.65032	8.24569e-46	Common	YES
ENSG00000112249	ASCC3	1.15073	1.37692e-06	1.26705	6.97156e-08	Common	YES
ENSG00000112282	MED23	1.32368	2.39277e-08	1.84899	2.12053e-15	Common	YES
ENSG00000112297	CRYBG1	1.45611	2.25567e-20	1.6777	6.83278e-27	Common	YES
ENSG00000112379	ARFGEF3	1.68963	1.80719e-29	1.99266	1.0762e-40	Common	YES
ENSG00000112406	HECA	1.17293	1.93009e-08	1.61296	4.34703e-15	Common	YES
ENSG00000112473	SLC39A7	2.25775	1.34831e-16	1.2633	5.44379e-06	Common	YES
ENSG00000112531	QKI	1.38854	1.78217e-33	1.08728	3.49011e-21	Common	YES
ENSG00000112584	FAM120B	1.0597	7.00901e-09	1.20306	2.80826e-11	Common	YES
ENSG00000112655	PTK7	1.90002	1.02257e-10	2.17241	8.08526e-14	Common	YES
ENSG00000112658	SRF	1.44025	1.5198e-14	1.3446	5.71874e-13	Common	YES
ENSG00000112659	CUL9	1.48705	9.42802e-13	2.3043	8.16331e-29	Common	YES
ENSG00000112685	EXOC2	1.35339	9.67318e-17	1.65059	1.44643e-24	Common	YES
ENSG00000112787	FBRSL1	1.32974	2.98975e-06	1.40998	5.27828e-07	Common	YES
ENSG00000112851	ERBIN	1.52753	7.8262e-26	1.05573	4.60055e-13	Common	YES
ENSG00000112877	CEP72	1.18249	7.60869e-18	1.49056	2.03866e-27	Common	YES
ENSG00000112941	TENT4A	1.55072	7.42604e-28	2.33649	4.2001e-61	Common	YES
ENSG00000112972	HMGCS1	1.36092	0.00024983	1.37809	0.00017749	Common	YES
ENSG00000112984	KIF20A	1.54339	5.6094e-09	1.8	5.51671e-12	Common	YES
ENSG00000112992	NNT	1.44053	9.07448e-10	1.26428	7.1788e-08	Common	YES
ENSG00000113013	HSPA9	1.37732	1.5516e-07	1.11612	2.31646e-05	Common	YES
ENSG00000113194	FAF2	1.11404	1.41759e-08	1.47376	2.22537e-14	Common	YES
ENSG00000113296	THBS4	2.1906	0.000289733	1.75213	0.00321672	Common	YES
ENSG00000113300	CNOT6	1.28653	4.85272e-15	1.54332	2.33666e-21	Common	YES
ENSG00000113368	LMNB1	2.50805	3.46618e-17	2.17123	2.63133e-13	Common	YES
ENSG00000113369	ARRDC3	1.30978	8.24079e-22	1.54725	3.93012e-30	Common	YES
ENSG00000113569	NUP155	1.37737	2.30929e-10	1.41395	5.31644e-11	Common	YES
ENSG00000113580	NR3C1	1.18116	8.23951e-68	1.76227	4.61953e-149	Common	YES
ENSG00000113645	WWC1	1.56531	5.18637e-43	1.91503	6.83038e-64	Common	YES
ENSG00000113657	DPYSL3	1.18297	3.41708e-30	1.86401	1.56479e-72	Common	YES
ENSG00000113716	HMGXB3	2.10472	2.00123e-31	2.22745	2.31465e-35	Common	YES
ENSG00000113721	PDGFRB	1.14443	1.05929e-06	1.50969	5.27759e-11	Common	YES
ENSG00000113916	BCL6	1.17485	5.04692e-21	1.59293	1.47475e-36	Common	YES
ENSG00000114019	AMOTL2	1.80345	3.68353e-29	2.61041	2.49913e-60	Common	YES
ENSG00000114062	UBE3A	1.57434	3.08643e-62	1.3478	2.41413e-46	Common	YES
ENSG00000114268	PFKFB4	1.40687	1.06773e-17	1.31201	9.49017e-16	Common	YES
ENSG00000114316	USP4	1.46466	3.55928e-48	1.33588	1.09162e-40	Common	YES
ENSG00000114554	PLXNA1	1.21956	1.17694e-11	1.90246	5.15182e-27	Common	YES
ENSG00000114648	KLHL18	1.70321	7.7488e-53	1.63591	2.69395e-49	Common	YES
ENSG00000114650	SCAP	1.01264	1.94848e-07	1.12366	4.90083e-09	Common	YES
ENSG00000114790	ARHGEF26	1.13737	1.57203e-15	1.66108	2.99123e-31	Common	YES
ENSG00000114867	EIF4G1	1.92689	1.61548e-13	2.17416	4.1185e-17	Common	YES
ENSG00000114982	KANSL3	1.77707	2.1097e-36	1.57117	4.87746e-29	Common	YES
ENSG00000114999	TTL	2.00452	3.47214e-34	1.84501	2.01356e-29	Common	YES
ENSG00000115107	STEAP3	1.86456	5.45363e-13	1.74323	1.2507e-11	Common	YES
ENSG00000115109	EPB41L5	1.2858	1.62107e-08	1.43453	2.04395e-10	Common	YES
ENSG00000115159	GPD2	1.37768	4.7245e-12	1.51028	1.96833e-14	Common	YES
ENSG00000115183	TANC1	1.34495	4.26335e-29	2.13503	2.4295e-70	Common	YES
ENSG00000115207	GTF3C2	1.14874	4.30249e-19	1.0341	7.28294e-16	Common	YES
ENSG00000115275	MOGS	1.26058	1.70991e-05	1.77452	5.26821e-10	Common	YES
ENSG00000115282	TTC31	1.05859	1.89026e-22	1.36267	1.6138e-36	Common	YES
ENSG00000115306	SPTBN1	1.55376	3.19187e-07	2.49015	4.02092e-17	Common	YES
ENSG00000115415	STAT1	1.28917	9.05568e-11	1.16211	4.61568e-09	Common	YES
ENSG00000115419	GLS	1.47311	4.62412e-11	1.49745	1.54315e-11	Common	YES
ENSG00000115524	SF3B1	1.48096	4.12776e-07	1.82831	1.93101e-10	Common	YES
ENSG00000115548	KDM3A	1.43356	2.23702e-17	1.89825	1.2874e-29	Common	YES
ENSG00000115568	ZNF142	1.65919	2.79393e-26	1.82128	1.36883e-31	Common	YES
ENSG00000115687	PASK	1.82851	3.94641e-18	2.79405	7.08318e-40	Common	YES
ENSG00000115762	PLEKHB2	1.32502	6.95553e-48	1.67443	2.83819e-76	Common	YES
ENSG00000115839	RAB3GAP1	1.48789	3.84718e-14	1.31227	2.20954e-11	Common	YES
ENSG00000115884	SDC1	1.00867	0.00132267	1.16286	0.000154398	Common	YES
ENSG00000115970	THADA	1.36794	6.84158e-07	2.43399	1.12806e-19	Common	YES
ENSG00000116016	EPAS1	1.45692	2.36305e-18	1.49216	2.10874e-19	Common	YES
ENSG00000116062	MSH6	1.68328	3.04986e-08	2.02508	1.29024e-11	Common	YES
ENSG00000116106	EPHA4	1.08141	2.55522e-08	1.70618	9.69504e-18	Common	YES
ENSG00000116117	PARD3B	1.32126	0.000738006	1.50404	9.07411e-05	Common	YES
ENSG00000116127	ALMS1	1.08452	5.51452e-09	1.39925	3.14004e-14	Common	YES
ENSG00000116128	BCL9	1.40528	1.64908e-34	1.72739	8.22705e-51	Common	YES
ENSG00000116138	DNAJC16	1.11463	3.39238e-11	1.34376	1.03699e-15	Common	YES
ENSG00000116198	CEP104	1.29584	1.18121e-21	1.1651	6.20297e-18	Common	YES
ENSG00000116199	FAM20B	1.35587	1.31326e-14	1.16816	2.86224e-11	Common	YES
ENSG00000116337	AMPD2	1.51232	2.7916e-35	1.65089	3.90758e-42	Common	YES
ENSG00000116514	RNF19B	1.28863	2.50275e-20	1.38356	2.11704e-23	Common	YES
ENSG00000116560	SFPQ	2.126	1.15317e-16	1.81148	1.54535e-12	Common	YES
ENSG00000116580	GON4L	1.23558	5.28252e-19	1.61128	1.5841e-31	Common	YES
ENSG00000116584	ARHGEF2	1.93376	1.61915e-24	2.01417	9.55052e-27	Common	YES
ENSG00000116641	DOCK7	1.59448	3.97697e-11	1.97768	1.05639e-16	Common	YES
ENSG00000116675	DNAJC6	1.61384	1.33841e-14	1.56268	6.14163e-14	Common	YES
ENSG00000116688	MFN2	1.58096	1.68582e-60	1.91612	7.67113e-89	Common	YES
ENSG00000116698	SMG7	1.12122	5.0345e-14	1.2895	2.15197e-18	Common	YES
ENSG00000116711	PLA2G4A	1.31994	2.02189e-05	1.01807	0.00113584	Common	YES
ENSG00000116786	PLEKHM2	1.36325	2.23664e-12	1.33898	4.01087e-12	Common	YES
ENSG00000116809	ZBTB17	1.22269	1.92638e-13	1.44378	1.7323e-18	Common	YES
ENSG00000116830	TTF2	1.35322	5.40582e-09	1.81545	1.75915e-15	Common	YES
ENSG00000116852	KIF21B	1.24773	0.0136437	2.36467	6.3304e-06	Common	YES
ENSG00000116871	MAP7D1	1.29427	4.34012e-12	1.51596	2.22753e-16	Common	YES
ENSG00000116903	EXOC8	1.37363	5.78786e-10	1.98502	1.48766e-19	Common	YES
ENSG00000116962	NID1	1.04842	1.08421e-07	1.33581	7.53112e-12	Common	YES
ENSG00000116984	MTR	1.70232	4.39704e-12	1.89691	6.59052e-15	Common	YES
ENSG00000116990	MYCL	1.7562	1.3982e-12	2.05103	7.56435e-17	Common	YES
ENSG00000116991	SIPA1L2	1.73494	2.44321e-23	1.96737	9.8733e-30	Common	YES
ENSG00000117000	RLF	1.6496	5.20398e-25	1.5255	8.06965e-22	Common	YES
ENSG00000117036	ETV3	1.79614	3.728e-14	1.75389	1.02862e-13	Common	YES
ENSG00000117139	KDM5B	1.00729	3.14046e-07	1.93967	4.41612e-24	Common	YES
ENSG00000117153	KLHL12	1.14243	6.48373e-20	1.12816	1.17696e-19	Common	YES
ENSG00000117222	RBBP5	1.48397	4.37843e-34	1.46714	1.18327e-33	Common	YES
ENSG00000117245	KIF17	1.25143	0.0330053	1.69939	0.00329535	Common	YES
ENSG00000117298	ECE1	1.29846	8.69811e-05	1.3723	2.66817e-05	Common	YES
ENSG00000117408	IPO13	1.21134	2.35682e-50	1.4655	6.89042e-73	Common	YES
ENSG00000117461	PIK3R3	1.51378	1.30275e-26	1.42195	7.00874e-24	Common	YES
ENSG00000117593	DARS2	1.22057	4.2157e-15	1.03555	2.55247e-11	Common	YES
ENSG00000117676	RPS6KA1	1.11238	9.24502e-13	1.16981	3.71634e-14	Common	YES
ENSG00000118046	STK11	1.28232	1.04641e-06	1.20064	4.34608e-06	Common	YES
ENSG00000118257	NRP2	1.02663	3.06723e-11	1.5369	1.04787e-23	Common	YES
ENSG00000118503	TNFAIP3	1.61788	1.93917e-20	2.11332	1.67008e-32	Common	YES
ENSG00000118513	MYB	1.15814	0.000773929	1.21909	0.000341249	Common	YES
ENSG00000118689	FOXO3	1.36093	1.19164e-23	1.84048	1.32023e-42	Common	YES
ENSG00000118707	TGIF2	1.56305	3.99594e-21	1.81495	2.63121e-28	Common	YES
ENSG00000118898	PPL	1.48652	0.000535677	1.98765	2.11421e-06	Common	YES
ENSG00000118900	UBN1	1.64136	1.38295e-25	2.06388	4.49547e-40	Common	YES
ENSG00000118965	WDR35	1.09922	1.6319e-06	1.83525	2.42829e-16	Common	YES
ENSG00000119041	GTF3C3	1.0318	0.000308638	1.42794	2.5775e-07	Common	YES
ENSG00000119139	TJP2	1.82964	2.28184e-11	2.49224	2.22214e-20	Common	YES
ENSG00000119231	SENP5	1.341	3.28986e-15	1.39132	1.81299e-16	Common	YES
ENSG00000119280	C1orf198	1.17033	4.56673e-13	1.13931	1.36435e-12	Common	YES
ENSG00000119285	HEATR1	1.58738	1.24339e-06	2.01028	3.73996e-10	Common	YES
ENSG00000119321	FKBP15	1.29115	4.24299e-11	1.14848	3.99545e-09	Common	YES
ENSG00000119392	GLE1	1.48653	1.88146e-39	1.54506	7.12328e-43	Common	YES
ENSG00000119596	YLPM1	1.10209	1.83234e-05	1.22254	1.38181e-06	Common	YES
ENSG00000119638	NEK9	1.45954	4.16642e-17	2.15812	4.40737e-36	Common	YES
ENSG00000119669	IRF2BPL	1.94888	9.3519e-18	1.9524	5.14509e-18	Common	YES
ENSG00000119681	LTBP2	1.4746	7.84538e-17	1.89803	3.70089e-27	Common	YES
ENSG00000119682	AREL1	1.40683	1.777e-26	1.88917	6.98561e-47	Common	YES
ENSG00000119689	DLST	2.254	1.33047e-27	1.26962	1.01144e-09	Common	YES
ENSG00000119771	KLHL29	1.37059	1.12298e-06	1.56211	1.98852e-08	Common	YES
ENSG00000119772	DNMT3A	1.40776	7.35025e-29	1.9706	1.34692e-53	Common	YES
ENSG00000119787	ATL2	1.08828	1.7306e-11	1.30796	2.8111e-16	Common	YES
ENSG00000120008	WDR11	1.2986	1.67644e-22	1.50051	7.35622e-30	Common	YES
ENSG00000120029	ARMH3	1.02583	2.71227e-07	1.29129	4.54424e-11	Common	YES
ENSG00000120254	MTHFD1L	1.76887	6.61817e-28	1.68825	8.95356e-26	Common	YES
ENSG00000120318	ARAP3	1.88914	1.49171e-29	2.42822	1.77828e-47	Common	YES
ENSG00000120341	SEC16B	1.94744	0.00113414	1.4498	0.0171126	Common	YES
ENSG00000120451	SNX19	1.6849	4.2405e-23	1.7151	4.04237e-24	Common	YES
ENSG00000120549	KIAA1217	1.00839	5.01838e-23	1.2435	1.80121e-34	Common	YES
ENSG00000120658	ENOX1	1.42818	5.78207e-24	1.05323	6.32042e-14	Common	YES
ENSG00000120696	KBTBD7	1.22515	5.00862e-08	1.43757	9.71511e-11	Common	YES
ENSG00000120709	FAM53C	1.14068	2.61901e-11	1.2871	2.84643e-14	Common	YES
ENSG00000120733	KDM3B	1.05535	7.47236e-09	1.85772	2.31646e-25	Common	YES
ENSG00000120800	UTP20	1.59272	2.25507e-06	2.2197	1.53784e-11	Common	YES
ENSG00000120875	DUSP4	1.05143	2.07319e-07	1.06955	9.71273e-08	Common	YES
ENSG00000120889	TNFRSF10B	1.77658	7.09396e-19	1.68757	2.44084e-17	Common	YES
ENSG00000121039	RDH10	1.11046	1.70477e-09	1.47997	6.44376e-16	Common	YES
ENSG00000121060	TRIM25	1.58128	1.59167e-23	2.08214	4.53409e-40	Common	YES
ENSG00000121281	ADCY7	1.52915	1.33364e-19	1.77167	5.368e-26	Common	YES
ENSG00000121406	ZNF549	1.55155	1.29982e-11	1.60975	1.58475e-12	Common	YES
ENSG00000121440	PDZRN3	1.29786	5.6934e-14	1.64199	7.26918e-22	Common	YES
ENSG00000121671	CRY2	1.32386	7.47881e-15	2.44526	1.94054e-45	Common	YES
ENSG00000121741	ZMYM2	1.13767	2.18174e-19	1.50114	5.33602e-33	Common	YES
ENSG00000121753	ADGRB2	1.32912	8.94189e-10	1.61583	6.11447e-14	Common	YES
ENSG00000121892	PDS5A	1.29141	6.14537e-26	1.0628	3.99793e-18	Common	YES
ENSG00000121903	ZSCAN20	1.28282	1.07578e-08	1.57494	1.49705e-12	Common	YES
ENSG00000122126	OCRL	1.26621	1.50159e-16	1.50168	5.70073e-23	Common	YES
ENSG00000122218	COPA	1.71285	5.39882e-08	2.47054	1.049e-15	Common	YES
ENSG00000122512	PMS2	1.48374	3.6645e-15	1.20806	1.28158e-10	Common	YES
ENSG00000122692	SMU1	1.66635	4.12817e-17	1.57323	1.49749e-15	Common	YES
ENSG00000122729	ACO1	1.01461	0.0010568	1.88409	1.70369e-10	Common	YES
ENSG00000122863	CHST3	1.75554	2.80694e-12	2.44708	6.60646e-23	Common	YES
ENSG00000122870	BICC1	1.40581	3.94708e-17	1.41014	2.01391e-17	Common	YES
ENSG00000122965	RBM19	1.56197	7.42049e-17	1.64526	8.8778e-19	Common	YES
ENSG00000122966	CIT	1.22006	3.01342e-07	1.60954	5.55683e-12	Common	YES
ENSG00000123064	DDX54	1.60241	2.75525e-25	1.77868	3.70478e-31	Common	YES
ENSG00000123066	MED13L	1.15231	5.85398e-16	1.92901	8.65162e-43	Common	YES
ENSG00000123643	SLC36A1	1.06671	2.07262e-06	1.22123	3.6871e-08	Common	YES
ENSG00000123836	PFKFB2	1.19902	5.27269e-07	2.00809	5.40635e-17	Common	YES
ENSG00000124006	OBSL1	1.53975	8.35691e-15	2.09344	1.54476e-26	Common	YES
ENSG00000124120	TTPAL	1.13809	3.32642e-17	1.68795	1.42284e-36	Common	YES
ENSG00000124126	PREX1	2.07338	3.27924e-33	1.91784	6.92315e-29	Common	YES
ENSG00000124151	NCOA3	1.44776	1.98745e-25	1.78725	3.67046e-38	Common	YES
ENSG00000124160	NCOA5	1.44522	2.22093e-23	1.85569	5.19062e-38	Common	YES
ENSG00000124181	PLCG1	2.4946	1.51181e-38	2.78155	6.70893e-48	Common	YES
ENSG00000124198	ARFGEF2	1.10713	1.53801e-25	1.75719	5.45411e-62	Common	YES
ENSG00000124201	ZNFX1	1.67139	1.1858e-32	2.08745	1.46072e-50	Common	YES
ENSG00000124422	USP22	1.75027	1.68206e-35	1.96654	6.50406e-45	Common	YES
ENSG00000124459	ZNF45	1.53475	1.75219e-19	1.4819	1.86901e-18	Common	YES
ENSG00000124486	USP9X	1.72835	1.42299e-18	2.17956	3.99016e-29	Common	YES
ENSG00000124496	TRERF1	1.23064	1.70299e-15	1.57765	7.35293e-25	Common	YES
ENSG00000124535	WRNIP1	1.54807	3.23113e-41	1.84221	3.03483e-58	Common	YES
ENSG00000124571	XPO5	1.50885	1.51181e-07	2.11077	6.14762e-14	Common	YES
ENSG00000124587	PEX6	1.83067	1.41879e-20	1.89073	4.54542e-22	Common	YES
ENSG00000124608	AARS2	1.86	1.35063e-30	2.03657	1.08627e-36	Common	YES
ENSG00000124641	MED20	1.41646	1.4997e-27	1.40231	2.76117e-27	Common	YES
ENSG00000124782	RREB1	1.0845	5.41888e-15	2.06432	2.18756e-50	Common	YES
ENSG00000125089	SH3TC1	1.85969	3.30183e-06	2.39509	1.29173e-09	Common	YES
ENSG00000125107	CNOT1	1.9151	3.69973e-34	2.1408	9.50601e-43	Common	YES
ENSG00000125124	BBS2	1.05527	7.61126e-19	1.23247	1.76183e-25	Common	YES
ENSG00000125170	DOK4	1.01702	1.46545e-12	1.28741	1.39893e-19	Common	YES
ENSG00000125249	RAP2A	1.01527	1.16294e-09	1.03281	4.33788e-10	Common	YES
ENSG00000125266	EFNB2	1.41195	2.3866e-13	1.13703	3.68541e-09	Common	YES
ENSG00000125386	FAM193A	1.29046	2.99302e-16	1.36852	2.62331e-18	Common	YES
ENSG00000125398	SOX9	1.55326	2.05544e-22	1.63684	5.24284e-25	Common	YES
ENSG00000125430	HS3ST3B1	1.63439	3.21206e-31	1.69134	1.39385e-33	Common	YES
ENSG00000125447	GGA3	1.00877	4.93341e-12	1.46614	2.8701e-24	Common	YES
ENSG00000125484	GTF3C4	1.2376	4.49359e-18	1.77157	4.59533e-36	Common	YES
ENSG00000125630	POLR1B	1.81617	4.89088e-22	2.01669	3.89377e-27	Common	YES
ENSG00000125633	CCDC93	1.56289	1.32566e-18	1.68594	1.15501e-21	Common	YES
ENSG00000125686	MED1	1.53319	1.31443e-25	1.18818	4.88647e-16	Common	YES
ENSG00000125741	OPA3	1.03429	7.33759e-12	1.40228	4.8059e-21	Common	YES
ENSG00000125746	EML2	1.46072	1.62344e-19	1.72259	9.01794e-27	Common	YES
ENSG00000125755	SYMPK	1.58236	2.82499e-18	1.94755	2.60526e-27	Common	YES
ENSG00000125834	STK35	1.42849	2.42852e-16	1.89176	5.60194e-28	Common	YES
ENSG00000126001	CEP250	1.61571	3.90817e-25	2.28216	2.99552e-49	Common	YES
ENSG00000126012	KDM5C	1.9736	1.49279e-39	2.60114	5.50528e-68	Common	YES
ENSG00000126016	AMOT	1.56077	4.63082e-09	1.82121	4.75955e-12	Common	YES
ENSG00000126107	HECTD3	1.29695	6.47272e-16	1.32166	1.13525e-16	Common	YES
ENSG00000126214	KLC1	1.23888	2.17247e-24	1.17634	2.53351e-22	Common	YES
ENSG00000126391	FRMD8	1.51255	1.2751e-28	1.92988	4.14653e-46	Common	YES
ENSG00000126561	STAT5A	2.13148	1.39828e-19	2.3188	8.42453e-23	Common	YES
ENSG00000126803	HSPA2	1.71921	5.49094e-08	1.81902	6.15315e-09	Common	YES
ENSG00000126822	PLEKHG3	1.14801	1.88546e-09	1.59838	3.67744e-17	Common	YES
ENSG00000126882	FAM78A	1.36943	0.00562455	1.02929	0.0405765	Common	YES
ENSG00000126883	NUP214	1.22286	6.96052e-07	1.31013	7.31566e-08	Common	YES
ENSG00000127080	IPPK	1.26324	1.92508e-32	1.94614	6.58296e-74	Common	YES
ENSG00000127191	TRAF2	1.15337	1.30294e-16	1.1925	7.07544e-18	Common	YES
ENSG00000127311	HELB	1.2052	0.000155599	1.2341	9.0431e-05	Common	YES
ENSG00000127580	WDR24	1.05701	2.725e-10	1.56001	2.70814e-21	Common	YES
ENSG00000127586	CHTF18	1.26332	6.93782e-10	2.19873	5.64709e-28	Common	YES
ENSG00000127616	SMARCA4	1.66445	1.27542e-15	2.00516	2.02637e-22	Common	YES
ENSG00000127663	KDM4B	1.9856	1.80482e-20	2.30915	1.7359e-27	Common	YES
ENSG00000127804	METTL16	1.38615	5.9374e-31	1.60728	1.86287e-41	Common	YES
ENSG00000127946	HIP1	1.825	5.16836e-27	2.04581	7.67018e-34	Common	YES
ENSG00000128000	ZNF780B	1.32642	2.15734e-05	1.59996	2.10623e-07	Common	YES
ENSG00000128165	ADM2	1.47533	0.0150925	1.76595	0.00375204	Common	YES
ENSG00000128191	DGCR8	1.5232	5.07072e-28	1.83763	2.83224e-40	Common	YES
ENSG00000128203	ASPHD2	1.05252	1.06103e-11	1.02597	2.55135e-11	Common	YES
ENSG00000128342	LIF	1.26231	1.98546e-08	2.32108	1.56614e-25	Common	YES
ENSG00000128512	DOCK4	1.712	5.33588e-23	2.0758	2.0126e-33	Common	YES
ENSG00000128567	PODXL	1.51591	0.00228176	1.13434	0.0243468	Common	YES
ENSG00000128591	FLNC	1.70726	6.95434e-11	2.4816	4.95198e-22	Common	YES
ENSG00000128641	MYO1B	1.5115	2.12853e-14	1.24617	3.00319e-10	Common	YES
ENSG00000128731	HERC2	1.00063	2.23891e-06	1.94646	2.53073e-21	Common	YES
ENSG00000128829	EIF2AK4	1.36418	3.81385e-34	1.56326	7.95056e-45	Common	YES
ENSG00000128849	CGNL1	1.5124	0.000300402	1.89204	3.81432e-06	Common	YES
ENSG00000128908	INO80	1.37388	5.21216e-66	1.77807	7.44895e-108	Common	YES
ENSG00000129083	COPB1	1.31728	0.000201074	1.66702	1.36373e-06	Common	YES
ENSG00000129219	PLD2	1.144	3.58886e-16	1.54278	1.86693e-28	Common	YES
ENSG00000129245	FXR2	1.04861	4.0707e-14	1.7762	1.0501e-38	Common	YES
ENSG00000129250	KIF1C	1.76818	3.44075e-10	1.85284	3.1506e-11	Common	YES
ENSG00000129351	ILF3	1.53002	1.71517e-15	1.66579	2.26345e-18	Common	YES
ENSG00000129493	HEATR5A	1.2655	2.27192e-07	1.49132	5.98544e-10	Common	YES
ENSG00000129566	TEP1	1.19564	2.08948e-07	2.19417	3.06536e-21	Common	YES
ENSG00000129646	QRICH2	1.07114	0.0176743	2.17513	3.84728e-06	Common	YES
ENSG00000129657	SEC14L1	1.16505	4.76104e-12	1.27262	2.47041e-14	Common	YES
ENSG00000129667	RHBDF2	1.0018	2.33872e-05	1.24901	7.99305e-08	Common	YES
ENSG00000129933	MAU2	1.423	1.23333e-40	1.60065	3.11372e-51	Common	YES
ENSG00000130052	STARD8	1.49975	3.25882e-24	2.35053	4.24667e-57	Common	YES
ENSG00000130119	GNL3L	1.8731	3.87515e-05	2.32442	1.76249e-07	Common	YES
ENSG00000130147	SH3BP4	1.8525	3.33606e-62	1.78685	2.09068e-58	Common	YES
ENSG00000130158	DOCK6	1.24624	2.56063e-08	1.46468	3.94456e-11	Common	YES
ENSG00000130227	XPO7	1.12402	3.40426e-34	1.07654	9.11071e-32	Common	YES
ENSG00000130254	SAFB2	1.15288	3.17885e-11	1.17411	9.61356e-12	Common	YES
ENSG00000130309	COLGALT1	1.38834	4.55013e-08	1.21864	1.53422e-06	Common	YES
ENSG00000130338	TULP4	1.20858	8.92343e-17	1.4339	2.30681e-23	Common	YES
ENSG00000130340	SNX9	1.25646	5.57488e-48	1.27968	4.14039e-50	Common	YES
ENSG00000130402	ACTN4	2.34864	7.39194e-15	2.01542	2.34224e-11	Common	YES
ENSG00000130449	ZSWIM6	1.32584	1.87645e-18	2.12875	3.48861e-45	Common	YES
ENSG00000130479	MAP1S	1.40661	6.39586e-10	1.68045	7.15674e-14	Common	YES
ENSG00000130508	PXDN	1.24414	1.26444e-07	1.64824	9.5899e-13	Common	YES
ENSG00000130559	CAMSAP1	1.78751	1.67026e-38	2.13666	1.53068e-54	Common	YES
ENSG00000130640	TUBGCP2	1.13733	2.37224e-24	1.10531	2.71741e-23	Common	YES
ENSG00000130684	ZNF337	1.19474	7.74032e-06	1.45961	2.8395e-08	Common	YES
ENSG00000130723	NA	1.5177	1.81e-25	2.31146	6.42262e-58	Common	YES
ENSG00000130726	TRIM28	1.90871	2.12975e-25	2.36736	8.07602e-39	Common	YES
ENSG00000130764	LRRC47	1.58697	5.57168e-45	1.60197	3.39536e-46	Common	YES
ENSG00000130766	SESN2	1.18277	3.71358e-12	1.58948	3.91694e-21	Common	YES
ENSG00000130787	HIP1R	1.45446	3.56193e-19	1.9653	2.35834e-33	Common	YES
ENSG00000130803	ZNF317	1.32655	1.04003e-47	1.23079	1.03885e-41	Common	YES
ENSG00000130816	DNMT1	1.28799	2.91639e-07	1.6065	7.1602e-11	Common	YES
ENSG00000130856	ZNF236	1.11205	2.65699e-17	1.63564	1.7584e-35	Common	YES
ENSG00000130939	UBE4B	1.15601	9.54378e-17	1.58189	1.44461e-30	Common	YES
ENSG00000130940	CASZ1	1.03677	0.0295759	1.45015	0.00177367	Common	YES
ENSG00000130985	UBA1	1.71447	4.81117e-15	2.15909	1.8043e-23	Common	YES
ENSG00000131016	AKAP12	1.59429	8.09835e-22	1.36751	1.48345e-16	Common	YES
ENSG00000131061	ZNF341	1.03777	0.000865572	1.27799	2.68543e-05	Common	YES
ENSG00000131069	ACSS2	1.38262	6.96538e-29	1.28641	1.62234e-25	Common	YES
ENSG00000131149	GSE1	1.13292	2.52855e-21	1.84328	1.8446e-53	Common	YES
ENSG00000131323	TRAF3	1.00237	2.36041e-10	1.11213	1.21763e-12	Common	YES
ENSG00000131374	TBC1D5	1.46077	8.71454e-49	1.32827	5.69061e-41	Common	YES
ENSG00000131381	RBSN	1.31138	3.40414e-14	1.48677	4.05705e-18	Common	YES
ENSG00000131459	GFPT2	1.20039	0.000186935	1.87182	2.29354e-09	Common	YES
ENSG00000131473	ACLY	1.77314	3.8647e-09	2.06331	3.68477e-12	Common	YES
ENSG00000131503	ANKHD1	1.17287	2.1214e-08	1.36698	3.56815e-11	Common	YES
ENSG00000131504	DIAPH1	1.20426	4.91736e-05	1.92814	1.73586e-11	Common	YES
ENSG00000131558	EXOC4	1.49822	4.8121e-15	1.56047	2.09607e-16	Common	YES
ENSG00000131626	PPFIA1	1.32024	1.01477e-29	1.50089	2.58615e-38	Common	YES
ENSG00000131697	NPHP4	1.38483	1.41912e-15	2.04332	3.18746e-32	Common	YES
ENSG00000131711	MAP1B	1.12417	2.41024e-05	1.38882	9.63278e-08	Common	YES
ENSG00000131725	WDR44	1.27798	2.00503e-07	1.11711	5.25645e-06	Common	YES
ENSG00000131747	TOP2A	1.18386	0.00022616	1.39259	9.27209e-06	Common	YES
ENSG00000131845	ZNF304	1.74759	3.64134e-24	1.88896	4.7241e-28	Common	YES
ENSG00000131849	ZNF132	1.30219	3.8211e-09	1.49484	1.05388e-11	Common	YES
ENSG00000131873	CHSY1	1.60138	1.22802e-34	2.29422	4.39135e-70	Common	YES
ENSG00000131899	LLGL1	2.48956	3.04916e-34	1.56892	9.50795e-15	Common	YES
ENSG00000131941	RHPN2	1.25489	6.53516e-09	1.15844	7.24103e-08	Common	YES
ENSG00000132003	ZSWIM4	1.2124	0.00019221	1.72632	4.77611e-08	Common	YES
ENSG00000132024	CC2D1A	1.64738	4.9693e-20	1.83714	7.41212e-25	Common	YES
ENSG00000132153	DHX30	1.72488	3.86104e-23	1.98914	1.12241e-30	Common	YES
ENSG00000132326	PER2	1.26364	2.31402e-11	1.85483	1.20813e-22	Common	YES
ENSG00000132359	RAP1GAP2	1.31314	1.13337e-11	1.94451	6.71781e-24	Common	YES
ENSG00000132361	CLUH	2.23706	2.18317e-27	2.38641	2.73568e-31	Common	YES
ENSG00000132382	MYBBP1A	2.05367	3.1095e-13	2.43193	2.50711e-18	Common	YES
ENSG00000132383	RPA1	1.39508	1.26766e-18	1.76778	1.594e-29	Common	YES
ENSG00000132405	TBC1D14	1.17114	3.4396e-10	1.70488	1.34323e-20	Common	YES
ENSG00000132466	ANKRD17	1.18814	5.23334e-08	1.51793	1.42599e-12	Common	YES
ENSG00000132561	MATN2	1.59861	0.000436071	1.56961	0.000497085	Common	YES
ENSG00000132600	PRMT7	1.32358	4.78862e-13	1.58425	2.15602e-18	Common	YES
ENSG00000132688	NES	1.40369	0.00285018	2.22252	9.061e-07	Common	YES
ENSG00000132694	ARHGEF11	1.404	3.55698e-23	2.20124	3.77357e-55	Common	YES
ENSG00000132718	SYT11	1.19451	0.000877749	1.37591	9.1502e-05	Common	YES
ENSG00000132740	IGHMBP2	1.274	2.4223e-22	1.76354	2.13202e-41	Common	YES
ENSG00000132801	ZSWIM3	1.18376	4.3897e-10	1.23178	6.38711e-11	Common	YES
ENSG00000132825	PPP1R3D	1.20736	2.57774e-16	1.12399	1.49722e-14	Common	YES
ENSG00000132842	AP3B1	1.00784	0.000351583	1.30888	1.78846e-06	Common	YES
ENSG00000132849	PATJ	1.21357	0.000683536	1.06741	0.00276632	Common	YES
ENSG00000132953	XPO4	1.09202	1.78694e-12	1.20014	5.35489e-15	Common	YES
ENSG00000133026	MYH10	1.66678	7.37042e-09	2.36152	6.8077e-17	Common	YES
ENSG00000133030	MPRIP	2.03394	6.23656e-57	2.31853	3.51162e-74	Common	YES
ENSG00000133056	PIK3C2B	1.09997	0.000675477	1.76925	3.66699e-08	Common	YES
ENSG00000133059	DSTYK	1.37148	3.03143e-29	2.0282	1.92022e-62	Common	YES
ENSG00000133065	SLC41A1	1.30908	5.38589e-17	1.94287	3.21287e-36	Common	YES
ENSG00000133069	TMCC2	1.65769	1.72138e-12	2.02263	5.11904e-18	Common	YES
ENSG00000133121	STARD13	1.51941	5.63155e-19	2.22947	1.16655e-39	Common	YES
ENSG00000133226	SRRM1	1.05129	3.03567e-07	1.19934	3.02697e-09	Common	YES
ENSG00000133313	CNDP2	1.58121	1.48402e-22	1.7901	7.47185e-29	Common	YES
ENSG00000133422	MORC2	1.97106	4.20873e-29	2.26438	3.17764e-38	Common	YES
ENSG00000133606	MKRN1	1.3426	4.19379e-38	1.01799	1.17459e-22	Common	YES
ENSG00000133706	LARS1	1.22993	7.27456e-06	1.22192	6.97469e-06	Common	YES
ENSG00000133816	MICAL2	1.76782	1.40727e-71	1.86795	2.80544e-80	Common	YES
ENSG00000133835	HSD17B4	1.00466	0.000904977	1.00866	0.000765637	Common	YES
ENSG00000134030	CTIF	1.61002	2.77513e-16	1.79183	4.46707e-20	Common	YES
ENSG00000134070	IRAK2	1.52555	7.10904e-23	1.57111	2.60042e-24	Common	YES
ENSG00000134107	BHLHE40	1.08718	2.62269e-13	1.99832	1.33199e-41	Common	YES
ENSG00000134109	EDEM1	1.22269	1.00398e-16	1.79171	9.78499e-35	Common	YES
ENSG00000134250	NOTCH2	1.18588	0.00029586	2.08692	3.26987e-11	Common	YES
ENSG00000134262	AP4B1	1.3201	1.1231e-07	1.59602	7.3228e-11	Common	YES
ENSG00000134324	LPIN1	1.66692	6.23384e-24	1.86642	5.58973e-30	Common	YES
ENSG00000134369	NAV1	1.42934	4.88422e-29	1.92463	4.66435e-52	Common	YES
ENSG00000134444	RELCH	1.62584	4.789e-19	1.70792	4.18744e-21	Common	YES
ENSG00000134508	CABLES1	1.63361	6.26558e-20	1.48992	5.63991e-17	Common	YES
ENSG00000134516	DOCK2	1.24978	0.00794012	1.44139	0.00179922	Common	YES
ENSG00000134569	LRP4	1.19145	0.00978822	1.9737	1.18529e-05	Common	YES
ENSG00000134644	PUM1	1.04872	2.6237e-16	1.79834	4.29991e-46	Common	YES
ENSG00000134759	ELP2	1.03158	1.58122e-06	1.41623	1.5256e-11	Common	YES
ENSG00000134775	FHOD3	1.35489	1.88967e-13	1.39557	2.39042e-14	Common	YES
ENSG00000134780	DAGLA	1.63018	1.45573e-10	1.66915	3.86117e-11	Common	YES
ENSG00000134815	DHX34	1.58914	1.28581e-23	1.87607	1.11122e-32	Common	YES
ENSG00000134853	PDGFRA	1.22947	1.56878e-05	1.65544	2.62632e-09	Common	YES
ENSG00000134900	TPP2	1.66889	2.26987e-11	1.60916	8.87062e-11	Common	YES
ENSG00000134909	ARHGAP32	1.23732	1.16785e-14	1.64061	7.42754e-25	Common	YES
ENSG00000134954	ETS1	1.05849	1.16517e-11	1.35857	1.03221e-18	Common	YES
ENSG00000134987	WDR36	1.20598	1.76223e-08	1.58695	4.40887e-14	Common	YES
ENSG00000135048	CEMIP2	1.6477	3.94029e-08	1.61792	5.43838e-08	Common	YES
ENSG00000135074	ADAM19	1.04381	5.87059e-07	1.60257	4.10556e-15	Common	YES
ENSG00000135108	FBXO21	1.35964	1.12318e-19	1.81008	3.01963e-34	Common	YES
ENSG00000135148	TRAFD1	1.16102	2.7924e-15	1.34704	2.26091e-20	Common	YES
ENSG00000135297	MTO1	1.22722	3.01391e-23	1.06532	4.91342e-18	Common	YES
ENSG00000135372	NAT10	1.97191	1.82305e-11	2.15333	1.26419e-13	Common	YES
ENSG00000135473	PAN2	1.19207	9.77699e-08	1.97878	2.16749e-19	Common	YES
ENSG00000135476	ESPL1	1.12329	1.1174e-10	1.97214	1.16689e-30	Common	YES
ENSG00000135503	ACVR1B	1.19723	1.51289e-06	1.40512	1.07164e-08	Common	YES
ENSG00000135540	NHSL1	1.24483	3.7048e-15	1.50456	1.74677e-21	Common	YES
ENSG00000135596	MICAL1	1.01622	1.78754e-07	1.87477	7.03571e-23	Common	YES
ENSG00000135631	RAB11FIP5	1.88051	6.51165e-28	1.9535	2.69136e-30	Common	YES
ENSG00000135636	DYSF	2.21407	6.30551e-43	2.62792	2.69056e-59	Common	YES
ENSG00000135677	GNS	1.26809	0.0194764	1.28021	0.0176764	Common	YES
ENSG00000135709	KIAA0513	1.59907	7.07194e-15	1.50643	1.6903e-13	Common	YES
ENSG00000135720	DYNC1LI2	1.2022	1.36162e-20	1.56638	1.83719e-34	Common	YES
ENSG00000135723	FHOD1	1.08214	7.72885e-09	1.61605	1.86237e-18	Common	YES
ENSG00000135736	CCDC102A	1.00889	5.07848e-06	1.18659	4.83047e-08	Common	YES
ENSG00000135763	URB2	1.62064	7.24251e-12	2.44962	7.69022e-26	Common	YES
ENSG00000135766	EGLN1	1.1802	2.25396e-14	1.42667	1.04253e-20	Common	YES
ENSG00000135823	STX6	1.38222	1.81822e-35	1.6196	1.76665e-48	Common	YES
ENSG00000135828	RNASEL	1.51771	3.83714e-06	2.07107	1.56596e-10	Common	YES
ENSG00000135829	DHX9	1.7741	9.38514e-05	1.97424	9.77319e-06	Common	YES
ENSG00000135835	KIAA1614	1.57916	0.0138827	1.95804	0.00197509	Common	YES
ENSG00000135842	NIBAN1	2.00085	9.39225e-11	1.72008	2.50955e-08	Common	YES
ENSG00000135862	LAMC1	1.29189	1.19549e-07	1.63068	1.05763e-11	Common	YES
ENSG00000135905	DOCK10	1.12793	2.77354e-09	1.54346	1.31974e-16	Common	YES
ENSG00000135912	TTLL4	1.36758	2.80231e-34	2.01198	6.89627e-72	Common	YES
ENSG00000135913	USP37	1.53934	1.47827e-16	1.27709	6.4354e-12	Common	YES
ENSG00000135966	TGFBRAP1	1.31499	1.94313e-32	1.48517	2.23431e-41	Common	YES
ENSG00000136010	ALDH1L2	1.09799	1.17991e-07	1.29784	2.46587e-10	Common	YES
ENSG00000136026	CKAP4	1.51928	3.14742e-08	1.58266	5.81587e-09	Common	YES
ENSG00000136068	FLNB	1.64642	2.11431e-07	2.61968	2.41932e-17	Common	YES
ENSG00000136111	TBC1D4	1.63732	1.56591e-23	1.8677	1.61553e-30	Common	YES
ENSG00000136141	LRCH1	1.29545	3.74683e-21	1.13719	8.6353e-17	Common	YES
ENSG00000136144	RCBTB1	1.38549	5.73136e-22	1.19685	6.58108e-17	Common	YES
ENSG00000136152	COG3	1.23316	6.46641e-15	1.47083	6.95445e-21	Common	YES
ENSG00000136161	RCBTB2	1.40061	2.36862e-19	1.14069	1.59632e-13	Common	YES
ENSG00000136193	SCRN1	1.95512	3.64712e-54	1.88948	4.43914e-51	Common	YES
ENSG00000136205	TNS3	1.80393	4.0777e-21	2.46085	1.38427e-38	Common	YES
ENSG00000136274	NACAD	1.60817	2.55251e-14	1.75539	6.71227e-17	Common	YES
ENSG00000136295	TTYH3	1.44733	8.05583e-12	1.63071	6.85412e-15	Common	YES
ENSG00000136319	TTC5	1.00042	2.18324e-28	1.35709	3.18239e-51	Common	YES
ENSG00000136478	TEX2	1.68598	4.35036e-19	1.49796	1.72715e-15	Common	YES
ENSG00000136628	EPRS1	1.84108	5.17576e-05	2.03966	5.14502e-06	Common	YES
ENSG00000136699	SMPD4	1.22251	7.30042e-44	1.15643	9.80923e-40	Common	YES
ENSG00000136720	HS6ST1	1.55923	5.41235e-16	2.16147	1.50305e-29	Common	YES
ENSG00000136731	UGGT1	1.30987	2.05523e-13	1.67844	2.33483e-21	Common	YES
ENSG00000136802	LRRC8A	1.47107	2.04935e-20	1.62763	5.61519e-25	Common	YES
ENSG00000136811	ODF2	1.10993	1.02462e-11	1.12749	3.33641e-12	Common	YES
ENSG00000136813	ECPAS	2.06349	3.57831e-28	2.40454	3.87789e-38	Common	YES
ENSG00000136830	NIBAN2	1.17674	9.9455e-06	2.0257	3.62732e-15	Common	YES
ENSG00000136848	DAB2IP	1.00778	9.85104e-09	1.81764	4.86481e-25	Common	YES
ENSG00000136861	CDK5RAP2	1.70719	2.96031e-16	1.64247	2.62393e-15	Common	YES
ENSG00000136878	USP20	1.73683	9.63102e-23	2.21453	2.65855e-36	Common	YES
ENSG00000136925	TSTD2	1.34809	2.0487e-17	1.45388	3.13491e-20	Common	YES
ENSG00000136937	NCBP1	1.02769	6.70602e-05	1.17845	3.18531e-06	Common	YES
ENSG00000136997	MYC	1.18312	4.55108e-24	1.68074	9.16112e-48	Common	YES
ENSG00000137040	RANBP6	1.32166	4.8269e-07	1.30675	5.24195e-07	Common	YES
ENSG00000137073	UBAP2	1.01705	8.18218e-11	1.1098	8.11919e-13	Common	YES
ENSG00000137076	TLN1	1.86352	1.43068e-10	2.61928	4.45607e-20	Common	YES
ENSG00000137124	ALDH1B1	1.45961	1.14778e-33	1.29673	4.29117e-27	Common	YES
ENSG00000137171	KLC4	1.18647	1.24155e-19	1.50818	1.34683e-30	Common	YES
ENSG00000137177	KIF13A	1.59154	3.82143e-25	1.37023	3.46724e-19	Common	YES
ENSG00000137193	PIM1	1.16344	5.33052e-10	2.09735	4.59265e-30	Common	YES
ENSG00000137200	CMTR1	1.54685	1.01447e-11	1.96002	2.43525e-18	Common	YES
ENSG00000137269	LRRC1	1.08025	3.58645e-08	1.21286	3.97137e-10	Common	YES
ENSG00000137275	RIPK1	1.21532	9.39535e-15	1.06782	8.59355e-12	Common	YES
ENSG00000137337	MDC1	1.41132	3.54802e-15	1.34428	4.82739e-14	Common	YES
ENSG00000137411	VARS2	1.11517	2.60569e-16	1.60884	2.10988e-32	Common	YES
ENSG00000137497	NUMA1	1.93286	3.19484e-26	2.33624	4.25174e-38	Common	YES
ENSG00000137628	DDX60	1.22616	3.37469e-09	1.57993	1.56164e-14	Common	YES
ENSG00000137713	PPP2R1B	1.12098	1.08326e-10	1.42756	7.48567e-17	Common	YES
ENSG00000137802	MAPKBP1	1.90804	4.74594e-26	2.81244	1.9617e-54	Common	YES
ENSG00000137936	BCAR3	1.11779	6.97454e-24	1.302	2.91783e-32	Common	YES
ENSG00000138002	IFT172	1.83662	4.39598e-10	2.5887	6.04469e-19	Common	YES
ENSG00000138031	ADCY3	1.50439	1.48219e-14	1.50346	1.04793e-14	Common	YES
ENSG00000138080	EMILIN1	1.13742	5.55589e-06	1.94573	1.14848e-15	Common	YES
ENSG00000138092	CENPO	1.08836	1.30656e-17	1.22636	2.84146e-22	Common	YES
ENSG00000138095	LRPPRC	1.15336	0.000802533	1.76674	9.14144e-08	Common	YES
ENSG00000138119	MYOF	1.80975	1.0418e-11	2.27755	4.00353e-18	Common	YES
ENSG00000138162	TACC2	1.01636	2.17272e-23	1.0965	3.10505e-27	Common	YES
ENSG00000138166	DUSP5	1.23415	1.40389e-17	1.9445	5.2266e-42	Common	YES
ENSG00000138193	PLCE1	1.6011	7.23091e-29	1.82186	3.78741e-37	Common	YES
ENSG00000138246	DNAJC13	1.19792	5.45486e-08	1.19646	4.37893e-08	Common	YES
ENSG00000138347	MYPN	1.36052	1.27905e-14	1.38554	2.84588e-15	Common	YES
ENSG00000138356	AOX1	1.33629	2.17247e-21	1.38012	5.84718e-23	Common	YES
ENSG00000138375	SMARCAL1	1.37796	2.50914e-45	1.47977	2.05471e-52	Common	YES
ENSG00000138413	IDH1	1.1673	1.39174e-24	1.38917	1.22909e-34	Common	YES
ENSG00000138439	FAM117B	1.04051	3.86964e-11	1.11311	1.06385e-12	Common	YES
ENSG00000138623	SEMA7A	1.76949	3.32278e-10	1.45912	2.00977e-07	Common	YES
ENSG00000138641	HERC3	1.03676	3.51406e-10	1.89187	3.40837e-31	Common	YES
ENSG00000138642	HERC6	1.42011	1.39436e-13	1.39348	2.82331e-13	Common	YES
ENSG00000138646	HERC5	1.75073	3.09828e-17	2.10808	1.26074e-24	Common	YES
ENSG00000138650	PCDH10	1.56413	1.69231e-08	1.84274	2.00912e-11	Common	YES
ENSG00000138674	SEC31A	1.08237	3.33896e-08	1.20093	5.40027e-10	Common	YES
ENSG00000138678	GPAT3	1.62116	7.15288e-06	1.70933	1.6992e-06	Common	YES
ENSG00000138757	G3BP2	1.08939	3.7252e-06	1.00094	1.99702e-05	Common	YES
ENSG00000138771	SHROOM3	1.58855	0.0127104	2.37614	0.000103262	Common	YES
ENSG00000138867	GUCD1	1.56942	4.84563e-15	1.13021	2.06407e-08	Common	YES
ENSG00000138944	SHISAL1	1.71229	2.39982e-06	2.29288	5.87313e-10	Common	YES
ENSG00000139083	ETV6	1.22539	1.3372e-17	1.58131	1.06746e-28	Common	YES
ENSG00000139174	PRICKLE1	1.41096	1.38359e-08	1.64186	2.38881e-11	Common	YES
ENSG00000139197	PEX5	1.59898	6.44946e-16	2.00024	2.00977e-24	Common	YES
ENSG00000139263	LRIG3	1.41049	3.82642e-13	1.47101	2.58971e-14	Common	YES
ENSG00000139436	GIT2	1.03864	1.22116e-08	1.3668	2.3222e-14	Common	YES
ENSG00000139514	SLC7A1	1.11146	8.77406e-18	1.69173	5.63503e-40	Common	YES
ENSG00000139613	SMARCC2	1.02296	3.35742e-10	1.25344	5.88235e-15	Common	YES
ENSG00000139641	ESYT1	1.60516	7.1928e-06	2.21962	1.99127e-10	Common	YES
ENSG00000139645	ANKRD52	1.64174	1.35705e-43	2.19865	2.97334e-77	Common	YES
ENSG00000139651	ZNF740	1.55005	4.99483e-09	1.75192	2.42729e-11	Common	YES
ENSG00000139719	VPS33A	1.25725	5.05698e-15	1.23483	1.05876e-14	Common	YES
ENSG00000139926	FRMD6	1.45193	4.82793e-53	1.56334	9.21249e-62	Common	YES
ENSG00000140265	ZSCAN29	1.23939	4.29362e-09	1.74037	5.57461e-17	Common	YES
ENSG00000140320	BAHD1	1.83303	1.91756e-18	2.31724	7.14519e-29	Common	YES
ENSG00000140323	DISP2	1.08416	0.0201949	1.30782	0.00446338	Common	YES
ENSG00000140326	CDAN1	1.84836	3.01632e-23	2.39595	2.4421e-38	Common	YES
ENSG00000140332	TLE3	1.6499	1.05605e-25	1.92578	1.27249e-34	Common	YES
ENSG00000140382	HMG20A	1.11733	1.46002e-26	1.48402	5.76774e-46	Common	YES
ENSG00000140406	TLNRD1	1.79872	1.4394e-13	2.28103	2.39825e-21	Common	YES
ENSG00000140443	IGF1R	1.07856	6.49061e-10	1.91161	3.4323e-28	Common	YES
ENSG00000140521	POLG	1.84704	2.85679e-41	2.42946	7.662e-71	Common	YES
ENSG00000140525	FANCI	1.36791	1.57103e-13	1.96278	5.92704e-27	Common	YES
ENSG00000140534	TICRR	1.53442	1.73593e-29	1.95095	1.33026e-46	Common	YES
ENSG00000140548	ZNF710	1.45614	5.66324e-13	2.02704	3.36434e-24	Common	YES
ENSG00000140553	UNC45A	2.20831	1.07351e-31	2.55857	1.68162e-42	Common	YES
ENSG00000140564	FURIN	1.29673	3.51257e-14	1.25747	1.46381e-13	Common	YES
ENSG00000140575	IQGAP1	1.68859	7.76768e-05	1.91671	4.9131e-06	Common	YES
ENSG00000140598	EFL1	1.36062	1.06895e-09	1.09192	1.03233e-06	Common	YES
ENSG00000140632	GLYR1	1.4274	1.15586e-25	1.79284	3.97155e-40	Common	YES
ENSG00000140691	ARMC5	1.53843	1.99991e-12	2.30012	1.735e-26	Common	YES
ENSG00000140829	DHX38	1.82011	7.94737e-20	1.98626	1.27949e-23	Common	YES
ENSG00000140853	NLRC5	1.75291	5.17852e-18	2.2302	1.21628e-28	Common	YES
ENSG00000140859	KIFC3	1.30383	5.03508e-13	1.43734	8.94469e-16	Common	YES
ENSG00000140943	MBTPS1	1.64003	2.15361e-28	1.45765	6.64114e-23	Common	YES
ENSG00000140948	ZCCHC14	1.008	1.59709e-10	1.91342	2.25389e-34	Common	YES
ENSG00000140950	MEAK7	1.14342	2.54993e-15	1.44129	6.60864e-24	Common	YES
ENSG00000140987	ZSCAN32	1.0525	3.08112e-11	1.08273	5.79164e-12	Common	YES
ENSG00000140992	PDPK1	1.15577	4.71818e-30	1.70675	3.48617e-64	Common	YES
ENSG00000141027	NCOR1	1.18267	2.02891e-31	1.1278	6.01446e-29	Common	YES
ENSG00000141068	KSR1	1.2622	0.000251457	1.68026	7.5615e-07	Common	YES
ENSG00000141084	RANBP10	1.19305	2.41547e-28	1.37367	3.03834e-37	Common	YES
ENSG00000141252	VPS53	1.16648	7.18987e-18	1.43601	1.15186e-26	Common	YES
ENSG00000141258	SGSM2	1.3286	8.68157e-07	1.93753	1.93648e-13	Common	YES
ENSG00000141279	NPEPPS	1.29938	1.78347e-08	1.87448	1.06102e-16	Common	YES
ENSG00000141367	CLTC	1.59568	0.000552439	2.58537	5.40463e-09	Common	YES
ENSG00000141376	BCAS3	1.07071	3.81567e-09	1.25593	2.82128e-12	Common	YES
ENSG00000141384	TAF4B	1.28624	2.09691e-11	1.24157	7.69047e-11	Common	YES
ENSG00000141385	AFG3L2	1.5725	3.23372e-45	1.61453	5.43661e-48	Common	YES
ENSG00000141456	PELP1	1.22323	6.06637e-06	1.44345	5.46044e-08	Common	YES
ENSG00000141503	MINK1	1.44745	2.63855e-11	1.80485	3.60576e-17	Common	YES
ENSG00000141551	CSNK1D	1.01861	9.80052e-18	1.18309	8.84976e-24	Common	YES
ENSG00000141556	TBCD	2.05312	1.33456e-35	2.35648	7.71931e-47	Common	YES
ENSG00000141564	RPTOR	1.92288	3.57011e-20	2.22001	1.02327e-26	Common	YES
ENSG00000141568	FOXK2	1.13618	5.76877e-11	1.34353	4.51509e-15	Common	YES
ENSG00000141569	TRIM65	1.1428	8.40248e-16	1.31234	1.18924e-20	Common	YES
ENSG00000141576	RNF157	1.3691	4.96876e-05	1.11266	0.00104758	Common	YES
ENSG00000141577	CEP131	2.01194	1.04933e-36	2.08278	1.48177e-39	Common	YES
ENSG00000141664	ZCCHC2	1.15478	8.52041e-09	1.20753	1.31687e-09	Common	YES
ENSG00000141699	RETREG3	2.01226	6.51973e-21	1.374	1.75943e-10	Common	YES
ENSG00000141736	ERBB2	1.80989	6.47587e-34	2.01729	5.145e-42	Common	YES
ENSG00000141956	PRDM15	1.5061	2.19057e-10	1.93097	2.5101e-16	Common	YES
ENSG00000141959	PFKL	1.40557	1.22068e-19	1.2061	6.46086e-15	Common	YES
ENSG00000141965	FEM1A	2.11572	1.54498e-15	1.56808	3.48533e-09	Common	YES
ENSG00000141994	DUS3L	1.00626	1.30144e-07	1.20162	1.50911e-10	Common	YES
ENSG00000142002	DPP9	1.6048	4.89254e-40	1.33695	2.04061e-28	Common	YES
ENSG00000142178	SIK1	1.84968	9.65163e-05	3.38721	8.25109e-12	Common	YES
ENSG00000142192	APP	1.72692	9.74435e-06	1.14998	0.00406425	Common	YES
ENSG00000142197	DOP1B	1.64776	5.7457e-21	2.07135	1.32961e-32	Common	YES
ENSG00000142207	URB1	1.53707	4.9206e-09	2.49936	3.40312e-22	Common	YES
ENSG00000142459	EVI5L	1.40732	2.44576e-08	1.41897	1.42256e-08	Common	YES
ENSG00000142528	ZNF473	1.44564	6.40674e-16	1.48124	7.77258e-17	Common	YES
ENSG00000142619	PADI3	1.96652	2.36872e-05	1.79066	0.000104563	Common	YES
ENSG00000142627	EPHA2	1.08484	6.3724e-15	1.92276	2.28215e-44	Common	YES
ENSG00000142687	KIAA0319L	1.13	1.62831e-31	1.12903	9.74008e-32	Common	YES
ENSG00000142733	MAP3K6	1.97573	7.79003e-26	2.42974	1.39703e-38	Common	YES
ENSG00000142794	NBPF3	1.41296	4.59134e-09	1.19733	6.5952e-07	Common	YES
ENSG00000142945	KIF2C	1.31106	5.91109e-11	1.59371	7.27616e-16	Common	YES
ENSG00000142949	PTPRF	1.60408	3.91488e-11	2.09441	2.18056e-18	Common	YES
ENSG00000142961	MOB3C	1.00662	5.87977e-09	1.13466	3.31877e-11	Common	YES
ENSG00000143067	ZNF697	1.54231	1.14101e-13	1.47594	7.86761e-13	Common	YES
ENSG00000143126	CELSR2	1.11578	0.00345879	2.94918	8.40277e-13	Common	YES
ENSG00000143147	GPR161	1.08193	2.94951e-12	1.43871	5.97368e-21	Common	YES
ENSG00000143153	ATP1B1	1.10638	0.0103143	1.72206	2.82753e-05	Common	YES
ENSG00000143157	POGK	1.19772	8.10858e-25	1.50626	7.91208e-39	Common	YES
ENSG00000143179	UCK2	1.20909	8.78375e-35	1.07272	6.64529e-28	Common	YES
ENSG00000143207	COP1	1.02963	2.93254e-13	1.27124	7.87801e-20	Common	YES
ENSG00000143344	RGL1	1.12703	5.47926e-09	1.24614	6.9584e-11	Common	YES
ENSG00000143373	ZNF687	1.77442	3.5327e-13	1.69207	2.68846e-12	Common	YES
ENSG00000143374	TARS2	1.03135	1.85107e-16	1.16342	7.73935e-21	Common	YES
ENSG00000143384	MCL1	1.4188	2.63599e-30	1.77447	3.74993e-47	Common	YES
ENSG00000143393	PI4KB	1.3856	5.93881e-30	1.35039	8.89932e-29	Common	YES
ENSG00000143398	PIP5K1A	1.65392	9.53101e-22	1.40838	2.97635e-16	Common	YES
ENSG00000143473	KCNH1	1.19099	2.10983e-06	1.33877	8.75759e-08	Common	YES
ENSG00000143476	DTL	1.23014	4.91141e-09	1.27961	8.092e-10	Common	YES
ENSG00000143493	INTS7	1.14792	3.37593e-13	1.25292	1.09518e-15	Common	YES
ENSG00000143498	TAF1A	1.19938	9.45008e-13	1.19257	9.11948e-13	Common	YES
ENSG00000143514	TP53BP2	1.21867	1.23709e-11	1.31954	1.30829e-13	Common	YES
ENSG00000143515	ATP8B2	2.06339	2.54718e-43	1.87872	1.52023e-36	Common	YES
ENSG00000143624	INTS3	1.82679	2.183e-28	2.24102	2.3772e-42	Common	YES
ENSG00000143641	GALNT2	1.46859	5.98275e-06	1.61685	4.23268e-07	Common	YES
ENSG00000143702	CEP170	1.34638	5.02665e-17	1.24128	8.28844e-15	Common	YES
ENSG00000143772	ITPKB	1.84932	4.6791e-23	2.15912	4.53938e-31	Common	YES
ENSG00000143799	PARP1	1.74088	5.68358e-26	1.86043	9.01473e-30	Common	YES
ENSG00000143878	RHOB	1.10174	1.03931e-07	1.09273	1.04169e-07	Common	YES
ENSG00000143924	EML4	1.18836	8.14188e-27	1.21429	3.33822e-28	Common	YES
ENSG00000143952	VPS54	1.07572	3.26591e-07	1.13753	4.69462e-08	Common	YES
ENSG00000143995	MEIS1	1.10203	1.74238e-11	1.44192	1.53398e-18	Common	YES
ENSG00000144028	SNRNP200	1.86747	2.40226e-10	2.71669	6.34554e-21	Common	YES
ENSG00000144036	EXOC6B	1.67148	1.85166e-17	2.08695	1.31349e-26	Common	YES
ENSG00000144136	SLC20A1	1.18073	4.97051e-14	1.8303	1.79166e-32	Common	YES
ENSG00000144233	AMMECR1L	1.57452	1.20408e-21	2.23598	1.69304e-42	Common	YES
ENSG00000144357	UBR3	1.59375	6.34041e-10	1.70018	2.81014e-11	Common	YES
ENSG00000144535	DIS3L2	1.75784	3.15764e-38	2.0885	2.35886e-53	Common	YES
ENSG00000144554	FANCD2	1.37564	3.56454e-08	2.17171	5.96061e-19	Common	YES
ENSG00000144589	STK11IP	1.25284	7.29737e-12	2.14118	2.23171e-32	Common	YES
ENSG00000144655	CSRNP1	1.44773	3.22861e-16	1.72715	1.14559e-22	Common	YES
ENSG00000144711	IQSEC1	1.62152	2.44321e-23	1.87913	4.91343e-31	Common	YES
ENSG00000144712	CAND2	2.19977	6.00306e-09	2.4794	4.59037e-11	Common	YES
ENSG00000144724	PTPRG	1.15975	1.51006e-05	1.66642	1.73415e-10	Common	YES
ENSG00000144730	IL17RD	1.40142	1.19421e-05	2.09599	5.96881e-11	Common	YES
ENSG00000144736	SHQ1	1.45466	1.79759e-25	1.57419	7.21411e-30	Common	YES
ENSG00000144749	LRIG1	1.87505	2.17481e-25	2.04938	2.3893e-30	Common	YES
ENSG00000144791	LIMD1	1.1529	7.20165e-10	1.64399	3.97587e-19	Common	YES
ENSG00000144810	COL8A1	1.19477	5.57731e-06	1.23566	2.04551e-06	Common	YES
ENSG00000144824	PHLDB2	1.59336	1.64528e-20	1.3456	4.03918e-15	Common	YES
ENSG00000144909	OSBPL11	1.19488	1.97349e-18	1.10537	3.94409e-16	Common	YES
ENSG00000145016	RUBCN	1.40707	1.53672e-23	1.89607	4.71917e-42	Common	YES
ENSG00000145041	DCAF1	1.58379	2.62092e-09	2.19817	4.13057e-17	Common	YES
ENSG00000145147	SLIT2	1.38546	1.28945e-05	1.94633	3.60383e-10	Common	YES
ENSG00000145214	DGKQ	1.72368	7.31029e-12	2.06713	9.92301e-17	Common	YES
ENSG00000145217	SLC26A1	1.3163	0.000773442	2.29944	3.10842e-09	Common	YES
ENSG00000145362	ANK2	1.57753	1.29888e-13	2.14	6.47275e-24	Common	YES
ENSG00000145375	AFG2A	1.07478	0.000137897	1.20465	1.37947e-05	Common	YES
ENSG00000145391	SETD7	1.13868	3.83391e-16	1.24547	2.65318e-19	Common	YES
ENSG00000145431	PDGFC	1.0978	1.03656e-19	1.09168	1.03454e-19	Common	YES
ENSG00000145555	MYO10	1.97371	9.35428e-33	2.01894	1.5613e-34	Common	YES
ENSG00000145675	PIK3R1	1.08473	4.08879e-15	1.20628	1.3143e-18	Common	YES
ENSG00000145685	LHFPL2	1.11473	5.5503e-14	1.52365	2.95529e-25	Common	YES
ENSG00000145730	PAM	1.29402	1.37384e-08	1.09257	1.66946e-06	Common	YES
ENSG00000145868	FBXO38	1.56825	2.42812e-27	1.73687	1.76893e-33	Common	YES
ENSG00000145949	MYLK4	2.52628	0.00253922	2.09758	0.0099122	Common	YES
ENSG00000146122	DAAM2	1.2195	3.03305e-10	1.51487	2.45262e-15	Common	YES
ENSG00000146426	TIAM2	1.42996	2.4025e-12	1.5545	1.86111e-14	Common	YES
ENSG00000146463	ZMYM4	1.37472	1.11084e-45	1.39617	1.81171e-47	Common	YES
ENSG00000146535	GNA12	1.09069	1.09397e-11	1.16001	3.06773e-13	Common	YES
ENSG00000146555	SDK1	1.75177	8.06167e-05	1.35466	0.00217584	Common	YES
ENSG00000146648	EGFR	1.53652	2.59309e-16	1.63975	1.28079e-18	Common	YES
ENSG00000146674	IGFBP3	1.56371	0.00104295	1.10224	0.0246827	Common	YES
ENSG00000146859	TMEM140	1.31546	1.8464e-13	1.23656	3.42904e-12	Common	YES
ENSG00000146909	NOM1	1.50059	2.90959e-15	1.4538	1.4442e-14	Common	YES
ENSG00000146918	NCAPG2	1.45157	2.89837e-20	1.4724	4.92823e-21	Common	YES
ENSG00000146950	SHROOM2	1.27639	7.7808e-14	1.34146	2.46068e-15	Common	YES
ENSG00000146966	DENND2A	1.53725	5.03781e-11	1.8979	1.97075e-16	Common	YES
ENSG00000147044	CASK	1.62397	8.20007e-29	1.66633	1.57936e-30	Common	YES
ENSG00000147050	KDM6A	1.30481	8.36693e-22	1.73283	2.66499e-37	Common	YES
ENSG00000147065	MSN	1.53236	9.90867e-07	1.91499	4.42818e-10	Common	YES
ENSG00000147133	TAF1	1.4653	1.27623e-11	1.85216	6.4753e-18	Common	YES
ENSG00000147231	RADX	1.08685	0.000831741	1.62035	2.91502e-07	Common	YES
ENSG00000147251	DOCK11	1.32519	3.49912e-13	1.5625	6.53567e-18	Common	YES
ENSG00000147324	MFHAS1	1.93189	1.97425e-24	2.00456	1.95701e-26	Common	YES
ENSG00000147457	CHMP7	1.37481	2.4965e-52	1.69226	4.46712e-79	Common	YES
ENSG00000147459	DOCK5	1.26502	2.79776e-15	1.85468	1.1199e-31	Common	YES
ENSG00000147526	TACC1	1.38485	8.04976e-24	1.45703	1.66322e-26	Common	YES
ENSG00000147799	ARHGAP39	1.19585	3.51711e-11	1.87334	1.42672e-25	Common	YES
ENSG00000147883	CDKN2B	1.13415	6.87192e-20	1.04942	2.13436e-17	Common	YES
ENSG00000147912	FBXO10	1.69528	3.78087e-24	1.78659	8.20463e-27	Common	YES
ENSG00000148110	MFSD14B	1.34963	8.28961e-13	1.50349	8.23727e-16	Common	YES
ENSG00000148158	SNX30	1.91976	2.52458e-28	2.18518	2.50033e-36	Common	YES
ENSG00000148180	GSN	1.63641	5.74994e-17	1.92018	3.58195e-23	Common	YES
ENSG00000148297	MED22	1.22281	4.73587e-14	1.41011	1.62998e-18	Common	YES
ENSG00000148308	GTF3C5	1.03519	1.14164e-22	1.00938	7.87347e-22	Common	YES
ENSG00000148339	SLC25A25	1.61386	3.8347e-30	2.02649	1.59273e-46	Common	YES
ENSG00000148356	LRSAM1	1.09705	2.87562e-25	1.34938	1.36855e-37	Common	YES
ENSG00000148396	SEC16A	1.76798	4.70456e-23	2.56434	2.11836e-47	Common	YES
ENSG00000148400	NOTCH1	1.02382	4.80072e-05	2.03858	2.58899e-16	Common	YES
ENSG00000148411	NACC2	1.13655	2.15742e-11	1.68168	1.20716e-23	Common	YES
ENSG00000148468	FAM171A1	1.32708	2.67069e-14	1.6144	7.81955e-21	Common	YES
ENSG00000148498	PARD3	1.72615	3.5844e-65	1.67824	3.67702e-62	Common	YES
ENSG00000148606	POLR3A	2.09435	2.42252e-42	2.38345	8.39194e-55	Common	YES
ENSG00000148773	MKI67	1.23142	5.39269e-06	1.05963	9.30242e-05	Common	YES
ENSG00000148835	TAF5	1.63153	2.69439e-42	1.25887	2.93888e-26	Common	YES
ENSG00000148840	PPRC1	1.39729	5.27288e-29	1.8068	5.11315e-48	Common	YES
ENSG00000148841	ITPRIP	1.06581	5.97537e-05	1.15906	9.41923e-06	Common	YES
ENSG00000148843	PDCD11	1.91017	4.50139e-13	2.39083	5.00173e-20	Common	YES
ENSG00000148848	ADAM12	1.076	1.03663e-06	1.33553	7.56685e-10	Common	YES
ENSG00000149091	DGKZ	1.04207	7.14882e-07	1.06219	3.33247e-07	Common	YES
ENSG00000149115	TNKS1BP1	1.5538	6.40051e-09	2.07292	3.21139e-15	Common	YES
ENSG00000149177	PTPRJ	1.17996	2.2184e-09	1.17748	1.8288e-09	Common	YES
ENSG00000149256	TENM4	1.04492	0.0150697	1.70212	4.66265e-05	Common	YES
ENSG00000149262	INTS4	1.38137	1.81885e-09	1.66225	2.2147e-13	Common	YES
ENSG00000149428	HYOU1	1.21575	4.07743e-07	1.3442	1.40509e-08	Common	YES
ENSG00000149474	KAT14	1.31088	5.18034e-14	1.40948	3.48325e-16	Common	YES
ENSG00000149480	MTA2	1.96515	5.05945e-74	2.11532	5.59889e-86	Common	YES
ENSG00000149499	EML3	1.50033	3.81221e-07	1.59146	5.05285e-08	Common	YES
ENSG00000149503	INCENP	1.32113	0.000157211	1.42689	3.44785e-05	Common	YES
ENSG00000149527	PLCH2	1.25999	0.000411691	1.45086	3.74846e-05	Common	YES
ENSG00000149596	JPH2	1.51129	3.8807e-12	1.94185	1.93259e-19	Common	YES
ENSG00000149639	MTCL2	1.1374	1.02596e-11	1.83104	1.20338e-28	Common	YES
ENSG00000149782	PLCB3	2.07401	5.3731e-35	2.56089	6.0017e-53	Common	YES
ENSG00000149823	VPS51	1.5196	1.13131e-26	1.26926	3.54472e-19	Common	YES
ENSG00000149930	TAOK2	1.75562	1.74879e-28	2.27609	2.56237e-47	Common	YES
ENSG00000150760	DOCK1	1.5546	3.43299e-37	1.75598	2.11836e-47	Common	YES
ENSG00000150938	CRIM1	1.23299	0.000305548	1.50583	6.24704e-06	Common	YES
ENSG00000150961	SEC24D	1.08987	2.55361e-10	1.34408	2.53706e-15	Common	YES
ENSG00000150990	DHX37	2.19063	1.0417e-39	1.99173	1.97016e-33	Common	YES
ENSG00000151148	UBE3B	1.62831	1.71542e-36	1.81465	2.3723e-45	Common	YES
ENSG00000151208	DLG5	2.01735	1.90595e-34	2.49536	4.08621e-52	Common	YES
ENSG00000151240	DIP2C	1.66686	1.18415e-70	2.0598	4.42715e-105	Common	YES
ENSG00000151276	MAGI1	1.54539	1.30701e-15	1.54459	8.92741e-16	Common	YES
ENSG00000151348	EXT2	1.10288	0.0096743	1.26092	0.00250795	Common	YES
ENSG00000151461	UPF2	1.23012	1.77993e-11	1.2166	2.18347e-11	Common	YES
ENSG00000151474	FRMD4A	1.10536	8.95903e-14	1.34914	3.74308e-20	Common	YES
ENSG00000151503	NCAPD3	1.49415	9.80031e-11	1.53798	1.88662e-11	Common	YES
ENSG00000151623	NR3C2	1.10396	0.000325361	1.42355	2.51642e-06	Common	YES
ENSG00000151693	ASAP2	1.62639	2.68681e-46	1.85509	2.68313e-60	Common	YES
ENSG00000151694	ADAM17	1.31592	8.91891e-11	1.03236	3.73054e-07	Common	YES
ENSG00000151718	WWC2	1.3363	3.74132e-26	1.11248	1.11446e-18	Common	YES
ENSG00000151726	ACSL1	1.57365	6.65408e-27	1.67683	1.64119e-30	Common	YES
ENSG00000151779	NBAS	1.50283	2.58795e-06	2.46933	2.25373e-15	Common	YES
ENSG00000151893	CACUL1	1.14069	7.70314e-13	1.04786	3.88654e-11	Common	YES
ENSG00000152049	KCNE4	1.15074	4.80255e-05	1.01735	0.000317755	Common	YES
ENSG00000152127	MGAT5	1.11822	3.73009e-07	1.91022	9.35391e-19	Common	YES
ENSG00000152193	OBI1	1.58683	8.79635e-13	1.45531	4.63099e-11	Common	YES
ENSG00000152223	EPG5	1.11483	2.74318e-07	2.01626	1.35325e-21	Common	YES
ENSG00000152242	ARK2N	1.13027	1.74791e-14	1.63116	4.03646e-29	Common	YES
ENSG00000152409	JMY	1.35529	1.37904e-09	1.73319	4.27492e-15	Common	YES
ENSG00000152443	ZNF776	1.16915	7.31939e-11	1.08469	1.19933e-09	Common	YES
ENSG00000152556	PFKM	1.39982	3.1936e-11	1.82336	1.7323e-18	Common	YES
ENSG00000152782	PANK1	1.3009	7.9814e-21	2.00964	9.74882e-47	Common	YES
ENSG00000152818	UTRN	1.09389	0.000214277	1.64619	8.18224e-09	Common	YES
ENSG00000152990	ADGRA3	1.21987	3.80236e-12	1.73729	1.45732e-23	Common	YES
ENSG00000153107	ANAPC1	1.48699	1.01907e-33	2.08055	5.5542e-65	Common	YES
ENSG00000153147	SMARCA5	1.324	2.36071e-06	1.07728	0.000133461	Common	YES
ENSG00000153187	HNRNPU	1.44842	9.52107e-06	1.5477	1.6331e-06	Common	YES
ENSG00000153201	RANBP2	1.33534	1.95124e-05	1.60821	1.5482e-07	Common	YES
ENSG00000153207	AHCTF1	1.4463	6.00782e-10	1.45144	3.86736e-10	Common	YES
ENSG00000153339	TRAPPC8	1.28183	1.36212e-19	1.36647	2.5933e-22	Common	YES
ENSG00000153395	LPCAT1	1.32189	1.32386e-05	1.7789	2.00519e-09	Common	YES
ENSG00000153561	RMND5A	1.13956	1.05364e-19	1.52667	1.34859e-34	Common	YES
ENSG00000153574	RPIA	1.69555	5.52351e-45	1.94369	6.27013e-59	Common	YES
ENSG00000153721	CNKSR3	1.40131	1.07263e-30	1.44718	6.66727e-33	Common	YES
ENSG00000153786	ZDHHC7	1.26511	1.85556e-43	1.37801	9.91712e-52	Common	YES
ENSG00000153827	TRIP12	1.80698	4.23462e-32	1.7217	1.59926e-29	Common	YES
ENSG00000154222	CC2D1B	1.1961	2.77222e-13	1.76611	8.34152e-28	Common	YES
ENSG00000154229	PRKCA	1.00299	8.14815e-08	1.4946	3.12418e-16	Common	YES
ENSG00000154237	LRRK1	1.59472	1.17749e-11	1.92721	1.28799e-16	Common	YES
ENSG00000154309	DISP1	1.0452	0.000914367	1.22365	7.8467e-05	Common	YES
ENSG00000154310	TNIK	1.33504	5.40478e-16	1.18519	3.61504e-13	Common	YES
ENSG00000154328	NEIL2	1.54795	8.87008e-18	1.26768	1.81278e-12	Common	YES
ENSG00000154358	OBSCN	1.28851	3.57397e-05	2.6918	7.43906e-16	Common	YES
ENSG00000154447	SH3RF1	1.77631	8.63537e-67	1.5455	1.85567e-51	Common	YES
ENSG00000154545	MAGED4	1.26827	3.23009e-06	2.03812	1.45915e-14	Common	YES
ENSG00000154734	ADAMTS1	1.3684	3.10621e-14	1.7586	5.95102e-23	Common	YES
ENSG00000154760	SLFN13	1.35991	2.37291e-07	1.66404	2.4791e-10	Common	YES
ENSG00000154767	XPC	1.47425	2.76509e-19	1.47627	1.53171e-19	Common	YES
ENSG00000154822	PLCL2	1.50706	1.92446e-06	1.56423	5.88577e-07	Common	YES
ENSG00000154864	PIEZO2	1.27516	0.00012144	1.5546	1.70603e-06	Common	YES
ENSG00000155034	FBXL18	1.64569	3.76715e-24	1.92323	1.42769e-32	Common	YES
ENSG00000155229	MMS19	1.13893	1.38075e-14	1.68874	5.88441e-31	Common	YES
ENSG00000155252	PI4K2A	1.21019	1.95831e-29	1.57568	2.21163e-49	Common	YES
ENSG00000155363	MOV10	1.2685	1.62296e-11	2.00853	1.93277e-27	Common	YES
ENSG00000155393	HEATR3	1.56804	2.2134e-15	2.01174	9.50682e-25	Common	YES
ENSG00000155506	LARP1	1.26471	7.77053e-21	2.04882	2.61834e-53	Common	YES
ENSG00000155545	MIER3	1.2706	1.08271e-13	1.16181	8.51716e-12	Common	YES
ENSG00000155561	NUP205	1.51849	6.12776e-08	2.21914	5.94059e-16	Common	YES
ENSG00000155592	ZKSCAN2	1.50789	9.11194e-22	1.81516	1.25503e-30	Common	YES
ENSG00000155660	PDIA4	1.71366	0.000107176	1.61803	0.000237495	Common	YES
ENSG00000155760	FZD7	1.34712	7.92641e-05	1.78437	8.46835e-08	Common	YES
ENSG00000155827	RNF20	1.35557	5.69875e-06	1.11777	0.000195915	Common	YES
ENSG00000155846	PPARGC1B	1.58335	4.33599e-06	2.22169	6.55536e-11	Common	YES
ENSG00000155858	LSM11	1.1977	6.18344e-13	1.46117	1.03789e-18	Common	YES
ENSG00000155980	KIF5A	1.62554	0.00362117	2.4967	5.99425e-06	Common	YES
ENSG00000156011	PSD3	1.12746	4.75427e-16	1.70025	2.78198e-35	Common	YES
ENSG00000156273	BACH1	1.03244	2.74277e-08	1.09072	2.99062e-09	Common	YES
ENSG00000156299	TIAM1	1.63418	1.54615e-17	2.1139	8.42382e-29	Common	YES
ENSG00000156304	SCAF4	1.33926	7.17496e-21	1.19645	4.44897e-17	Common	YES
ENSG00000156515	HK1	1.82407	3.11099e-16	2.13961	3.65761e-22	Common	YES
ENSG00000156650	KAT6B	1.0306	5.1127e-15	1.35497	2.70505e-25	Common	YES
ENSG00000156675	RAB11FIP1	1.97088	4.31827e-33	2.15016	3.67604e-39	Common	YES
ENSG00000156709	AIFM1	1.24697	1.96451e-07	1.34241	1.4445e-08	Common	YES
ENSG00000156931	VPS8	1.39273	9.16822e-42	1.55429	9.37661e-52	Common	YES
ENSG00000156983	BRPF1	1.38914	1.57255e-26	1.94757	5.20282e-51	Common	YES
ENSG00000157014	TATDN2	1.67067	2.84452e-21	1.73111	5.65589e-23	Common	YES
ENSG00000157077	ZFYVE9	1.58898	9.46891e-17	1.61257	2.11339e-17	Common	YES
ENSG00000157184	CPT2	1.33023	2.44667e-17	1.30827	5.32055e-17	Common	YES
ENSG00000157212	PAXIP1	1.00363	4.87e-09	1.21841	6.46632e-13	Common	YES
ENSG00000157227	MMP14	1.41283	9.98559e-07	1.81202	2.04231e-10	Common	YES
ENSG00000157240	FZD1	1.10424	2.49577e-18	1.63439	9.32509e-39	Common	YES
ENSG00000157350	ST3GAL2	1.3713	9.26627e-14	2.03785	3.00632e-29	Common	YES
ENSG00000157353	FCSK	1.38475	3.81415e-09	1.75724	4.60131e-14	Common	YES
ENSG00000157483	MYO1E	1.62611	1.5848e-17	1.87566	3.5279e-23	Common	YES
ENSG00000157557	ETS2	1.09823	2.61244e-33	1.34032	4.40569e-49	Common	YES
ENSG00000157617	C2CD2	1.59481	1.8417e-20	1.72485	6.31665e-24	Common	YES
ENSG00000157654	PALM2AKAP2	2.02984	4.74191e-09	1.50724	1.48426e-05	Common	YES
ENSG00000157657	ZNF618	1.42509	2.33117e-24	1.87027	7.31186e-41	Common	YES
ENSG00000157985	AGAP1	1.05075	1.33175e-06	1.47684	4.08614e-12	Common	YES
ENSG00000158077	NLRP14	2.67668	0.0042964	1.98539	0.0288407	Common	YES
ENSG00000158079	PTPDC1	1.31109	9.25807e-13	1.15774	2.34288e-10	Common	YES
ENSG00000158125	XDH	1.61502	1.24047e-21	1.64675	1.59446e-22	Common	YES
ENSG00000158158	CNNM4	1.36715	7.44813e-05	1.69941	5.18518e-07	Common	YES
ENSG00000158169	FANCC	1.37216	1.33717e-24	1.30647	1.16474e-22	Common	YES
ENSG00000158292	GPR153	1.6995	4.42146e-06	1.56615	2.14629e-05	Common	YES
ENSG00000158301	GPRASP2	1.405	3.7453e-16	1.32262	1.19721e-14	Common	YES
ENSG00000158467	AHCYL2	1.11991	8.41764e-06	1.31818	1.01796e-07	Common	YES
ENSG00000158480	SPATA2	1.25627	2.37512e-13	1.85738	5.68811e-28	Common	YES
ENSG00000158528	PPP1R9A	1.10162	0.000668152	1.13907	0.000370958	Common	YES
ENSG00000158545	ZC3H18	1.34501	3.36887e-17	1.43907	9.77497e-20	Common	YES
ENSG00000158555	GDPD5	1.27987	5.69136e-05	1.58339	5.1532e-07	Common	YES
ENSG00000158615	PPP1R15B	1.37156	3.59135e-14	1.27105	1.77144e-12	Common	YES
ENSG00000158623	COPG2	1.86444	1.377e-16	1.99043	6.39394e-19	Common	YES
ENSG00000158863	FHIP2B	1.06634	2.88461e-08	1.52004	7.85908e-16	Common	YES
ENSG00000158941	CCAR2	1.47046	2.16519e-24	1.77492	2.50978e-35	Common	YES
ENSG00000158966	CACHD1	1.35775	0.0167403	2.36704	1.87964e-05	Common	YES
ENSG00000158985	CDC42SE2	1.31545	3.60553e-16	1.17235	3.11445e-13	Common	YES
ENSG00000159023	EPB41	1.42259	3.07512e-15	1.2814	8.78109e-13	Common	YES
ENSG00000159082	SYNJ1	1.23305	1.98001e-08	1.41945	6.19045e-11	Common	YES
ENSG00000159131	GART	1.60069	2.27663e-12	1.81148	1.00942e-15	Common	YES
ENSG00000159202	UBE2Z	1.28591	1.65078e-22	1.63339	5.88253e-36	Common	YES
ENSG00000159263	SIM2	1.28706	1.85707e-15	1.11542	4.89561e-12	Common	YES
ENSG00000159267	HLCS	1.73822	3.37463e-26	2.00135	1.8574e-34	Common	YES
ENSG00000159363	ATP13A2	1.3676	7.39024e-20	1.2959	3.75928e-18	Common	YES
ENSG00000159399	HK2	1.93551	1.97896e-15	2.36937	9.18916e-23	Common	YES
ENSG00000159423	ALDH4A1	1.62715	1.68076e-34	1.70807	3.72429e-38	Common	YES
ENSG00000159459	UBR1	1.03189	9.75723e-05	1.77795	3.37528e-12	Common	YES
ENSG00000159461	AMFR	1.43919	3.05423e-23	1.32702	3.68714e-20	Common	YES
ENSG00000159579	RSPRY1	1.13967	2.79651e-21	1.15837	3.61956e-22	Common	YES
ENSG00000159592	GPBP1L1	1.69004	1.13261e-36	1.38695	2.43247e-25	Common	YES
ENSG00000159784	FAM131B	1.48292	8.9414e-06	1.81456	5.45035e-08	Common	YES
ENSG00000159788	RGS12	1.36273	6.12595e-27	1.80283	6.7296e-46	Common	YES
ENSG00000159842	ABR	1.32245	1.49387e-23	1.97418	1.98309e-51	Common	YES
ENSG00000159921	GNE	1.39674	6.42083e-16	1.57739	3.74831e-20	Common	YES
ENSG00000160007	ARHGAP35	1.65656	4.52444e-23	1.95015	8.31295e-32	Common	YES
ENSG00000160072	ATAD3B	1.03848	4.69453e-11	1.24244	1.53328e-15	Common	YES
ENSG00000160117	ANKLE1	1.13176	1.47068e-05	1.39407	7.30853e-08	Common	YES
ENSG00000160200	CBS	1.40391	8.87705e-24	1.39755	8.31289e-24	Common	YES
ENSG00000160208	RRP1B	1.55045	1.00642e-53	1.73279	3.13479e-67	Common	YES
ENSG00000160209	PDXK	1.06288	6.36275e-17	1.04404	1.49052e-16	Common	YES
ENSG00000160218	TRAPPC10	1.23514	5.49913e-25	1.3056	5.21679e-28	Common	YES
ENSG00000160285	LSS	1.66154	1.73938e-42	2.21387	4.87362e-75	Common	YES
ENSG00000160293	VAV2	1.62566	8.21058e-19	2.25344	2.51717e-35	Common	YES
ENSG00000160294	MCM3AP	1.81779	9.88302e-29	2.38625	5.8309e-49	Common	YES
ENSG00000160305	DIP2A	1.48079	2.65285e-33	1.93872	3.22826e-56	Common	YES
ENSG00000160336	ZNF761	1.04965	2.43775e-09	1.47516	3.3727e-17	Common	YES
ENSG00000160360	GPSM1	1.32077	2.58097e-07	1.24921	9.59009e-07	Common	YES
ENSG00000160445	ZER1	1.16252	6.6401e-15	1.5192	6.89879e-25	Common	YES
ENSG00000160447	PKN3	1.07243	2.60616e-09	1.30193	2.26618e-13	Common	YES
ENSG00000160584	SIK3	1.58155	2.66953e-23	1.5425	1.89524e-22	Common	YES
ENSG00000160633	SAFB	2.03059	1.33442e-24	1.94744	6.07673e-23	Common	YES
ENSG00000160695	VPS11	1.43226	4.52886e-25	1.43416	2.27612e-25	Common	YES
ENSG00000160703	NLRX1	1.34173	9.8816e-14	1.69625	2.19624e-21	Common	YES
ENSG00000160710	ADAR	1.91277	4.4452e-78	2.39794	1.18e-122	Common	YES
ENSG00000160712	IL6R	1.57305	0.0436047	1.93832	0.0119923	Common	YES
ENSG00000160789	LMNA	1.25827	0.000108128	1.90864	1.2152e-09	Common	YES
ENSG00000160796	NBEAL2	1.17433	8.17067e-22	2.07183	4.47239e-62	Common	YES
ENSG00000160867	FGFR4	1.00058	4.84046e-13	1.0096	2.06054e-13	Common	YES
ENSG00000160877	NACC1	1.09265	0.000638367	1.03096	0.00121018	Common	YES
ENSG00000160949	TONSL	1.80774	3.51564e-22	2.18336	4.66251e-32	Common	YES
ENSG00000160953	PWWP3A	1.53641	1.29734e-37	2.04174	1.38252e-65	Common	YES
ENSG00000160957	RECQL4	1.41259	6.5589e-13	1.97658	1.83848e-24	Common	YES
ENSG00000161021	MAML1	1.66366	8.01785e-40	1.83598	1.82452e-48	Common	YES
ENSG00000161204	ABCF3	1.25941	3.95102e-12	1.83774	8.40148e-25	Common	YES
ENSG00000161533	ACOX1	1.77495	5.54928e-18	1.60187	4.82202e-15	Common	YES
ENSG00000161618	ALDH16A1	2.07026	8.61537e-21	2.29988	1.22635e-25	Common	YES
ENSG00000161638	ITGA5	1.38043	3.42496e-07	1.64468	6.54506e-10	Common	YES
ENSG00000161791	FMNL3	1.69123	1.97546e-50	1.88899	5.83157e-63	Common	YES
ENSG00000161847	RAVER1	1.40816	1.46009e-07	1.3268	6.35181e-07	Common	YES
ENSG00000162063	CCNF	1.60737	1.81087e-48	1.81967	3.32672e-62	Common	YES
ENSG00000162065	TBC1D24	1.50916	7.75887e-26	1.65553	5.6251e-31	Common	YES
ENSG00000162104	ADCY9	1.22767	2.26313e-09	1.86284	4.17974e-20	Common	YES
ENSG00000162139	NEU3	1.2436	2.39625e-11	2.00954	1.90216e-27	Common	YES
ENSG00000162302	RPS6KA4	1.51791	5.99923e-11	1.6742	3.0377e-13	Common	YES
ENSG00000162390	ACOT11	1.38894	7.30431e-06	1.74152	1.15595e-08	Common	YES
ENSG00000162396	PARS2	1.01332	8.36698e-11	1.05067	1.18611e-11	Common	YES
ENSG00000162402	USP24	1.34051	1.36764e-10	1.63503	2.20243e-15	Common	YES
ENSG00000162408	NOL9	1.66245	9.8456e-14	1.76369	1.71006e-15	Common	YES
ENSG00000162413	KLHL21	2.08591	6.09332e-32	2.54375	3.71261e-47	Common	YES
ENSG00000162419	GMEB1	1.83542	4.80168e-38	1.32296	8.13047e-21	Common	YES
ENSG00000162434	JAK1	2.4191	6.42197e-74	2.20864	2.42797e-62	Common	YES
ENSG00000162458	FBLIM1	1.34033	1.30916e-14	1.18412	8.43347e-12	Common	YES
ENSG00000162512	SDC3	1.16498	8.07498e-05	1.32113	5.36264e-06	Common	YES
ENSG00000162521	RBBP4	1.48743	8.92435e-24	1.39855	2.30561e-21	Common	YES
ENSG00000162613	FUBP1	1.20421	2.07562e-05	1.09991	9.71388e-05	Common	YES
ENSG00000162636	EEIG2	1.46091	4.62175e-18	1.25028	9.90449e-14	Common	YES
ENSG00000162645	GBP2	1.44294	1.2719e-09	1.08098	5.67531e-06	Common	YES
ENSG00000162692	VCAM1	1.01333	0.028447	2.04308	1.25895e-05	Common	YES
ENSG00000162711	NLRP3	1.66909	4.4944e-27	2.46891	1.2828e-54	Common	YES
ENSG00000162714	ZNF496	1.15556	3.73051e-13	1.35391	7.95904e-18	Common	YES
ENSG00000162775	RBM15	1.24929	1.66987e-18	1.71506	9.26571e-34	Common	YES
ENSG00000162783	IER5	1.02027	1.85552e-10	1.23966	4.22026e-15	Common	YES
ENSG00000162817	C1orf115	2.02812	1.81732e-06	1.58673	0.000183109	Common	YES
ENSG00000162852	CNST	1.24766	4.98513e-30	1.46965	1.84192e-41	Common	YES
ENSG00000162878	PKDCC	1.3808	2.29624e-07	1.96588	2.23471e-13	Common	YES
ENSG00000162909	CAPN2	1.35685	2.65498e-32	1.06852	1.17185e-20	Common	YES
ENSG00000162946	DISC1	1.51871	1.74373e-10	1.70732	4.79505e-13	Common	YES
ENSG00000163050	COQ8A	1.32905	2.47581e-41	1.56504	6.82889e-57	Common	YES
ENSG00000163125	RPRD2	1.17309	6.78369e-17	1.11944	1.14495e-15	Common	YES
ENSG00000163214	DHX57	1.4735	4.58337e-08	1.81987	6.89439e-12	Common	YES
ENSG00000163376	KBTBD8	1.24296	6.45384e-06	1.36187	6.21963e-07	Common	YES
ENSG00000163430	FSTL1	1.35194	0.000107926	1.40339	4.70833e-05	Common	YES
ENSG00000163449	TMEM169	1.81764	5.95454e-11	1.22872	5.57838e-06	Common	YES
ENSG00000163513	TGFBR2	1.66709	1.50768e-39	1.29628	1.25977e-24	Common	YES
ENSG00000163520	FBLN2	1.28548	0.00322911	3.56711	1.13875e-10	Common	YES
ENSG00000163539	CLASP2	1.40173	7.93363e-19	1.63207	2.61119e-25	Common	YES
ENSG00000163545	NUAK2	1.55788	1.25739e-15	1.95257	8.38722e-24	Common	YES
ENSG00000163629	PTPN13	1.45499	2.13214e-19	1.73745	2.42737e-27	Common	YES
ENSG00000163635	ATXN7	2.20229	6.19327e-10	1.96377	3.01104e-08	Common	YES
ENSG00000163659	TIPARP	2.0311	1.82396e-22	1.31978	2.97474e-10	Common	YES
ENSG00000163694	RBM47	1.20706	1.32675e-07	2.01653	5.27737e-18	Common	YES
ENSG00000163781	TOPBP1	1.34316	9.52156e-32	1.28161	2.7265e-29	Common	YES
ENSG00000163788	SNRK	1.47684	9.71012e-20	1.66427	7.41287e-25	Common	YES
ENSG00000163820	FYCO1	2.01849	1.76344e-19	2.42369	9.48986e-28	Common	YES
ENSG00000163840	DTX3L	1.48651	1.98573e-25	1.4868	1.11603e-25	Common	YES
ENSG00000163872	YEATS2	1.95164	4.40565e-46	2.03184	3.35717e-50	Common	YES
ENSG00000163913	IFT122	1.79503	6.94993e-37	2.15171	1.8391e-52	Common	YES
ENSG00000163935	SFMBT1	1.36348	6.4268e-53	1.67386	1.14192e-78	Common	YES
ENSG00000163939	PBRM1	1.16807	1.85155e-09	1.53209	1.0884e-15	Common	YES
ENSG00000163945	UVSSA	1.11947	2.07869e-09	1.79837	2.34191e-22	Common	YES
ENSG00000164045	CDC25A	2.01791	3.49917e-44	2.24322	1.25663e-54	Common	YES
ENSG00000164048	ZNF589	1.53153	3.47641e-16	1.699	1.2733e-19	Common	YES
ENSG00000164062	APEH	1.06419	1.62701e-16	1.14514	3.71823e-19	Common	YES
ENSG00000164068	RNF123	1.23206	7.61433e-22	1.73716	3.15204e-42	Common	YES
ENSG00000164080	RAD54L2	1.25306	6.88088e-14	2.01323	2.62555e-34	Common	YES
ENSG00000164091	WDR82	1.09734	1.35923e-19	1.32388	2.96527e-28	Common	YES
ENSG00000164142	FHIP1A	1.73046	0.000200812	1.95346	2.06392e-05	Common	YES
ENSG00000164151	ICE1	1.3742	1.59976e-14	1.14001	1.79441e-10	Common	YES
ENSG00000164236	ANKRD33B	1.44731	2.08337e-07	1.92379	2.61032e-12	Common	YES
ENSG00000164284	GRPEL2	1.27153	6.0142e-28	1.00563	3.58608e-18	Common	YES
ENSG00000164362	TERT	1.94576	3.42799e-14	2.4908	8.3638e-23	Common	YES
ENSG00000164403	SHROOM1	1.3891	2.35847e-09	1.64667	7.74168e-13	Common	YES
ENSG00000164465	DCBLD1	1.13026	7.81146e-07	1.56885	2.48596e-12	Common	YES
ENSG00000164506	STXBP5	1.52868	2.39612e-22	1.76859	1.04884e-29	Common	YES
ENSG00000164548	TRA2A	1.48145	4.61414e-27	1.45165	2.76867e-26	Common	YES
ENSG00000164574	GALNT10	1.57396	5.60275e-18	1.46215	7.35116e-16	Common	YES
ENSG00000164631	ZNF12	1.31283	3.24719e-26	1.59703	2.3786e-38	Common	YES
ENSG00000164659	ELAPOR2	1.16544	0.00353618	1.1399	0.00406972	Common	YES
ENSG00000164692	COL1A2	1.17247	4.64828e-07	2.23108	4.43605e-23	Common	YES
ENSG00000164715	LMTK2	1.58009	9.21958e-09	1.85976	7.80808e-12	Common	YES
ENSG00000164741	DLC1	1.82738	2.45709e-80	2.01556	3.09881e-98	Common	YES
ENSG00000164818	DNAAF5	1.558	1.52501e-22	1.64184	3.86826e-25	Common	YES
ENSG00000164880	INTS1	2.34984	3.5314e-32	2.63589	1.63781e-40	Common	YES
ENSG00000164889	SLC4A2	1.4843	8.41717e-18	1.58747	2.02365e-20	Common	YES
ENSG00000164916	FOXK1	1.24011	1.57361e-12	1.97262	3.93012e-30	Common	YES
ENSG00000164938	TP53INP1	1.0401	0.00162096	1.2793	7.1145e-05	Common	YES
ENSG00000164944	VIRMA	1.07327	0.00203626	1.19473	0.000466634	Common	YES
ENSG00000164951	PDP1	1.55219	1.5075e-31	1.754	3.02399e-40	Common	YES
ENSG00000165118	QNG1	1.54739	1.73402e-17	1.57802	2.69551e-18	Common	YES
ENSG00000165119	HNRNPK	1.88481	1.58595e-18	1.4453	1.83586e-11	Common	YES
ENSG00000165219	GAPVD1	1.84088	3.4524e-25	2.14388	4.97518e-34	Common	YES
ENSG00000165271	NOL6	1.92294	9.69546e-23	2.37578	2.2259e-34	Common	YES
ENSG00000165280	VCP	2.1917	3.22311e-15	2.61661	1.81023e-21	Common	YES
ENSG00000165312	OTUD1	1.74481	3.45193e-26	2.2892	4.48257e-43	Common	YES
ENSG00000165406	MARCHF8	1.32931	5.77969e-11	1.31441	7.03505e-11	Common	YES
ENSG00000165424	ZCCHC24	1.48217	1.41912e-09	1.85033	1.65618e-14	Common	YES
ENSG00000165434	PGM2L1	1.20431	1.19432e-16	1.28789	5.48316e-19	Common	YES
ENSG00000165458	INPPL1	1.68398	8.71554e-12	1.89436	8.37586e-15	Common	YES
ENSG00000165572	KBTBD6	1.55095	2.91634e-21	2.10478	2.66684e-38	Common	YES
ENSG00000165617	DACT1	1.93941	0.00323673	1.56816	0.0169633	Common	YES
ENSG00000165650	PDZD8	1.16066	2.57479e-16	1.22314	3.41518e-18	Common	YES
ENSG00000165655	ZNF503	1.11552	2.32105e-09	1.51294	2.83395e-16	Common	YES
ENSG00000165671	NSD1	1.42824	4.15348e-20	1.89754	7.86153e-35	Common	YES
ENSG00000165684	SNAPC4	1.45182	1.77969e-16	1.96859	3.69865e-29	Common	YES
ENSG00000165688	PMPCA	1.02433	1.90449e-09	1.30457	7.65063e-15	Common	YES
ENSG00000165699	TSC1	1.06902	2.08492e-22	1.51621	7.15178e-44	Common	YES
ENSG00000165733	BMS1	1.74261	1.23539e-09	1.59528	2.36703e-08	Common	YES
ENSG00000165757	JCAD	1.68731	4.78678e-14	1.91348	1.25894e-17	Common	YES
ENSG00000165801	ARHGEF40	1.77957	5.83517e-19	2.44402	7.48572e-35	Common	YES
ENSG00000165821	SALL2	1.22534	1.45929e-06	1.5597	6.55019e-10	Common	YES
ENSG00000165861	ZFYVE1	1.65227	2.70562e-44	1.97016	2.08064e-62	Common	YES
ENSG00000165959	CLMN	1.15733	9.7819e-12	1.04323	7.20128e-10	Common	YES
ENSG00000166016	ABTB2	2.01903	6.27899e-24	2.30936	9.81529e-31	Common	YES
ENSG00000166025	AMOTL1	1.36389	1.63437e-30	1.7229	2.61541e-48	Common	YES
ENSG00000166073	GPR176	1.35532	1.04509e-23	1.14174	2.43502e-17	Common	YES
ENSG00000166086	JAM3	1.02777	0.00117422	1.33394	1.41825e-05	Common	YES
ENSG00000166123	GPT2	1.42771	1.34452e-22	1.43584	4.55484e-23	Common	YES
ENSG00000166188	ZNF319	1.90976	6.203e-18	2.0628	7.65139e-21	Common	YES
ENSG00000166189	HPS6	1.53537	4.01331e-19	1.71173	1.06072e-23	Common	YES
ENSG00000166261	ZNF202	1.13707	1.63231e-20	1.40155	1.83297e-30	Common	YES
ENSG00000166272	WBP1L	1.30483	1.02469e-22	1.7627	1.17937e-40	Common	YES
ENSG00000166341	DCHS1	1.71923	0.0034596	3.99658	3.48657e-07	Common	YES
ENSG00000166348	USP54	1.19978	6.16154e-15	1.70692	1.92297e-28	Common	YES
ENSG00000166387	PPFIBP2	1.2259	0.0337803	1.51577	0.00762131	Common	YES
ENSG00000166398	GARRE1	1.03555	3.76198e-10	1.4214	3.03696e-18	Common	YES
ENSG00000166402	TUB	1.67337	6.15505e-08	2.47732	7.15108e-16	Common	YES
ENSG00000166439	RNF169	1.51205	5.07419e-20	1.3256	6.08717e-16	Common	YES
ENSG00000166444	DENND2B	1.03528	4.24681e-08	1.44438	6.0785e-15	Common	YES
ENSG00000166508	MCM7	1.36244	1.0459e-11	1.76538	3.75459e-19	Common	YES
ENSG00000166685	COG1	1.1405	1.20744e-07	1.36304	1.32628e-10	Common	YES
ENSG00000166716	ZNF592	1.68378	9.71236e-36	1.85372	2.73987e-43	Common	YES
ENSG00000166750	SLFN5	1.17426	1.07435e-05	1.11459	2.65296e-05	Common	YES
ENSG00000166813	KIF7	1.99685	2.66194e-20	2.35223	7.22409e-28	Common	YES
ENSG00000166833	NAV2	1.18731	9.95796e-11	1.80016	2.14137e-23	Common	YES
ENSG00000166860	ZBTB39	1.76744	9.4887e-14	2.34113	4.11856e-23	Common	YES
ENSG00000166887	VPS39	1.59654	4.78613e-33	1.96233	1.37357e-49	Common	YES
ENSG00000166938	DIS3L	1.80169	2.64016e-34	1.20515	3.12845e-16	Common	YES
ENSG00000166963	MAP1A	1.3716	1.03688e-17	1.76512	7.86975e-29	Common	YES
ENSG00000166986	MARS1	1.35412	2.14808e-12	1.70075	3.80918e-19	Common	YES
ENSG00000167074	TEF	1.52685	5.8775e-09	1.64768	2.23955e-10	Common	YES
ENSG00000167110	GOLGA2	1.43105	1.81885e-09	1.6339	3.81633e-12	Common	YES
ENSG00000167202	TBC1D2B	1.37773	3.92526e-15	2.14278	4.19156e-35	Common	YES
ENSG00000167264	DUS2	1.10459	3.06043e-16	1.16659	3.6266e-18	Common	YES
ENSG00000167280	ENGASE	1.14447	0.000200562	1.9856	2.99717e-11	Common	YES
ENSG00000167291	TBC1D16	1.64625	1.7606e-15	1.8785	5.42169e-20	Common	YES
ENSG00000167323	STIM1	1.23485	1.15121e-11	1.69725	5.31344e-21	Common	YES
ENSG00000167325	RRM1	1.58456	1.95659e-06	1.74401	1.07407e-07	Common	YES
ENSG00000167333	TRIM68	1.18426	3.54981e-13	1.30916	5.56059e-16	Common	YES
ENSG00000167378	IRGQ	1.47634	4.39201e-11	2.08545	5.17556e-21	Common	YES
ENSG00000167395	ZNF646	1.87489	4.3052e-19	2.23171	1.19983e-26	Common	YES
ENSG00000167470	MIDN	1.84275	7.74292e-12	1.98316	1.05526e-13	Common	YES
ENSG00000167491	GATAD2A	1.97424	6.67339e-34	1.58629	1.61508e-22	Common	YES
ENSG00000167548	KMT2D	1.12241	4.59081e-09	1.63234	5.48019e-18	Common	YES
ENSG00000167562	ZNF701	1.25926	1.41448e-05	1.44102	4.86739e-07	Common	YES
ENSG00000167566	NCKAP5L	1.91583	3.21454e-18	1.86759	1.46131e-17	Common	YES
ENSG00000167601	AXL	1.3637	2.14089e-07	1.35351	2.10316e-07	Common	YES
ENSG00000167625	ZNF526	1.02276	1.31902e-15	1.08708	1.17246e-17	Common	YES
ENSG00000167632	TRAPPC9	1.13993	1.4867e-11	1.66756	2.48802e-23	Common	YES
ENSG00000167658	EEF2	1.5298	7.93865e-12	1.38764	4.85052e-10	Common	YES
ENSG00000167674	HDGFL2	1.64476	7.68822e-19	1.60092	4.18599e-18	Common	YES
ENSG00000167680	SEMA6B	1.09491	0.000298629	1.58683	6.12584e-08	Common	YES
ENSG00000167693	NXN	1.63748	6.14884e-08	1.10829	0.000238947	Common	YES
ENSG00000167716	WDR81	1.97993	3.5305e-23	2.77389	1.44335e-44	Common	YES
ENSG00000167721	TSR1	1.48057	2.06179e-20	1.3003	3.61541e-16	Common	YES
ENSG00000167881	SRP68	1.10296	7.68249e-12	1.18435	1.18947e-13	Common	YES
ENSG00000167962	ZNF598	1.32373	8.65744e-09	1.34003	4.24741e-09	Common	YES
ENSG00000167978	SRRM2	1.1575	1.61571e-09	1.67251	6.0631e-19	Common	YES
ENSG00000167986	DDB1	2.11124	2.22327e-14	2.5581	7.90799e-21	Common	YES
ENSG00000168014	C2CD3	1.48131	5.26397e-41	1.55605	2.18812e-45	Common	YES
ENSG00000168036	CTNNB1	2.15068	9.0927e-17	2.49058	2.36484e-22	Common	YES
ENSG00000168092	PAFAH1B2	1.10143	9.03153e-17	1.19051	1.25923e-19	Common	YES
ENSG00000168264	IRF2BP2	1.04733	1.22146e-20	1.39456	7.91964e-36	Common	YES
ENSG00000168411	RFWD3	1.56067	5.38457e-28	1.89398	5.80361e-41	Common	YES
ENSG00000168434	COG7	1.00386	3.98618e-10	1.14444	5.77455e-13	Common	YES
ENSG00000168439	STIP1	1.22594	3.81758e-06	1.43157	3.93546e-08	Common	YES
ENSG00000168496	FEN1	1.16504	7.63066e-16	1.60725	1.84002e-29	Common	YES
ENSG00000168502	MTCL1	1.80257	6.61954e-28	2.28855	2.5793e-44	Common	YES
ENSG00000168538	TRAPPC11	1.39359	8.10733e-13	1.88806	9.77232e-23	Common	YES
ENSG00000168610	STAT3	1.60614	2.48534e-16	1.82091	6.68127e-21	Common	YES
ENSG00000168646	AXIN2	1.82234	9.06466e-08	2.20332	1.519e-10	Common	YES
ENSG00000168710	AHCYL1	1.10797	4.75487e-17	1.49562	1.92089e-30	Common	YES
ENSG00000168763	CNNM3	1.19759	2.32278e-10	1.39606	8.75473e-14	Common	YES
ENSG00000168778	TCTN2	1.24558	5.2521e-08	1.25886	2.95428e-08	Common	YES
ENSG00000168781	PPIP5K1	1.77391	7.60423e-21	2.19547	2.05583e-31	Common	YES
ENSG00000168792	ABHD15	1.59014	1.28189e-29	1.86477	6.44074e-40	Common	YES
ENSG00000168807	SNTB2	1.33617	1.05947e-30	1.62088	5.73769e-45	Common	YES
ENSG00000168813	ZNF507	1.8612	7.73935e-33	1.46333	3.65577e-21	Common	YES
ENSG00000168827	GFM1	1.17817	2.27658e-05	1.14096	3.62196e-05	Common	YES
ENSG00000168872	DDX19A	1.36427	8.89036e-22	1.02199	7.21941e-13	Common	YES
ENSG00000168924	LETM1	1.49364	2.30958e-46	1.66292	1.58607e-57	Common	YES
ENSG00000168944	CEP120	1.83113	2.6223e-18	1.16325	3.58766e-08	Common	YES
ENSG00000169018	FEM1B	1.11723	2.81137e-16	1.5164	3.36442e-29	Common	YES
ENSG00000169047	IRS1	1.15012	2.67832e-12	1.59796	6.5983e-23	Common	YES
ENSG00000169093	ASMTL	1.38485	5.38457e-28	1.33998	1.48808e-26	Common	YES
ENSG00000169118	CSNK1G1	1.32122	2.5978e-30	1.40184	3.26534e-34	Common	YES
ENSG00000169129	AFAP1L2	1.76784	9.67693e-17	2.05845	7.89474e-22	Common	YES
ENSG00000169155	ZBTB43	1.38803	2.02435e-43	1.3086	3.312e-39	Common	YES
ENSG00000169180	XPO6	1.82803	5.33559e-70	1.90155	3.5182e-76	Common	YES
ENSG00000169247	SH3TC2	1.27895	1.14722e-11	2.26093	3.65822e-33	Common	YES
ENSG00000169252	ADRB2	1.04281	0.00547327	1.94857	4.97003e-08	Common	YES
ENSG00000169258	GPRIN1	1.69924	3.11018e-16	2.51561	1.74078e-34	Common	YES
ENSG00000169375	SIN3A	1.05051	1.66712e-17	1.53171	4.50279e-36	Common	YES
ENSG00000169398	PTK2	1.10148	1.45507e-22	1.12276	1.25299e-23	Common	YES
ENSG00000169554	ZEB2	1.08841	2.17296e-27	1.3963	1.65644e-44	Common	YES
ENSG00000169598	DFFB	1.55321	9.49967e-17	1.44452	7.43895e-15	Common	YES
ENSG00000169629	RGPD8	1.46962	0.0010752	1.77231	5.80547e-05	Common	YES
ENSG00000169635	HIC2	1.12258	0.000297152	2.44912	3.44406e-16	Common	YES
ENSG00000169641	LUZP1	1.19887	6.63432e-11	1.55003	1.1036e-17	Common	YES
ENSG00000169683	LRRC45	1.10091	7.76818e-08	1.3688	1.09564e-11	Common	YES
ENSG00000169710	FASN	1.464	5.8352e-08	2.23468	2.43502e-17	Common	YES
ENSG00000169851	PCDH7	1.27684	4.32883e-07	1.68002	1.37604e-11	Common	YES
ENSG00000169855	ROBO1	1.53459	6.23197e-07	1.6316	8.26748e-08	Common	YES
ENSG00000169871	TRIM56	1.23564	1.22872e-10	2.07119	4.01487e-28	Common	YES
ENSG00000169925	BRD3	1.41927	4.69275e-18	1.62099	1.89036e-23	Common	YES
ENSG00000169926	KLF13	1.41239	7.92303e-06	2.16935	1.99074e-12	Common	YES
ENSG00000169951	ZNF764	1.86464	1.20007e-18	1.64508	4.90167e-15	Common	YES
ENSG00000169991	IFFO2	1.313	1.017e-13	1.84726	4.77834e-25	Common	YES
ENSG00000170004	CHD3	1.46253	1.26822e-25	2.06038	5.04225e-50	Common	YES
ENSG00000170100	ZNF778	1.23811	1.24373e-15	1.83991	4.92072e-32	Common	YES
ENSG00000170145	SIK2	1.26078	8.69141e-16	1.71414	6.57279e-28	Common	YES
ENSG00000170242	USP47	1.37354	7.1738e-15	1.41048	8.45644e-16	Common	YES
ENSG00000170248	PDCD6IP	1.18208	9.30586e-05	1.24027	3.25473e-05	Common	YES
ENSG00000170260	ZNF212	1.39303	5.69112e-27	1.70025	1.1832e-39	Common	YES
ENSG00000170265	ZNF282	1.15241	4.90485e-10	1.67438	6.83085e-20	Common	YES
ENSG00000170322	NFRKB	1.63733	9.71904e-32	1.63599	5.63955e-32	Common	YES
ENSG00000170379	TCAF2	1.09245	0.000928369	1.37765	2.18925e-05	Common	YES
ENSG00000170445	HARS1	1.02898	3.49241e-08	1.01335	4.44006e-08	Common	YES
ENSG00000170456	DENND5B	1.305	3.36346e-32	1.34252	2.76036e-34	Common	YES
ENSG00000170468	RIOX1	1.09977	9.94103e-21	1.47771	1.12468e-36	Common	YES
ENSG00000170471	RALGAPB	1.13632	3.50411e-18	1.732	1.13831e-40	Common	YES
ENSG00000170525	PFKFB3	1.74419	1.59101e-45	2.3652	1.3219e-82	Common	YES
ENSG00000170558	CDH2	1.43424	5.16973e-09	1.36559	2.21474e-08	Common	YES
ENSG00000170581	STAT2	1.12267	2.64558e-09	2.06037	6.28165e-29	Common	YES
ENSG00000170734	POLH	1.03662	2.37097e-12	1.18985	4.46714e-16	Common	YES
ENSG00000170776	AKAP13	1.20889	4.34486e-21	2.10341	3.21851e-61	Common	YES
ENSG00000170802	FOXN2	1.0569	3.94708e-17	1.14386	4.71409e-20	Common	YES
ENSG00000170832	USP32	1.46813	1.23095e-14	1.5119	1.25001e-15	Common	YES
ENSG00000170871	KIAA0232	1.15859	3.21507e-14	1.13393	7.84216e-14	Common	YES
ENSG00000170873	MTSS1	1.11466	5.70495e-07	1.08618	9.08371e-07	Common	YES
ENSG00000170921	TANC2	1.10585	4.52049e-15	1.64926	3.00231e-32	Common	YES
ENSG00000170949	ZNF160	1.24745	5.76383e-08	1.11297	1.17762e-06	Common	YES
ENSG00000171206	TRIM8	1.00883	1.75885e-06	1.19352	8.61655e-09	Common	YES
ENSG00000171241	SHCBP1	1.23156	4.35526e-08	1.1563	2.36329e-07	Common	YES
ENSG00000171246	NPTX1	1.38255	1.20962e-07	1.46443	1.44301e-08	Common	YES
ENSG00000171316	CHD7	1.1003	5.56387e-13	1.79335	1.61545e-32	Common	YES
ENSG00000171444	MCC	1.27422	5.70041e-19	1.90099	4.51086e-40	Common	YES
ENSG00000171456	ASXL1	1.32799	4.19915e-34	2.29583	1.19755e-99	Common	YES
ENSG00000171467	ZNF318	1.05269	8.2719e-10	1.51369	3.38428e-19	Common	YES
ENSG00000171603	CLSTN1	1.24936	4.12203e-10	1.40673	1.1597e-12	Common	YES
ENSG00000171604	CXXC5	1.16737	1.23505e-11	1.15454	1.52083e-11	Common	YES
ENSG00000171608	PIK3CD	2.17543	4.71079e-36	2.17772	1.87621e-36	Common	YES
ENSG00000171617	ENC1	1.36916	7.06675e-12	1.96085	2.05186e-23	Common	YES
ENSG00000171649	ZIK1	1.02558	0.000350055	1.21651	1.58534e-05	Common	YES
ENSG00000171680	PLEKHG5	1.32235	1.2166e-06	1.57515	5.49635e-09	Common	YES
ENSG00000171724	VAT1L	1.30638	1.51131e-07	1.22883	6.69082e-07	Common	YES
ENSG00000171763	AFG2B	1.26772	4.18397e-09	1.55435	2.91016e-13	Common	YES
ENSG00000171791	BCL2	1.14874	1.76022e-05	1.37273	1.96059e-07	Common	YES
ENSG00000171793	CTPS1	1.76332	1.09869e-22	2.07893	2.22405e-31	Common	YES
ENSG00000171853	TRAPPC12	1.64454	2.58965e-47	1.80041	9.0001e-57	Common	YES
ENSG00000171914	TLN2	1.73758	1.8803e-17	2.32526	1.89498e-30	Common	YES
ENSG00000171940	ZNF217	1.39634	2.07728e-15	1.71186	1.03431e-22	Common	YES
ENSG00000172009	THOP1	1.25291	2.4203e-21	1.49135	4.82676e-30	Common	YES
ENSG00000172046	USP19	2.01354	8.7762e-39	2.66318	3.71146e-67	Common	YES
ENSG00000172071	EIF2AK3	1.10728	6.97786e-05	1.808	2.8726e-11	Common	YES
ENSG00000172197	MBOAT1	1.51511	0.000319227	1.25048	0.00291768	Common	YES
ENSG00000172379	ARNT2	1.42136	1.12828e-18	1.92868	2.16834e-33	Common	YES
ENSG00000172530	BANP	1.41842	6.65838e-25	1.48411	2.26549e-27	Common	YES
ENSG00000172534	HCFC1	1.39868	1.72902e-18	2.08153	8.18069e-40	Common	YES
ENSG00000172661	WASHC2C	1.94941	1.14717e-47	1.99693	2.44695e-50	Common	YES
ENSG00000172671	ZFAND4	1.0811	1.44067e-06	1.13147	3.52567e-07	Common	YES
ENSG00000172716	SLFN11	1.2953	2.0886e-12	1.91389	4.97771e-26	Common	YES
ENSG00000172780	RAB43	1.26529	9.47448e-05	1.56651	7.54856e-07	Common	YES
ENSG00000172831	CES2	1.15949	1.02957e-12	1.13336	2.41781e-12	Common	YES
ENSG00000172840	PDP2	1.08458	1.98966e-08	1.65291	3.15381e-18	Common	YES
ENSG00000172845	SP3	1.46821	2.78603e-26	1.17129	2.52333e-17	Common	YES
ENSG00000172890	NADSYN1	1.23538	4.89794e-33	1.05254	1.09265e-24	Common	YES
ENSG00000172939	OXSR1	1.07853	8.98977e-19	1.65405	6.62086e-43	Common	YES
ENSG00000172943	PHF8	1.47853	2.68731e-24	2.0447	6.6161e-45	Common	YES
ENSG00000172985	SH3RF3	2.30256	5.46645e-39	2.20933	2.35134e-36	Common	YES
ENSG00000173011	TADA2B	1.08416	7.03763e-12	1.33544	1.21445e-17	Common	YES
ENSG00000173020	GRK2	1.75708	4.73561e-20	1.932	3.02498e-24	Common	YES
ENSG00000173041	ZNF680	1.25959	2.34646e-11	1.60214	1.01568e-17	Common	YES
ENSG00000173068	BNC2	1.08786	4.53942e-16	1.46578	1.85486e-28	Common	YES
ENSG00000173120	KDM2A	1.74498	2.5978e-30	2.05477	8.89914e-42	Common	YES
ENSG00000173193	PARP14	1.36952	1.77114e-10	1.83234	4.55376e-18	Common	YES
ENSG00000173273	TNKS	1.14961	1.40125e-09	1.57079	4.23612e-17	Common	YES
ENSG00000173281	PPP1R3B	1.51157	9.56819e-11	1.80652	6.41851e-15	Common	YES
ENSG00000173327	MAP3K11	1.46642	7.78915e-10	1.57089	2.84041e-11	Common	YES
ENSG00000173334	TRIB1	1.28173	8.68617e-13	1.78298	5.76883e-23	Common	YES
ENSG00000173402	DAG1	1.52738	0.000183516	1.5466	0.000129114	Common	YES
ENSG00000173442	EHBP1L1	1.79605	3.07359e-16	2.15161	4.90167e-23	Common	YES
ENSG00000173473	SMARCC1	1.52837	3.81974e-15	1.59172	1.60179e-16	Common	YES
ENSG00000173546	CSPG4	1.26677	1.44796e-05	2.29799	1.12028e-15	Common	YES
ENSG00000173548	SNX33	1.45939	2.24115e-26	1.66492	3.67935e-34	Common	YES
ENSG00000173575	CHD2	1.02406	1.58866e-08	1.35723	2.47718e-14	Common	YES
ENSG00000173599	PC	1.83333	1.78073e-15	2.19386	7.34566e-22	Common	YES
ENSG00000173692	PSMD1	1.76353	3.42749e-09	2.09831	9.74328e-13	Common	YES
ENSG00000173706	HEG1	1.05299	0.000960204	1.64775	7.48673e-08	Common	YES
ENSG00000173757	STAT5B	1.40308	2.98367e-16	1.50794	8.7179e-19	Common	YES
ENSG00000173786	CNP	1.30989	2.41734e-27	1.52391	6.24132e-37	Common	YES
ENSG00000173801	JUP	1.15699	7.29562e-05	1.51054	1.42021e-07	Common	YES
ENSG00000173848	NET1	1.06038	1.06005e-12	1.90595	9.12408e-39	Common	YES
ENSG00000173894	CBX2	1.77801	1.14196e-30	1.96316	3.4586e-37	Common	YES
ENSG00000173898	SPTBN2	1.83467	0.00304608	1.49407	0.0161642	Common	YES
ENSG00000174010	KLHL15	1.37047	4.4265e-08	1.29331	2.00032e-07	Common	YES
ENSG00000174137	FAM53A	1.00855	0.00233858	1.41366	1.09563e-05	Common	YES
ENSG00000174151	CYB561D1	1.53886	2.06642e-09	1.98948	5.3534e-15	Common	YES
ENSG00000174197	MGA	1.24693	1.24649e-09	1.87701	1.54422e-20	Common	YES
ENSG00000174231	PRPF8	1.76629	8.766e-11	2.65434	2.93057e-23	Common	YES
ENSG00000174233	ADCY6	1.13575	9.84386e-06	2.13225	1.67239e-17	Common	YES
ENSG00000174243	DDX23	1.52564	6.8544e-30	1.22121	8.77019e-20	Common	YES
ENSG00000174306	ZHX3	1.34294	4.53995e-24	1.42204	4.30023e-27	Common	YES
ENSG00000174373	RALGAPA1	1.15881	8.64226e-08	1.29899	1.32872e-09	Common	YES
ENSG00000174437	ATP2A2	1.20146	1.8876e-06	1.62656	4.13207e-11	Common	YES
ENSG00000174529	TMEM81	1.05991	0.0142314	1.96137	9.96682e-06	Common	YES
ENSG00000174579	MSL2	1.35893	4.2237e-29	1.48032	1.64481e-34	Common	YES
ENSG00000174586	ZNF497	1.06526	1.07591e-08	1.55695	1.6725e-16	Common	YES
ENSG00000174705	SH3PXD2B	1.38588	2.14762e-20	1.92423	4.14658e-38	Common	YES
ENSG00000174738	NR1D2	1.50318	2.2344e-18	1.08468	3.22923e-10	Common	YES
ENSG00000174945	AMZ1	1.40329	1.24839e-05	2.44801	4.81227e-14	Common	YES
ENSG00000174951	FUT1	1.72901	8.89338e-13	1.47517	5.25712e-10	Common	YES
ENSG00000174989	FBXW8	1.27934	2.86546e-30	1.53834	4.17214e-43	Common	YES
ENSG00000175040	CHST2	1.14568	1.43093e-16	1.43909	1.15549e-25	Common	YES
ENSG00000175048	ZDHHC14	1.3718	4.02863e-10	1.42528	6.09876e-11	Common	YES
ENSG00000175054	ATR	1.05864	2.30428e-05	1.83276	3.75307e-14	Common	YES
ENSG00000175073	VCPIP1	1.14343	5.49662e-10	1.58821	2.16002e-18	Common	YES
ENSG00000175166	PSMD2	1.55486	6.1489e-22	2.01446	2.00182e-36	Common	YES
ENSG00000175215	CTDSP2	1.3003	5.34743e-10	1.5559	5.00144e-14	Common	YES
ENSG00000175216	CKAP5	1.40039	2.08199e-05	1.82112	1.4308e-08	Common	YES
ENSG00000175221	MED16	1.51135	7.11658e-20	1.73838	3.43862e-26	Common	YES
ENSG00000175352	NRIP3	1.17728	3.67806e-15	1.20277	5.92753e-16	Common	YES
ENSG00000175467	SART1	1.88419	6.4966e-27	1.84663	3.79123e-26	Common	YES
ENSG00000175662	TOM1L2	1.56582	1.17351e-35	1.88285	2.60892e-51	Common	YES
ENSG00000175727	MLXIP	1.37474	1.34374e-14	1.5976	1.54134e-19	Common	YES
ENSG00000175866	BAIAP2	1.04899	1.163e-11	1.37527	2.78651e-19	Common	YES
ENSG00000175931	UBE2O	1.99049	3.09785e-20	2.54675	1.48973e-32	Common	YES
ENSG00000175970	UNC119B	1.30199	4.26552e-17	1.35394	1.37067e-18	Common	YES
ENSG00000176020	AMIGO3	1.04767	0.0118112	1.90625	2.67513e-06	Common	YES
ENSG00000176095	IP6K1	1.49864	5.57688e-16	1.71081	1.03603e-20	Common	YES
ENSG00000176248	ANAPC2	1.15585	1.60177e-05	1.4725	2.28205e-08	Common	YES
ENSG00000176619	LMNB2	1.92237	1.95467e-39	2.37916	2.50981e-60	Common	YES
ENSG00000176624	MEX3C	1.24564	3.22534e-17	1.00308	9.74053e-12	Common	YES
ENSG00000176678	FOXL1	1.26542	4.06974e-16	1.31008	2.2248e-17	Common	YES
ENSG00000176749	CDK5R1	1.64895	2.2326e-10	1.96275	2.71304e-14	Common	YES
ENSG00000176834	VSIG10	1.33624	1.08538e-33	1.42921	1.49975e-38	Common	YES
ENSG00000176853	FAM91A1	1.19819	1.18645e-25	1.1854	2.25561e-25	Common	YES
ENSG00000176986	SEC24C	1.382	8.06437e-22	1.9969	1.15179e-44	Common	YES
ENSG00000176994	SMCR8	2.05709	1.21029e-41	2.35782	2.12616e-54	Common	YES
ENSG00000177000	MTHFR	1.46647	5.65274e-17	1.96438	4.80913e-29	Common	YES
ENSG00000177051	FBXO46	1.10325	1.05041e-07	1.26967	5.47684e-10	Common	YES
ENSG00000177084	POLE	1.15331	3.29374e-09	2.10474	3.29301e-28	Common	YES
ENSG00000177106	EPS8L2	1.35014	3.09867e-09	1.46072	9.42815e-11	Common	YES
ENSG00000177119	ANO6	1.34906	9.5903e-12	1.25274	2.08859e-10	Common	YES
ENSG00000177169	ULK1	1.02664	1.55526e-07	1.51378	3.73763e-15	Common	YES
ENSG00000177283	FZD8	1.22212	3.77458e-05	2.13025	2.75544e-13	Common	YES
ENSG00000177302	TOP3A	1.66755	6.8747e-42	2.17401	1.45045e-70	Common	YES
ENSG00000177303	CASKIN2	1.83456	2.04713e-12	2.06536	1.35572e-15	Common	YES
ENSG00000177311	ZBTB38	1.15101	6.49518e-19	1.20126	1.01253e-20	Common	YES
ENSG00000177469	CAVIN1	1.84332	2.45983e-33	2.0037	1.50407e-39	Common	YES
ENSG00000177479	ARIH2	1.15607	5.84134e-18	1.22003	4.32877e-20	Common	YES
ENSG00000177548	RABEP2	1.07111	4.87937e-09	1.08431	2.3513e-09	Common	YES
ENSG00000177602	HASPIN	1.52289	4.48559e-35	1.34652	4.30399e-28	Common	YES
ENSG00000177606	JUN	1.96314	1.00355e-22	2.24915	9.2584e-30	Common	YES
ENSG00000177613	CSTF2T	2.52124	9.04522e-22	1.98535	4.22304e-14	Common	YES
ENSG00000177675	CD163L1	1.50535	5.57406e-17	1.45339	4.16709e-16	Common	YES
ENSG00000177731	FLII	2.00942	2.91958e-45	2.33203	4.53138e-61	Common	YES
ENSG00000177733	HNRNPA0	2.08061	3.40187e-39	1.6165	2.35347e-24	Common	YES
ENSG00000178104	PDE4DIP	1.79115	2.2966e-65	1.95809	2.50377e-78	Common	YES
ENSG00000178229	ZNF543	1.48997	1.20596e-11	1.64002	5.86446e-14	Common	YES
ENSG00000178252	WDR6	1.62354	5.15223e-23	2.40135	2.27735e-49	Common	YES
ENSG00000178409	BEND3	1.78442	9.10589e-23	2.06366	1.0573e-29	Common	YES
ENSG00000178502	KLHL11	2.02377	3.83474e-15	1.59818	4.50444e-10	Common	YES
ENSG00000178685	PARP10	1.15773	1.26953e-06	1.68154	5.63272e-13	Common	YES
ENSG00000178764	ZHX2	1.83326	4.67421e-15	1.80214	9.11838e-15	Common	YES
ENSG00000178814	OPLAH	1.26503	0.0379901	2.95622	6.49622e-07	Common	YES
ENSG00000178878	APOLD1	1.62957	6.2953e-11	1.4618	3.9037e-09	Common	YES
ENSG00000178921	PFAS	2.111	6.69285e-12	2.84275	6.292e-21	Common	YES
ENSG00000178950	GAK	1.79726	5.08699e-27	1.93275	2.46639e-31	Common	YES
ENSG00000178951	ZBTB7A	1.1613	1.25686e-07	1.20675	2.87546e-08	Common	YES
ENSG00000178971	CTC1	1.12634	1.85161e-11	1.69744	2.56578e-24	Common	YES
ENSG00000179051	RCC2	2.09207	1.83142e-57	2.25427	5.13633e-67	Common	YES
ENSG00000179094	PER1	1.18493	5.9678e-08	1.59518	1.44714e-13	Common	YES
ENSG00000179195	ZNF664	1.63977	3.59605e-15	1.0061	1.87088e-06	Common	YES
ENSG00000179277	MEIS3P1	1.30826	1.16132e-06	1.17585	1.14981e-05	Common	YES
ENSG00000179295	PTPN11	1.52409	2.61784e-27	1.25619	4.17157e-19	Common	YES
ENSG00000179314	WSCD1	1.38279	0.0210488	2.3193	0.000212382	Common	YES
ENSG00000179361	ARID3B	1.3625	7.96762e-07	1.9627	6.51179e-13	Common	YES
ENSG00000179409	GEMIN4	1.74803	5.03368e-24	2.19729	1.27571e-37	Common	YES
ENSG00000179431	FJX1	1.27664	4.81692e-13	1.73931	1.58434e-23	Common	YES
ENSG00000179562	GCC1	1.51732	1.35328e-43	1.56625	1.11603e-46	Common	YES
ENSG00000179583	CIITA	1.66137	5.27042e-21	2.18138	1.7584e-35	Common	YES
ENSG00000179611	DGKZP1	1.19982	0.00535037	1.11039	0.00978043	Common	YES
ENSG00000179627	ZBTB42	1.43111	7.10267e-08	1.5282	6.31382e-09	Common	YES
ENSG00000179832	MROH1	1.28305	3.29675e-17	1.58238	1.15358e-25	Common	YES
ENSG00000179889	PDXDC1	1.00641	4.23155e-24	1.1074	3.6081e-29	Common	YES
ENSG00000179981	TSHZ1	1.04061	2.16929e-08	1.58784	7.7667e-18	Common	YES
ENSG00000180035	ZNF48	2.45716	1.43468e-22	1.37981	4.78033e-08	Common	YES
ENSG00000180089	TMEM86B	1.13947	0.00166722	2.356	7.9708e-11	Common	YES
ENSG00000180447	GAS1	1.24816	9.93349e-24	2.06537	1.23448e-62	Common	YES
ENSG00000180530	NRIP1	1.13633	4.19575e-24	1.00608	2.34741e-19	Common	YES
ENSG00000180667	YOD1	1.03113	1.64351e-10	1.23629	1.02842e-14	Common	YES
ENSG00000180730	SHISA2	1.3751	1.50601e-22	1.81394	1.43967e-38	Common	YES
ENSG00000180764	PIPSL	1.50295	1.86017e-09	1.11063	6.30206e-06	Common	YES
ENSG00000180801	ARSJ	1.2986	1.48468e-19	1.13331	2.297e-15	Common	YES
ENSG00000180884	ZNF792	1.30549	7.67095e-07	1.46547	2.17772e-08	Common	YES
ENSG00000180900	SCRIB	2.27643	1.68214e-20	2.64223	1.81039e-27	Common	YES
ENSG00000180901	KCTD2	1.07713	2.84365e-09	1.8369	5.51949e-25	Common	YES
ENSG00000180917	CMTR2	1.23064	2.33046e-13	1.15315	5.1604e-12	Common	YES
ENSG00000181026	AEN	1.0371	7.89542e-16	1.06395	8.72763e-17	Common	YES
ENSG00000181035	SLC25A42	1.17803	2.98561e-08	1.53253	2.33254e-13	Common	YES
ENSG00000181090	EHMT1	1.7028	3.87614e-72	1.87265	2.39952e-87	Common	YES
ENSG00000181192	DHTKD1	1.52613	4.99334e-41	1.71409	1.06376e-51	Common	YES
ENSG00000181220	ZNF746	1.6311	3.59537e-44	1.98282	1.60011e-64	Common	YES
ENSG00000181222	POLR2A	1.35791	1.39369e-06	1.83485	2.49719e-11	Common	YES
ENSG00000181467	RAP2B	1.31125	7.67239e-19	1.78549	3.05008e-34	Common	YES
ENSG00000181555	SETD2	1.15396	7.72237e-15	1.25272	1.80671e-17	Common	YES
ENSG00000181588	MEX3D	1.51325	2.09208e-06	1.58816	4.78299e-07	Common	YES
ENSG00000181638	ZFP41	1.26974	3.48769e-12	1.5946	1.2157e-18	Common	YES
ENSG00000181789	COPG1	1.94123	2.94145e-21	1.69039	1.46092e-16	Common	YES
ENSG00000181894	ZNF329	1.49326	0.0126041	1.48458	0.012606	Common	YES
ENSG00000182013	PNMA8A	1.71012	1.37007e-07	1.04089	0.00124244	Common	YES
ENSG00000182022	CHST15	1.02835	5.18306e-13	1.28632	8.33132e-20	Common	YES
ENSG00000182095	TNRC18	1.02151	0.00016511	2.01268	1.01325e-14	Common	YES
ENSG00000182150	ERCC6L2	1.2265	9.52281e-09	1.01687	2.01494e-06	Common	YES
ENSG00000182179	UBA7	1.27788	3.57014e-11	2.29629	4.84279e-33	Common	YES
ENSG00000182253	SYNM	1.48951	1.24909e-05	2.05806	9.01947e-10	Common	YES
ENSG00000182318	ZSCAN22	1.04132	7.45017e-08	1.6942	8.85621e-19	Common	YES
ENSG00000182446	NPLOC4	1.47819	5.78929e-34	1.73876	5.84787e-47	Common	YES
ENSG00000182473	EXOC7	1.41208	6.10649e-33	1.70706	6.04672e-48	Common	YES
ENSG00000182541	LIMK2	1.07651	5.12869e-22	1.3954	4.90574e-36	Common	YES
ENSG00000182580	EPHB3	1.17664	1.07504e-06	1.59223	2.44752e-11	Common	YES
ENSG00000182606	TRAK1	1.48634	1.73642e-19	1.50894	2.92336e-20	Common	YES
ENSG00000182670	TTC3	1.32564	2.49577e-18	1.00479	4.07719e-11	Common	YES
ENSG00000182827	ACBD3	1.46795	1.46002e-26	1.03902	4.80443e-14	Common	YES
ENSG00000182872	RBM10	1.47801	1.68624e-28	1.58484	7.07761e-33	Common	YES
ENSG00000182957	SPATA13	1.33497	5.96581e-19	2.02535	1.97213e-41	Common	YES
ENSG00000183020	AP2A2	1.25697	6.88913e-19	1.46184	2.53261e-25	Common	YES
ENSG00000183054	RGPD6	1.91876	3.36956e-05	1.33742	0.00462831	Common	YES
ENSG00000183186	C2CD4C	2.25867	1.77265e-05	2.54823	1.6387e-06	Common	YES
ENSG00000183260	ABHD16B	2.47732	0.00567314	2.26853	0.0112919	Common	YES
ENSG00000183337	BCOR	1.39076	1.79555e-09	2.04261	3.29249e-19	Common	YES
ENSG00000183421	RIPK4	2.47225	8.30917e-09	2.93553	1.93937e-11	Common	YES
ENSG00000183458	PKD1P3	1.80117	4.74796e-06	2.26016	4.83088e-09	Common	YES
ENSG00000183530	PRR14L	1.43959	3.87013e-27	1.71249	5.01538e-38	Common	YES
ENSG00000183579	ZNRF3	1.44591	6.84947e-15	1.72585	8.1822e-21	Common	YES
ENSG00000183624	HMCES	1.02003	2.10516e-29	1.13296	2.79768e-36	Common	YES
ENSG00000183655	KLHL25	1.81176	4.25612e-16	1.45766	4.72902e-11	Common	YES
ENSG00000183723	CMTM4	1.13466	9.48109e-16	1.74905	1.0939e-34	Common	YES
ENSG00000183741	CBX6	1.55851	3.94085e-15	2.2929	9.10131e-32	Common	YES
ENSG00000183751	TBL3	1.4746	1.45854e-16	1.62259	4.86634e-20	Common	YES
ENSG00000183762	KREMEN1	1.93938	2.60584e-14	1.57377	3.9979e-10	Common	YES
ENSG00000183808	RBM12B	1.20193	6.89011e-07	1.14099	2.11511e-06	Common	YES
ENSG00000183826	BTBD9	1.52232	7.61126e-19	2.11046	1.45437e-34	Common	YES
ENSG00000183853	KIRREL1	1.3707	1.68936e-08	1.75071	2.42869e-13	Common	YES
ENSG00000183856	IQGAP3	1.13027	3.36604e-06	1.91514	5.72133e-16	Common	YES
ENSG00000183864	TOB2	1.14178	9.5879e-23	1.43096	2.5521e-35	Common	YES
ENSG00000183876	ARSI	1.1962	0.000100519	1.26414	3.18115e-05	Common	YES
ENSG00000183935	HTR7P1	1.10397	0.000134633	1.50654	1.05395e-07	Common	YES
ENSG00000183963	SMTN	1.77849	1.54639e-11	2.05732	2.92921e-15	Common	YES
ENSG00000183979	NPB	2.76208	8.17192e-05	1.61932	0.0208396	Common	YES
ENSG00000184014	DENND5A	1.90031	4.24012e-33	1.93872	1.02594e-34	Common	YES
ENSG00000184056	VPS33B	1.50197	7.3386e-25	2.11887	3.52936e-47	Common	YES
ENSG00000184110	EIF3C	1.41661	7.50516e-07	1.20731	2.54443e-05	Common	YES
ENSG00000184254	ALDH1A3	1.79527	3.4147e-39	1.27304	1.29732e-20	Common	YES
ENSG00000184363	PKP3	1.0869	1.53598e-07	1.25541	8.0497e-10	Common	YES
ENSG00000184432	COPB2	1.27515	2.39424e-05	1.01012	0.000922971	Common	YES
ENSG00000184481	FOXO4	1.43025	1.79643e-07	1.36839	4.87144e-07	Common	YES
ENSG00000184557	SOCS3	1.3909	3.55851e-10	2.17388	1.51619e-23	Common	YES
ENSG00000184619	KRBA2	1.24586	6.2799e-07	1.69947	6.01598e-12	Common	YES
ENSG00000184634	MED12	2.001	1.7509e-15	2.21506	6.94818e-19	Common	YES
ENSG00000184640	SEPTIN9	1.47641	1.54324e-15	1.19441	1.14681e-10	Common	YES
ENSG00000184675	AMER1	2.04074	0.000118383	2.19739	3.22552e-05	Common	YES
ENSG00000184677	ZBTB40	1.64154	5.49302e-15	2.0493	8.91495e-23	Common	YES
ENSG00000184792	OSBP2	1.36688	3.40062e-15	1.33934	8.18004e-15	Common	YES
ENSG00000184916	JAG2	1.39289	0.00109263	2.25164	7.89293e-08	Common	YES
ENSG00000184922	FMNL1	1.26898	1.26446e-17	1.55508	4.32254e-26	Common	YES
ENSG00000184985	SORCS2	1.93011	0.0168841	1.74667	0.0292992	Common	YES
ENSG00000185024	BRF1	1.58555	4.00346e-19	1.81353	7.76168e-25	Common	YES
ENSG00000185033	SEMA4B	1.04113	0.000646527	1.07283	0.000375189	Common	YES
ENSG00000185163	DDX51	1.43708	1.80001e-25	1.65234	1.80317e-33	Common	YES
ENSG00000185215	TNFAIP2	1.36742	2.55361e-10	1.63821	1.71681e-14	Common	YES
ENSG00000185219	ZNF445	1.46961	1.23208e-35	1.8654	1.67769e-55	Common	YES
ENSG00000185252	ZNF74	1.22218	9.24713e-10	1.11269	2.13513e-08	Common	YES
ENSG00000185453	ZSWIM9	1.15657	7.05686e-08	1.6	3.91203e-14	Common	YES
ENSG00000185504	FAAP100	1.42755	1.8324e-11	1.18313	2.60691e-08	Common	YES
ENSG00000185670	ZBTB3	1.16181	7.44117e-11	1.0171	1.0073e-08	Common	YES
ENSG00000185722	ANKFY1	2.08139	8.6198e-29	2.5148	8.67157e-42	Common	YES
ENSG00000185728	YTHDF3	1.14524	4.22321e-14	1.20842	9.40198e-16	Common	YES
ENSG00000185730	ZNF696	1.56479	2.26878e-14	1.63445	9.84002e-16	Common	YES
ENSG00000185900	POMK	1.0678	0.000679907	1.0051	0.00130408	Common	YES
ENSG00000185950	IRS2	1.11922	1.39852e-13	1.64208	4.61744e-28	Common	YES
ENSG00000185963	BICD2	1.66428	1.92794e-19	1.41036	1.92725e-14	Common	YES
ENSG00000185989	RASA3	1.66762	1.74641e-32	1.71042	2.0289e-34	Common	YES
ENSG00000186111	PIP5K1C	1.63212	5.45363e-13	1.36562	1.56764e-09	Common	YES
ENSG00000186174	BCL9L	1.19098	1.39531e-07	1.44446	1.00043e-10	Common	YES
ENSG00000186185	KIF18B	1.27599	9.67974e-13	1.45965	1.63489e-16	Common	YES
ENSG00000186193	SAPCD2	1.59337	7.57701e-12	1.5243	4.54069e-11	Common	YES
ENSG00000186260	MRTFB	1.20378	1.1536e-11	1.19289	1.29181e-11	Common	YES
ENSG00000186326	RGS9BP	1.1281	0.0147115	1.143	0.0128324	Common	YES
ENSG00000186340	THBS2	1.00419	0.000922283	1.51573	2.65564e-07	Common	YES
ENSG00000186350	RXRA	1.55649	5.94114e-16	1.48091	1.0102e-14	Common	YES
ENSG00000186376	ZNF75D	1.61539	4.53993e-12	1.62388	2.50319e-12	Common	YES
ENSG00000186517	ARHGAP30	1.32402	2.47995e-05	1.86541	1.73569e-09	Common	YES
ENSG00000186532	SMYD4	1.30587	2.24273e-30	1.61356	8.53117e-46	Common	YES
ENSG00000186575	NF2	1.38406	4.83076e-20	1.94262	9.36566e-39	Common	YES
ENSG00000186591	UBE2H	1.44231	5.94599e-24	1.35453	1.77657e-21	Common	YES
ENSG00000186635	ARAP1	1.62584	4.31905e-32	2.22119	5.84942e-59	Common	YES
ENSG00000186638	KIF24	1.87983	6.42586e-31	1.73137	9.10268e-27	Common	YES
ENSG00000186704	DTX2P1	1.86068	8.30725e-05	1.1128	0.0184683	Common	YES
ENSG00000186716	BCR	1.95663	4.80226e-40	2.46132	9.1589e-63	Common	YES
ENSG00000186815	TPCN1	1.30339	1.64194e-12	1.5698	8.79279e-18	Common	YES
ENSG00000186918	ZNF395	1.13889	9.59332e-08	1.4505	4.6471e-12	Common	YES
ENSG00000186919	ZACN	1.88109	3.46614e-07	1.75663	1.72692e-06	Common	YES
ENSG00000186951	PPARA	1.01417	1.63664e-07	1.60442	3.1921e-17	Common	YES
ENSG00000187535	IFT140	1.85693	2.37755e-23	2.23821	2.38666e-33	Common	YES
ENSG00000187555	USP7	1.72135	5.23678e-31	1.57761	1.69359e-26	Common	YES
ENSG00000187583	PLEKHN1	1.29331	2.09661e-07	1.43034	7.36391e-09	Common	YES
ENSG00000187688	TRPV2	1.32258	1.94594e-07	1.25849	6.30886e-07	Common	YES
ENSG00000187720	THSD4	1.01964	1.39112e-05	1.38231	2.01534e-09	Common	YES
ENSG00000187800	PEAR1	1.07569	0.00148963	2.03572	5.21431e-10	Common	YES
ENSG00000187908	DMBT1	1.57573	1.36223e-24	1.76895	6.37465e-31	Common	YES
ENSG00000187952	HS6ST1P1	2.24594	5.8896e-05	2.981	3.76854e-07	Common	YES
ENSG00000188013	MEIS3P2	1.11494	0.0013376	1.36154	7.15339e-05	Common	YES
ENSG00000188033	ZNF490	2.00334	1.65445e-12	1.54342	3.7166e-08	Common	YES
ENSG00000188070	ZFTA	1.56077	4.69867e-15	2.13702	4.85196e-27	Common	YES
ENSG00000188158	NHS	1.27023	1.79135e-05	1.4318	9.93942e-07	Common	YES
ENSG00000188352	FOCAD	1.88473	3.12273e-18	2.68555	5.34069e-36	Common	YES
ENSG00000188522	FAM83G	2.02875	1.45633e-22	2.30056	7.48801e-29	Common	YES
ENSG00000188549	CCDC9B	1.34603	2.89508e-17	2.12255	1.62506e-41	Common	YES
ENSG00000188554	NBR1	1.65602	9.95192e-37	1.2703	2.46836e-22	Common	YES
ENSG00000188559	RALGAPA2	1.44889	8.60886e-11	2.30168	8.70345e-25	Common	YES
ENSG00000188566	NDOR1	1.82999	6.28427e-20	1.94961	1.16399e-22	Common	YES
ENSG00000188636	RTL6	1.86669	1.37418e-23	1.97468	1.66603e-26	Common	YES
[truncated: 20,710 more rows]

## Sheet: eIF2A-IP-MelSTR
		eIF2A IP vs IgG control		eIF2A IP vs Input control
ensembl_gene	hgnc_symbol	log2FoldChange	padj	log2FoldChange	padj	IP enriched	eIF2A target
ENSG00000001167	NFYA	1.91454	1.83725e-45	1.79859	1.10042e-40	Common	YES
ENSG00000001629	ANKIB1	1.5911	2.06653e-26	1.14772	1.77527e-14	Common	YES
ENSG00000002822	MAD1L1	1.19526	9.10941e-10	1.23797	1.68672e-10	Common	YES
ENSG00000003393	ALS2	1.93477	1.8519e-66	1.98814	1.62011e-70	Common	YES
ENSG00000003402	CFLAR	1.18223	2.03559e-31	1.5132	1.64828e-50	Common	YES
ENSG00000004139	SARM1	1.15716	5.19792e-09	1.79864	4.64158e-20	Common	YES
ENSG00000004487	KDM1A	1.38576	1.0541e-25	1.19741	1.18528e-19	Common	YES
ENSG00000004766	VPS50	1.29541	1.2024e-07	1.52453	2.90852e-10	Common	YES
ENSG00000005007	UPF1	2.35548	4.12738e-21	3.25642	1.68934e-39	Common	YES
ENSG00000005100	DHX33	2.22496	3.39621e-49	2.17722	1.47382e-47	Common	YES
ENSG00000005156	LIG3	1.27086	7.23332e-27	1.6781	1.21352e-45	Common	YES
ENSG00000005339	CREBBP	2.11095	1.2098e-47	2.25326	1.82733e-54	Common	YES
ENSG00000005379	TSPOAP1	1.82576	0.024509	2.43393	0.00340821	Common	YES
ENSG00000005810	MYCBP2	1.9115	1.30345e-40	2.29727	3.0738e-58	Common	YES
ENSG00000005889	ZFX	1.31891	2.13213e-30	1.92257	4.75512e-63	Common	YES
ENSG00000006125	AP2B1	2.13615	1.85465e-17	2.06544	1.53927e-16	Common	YES
ENSG00000006432	MAP3K9	1.57578	6.87829e-06	2.47606	1.02957e-12	Common	YES
ENSG00000006459	KDM7A	1.03165	0.026403	1.44062	0.00157162	Common	YES
ENSG00000006607	FARP2	1.72441	2.71923e-19	2.19036	1.40873e-30	Common	YES
ENSG00000006744	ELAC2	1.78732	7.2421e-22	2.00448	2.05024e-27	Common	YES
ENSG00000006756	ARSD	1.05034	0.0032601	1.14848	0.00116662	Common	YES
ENSG00000007202	BLTP2	2.2951	1.02698e-50	2.63502	8.07505e-67	Common	YES
ENSG00000007545	CRAMP1	1.62598	2.09364e-23	2.67836	3.06729e-60	Common	YES
ENSG00000007923	DNAJC11	1.23067	7.9703e-29	1.18339	5.61888e-27	Common	YES
ENSG00000007968	E2F2	1.82826	2.32538e-18	2.30854	1.92134e-28	Common	YES
ENSG00000008083	JARID2	1.9233	1.7198e-40	2.62236	3.4163e-73	Common	YES
ENSG00000008086	CDKL5	1.16586	1.19365e-06	1.60175	1.51981e-11	Common	YES
ENSG00000008256	CYTH3	1.15892	2.02694e-12	1.55062	1.8035e-21	Common	YES
ENSG00000008294	SPAG9	1.46979	5.81111e-19	1.38681	3.63249e-17	Common	YES
ENSG00000008441	NFIX	1.10297	7.02456e-08	1.46217	3.73817e-13	Common	YES
ENSG00000008513	ST3GAL1	1.6394	1.41122e-13	2.11848	1.19633e-21	Common	YES
ENSG00000008710	PKD1	1.45522	1.47617e-07	2.42446	4.47793e-19	Common	YES
ENSG00000008853	RHOBTB2	1.62931	1.35273e-20	2.33073	6.0028e-41	Common	YES
ENSG00000009335	UBE3C	1.50807	3.50844e-29	1.46528	7.63598e-28	Common	YES
ENSG00000009413	REV3L	1.39508	1.5818e-28	1.37093	8.01564e-28	Common	YES
ENSG00000009780	FAM76A	1.6565	9.68432e-22	1.31586	2.12143e-14	Common	YES
ENSG00000009954	BAZ1B	1.5595	1.05897e-16	1.90134	1.81902e-24	Common	YES
ENSG00000010165	METTL13	1.19278	2.1088e-31	1.62093	9.22931e-57	Common	YES
ENSG00000010292	NCAPD2	1.67729	9.18558e-12	2.31067	1.63848e-21	Common	YES
ENSG00000010322	NISCH	1.02655	2.16455e-15	1.89837	6.54137e-49	Common	YES
ENSG00000010818	HIVEP2	1.99332	5.45938e-37	2.34561	1.47281e-50	Common	YES
ENSG00000011007	ELOA	1.54419	2.28392e-37	1.22739	2.89817e-24	Common	YES
ENSG00000011114	BTBD7	1.09551	2.32148e-17	2.15035	3.60285e-63	Common	YES
ENSG00000011275	RNF216	1.69055	3.5992e-72	1.71779	5.52092e-75	Common	YES
ENSG00000011376	LARS2	1.736	6.60459e-13	2.01526	4.05914e-17	Common	YES
ENSG00000011405	PIK3C2A	1.38476	1.28812e-13	1.36825	1.90625e-13	Common	YES
ENSG00000011454	RABGAP1	1.2398	3.73022e-14	1.81087	4.75738e-29	Common	YES
ENSG00000011523	CEP68	1.37333	1.55253e-17	1.23834	1.20367e-14	Common	YES
ENSG00000012048	BRCA1	1.65143	1.35106e-16	1.28436	1.39246e-10	Common	YES
ENSG00000012232	EXTL3	1.71609	1.13389e-14	2.24851	1.94016e-24	Common	YES
ENSG00000012817	KDM5D	1.5768	1.63694e-19	2.44076	1.85897e-44	Common	YES
ENSG00000013016	EHD3	1.08613	8.96213e-13	1.52551	3.57455e-24	Common	YES
ENSG00000013364	MVP	2.35548	4.11503e-23	2.59958	4.03273e-28	Common	YES
ENSG00000013503	POLR3B	1.57489	1.01386e-06	1.92915	1.24571e-09	Common	YES
ENSG00000013619	MAMLD1	1.16686	4.39724e-18	1.1787	1.35099e-18	Common	YES
ENSG00000013810	TACC3	1.36118	4.42349e-30	1.49831	1.8293e-36	Common	YES
ENSG00000014138	POLA2	1.42252	5.0038e-19	1.41889	4.21394e-19	Common	YES
ENSG00000014164	ZC3H3	1.31797	1.01974e-14	1.53685	9.65308e-20	Common	YES
ENSG00000014216	CAPN1	1.27355	1.12669e-12	1.70905	4.21439e-22	Common	YES
ENSG00000015532	XYLT2	1.8275	1.1981e-12	2.64302	3.73676e-25	Common	YES
ENSG00000018408	WWTR1	1.55867	2.54525e-49	1.19456	9.67536e-30	Common	YES
ENSG00000018699	TTC27	1.31375	1.45396e-07	1.23215	7.5987e-07	Common	YES
ENSG00000019144	PHLDB1	1.71146	9.38892e-33	2.07768	6.5699e-48	Common	YES
ENSG00000019485	PRDM11	1.37375	0.000401572	1.08583	0.0054826	Common	YES
ENSG00000019995	ZRANB1	1.37231	5.43113e-18	1.28325	4.70161e-16	Common	YES
ENSG00000020181	ADGRA2	2.32734	1.43443e-21	2.02219	7.89347e-17	Common	YES
ENSG00000020633	RUNX3	1.08991	0.000373082	1.1504	0.000151748	Common	YES
ENSG00000021762	OSBPL5	1.78887	4.06802e-15	2.30086	2.29967e-24	Common	YES
ENSG00000021776	AQR	1.11691	0.000473263	1.76475	1.12696e-08	Common	YES
ENSG00000021826	CPS1	1.71735	1.23392e-26	2.1731	1.00676e-41	Common	YES
ENSG00000024048	UBR2	1.35066	5.2248e-08	1.74803	8.76764e-13	Common	YES
ENSG00000025293	PHF20	1.18712	1.3204e-20	1.1805	1.45463e-20	Common	YES
ENSG00000025800	KPNA6	1.89607	6.9341e-38	2.36626	1.15318e-58	Common	YES
ENSG00000027001	MIPEP	1.02	9.23709e-08	1.60706	9.42957e-18	Common	YES
ENSG00000028137	TNFRSF1B	1.06234	1.46249e-11	1.56114	1.10019e-23	Common	YES
ENSG00000028310	BRD9	1.38825	2.47557e-39	1.62092	2.87221e-53	Common	YES
ENSG00000029364	SLC39A9	1.14297	3.22052e-15	1.27259	9.83272e-19	Common	YES
ENSG00000029534	ANK1	2.18729	1.74232e-08	1.71496	9.2413e-06	Common	YES
ENSG00000030066	NUP160	1.41258	1.07483e-08	2.1872	1.86969e-19	Common	YES
ENSG00000031081	ARHGAP31	2.11385	4.46277e-18	2.35171	3.91105e-22	Common	YES
ENSG00000031823	RANBP3	1.32373	1.29041e-20	1.28635	1.01379e-19	Common	YES
ENSG00000032444	PNPLA6	1.79754	2.99359e-14	2.08817	6.88001e-19	Common	YES
ENSG00000033050	ABCF2	1.11255	9.44939e-07	1.47881	3.1447e-11	Common	YES
ENSG00000033178	UBA6	1.37092	6.46351e-09	1.40154	2.31752e-09	Common	YES
ENSG00000033327	GAB2	1.57202	9.2318e-06	1.85875	1.21546e-07	Common	YES
ENSG00000034152	MAP2K3	1.00086	1.61247e-11	1.11371	3.92336e-14	Common	YES
ENSG00000035403	VCL	1.86676	5.68885e-06	2.36329	4.85935e-09	Common	YES
ENSG00000037474	NSUN2	1.30856	2.24416e-13	1.50043	2.19351e-17	Common	YES
ENSG00000038219	BOD1L1	1.38442	1.13143e-10	1.44728	1.12884e-11	Common	YES
ENSG00000038358	EDC4	1.98783	1.13476e-45	3.0202	3.50383e-103	Common	YES
ENSG00000038382	TRIO	1.85758	8.95462e-23	2.48492	6.40186e-40	Common	YES
ENSG00000038532	CLEC16A	1.78385	5.15611e-44	1.90098	4.60702e-50	Common	YES
ENSG00000039123	MTREX	1.11532	0.000765044	1.0145	0.00232176	Common	YES
ENSG00000040199	PHLPP2	1.98905	6.51514e-35	2.32648	4.13984e-47	Common	YES
ENSG00000040933	INPP4A	1.81566	7.68387e-61	2.21888	3.13158e-89	Common	YES
ENSG00000041802	LSG1	1.62948	2.86792e-09	1.51155	3.34206e-08	Common	YES
ENSG00000041982	TNC	1.40086	9.47572e-14	1.86765	1.36064e-23	Common	YES
ENSG00000043143	JADE2	1.22609	7.57456e-17	1.59748	7.80207e-28	Common	YES
ENSG00000044090	CUL7	2.31595	1.60057e-34	3.17807	3.23674e-63	Common	YES
ENSG00000044115	CTNNA1	1.65623	2.29061e-08	1.82139	5.40523e-10	Common	YES
ENSG00000044446	PHKA2	1.64113	5.89021e-18	2.38172	4.12718e-35	Common	YES
ENSG00000047056	WDR37	1.78582	1.73585e-54	2.0627	7.36924e-72	Common	YES
ENSG00000047315	POLR2B	1.34422	6.68892e-10	1.72092	1.11869e-15	Common	YES
ENSG00000047365	ARAP2	1.65573	5.59319e-16	1.61857	1.71478e-15	Common	YES
ENSG00000047410	TPR	1.46078	0.00107148	1.25541	0.0054826	Common	YES
ENSG00000047578	KATNIP	1.54034	2.20448e-16	2.17591	3.86622e-31	Common	YES
ENSG00000047644	WWC3	2.09413	1.64004e-43	2.63913	1.22576e-68	Common	YES
ENSG00000047648	ARHGAP6	1.4576	1.14251e-06	1.29988	1.32765e-05	Common	YES
ENSG00000047849	MAP4	1.48226	1.01643e-25	2.02083	4.1519e-47	Common	YES
ENSG00000048471	SNX29	1.63568	1.05443e-28	2.06445	1.55163e-44	Common	YES
ENSG00000048707	VPS13D	1.91006	9.93695e-18	2.41237	1.17376e-27	Common	YES
ENSG00000049239	H6PD	2.14307	5.17702e-30	2.4332	2.04297e-38	Common	YES
ENSG00000049246	PER3	1.42601	1.48159e-18	1.65639	9.24327e-25	Common	YES
ENSG00000049618	ARID1B	1.91637	7.19132e-86	2.31489	1.04755e-124	Common	YES
ENSG00000049759	NEDD4L	1.34767	2.81584e-25	1.39549	3.17706e-27	Common	YES
ENSG00000050344	NFE2L3	1.47364	1.16245e-05	1.0677	0.00183795	Common	YES
ENSG00000051341	POLQ	1.35129	4.32836e-15	1.64506	6.12626e-22	Common	YES
ENSG00000051382	PIK3CB	1.11308	4.40566e-11	1.42003	1.94061e-17	Common	YES
ENSG00000052126	PLEKHA5	1.16562	2.50113e-32	1.33759	2.29e-42	Common	YES
ENSG00000052749	RRP12	1.93844	1.21634e-12	2.85332	3.27575e-26	Common	YES
ENSG00000052795	FNIP2	1.8223	4.1072e-30	2.22965	1.41045e-44	Common	YES
ENSG00000053254	FOXN3	1.97603	4.20299e-23	2.11797	1.58326e-26	Common	YES
ENSG00000054118	THRAP3	1.53128	2.66693e-07	1.97102	1.62009e-11	Common	YES
ENSG00000054523	KIF1B	1.77837	7.79604e-54	2.1347	3.14225e-77	Common	YES
ENSG00000054654	SYNE2	1.62784	3.85135e-11	2.08377	1.19575e-17	Common	YES
ENSG00000054690	PLEKHH1	1.83881	0.000164709	1.87264	0.000114521	Common	YES
ENSG00000054793	ATP9A	1.29767	3.42002e-05	2.34721	8.77615e-14	Common	YES
ENSG00000054965	FAM168A	1.54315	4.47955e-35	1.66949	4.57286e-41	Common	YES
ENSG00000055163	CYFIP2	1.74738	9.44811e-07	1.51943	1.7892e-05	Common	YES
ENSG00000055483	USP36	1.14976	1.28964e-31	1.57753	3.82013e-58	Common	YES
ENSG00000055609	KMT2C	1.5829	3.92819e-25	2.26481	3.26074e-50	Common	YES
ENSG00000055813	CCDC85A	2.37743	0.00996952	3.32458	0.00092575	Common	YES
ENSG00000056097	ZFR	1.42375	1.0681e-10	1.24209	1.77468e-08	Common	YES
ENSG00000056277	ZNF280C	1.03544	1.2883e-05	1.59506	6.68605e-12	Common	YES
ENSG00000056586	RC3H2	1.28531	2.07248e-16	1.73984	2.63765e-29	Common	YES
ENSG00000056736	IL17RB	1.20635	0.0110084	1.46596	0.001955	Common	YES
ENSG00000057704	TMCC3	1.36647	2.39009e-14	1.36677	1.74028e-14	Common	YES
ENSG00000058056	USP13	1.73625	8.21461e-59	1.75043	3.48702e-60	Common	YES
ENSG00000058063	ATP11B	1.43456	5.18316e-23	1.44545	1.53077e-23	Common	YES
ENSG00000058272	PPP1R12A	1.14872	1.11409e-05	1.54668	1.48953e-09	Common	YES
ENSG00000058453	CROCC	1.61887	5.91684e-17	2.52022	7.91466e-39	Common	YES
ENSG00000058668	ATP2B4	1.1258	3.58111e-07	1.60627	2.03251e-13	Common	YES
ENSG00000058673	ZC3H11A	1.37963	5.99147e-25	1.75119	1.01594e-39	Common	YES
ENSG00000059122	FLYWCH1	1.52192	6.4356e-19	1.93413	5.60118e-30	Common	YES
ENSG00000059145	UNKL	1.28987	4.97568e-18	1.38187	1.21522e-20	Common	YES
ENSG00000059378	PARP12	1.38022	2.31745e-35	1.16264	9.6754e-26	Common	YES
ENSG00000059573	ALDH18A1	1.37079	4.26529e-06	1.77867	1.19959e-09	Common	YES
ENSG00000059588	TARBP1	1.27191	2.37112e-20	2.1508	1.85552e-54	Common	YES
ENSG00000059758	CDK17	1.54981	1.27395e-39	1.53834	2.28651e-39	Common	YES
ENSG00000060069	CTDP1	1.62635	7.48108e-28	2.47666	7.52439e-63	Common	YES
ENSG00000060237	WNK1	2.19318	2.54408e-69	1.95734	5.95921e-56	Common	YES
ENSG00000060656	PTPRU	1.97102	7.2325e-06	1.64445	0.000164558	Common	YES
ENSG00000060982	BCAT1	1.17955	1.53033e-33	1.2475	1.17359e-37	Common	YES
ENSG00000061337	LZTS1	2.0602	7.94186e-57	3.16385	2.03836e-130	Common	YES
ENSG00000061987	MON2	1.34474	1.70227e-07	1.95588	9.45057e-15	Common	YES
ENSG00000062598	ELMO2	1.13522	4.91719e-18	1.32207	3.47324e-24	Common	YES
ENSG00000062650	WAPL	1.13126	7.30383e-17	1.24171	2.99309e-20	Common	YES
ENSG00000062822	POLD1	1.66852	3.52091e-25	2.21159	1.39024e-43	Common	YES
ENSG00000063046	EIF4B	1.4464	1.26857e-30	1.31515	9.66854e-26	Common	YES
ENSG00000063438	AHRR	1.81342	1.06078e-31	2.17439	2.87848e-45	Common	YES
ENSG00000063601	MTMR1	1.46105	3.53635e-26	1.75248	2.92665e-37	Common	YES
ENSG00000063660	GPC1	1.2	2.58764e-06	1.64306	5.50917e-11	Common	YES
ENSG00000064012	CASP8	1.04572	1.76397e-06	1.33196	5.95969e-10	Common	YES
ENSG00000064309	CDON	1.07277	1.53687e-05	2.15443	1.07219e-18	Common	YES
ENSG00000064313	TAF2	1.42485	3.53212e-43	1.43294	5.44504e-44	Common	YES
ENSG00000064393	HIPK2	1.41858	1.18678e-22	2.03488	1.38845e-45	Common	YES
ENSG00000064419	TNPO3	1.10465	5.0141e-20	1.79015	8.22985e-51	Common	YES
ENSG00000064651	SLC12A2	1.30361	0.000127553	1.66437	6.35934e-07	Common	YES
ENSG00000064703	DDX20	1.38202	1.00201e-08	1.55137	8.15998e-11	Common	YES
ENSG00000064932	SBNO2	2.00462	3.64184e-20	1.91207	1.27013e-18	Common	YES
ENSG00000064999	ANKS1A	1.67831	2.10708e-29	2.60948	7.43141e-68	Common	YES
ENSG00000065000	AP3D1	1.8395	3.80678e-49	1.756	3.07971e-45	Common	YES
ENSG00000065060	BLTP3A	1.80316	4.90011e-50	2.36475	2.35578e-82	Common	YES
ENSG00000065150	IPO5	1.30935	2.35224e-10	1.30252	2.34594e-10	Common	YES
ENSG00000065183	WDR3	1.45147	4.40489e-06	1.79774	7.32048e-09	Common	YES
ENSG00000065328	MCM10	1.39955	5.39638e-15	1.89799	8.3601e-27	Common	YES
ENSG00000065413	ANKRD44	1.07104	1.23355e-07	2.18152	4.11553e-27	Common	YES
ENSG00000065457	ADAT1	1.58479	8.2858e-27	1.77642	1.49051e-33	Common	YES
ENSG00000065526	SPEN	1.88238	1.45796e-31	2.32656	1.01766e-47	Common	YES
ENSG00000065534	MYLK	2.11555	2.18214e-75	2.59363	4.92394e-113	Common	YES
ENSG00000065613	SLK	1.24575	3.31899e-17	1.39784	1.52171e-21	Common	YES
ENSG00000065618	COL17A1	1.65176	8.26009e-08	2.00465	5.23525e-11	Common	YES
ENSG00000065883	CDK13	1.76251	4.84112e-26	2.03074	2.18717e-34	Common	YES
ENSG00000065923	SLC9A7	1.32654	1.64327e-07	1.47464	4.1091e-09	Common	YES
ENSG00000065970	FOXJ2	1.25405	3.75492e-15	1.76083	9.27607e-29	Common	YES
ENSG00000066044	ELAVL1	2.01561	1.9364e-77	2.16195	1.80598e-89	Common	YES
ENSG00000066084	DIP2B	1.86654	3.74152e-31	2.46757	3.16362e-53	Common	YES
ENSG00000066135	KDM4A	1.71733	6.83242e-37	2.71635	4.37448e-89	Common	YES
ENSG00000066629	EML1	1.53057	8.86992e-28	1.48087	2.56331e-26	Common	YES
ENSG00000066739	ATG2B	1.76643	2.258e-38	2.08836	6.95455e-53	Common	YES
ENSG00000066777	ARFGEF1	1.49061	6.5978e-18	1.95968	3.41651e-30	Common	YES
ENSG00000066827	ZFAT	2.26294	1.94964e-27	2.20452	2.1985e-26	Common	YES
ENSG00000066933	MYO9A	1.60246	7.88147e-27	2.04592	5.82516e-43	Common	YES
ENSG00000067048	DDX3Y	1.13873	2.02827e-10	1.20742	1.0947e-11	Common	YES
ENSG00000067057	PFKP	1.86943	1.15913e-21	1.22472	5.1636e-10	Common	YES
ENSG00000067177	PHKA1	1.61589	0.0123337	2.24819	0.00045363	Common	YES
ENSG00000067369	TP53BP1	2.03702	2.52355e-38	2.61276	1.7136e-62	Common	YES
ENSG00000067596	DHX8	2.02436	3.9602e-19	2.41735	6.47666e-27	Common	YES
ENSG00000067798	NAV3	1.49138	8.71157e-26	2.00541	1.72119e-45	Common	YES
ENSG00000067840	PDZD4	4.34937	5.4905e-07	1.77789	0.0209362	Common	YES
ENSG00000068024	HDAC4	2.07387	2.03646e-42	2.55414	3.78893e-63	Common	YES
ENSG00000068078	FGFR3	1.6436	0.00142929	1.40119	0.00672264	Common	YES
ENSG00000068097	HEATR6	1.24138	6.58989e-08	1.76326	6.83947e-15	Common	YES
ENSG00000068400	GRIPAP1	1.94987	1.42634e-39	2.48445	1.49365e-63	Common	YES
ENSG00000068650	ATP11A	1.42607	2.38002e-12	1.80779	3.50446e-19	Common	YES
ENSG00000068654	POLR1A	2.38408	2.82787e-22	2.76057	1.30226e-29	Common	YES
ENSG00000068724	TTC7A	1.38899	3.4268e-13	1.77524	6.30228e-21	Common	YES
ENSG00000068784	SRBD1	1.78268	8.70325e-11	1.73075	2.47294e-10	Common	YES
ENSG00000068878	PSME4	1.45135	1.02852e-22	1.89651	4.62349e-38	Common	YES
ENSG00000069020	MAST4	1.42926	8.76401e-14	2.62632	6.15689e-43	Common	YES
ENSG00000069248	NUP133	1.49319	1.29015e-06	1.94546	1.36561e-10	Common	YES
ENSG00000069424	KCNAB2	1.12628	8.66415e-09	1.59205	1.23878e-16	Common	YES
ENSG00000069702	TGFBR3	1.427	1.51583e-07	1.67572	4.73204e-10	Common	YES
ENSG00000069869	NEDD4	1.3313	6.61027e-14	1.0069	1.67566e-08	Common	YES
ENSG00000070018	LRP6	1.26379	1.46682e-09	1.52798	1.52562e-13	Common	YES
ENSG00000070047	PHRF1	2.32359	4.47402e-26	3.08232	3.34185e-45	Common	YES
ENSG00000070061	ELP1	1.90037	1.12701e-29	2.47244	2.15294e-49	Common	YES
ENSG00000070182	SPTB	1.84674	2.2019e-05	2.73848	3.25753e-10	Common	YES
ENSG00000070371	CLTCL1	1.99674	2.47771e-10	2.66913	1.95486e-17	Common	YES
ENSG00000070413	DGCR2	1.22204	2.42949e-08	2.05755	1.05075e-21	Common	YES
ENSG00000070476	ZXDC	1.91189	1.15373e-67	2.38038	9.9447e-103	Common	YES
ENSG00000070601	FRMPD1	2.04555	0.000993804	2.06662	0.000837138	Common	YES
ENSG00000070614	NDST1	1.83963	3.18522e-26	1.86038	5.30228e-27	Common	YES
ENSG00000070770	CSNK2A2	1.24643	1.34125e-20	1.47153	1.97178e-28	Common	YES
ENSG00000070778	PTPN21	1.98215	1.0751e-30	1.78391	1.9598e-25	Common	YES
ENSG00000070814	TCOF1	2.28984	9.64459e-30	2.37652	3.41305e-32	Common	YES
ENSG00000071054	MAP4K4	1.50484	2.52355e-38	1.86253	1.73292e-58	Common	YES
ENSG00000071242	RPS6KA2	1.56622	3.97227e-15	1.52458	1.60835e-14	Common	YES
ENSG00000071246	VASH1	1.79093	1.86949e-07	2.71689	1.44618e-15	Common	YES
ENSG00000071564	TCF3	1.22357	3.53881e-08	1.03093	3.69456e-06	Common	YES
ENSG00000071575	TRIB2	1.03479	1.02629e-11	1.69277	1.21743e-29	Common	YES
ENSG00000071794	HLTF	1.35211	5.89789e-06	1.19385	6.62986e-05	Common	YES
ENSG00000071894	CPSF1	2.04659	1.02834e-56	2.63095	7.91878e-93	Common	YES
ENSG00000072071	ADGRL1	1.37082	4.49896e-07	1.96272	4.80261e-13	Common	YES
ENSG00000072110	ACTN1	1.87394	5.95904e-15	1.83353	1.73688e-14	Common	YES
ENSG00000072121	ZFYVE26	1.85437	3.83095e-16	2.70028	1.48863e-32	Common	YES
ENSG00000072274	TFRC	1.163	2.14648e-07	1.39773	2.65024e-10	Common	YES
ENSG00000072310	SREBF1	1.19918	1.03313e-07	2.02994	2.97041e-20	Common	YES
ENSG00000072364	AFF4	2.02729	8.09889e-54	1.78373	2.33166e-42	Common	YES
ENSG00000072422	RHOBTB1	1.54141	3.17514e-15	1.61841	8.86267e-17	Common	YES
ENSG00000072501	SMC1A	1.52065	1.46509e-09	1.49587	2.24156e-09	Common	YES
ENSG00000072518	MARK2	1.80185	2.35874e-36	2.55859	3.26716e-72	Common	YES
ENSG00000072609	CHFR	1.0798	4.90591e-08	1.03827	1.39115e-07	Common	YES
ENSG00000072657	TRHDE	1.21012	8.88316e-06	1.6207	1.36624e-09	Common	YES
ENSG00000072736	NFATC3	1.72665	3.41602e-27	1.86594	8.96783e-32	Common	YES
ENSG00000072786	STK10	1.9539	2.4589e-40	2.42291	1.39908e-61	Common	YES
ENSG00000072803	FBXW11	1.09244	3.13997e-11	1.7638	1.17793e-27	Common	YES
ENSG00000072832	CRMP1	1.74205	1.88026e-06	2.19246	1.91484e-09	Common	YES
ENSG00000072840	EVC	1.82365	6.448e-32	2.07699	3.21682e-41	Common	YES
ENSG00000073008	PVR	1.57942	2.49557e-13	1.03088	2.37128e-06	Common	YES
ENSG00000073111	MCM2	2.03864	2.84494e-21	2.37273	1.26501e-28	Common	YES
ENSG00000073169	SELENOO	1.29719	1.07079e-12	1.56107	5.20223e-18	Common	YES
ENSG00000073331	ALPK1	1.20804	4.75111e-09	1.29715	2.33846e-10	Common	YES
ENSG00000073417	PDE8A	1.26707	4.6869e-25	1.01807	8.99582e-17	Common	YES
ENSG00000073464	CLCN4	1.78894	7.80588e-08	1.30771	9.42576e-05	Common	YES
ENSG00000073578	SDHA	1.06762	4.09015e-09	1.52002	1.59353e-17	Common	YES
ENSG00000073614	KDM5A	1.66163	1.13448e-35	2.21556	1.14463e-62	Common	YES
ENSG00000074047	GLI2	1.63018	1.22508e-23	2.56483	1.03689e-54	Common	YES
ENSG00000074054	CLASP1	1.94324	9.6485e-34	2.44064	1.19702e-52	Common	YES
ENSG00000074181	NOTCH3	1.85144	0.000462586	2.31857	9.4281e-06	Common	YES
ENSG00000074370	ATP2A3	1.35024	0.000533105	2.06792	1.17162e-07	Common	YES
ENSG00000074590	NUAK1	1.8145	6.42893e-16	2.24964	1.68963e-23	Common	YES
ENSG00000074603	DPP8	1.41668	3.07584e-30	1.58399	9.69961e-38	Common	YES
ENSG00000074657	ZNF532	1.70346	3.0914e-21	1.76227	8.04771e-23	Common	YES
ENSG00000074755	ZZEF1	2.13178	1.95527e-52	2.77752	5.9854e-87	Common	YES
ENSG00000075151	EIF4G3	1.22483	6.96047e-10	1.19719	1.3916e-09	Common	YES
ENSG00000075218	GTSE1	1.35827	2.89284e-48	1.51384	5.11958e-60	Common	YES
ENSG00000075240	GRAMD4	1.92664	3.04704e-12	2.35997	9.07601e-18	Common	YES
ENSG00000075292	ZNF638	1.2921	1.51499e-08	1.28522	1.50591e-08	Common	YES
ENSG00000075391	RASAL2	1.60166	7.48698e-33	2.24766	2.40404e-63	Common	YES
ENSG00000075407	ZNF37A	1.51051	2.73361e-19	1.24231	1.38418e-13	Common	YES
ENSG00000075420	FNDC3B	1.42348	2.32148e-17	2.10752	6.27863e-37	Common	YES
ENSG00000075426	FOSL2	1.02698	9.80341e-18	1.8434	7.29758e-55	Common	YES
ENSG00000075539	FRYL	1.07016	4.03968e-08	1.74992	5.87542e-20	Common	YES
ENSG00000075624	ACTB	1.24827	4.55305e-15	1.50212	1.66292e-21	Common	YES
ENSG00000075651	PLD1	1.12085	4.92777e-08	1.03676	4.19704e-07	Common	YES
ENSG00000075702	WDR62	1.27646	1.70606e-21	1.77482	2.22154e-40	Common	YES
ENSG00000075711	DLG1	1.11267	1.28335e-20	1.17917	3.38749e-23	Common	YES
ENSG00000075856	SART3	1.22945	1.25695e-09	1.45316	3.87653e-13	Common	YES
ENSG00000075945	KIFAP3	1.05898	0.00138027	1.32407	4.41311e-05	Common	YES
ENSG00000076003	MCM6	1.55367	1.59713e-10	1.62694	1.52086e-11	Common	YES
ENSG00000076321	KLHL20	1.41954	5.12239e-19	1.81172	2.64119e-30	Common	YES
ENSG00000076356	PLXNA2	1.47777	6.46821e-09	2.26589	5.04073e-19	Common	YES
ENSG00000076382	SPAG5	1.64829	4.78938e-28	1.80269	1.4635e-33	Common	YES
ENSG00000076555	ACACB	1.72062	1.42683e-07	2.35333	6.5387e-13	Common	YES
ENSG00000076641	PAG1	1.75139	8.47919e-29	1.83304	1.19787e-31	Common	YES
ENSG00000076650	GPATCH1	1.03538	2.88805e-08	1.17966	1.73403e-10	Common	YES
ENSG00000076924	XAB2	1.66939	5.26797e-14	1.4551	4.72706e-11	Common	YES
ENSG00000076928	ARHGEF1	1.8393	7.37041e-41	2.57493	3.54485e-79	Common	YES
ENSG00000077044	DGKD	1.91507	8.49138e-25	2.35277	9.23835e-37	Common	YES
ENSG00000077063	CTTNBP2	1.10489	3.56262e-06	2.12017	2.25665e-18	Common	YES
ENSG00000077097	TOP2B	2.06379	1.92268e-33	1.6709	1.55481e-22	Common	YES
ENSG00000077150	NFKB2	1.6532	3.4204e-19	1.93114	6.36236e-26	Common	YES
ENSG00000077235	GTF3C1	1.89161	2.18935e-21	2.78134	7.61661e-45	Common	YES
ENSG00000077238	IL4R	1.09821	2.30332e-17	1.7318	7.56616e-41	Common	YES
ENSG00000077254	USP33	1.45689	4.68315e-20	1.07395	1.61069e-11	Common	YES
ENSG00000077264	PAK3	1.04902	6.91138e-05	1.10752	2.25879e-05	Common	YES
ENSG00000077684	JADE1	1.51672	9.06148e-29	1.67189	6.15732e-35	Common	YES
ENSG00000077782	FGFR1	1.69981	3.61911e-29	1.83407	5.35374e-34	Common	YES
ENSG00000078177	N4BP2	1.81749	3.07686e-22	1.66685	3.96473e-19	Common	YES
ENSG00000078269	SYNJ2	1.8109	4.19134e-99	1.69283	1.43586e-87	Common	YES
ENSG00000078674	PCM1	1.82496	7.50736e-20	1.55363	7.78372e-15	Common	YES
ENSG00000078687	TNRC6C	1.40847	2.21067e-15	2.80543	2.93391e-53	Common	YES
ENSG00000078699	CBFA2T2	1.72406	4.6085e-23	2.05964	1.82226e-32	Common	YES
ENSG00000079156	OSBPL6	1.53954	3.19639e-70	1.20451	8.38612e-45	Common	YES
ENSG00000079308	TNS1	1.97583	1.29615e-14	2.82744	1.51898e-28	Common	YES
ENSG00000079313	REXO1	1.71468	3.11482e-10	2.57024	9.83778e-22	Common	YES
ENSG00000079432	CIC	2.0902	4.74414e-18	2.53241	4.53401e-26	Common	YES
ENSG00000079482	OPHN1	1.45541	9.73908e-10	1.62006	7.82461e-12	Common	YES
ENSG00000079691	CARMIL1	1.74938	3.85221e-12	1.28143	2.35467e-07	Common	YES
ENSG00000079805	DNM2	1.25167	5.76411e-16	1.33624	3.39595e-18	Common	YES
ENSG00000079999	KEAP1	1.14537	3.28946e-14	1.01455	1.71545e-11	Common	YES
ENSG00000080200	CRYBG3	1.62392	9.27889e-15	1.51037	4.541e-13	Common	YES
ENSG00000080345	RIF1	1.54896	8.19716e-12	1.64604	2.54518e-13	Common	YES
ENSG00000080503	SMARCA2	1.15745	6.49536e-09	1.31006	3.20415e-11	Common	YES
ENSG00000080603	SRCAP	2.53911	3.71546e-14	3.0943	1.35663e-20	Common	YES
ENSG00000080819	CPOX	1.07306	5.99625e-19	1.59016	3.00337e-40	Common	YES
ENSG00000080839	RBL1	1.17132	1.20651e-07	1.03865	2.71739e-06	Common	YES
ENSG00000081014	AP4E1	1.63309	2.35664e-17	1.72692	2.07123e-19	Common	YES
ENSG00000081026	MAGI3	1.61718	1.66387e-51	1.93629	9.14882e-73	Common	YES
ENSG00000081189	MEF2C	1.02555	2.11584e-11	1.01452	2.68781e-11	Common	YES
ENSG00000081377	CDC14B	1.46742	1.32761e-15	1.15583	2.80889e-10	Common	YES
ENSG00000081760	AACS	1.4656	2.7384e-20	1.83114	5.83851e-31	Common	YES
ENSG00000081803	CADPS2	1.56924	5.71169e-24	1.72537	8.2979e-29	Common	YES
ENSG00000081913	PHLPP1	1.83349	3.60433e-38	2.47734	3.9231e-68	Common	YES
ENSG00000081923	ATP8B1	1.29842	9.31216e-08	1.54321	1.36632e-10	Common	YES
ENSG00000082458	DLG3	1.6685	3.452e-13	1.95771	1.65059e-17	Common	YES
ENSG00000082516	GEMIN5	2.09445	2.29596e-14	2.49377	5.0499e-20	Common	YES
ENSG00000082641	NFE2L1	1.87074	2.92276e-18	1.39712	8.52816e-11	Common	YES
ENSG00000082781	ITGB5	1.56334	3.20352e-31	1.43284	1.17295e-26	Common	YES
ENSG00000082805	ERC1	1.86359	2.45312e-23	2.22957	4.24559e-33	Common	YES
ENSG00000083093	PALB2	1.71748	1.64763e-57	1.36961	9.66158e-38	Common	YES
ENSG00000083097	DOP1A	1.40004	2.88665e-09	2.30856	2.05899e-22	Common	YES
ENSG00000083168	KAT6A	1.26469	3.57095e-15	2.22869	1.82841e-44	Common	YES
ENSG00000083290	ULK2	1.37417	5.60036e-05	1.57185	3.05968e-06	Common	YES
ENSG00000083312	TNPO1	1.43252	1.96223e-13	1.4186	2.56993e-13	Common	YES
ENSG00000083642	PDS5B	1.2261	3.66689e-09	1.5469	4.55164e-14	Common	YES
ENSG00000083812	ZNF324	1.27571	2.48737e-13	2.05016	3.34747e-32	Common	YES
ENSG00000083844	ZNF264	1.15731	3.29907e-10	1.61844	8.6016e-19	Common	YES
ENSG00000083857	FAT1	1.1775	3.89719e-10	2.11271	1.13565e-29	Common	YES
ENSG00000084090	STARD7	1.45737	1.13884e-19	1.64593	5.53943e-25	Common	YES
ENSG00000084093	REST	1.66816	2.24091e-27	1.69481	1.93928e-28	Common	YES
ENSG00000084112	SSH1	1.84194	7.14325e-27	2.19143	9.11007e-38	Common	YES
ENSG00000084636	COL16A1	1.42815	8.32859e-07	2.75491	5.2032e-22	Common	YES
ENSG00000084652	TXLNA	1.46323	4.17323e-16	2.61331	3.75131e-49	Common	YES
ENSG00000084676	NCOA1	1.65689	4.73962e-31	1.62639	3.18313e-30	Common	YES
ENSG00000084710	EFR3B	1.58749	5.42108e-11	2.35576	1.89076e-22	Common	YES
ENSG00000084754	HADHA	1.25702	1.03951e-05	1.07281	0.000183681	Common	YES
ENSG00000084774	CAD	1.95871	5.42682e-13	2.94123	5.64767e-28	Common	YES
ENSG00000085185	BCORL1	1.25324	5.28011e-16	2.09637	1.8224e-41	Common	YES
ENSG00000085276	MECOM	1.35783	3.37687e-46	2.17283	5.53967e-113	Common	YES
ENSG00000085433	WDR47	1.3649	4.91722e-15	1.86986	3.71789e-27	Common	YES
ENSG00000085511	MAP3K4	2.03318	1.11299e-28	2.23991	1.1806e-34	Common	YES
ENSG00000085721	RRN3	1.09515	1.19585e-09	1.12047	3.7913e-10	Common	YES
ENSG00000085733	CTTN	1.88873	9.85482e-66	2.1261	2.02031e-83	Common	YES
ENSG00000085840	ORC1	1.70172	4.76562e-26	1.7739	2.15756e-28	Common	YES
ENSG00000085872	CHERP	1.3924	1.07228e-11	1.92013	2.11071e-21	Common	YES
ENSG00000085978	ATG16L1	1.28171	4.00905e-32	1.71495	3.95946e-56	Common	YES
ENSG00000085982	USP40	1.70656	1.48791e-53	1.77459	3.67984e-58	Common	YES
ENSG00000086015	MAST2	2.05292	7.32976e-34	2.28942	4.44881e-42	Common	YES
ENSG00000086200	IPO11	1.23593	6.66166e-07	1.1958	1.37648e-06	Common	YES
ENSG00000086544	ITPKC	1.30078	4.74068e-20	1.7848	3.41078e-36	Common	YES
ENSG00000086758	HUWE1	2.03638	2.2079e-24	2.57568	1.59996e-38	Common	YES
ENSG00000086827	ZW10	1.23294	1.64108e-05	1.07254	0.000190212	Common	YES
ENSG00000087008	ACOX3	1.43601	8.56852e-29	1.65108	9.11067e-38	Common	YES
ENSG00000087087	SRRT	1.45705	1.04577e-13	1.56766	7.79916e-16	Common	YES
ENSG00000087116	ADAMTS2	1.44833	1.87825e-07	1.63537	2.99822e-09	Common	YES
ENSG00000087152	ATXN7L3	1.03109	8.06954e-07	1.39703	9.94711e-12	Common	YES
ENSG00000087274	ADD1	1.16218	5.01095e-23	1.50034	7.44299e-38	Common	YES
ENSG00000087448	KLHL42	1.27332	5.88785e-38	1.37064	4.90213e-44	Common	YES
ENSG00000088179	PTPN4	1.01385	1.7262e-06	1.13489	6.20862e-08	Common	YES
ENSG00000088256	GNA11	2.07797	8.63836e-35	2.02185	2.96067e-33	Common	YES
ENSG00000088280	ASAP3	1.50363	9.87923e-17	1.90777	3.64982e-26	Common	YES
ENSG00000088305	DNMT3B	1.74643	1.29208e-14	1.84422	3.13612e-16	Common	YES
ENSG00000088387	DOCK9	1.30757	3.23976e-13	1.95517	3.8723e-28	Common	YES
ENSG00000088538	DOCK3	1.17909	2.65078e-06	1.85703	4.87109e-13	Common	YES
ENSG00000088756	ARHGAP28	1.27018	0.000702956	1.58071	1.94978e-05	Common	YES
ENSG00000088854	DNAAF9	1.18305	1.19163e-22	1.89728	1.46931e-54	Common	YES
ENSG00000088876	ZNF343	1.47706	2.34466e-30	1.13006	6.53341e-19	Common	YES
ENSG00000088888	MAVS	1.3671	1.14988e-26	1.7816	1.18719e-44	Common	YES
ENSG00000089057	SLC23A2	1.19072	7.5319e-09	1.7306	2.37302e-17	Common	YES
ENSG00000089094	KDM2B	1.43951	1.68637e-23	1.53227	1.20493e-26	Common	YES
ENSG00000089154	GCN1	2.08582	1.18956e-18	3.03318	2.97041e-38	Common	YES
ENSG00000089177	KIF16B	1.5883	2.32719e-25	1.55631	1.20346e-24	Common	YES
ENSG00000089280	FUS	1.05395	6.83369e-07	1.60731	9.00528e-15	Common	YES
ENSG00000089737	DDX24	1.01814	0.00115106	1.20992	8.37374e-05	Common	YES
ENSG00000089820	ARHGAP4	1.59971	9.85207e-14	2.28603	9.89174e-27	Common	YES
ENSG00000089847	ANKRD24	2.02046	0.00196481	2.13788	0.00100289	Common	YES
ENSG00000089902	RCOR1	1.14539	6.62445e-30	1.52072	1.80721e-51	Common	YES
ENSG00000090565	RAB11FIP3	1.56405	1.26425e-10	1.89593	3.13938e-15	Common	YES
ENSG00000090612	ZNF268	1.25298	5.46583e-15	1.04354	7.07657e-11	Common	YES
ENSG00000090615	GOLGA3	2.54017	5.62274e-49	2.56156	3.7395e-50	Common	YES
ENSG00000090686	USP48	1.41766	2.64074e-29	1.04194	1.5361e-16	Common	YES
ENSG00000090776	EFNB1	1.10559	7.92193e-07	1.77618	7.75335e-16	Common	YES
ENSG00000090857	PDPR	1.13614	1.92359e-07	1.82968	1.3958e-17	Common	YES
ENSG00000090861	AARS1	2.06694	1.49337e-14	2.73214	8.76772e-25	Common	YES
ENSG00000090889	KIF4A	1.57076	7.00605e-12	1.59466	2.51442e-12	Common	YES
ENSG00000090924	PLEKHG2	1.4998	2.39977e-13	1.88545	1.66786e-20	Common	YES
ENSG00000091157	WDR7	1.43783	5.20142e-13	1.98294	1.19589e-23	Common	YES
ENSG00000091409	ITGA6	1.31496	1.75816e-05	1.14252	0.000201978	Common	YES
ENSG00000091436	MAP3K20	1.77483	8.3693e-39	1.23301	1.52894e-19	Common	YES
ENSG00000091542	ALKBH5	2.28186	4.83264e-39	2.44149	7.50909e-45	Common	YES
ENSG00000091622	PITPNM3	1.23321	0.0215517	1.74827	0.00110968	Common	YES
ENSG00000091656	ZFHX4	1.12866	2.22106e-12	2.03523	1.62399e-37	Common	YES
ENSG00000092098	RNF31	1.42731	1.41666e-22	1.76507	5.03661e-34	Common	YES
ENSG00000092148	HECTD1	1.90989	2.62273e-16	2.42393	9.75972e-26	Common	YES
ENSG00000092201	SUPT16H	1.76632	5.29638e-09	2.22598	8.42147e-14	Common	YES
ENSG00000092439	TRPM7	1.91392	1.61176e-29	1.52912	1.68023e-19	Common	YES
ENSG00000092820	EZR	1.41733	2.06582e-06	1.20285	6.13196e-05	Common	YES
ENSG00000092847	AGO1	1.48077	3.04646e-18	2.06124	2.16819e-34	Common	YES
ENSG00000092853	CLSPN	1.27613	1.31261e-07	1.26917	1.30807e-07	Common	YES
ENSG00000093100		1.57676	1.10551e-13	2.28362	3.08092e-27	Common	YES
ENSG00000094880	CDC23	1.09504	9.15013e-06	1.29386	1.02637e-07	Common	YES
ENSG00000095002	MSH2	1.33829	2.43422e-06	1.25476	9.54983e-06	Common	YES
ENSG00000095015	MAP3K1	1.86024	2.13453e-23	2.53766	7.02339e-42	Common	YES
ENSG00000095319	NUP188	1.96618	4.04551e-16	2.84982	8.01629e-33	Common	YES
ENSG00000095383	TBC1D2	1.14841	8.01993e-14	1.27371	7.31533e-17	Common	YES
ENSG00000095564	BTAF1	1.221	1.02299e-06	1.88164	1.44604e-14	Common	YES
ENSG00000095951	HIVEP1	1.75516	2.44408e-30	2.12089	4.87864e-43	Common	YES
ENSG00000096063	SRPK1	1.44629	8.73894e-32	1.51981	3.04484e-35	Common	YES
ENSG00000096433	ITPR3	2.04656	2.07867e-32	2.42046	6.8571e-45	Common	YES
ENSG00000096717	SIRT1	1.0986	2.12885e-21	1.34318	1.65537e-31	Common	YES
ENSG00000097007	ABL1	2.07353	6.38237e-26	2.62552	3.98538e-41	Common	YES
ENSG00000097096	SYDE2	1.60187	1.791e-06	1.53029	4.55667e-06	Common	YES
ENSG00000099290	WASHC2A	2.25656	1.66787e-34	2.20084	3.75945e-33	Common	YES
ENSG00000099308	MAST3	2.18694	2.54298e-36	2.39276	3.15847e-43	Common	YES
ENSG00000099331	MYO9B	2.04384	1.20736e-37	2.65928	4.69049e-63	Common	YES
ENSG00000099364	FBXL19	1.03165	0.00320591	2.32301	3.40744e-12	Common	YES
ENSG00000099814	CEP170B	1.72345	4.61109e-13	2.43575	8.25142e-25	Common	YES
ENSG00000099821	POLRMT	1.73207	5.33609e-23	2.33718	4.90458e-41	Common	YES
ENSG00000099889	ARVCF	1.45986	0.000223969	2.7773	1.2603e-12	Common	YES
ENSG00000099942	CRKL	2.10342	1.69363e-48	2.668	1.19756e-77	Common	YES
ENSG00000099949	LZTR1	1.26482	1.03068e-14	1.85037	3.08964e-30	Common	YES
ENSG00000099991	CABIN1	1.65551	5.21474e-27	1.97177	7.76037e-38	Common	YES
ENSG00000099995	SF3A1	1.46556	4.55634e-09	1.15365	4.57321e-06	Common	YES
ENSG00000100014	SPECC1L	1.84755	1.02202e-40	1.89004	7.31237e-43	Common	YES
ENSG00000100030	MAPK1	1.05743	1.00447e-36	1.12213	1.69378e-41	Common	YES
ENSG00000100034	PPM1F	1.99703	1.84642e-36	2.39889	2.24351e-52	Common	YES
ENSG00000100036	SLC35E4	1.42735	4.12701e-13	1.31759	1.8635e-11	Common	YES
ENSG00000100065	CARD10	1.693	1.94251e-19	2.52861	4.91725e-42	Common	YES
ENSG00000100077	GRK3	1.11434	5.37214e-05	1.26501	3.40584e-06	Common	YES
ENSG00000100084	HIRA	1.95072	5.97258e-20	2.22498	8.628e-26	Common	YES
ENSG00000100099	HPS4	1.21968	8.03914e-15	1.48868	1.23377e-21	Common	YES
ENSG00000100105	PATZ1	1.10933	1.68449e-14	1.73601	8.24923e-34	Common	YES
ENSG00000100109	TFIP11	1.57591	1.90457e-15	1.80189	5.41859e-20	Common	YES
ENSG00000100150	DEPDC5	1.01899	1.46841e-07	1.58861	8.8946e-17	Common	YES
ENSG00000100154	TTC28	2.24671	1.48065e-28	2.47792	1.59859e-34	Common	YES
ENSG00000100207	TCF20	2.31281	1.95858e-64	2.26384	1.78096e-62	Common	YES
ENSG00000100220	RTCB	1.32763	1.52745e-08	1.46717	2.69957e-10	Common	YES
ENSG00000100228	RAB36	1.41557	2.247e-11	1.26305	2.15294e-09	Common	YES
ENSG00000100239	PPP6R2	1.3812	7.18179e-18	1.89096	1.28965e-32	Common	YES
ENSG00000100241	SBF1	2.63083	5.74082e-36	2.80553	5.09916e-41	Common	YES
ENSG00000100266	PACSIN2	1.48371	1.84402e-25	1.9781	1.40914e-44	Common	YES
ENSG00000100280	AP1B1	2.01144	2.2306e-24	2.05953	1.05184e-25	Common	YES
ENSG00000100304	TTLL12	1.05509	1.41969e-18	1.7306	4.813e-48	Common	YES
ENSG00000100307	CBX7	1.36233	0.000350322	1.89139	4.21013e-07	Common	YES
ENSG00000100320	RBFOX2	1.13249	1.51747e-24	1.41638	5.4676e-38	Common	YES
ENSG00000100324	TAB1	1.11874	9.9336e-09	1.14105	3.96099e-09	Common	YES
ENSG00000100330	MTMR3	1.65265	1.23796e-38	2.62298	1.75274e-93	Common	YES
ENSG00000100335	MIEF1	1.38977	1.56481e-19	1.58352	3.35582e-25	Common	YES
ENSG00000100344	PNPLA3	1.26229	6.4387e-25	1.85818	2.68918e-52	Common	YES
ENSG00000100345	MYH9	2.34056	6.71905e-14	3.0139	1.64329e-22	Common	YES
ENSG00000100354	TNRC6B	1.46199	4.84109e-18	2.3126	1.80185e-43	Common	YES
ENSG00000100393	EP300	1.54661	2.16023e-29	1.98767	5.85822e-48	Common	YES
ENSG00000100395	L3MBTL2	1.58816	8.791e-46	1.65356	7.4588e-50	Common	YES
ENSG00000100401	RANGAP1	1.22647	5.35124e-18	1.70649	5.17586e-34	Common	YES
ENSG00000100403	ZC3H7B	2.3149	8.16361e-19	1.81289	3.79801e-12	Common	YES
ENSG00000100422	CERK	1.40709	3.05223e-19	1.3923	4.9612e-19	Common	YES
ENSG00000100425	BRD1	1.49842	2.56711e-27	2.35111	4.53665e-65	Common	YES
ENSG00000100426	ZBED4	1.58887	5.05481e-23	2.28648	2.56181e-46	Common	YES
ENSG00000100441	KHNYN	1.12833	1.43842e-08	1.98364	2.48306e-24	Common	YES
ENSG00000100503	NIN	1.89779	5.09177e-39	1.74155	2.28148e-33	Common	YES
ENSG00000100504	PYGL	1.57934	1.51096e-18	1.10989	7.99658e-10	Common	YES
ENSG00000100505	TRIM9	1.52275	5.34384e-12	1.45965	3.05139e-11	Common	YES
ENSG00000100523	DDHD1	1.34629	9.2195e-29	1.5544	5.95045e-38	Common	YES
ENSG00000100580	TMED8	1.01377	1.22479e-11	1.52628	5.9314e-25	Common	YES
ENSG00000100647	SUSD6	1.3205	2.14945e-06	2.41494	1.46365e-18	Common	YES
ENSG00000100697	DICER1	1.55348	2.10407e-37	1.99618	5.43449e-61	Common	YES
ENSG00000100714	MTHFD1	1.87026	3.38152e-12	1.8305	7.75673e-12	Common	YES
ENSG00000100726	TELO2	2.2223	1.10931e-24	2.7955	1.37557e-38	Common	YES
ENSG00000100731	PCNX1	1.42229	1.84604e-13	1.87359	1.46445e-22	Common	YES
ENSG00000100796	PPP4R3A	1.85128	1.34326e-58	1.76999	4.21362e-54	Common	YES
ENSG00000100811	YY1	1.31784	9.59833e-34	1.19656	2.83005e-28	Common	YES
ENSG00000100813	ACIN1	1.06909	2.95883e-09	1.17818	4.10592e-11	Common	YES
ENSG00000100888	CHD8	1.99332	2.58829e-35	2.38178	4.39382e-50	Common	YES
ENSG00000100934	SEC23A	1.96086	4.82526e-70	1.87947	6.69737e-65	Common	YES
ENSG00000100991	TRPC4AP	1.68179	6.15768e-28	2.04468	5.72802e-41	Common	YES
ENSG00000100994	PYGB	2.19436	2.17512e-30	2.69279	1.92207e-45	Common	YES
ENSG00000101003	GINS1	1.34898	7.36276e-20	1.94233	3.91778e-40	Common	YES
ENSG00000101004	NINL	1.44439	6.11225e-08	2.38048	2.38452e-19	Common	YES
ENSG00000101040	ZMYND8	1.53932	2.68934e-21	1.86163	8.29913e-31	Common	YES
ENSG00000101096	NFATC2	2.03038	1.38656e-11	1.98981	2.70488e-11	Common	YES
ENSG00000101126	ADNP	1.13396	4.57977e-28	1.30548	5.17138e-37	Common	YES
ENSG00000101152	DNAJC5	1.486	7.45938e-27	2.00703	3.97404e-48	Common	YES
ENSG00000101161	PRPF6	1.82741	1.17355e-16	2.26695	3.23146e-25	Common	YES
ENSG00000101191	DIDO1	1.671	4.34764e-36	2.07949	2.45893e-55	Common	YES
ENSG00000101199	ARFGAP1	1.33967	7.9481e-19	1.47822	7.58194e-23	Common	YES
ENSG00000101216	GMEB2	2.1013	5.49953e-42	2.32889	1.77749e-51	Common	YES
ENSG00000101236	RNF24	1.0708	3.45445e-18	1.03279	3.67058e-17	Common	YES
ENSG00000101298	SNPH	1.58504	4.71228e-09	2.44345	4.37822e-20	Common	YES
ENSG00000101311	FERMT1	1.75282	4.02031e-15	1.48973	1.24288e-11	Common	YES
ENSG00000101333	PLCB4	1.29477	2.87159e-13	1.27843	4.24759e-13	Common	YES
ENSG00000101347	SAMHD1	1.4397	1.07962e-15	1.68857	2.40978e-21	Common	YES
ENSG00000101350	KIF3B	1.69897	1.76118e-39	1.78457	1.01892e-43	Common	YES
ENSG00000101384	JAG1	1.15146	0.0149598	2.62895	3.08729e-08	Common	YES
ENSG00000101391	CDK5RAP1	1.08898	2.46484e-08	1.1681	1.61133e-09	Common	YES
ENSG00000101407	TTI1	1.4132	2.60728e-18	2.15334	5.09916e-41	Common	YES
ENSG00000101413	RPRD1B	1.42535	4.5004e-22	2.05588	1.32746e-44	Common	YES
ENSG00000101442	ACTR5	1.01895	3.34521e-16	1.11503	2.94406e-19	Common	YES
ENSG00000101452	DHX35	1.35243	1.24669e-27	2.19661	1.73913e-67	Common	YES
ENSG00000101493	ZNF516	1.60454	3.27742e-20	2.67769	1.55051e-51	Common	YES
ENSG00000101544	ADNP2	1.06345	4.92054e-19	1.99	6.32829e-63	Common	YES
ENSG00000101577	LPIN2	1.67525	1.08255e-34	2.1287	2.38515e-55	Common	YES
ENSG00000101596	SMCHD1	1.40946	1.32984e-13	1.47027	7.76992e-15	Common	YES
ENSG00000101639	CEP192	1.44812	2.48542e-10	1.98917	1.40069e-18	Common	YES
ENSG00000101665	SMAD7	1.64219	1.20092e-24	2.82719	4.05405e-68	Common	YES
ENSG00000101680	LAMA1	1.98556	0.000475662	2.66398	1.76675e-06	Common	YES
ENSG00000101752	MIB1	1.26747	1.34243e-20	1.71073	1.22941e-36	Common	YES
ENSG00000101849	TBL1X	1.37223	1.96581e-21	1.80557	2.02177e-36	Common	YES
ENSG00000101868	POLA1	1.77567	2.30044e-09	1.89786	1.21159e-10	Common	YES
ENSG00000101871	MID1	1.55664	2.10455e-63	1.5486	3.05075e-63	Common	YES
ENSG00000101966	XIAP	1.05895	1.83486e-11	1.3836	6.65362e-19	Common	YES
ENSG00000101974	ATP11C	1.16357	5.28096e-05	1.3569	1.71656e-06	Common	YES
ENSG00000102081	FMR1	1.87957	6.80093e-65	1.18937	4.35566e-27	Common	YES
ENSG00000102098	SCML2	1.36134	1.0645e-18	1.65406	6.91468e-27	Common	YES
ENSG00000102181	CD99L2	1.12059	3.20126e-05	1.01336	0.000172891	Common	YES
ENSG00000102221	JADE3	1.05705	3.225e-05	1.39311	3.17902e-08	Common	YES
ENSG00000102226	USP11	1.1733	2.13927e-12	2.11496	6.60383e-38	Common	YES
ENSG00000102302	FGD1	1.72446	1.14018e-15	2.03117	2.02172e-21	Common	YES
ENSG00000102362	SYTL4	1.22056	1.28278e-06	1.77708	8.17511e-13	Common	YES
ENSG00000102385	DRP2	1.46099	2.11937e-19	1.91953	5.97543e-32	Common	YES
ENSG00000102531	FNDC3A	1.56712	1.71796e-24	1.80792	2.04379e-32	Common	YES
ENSG00000102606	ARHGEF7	1.37152	2.85051e-43	1.86125	2.11851e-78	Common	YES
ENSG00000102699	PARP4	1.36643	2.19184e-07	1.9773	1.97011e-14	Common	YES
ENSG00000102763	VWA8	1.25326	1.65673e-06	1.41733	4.43313e-08	Common	YES
ENSG00000102781	KATNAL1	1.31597	2.09295e-23	1.10089	5.74313e-17	Common	YES
ENSG00000102870	ZNF629	2.31064	2.25309e-39	2.61507	2.69738e-50	Common	YES
ENSG00000102879	CORO1A	1.44755	2.66897e-07	1.4528	2.02224e-07	Common	YES
ENSG00000102893	PHKB	1.37948	1.09974e-29	1.35542	5.87477e-29	Common	YES
ENSG00000102900	NUP93	1.36916	7.75808e-12	2.11243	7.462e-27	Common	YES
ENSG00000102910	LONP2	1.1071	1.12213e-05	1.89065	1.12326e-14	Common	YES
ENSG00000102974	CTCF	1.00178	9.95538e-18	1.14112	7.90178e-23	Common	YES
ENSG00000102996	MMP15	1.46773	0.00777727	1.91245	0.000523035	Common	YES
ENSG00000103044	HAS3	1.58028	5.84136e-05	2.11738	8.37042e-08	Common	YES
ENSG00000103047	TANGO6	2.09681	1.49557e-40	2.50196	9.869e-57	Common	YES
ENSG00000103051	COG4	1.38335	3.96154e-25	1.47352	1.47837e-28	Common	YES
ENSG00000103111	MON1B	1.60046	1.81493e-33	1.49061	1.8259e-29	Common	YES
ENSG00000103197	TSC2	1.95778	4.18208e-39	2.77795	2.72824e-77	Common	YES
ENSG00000103199	ZNF500	1.35149	6.46037e-15	1.8746	2.31529e-27	Common	YES
ENSG00000103222	ABCC1	1.18408	5.32382e-11	1.70184	2.30886e-21	Common	YES
ENSG00000103257	SLC7A5	1.65687	5.25579e-07	2.00641	6.9704e-10	Common	YES
ENSG00000103264	FBXO31	1.60055	1.19643e-36	2.07857	1.45345e-60	Common	YES
ENSG00000103319	EEF2K	2.3027	2.45321e-73	1.87072	7.04122e-50	Common	YES
ENSG00000103326	CAPN15	1.86342	6.02557e-12	2.31857	4.92352e-18	Common	YES
ENSG00000103335	PIEZO1	1.26751	2.73711e-13	2.14251	9.24326e-36	Common	YES
ENSG00000103353	UBFD1	1.15557	3.65365e-30	1.48013	5.91727e-49	Common	YES
ENSG00000103356	EARS2	1.02606	4.02628e-17	1.32749	6.39298e-28	Common	YES
ENSG00000103404	USP31	1.66641	9.11002e-17	1.8546	1.25278e-20	Common	YES
ENSG00000103426	CORO7-PAM16	2.37514	0.00434198	3.12178	0.000141541	Common	YES
ENSG00000103489	XYLT1	1.69283	4.5922e-08	2.20183	1.06517e-12	Common	YES
ENSG00000103540	CCP110	1.60211	2.11646e-27	1.30429	9.35565e-19	Common	YES
ENSG00000103549	RNF40	1.86319	3.52557e-45	1.80344	9.72363e-43	Common	YES
ENSG00000103657	HERC1	1.81189	1.12351e-15	2.5619	3.55354e-30	Common	YES
ENSG00000103932	RPAP1	1.65692	9.88833e-29	2.25573	3.56252e-52	Common	YES
ENSG00000103966	EHD4	1.77666	1.58138e-54	1.37006	3.30137e-33	Common	YES
ENSG00000103994	ZNF106	1.91699	6.15803e-49	1.89196	4.59493e-48	Common	YES
ENSG00000104067	TJP1	1.89782	1.60858e-17	1.96215	8.26461e-19	Common	YES
ENSG00000104081	BMF	2.11795	1.34916e-06	2.56656	3.18508e-09	Common	YES
ENSG00000104093	DMXL2	1.41432	1.78184e-09	1.88039	5.66568e-16	Common	YES
ENSG00000104133	SPG11	1.31789	2.78076e-12	1.93754	3.23146e-25	Common	YES
ENSG00000104142	VPS18	1.8663	6.06185e-31	2.51514	3.00559e-55	Common	YES
ENSG00000104228	TRIM35	1.23661	5.62672e-34	1.31541	2.1163e-38	Common	YES
ENSG00000104332	SFRP1	1.3135	0.000104179	1.0737	0.00172832	Common	YES
ENSG00000104356	POP1	1.39326	8.6894e-06	1.72959	1.9648e-08	Common	YES
ENSG00000104447	TRPS1	1.03335	1.20459e-12	1.9878	2.9096e-42	Common	YES
ENSG00000104517	UBR5	1.71968	1.05036e-21	2.22688	9.48155e-36	Common	YES
ENSG00000104635	SLC39A14	1.07554	0.0468494	1.31105	0.0147594	Common	YES
ENSG00000104728	ARHGEF10	1.2128	3.75842e-24	2.06673	1.063e-66	Common	YES
ENSG00000104738	MCM4	1.98005	9.48693e-21	1.62462	1.86409e-14	Common	YES
ENSG00000104812	GYS1	1.41937	4.27353e-15	1.65397	2.97586e-20	Common	YES
ENSG00000104824	HNRNPL	1.54191	2.45098e-25	2.20365	9.9392e-51	Common	YES
ENSG00000104880	ARHGEF18	2.3843	3.44915e-38	2.90922	2.06533e-56	Common	YES
ENSG00000104884	ERCC2	2.21252	5.25051e-61	1.84802	9.68458e-44	Common	YES
ENSG00000104885	DOT1L	1.7331	7.24383e-24	2.20736	4.97334e-38	Common	YES
ENSG00000104998	IL27RA	1.33638	1.61361e-05	1.18034	0.000135179	Common	YES
ENSG00000105063	PPP6R1	1.81361	5.47105e-23	2.27038	1.32187e-35	Common	YES
ENSG00000105127	AKAP8	1.81799	2.30975e-25	2.0151	4.40866e-31	Common	YES
ENSG00000105186	ANKRD27	1.87784	1.49545e-69	2.26461	2.6966e-100	Common	YES
ENSG00000105227	PRX	2.14086	3.49391e-07	3.62885	1.07305e-16	Common	YES
ENSG00000105298	CACTIN	1.59244	1.49889e-19	1.91802	5.26716e-28	Common	YES
ENSG00000105323	HNRNPUL1	1.38758	3.68045e-23	1.02709	2.56773e-13	Common	YES
ENSG00000105325	FZR1	1.06195	3.66855e-11	1.3496	1.72444e-17	Common	YES
ENSG00000105339	DENND3	1.57864	1.74233e-10	2.21381	2.68446e-19	Common	YES
ENSG00000105397	TYK2	1.53407	4.20416e-24	1.84614	1.41082e-34	Common	YES
ENSG00000105426	PTPRS	3.1372	2.49212e-45	2.5366	2.93782e-31	Common	YES
ENSG00000105429	MEGF8	1.12332	6.09438e-07	2.4456	4.34482e-27	Common	YES
ENSG00000105486	LIG1	1.54179	1.48179e-17	1.87537	1.28377e-25	Common	YES
ENSG00000105514	RAB3D	1.56567	8.10304e-11	1.91603	1.19898e-15	Common	YES
ENSG00000105568	PPP2R1A	1.19327	1.02549e-11	1.50775	3.26364e-18	Common	YES
ENSG00000105576	TNPO2	1.255	2.28844e-23	2.08275	1.80301e-61	Common	YES
ENSG00000105639	JAK3	3.45426	0.0325615	6.3916	0.000581658	Common	YES
ENSG00000105656	ELL	1.2533	2.14821e-19	2.20168	5.03808e-57	Common	YES
ENSG00000105732	ZNF574	1.23956	1.51795e-14	1.3909	3.66335e-18	Common	YES
ENSG00000105738	SIPA1L3	2.17692	3.17124e-25	2.60454	1.01668e-35	Common	YES
ENSG00000105778	AVL9	1.03212	1.12343e-16	1.0382	5.15867e-17	Common	YES
ENSG00000105810	CDK6	1.14748	8.71177e-18	1.8945	1.00709e-46	Common	YES
ENSG00000105866	SP4	1.11033	1.62465e-08	1.21185	5.15081e-10	Common	YES
ENSG00000105875	WDR91	1.07115	4.40899e-10	1.9824	8.38111e-31	Common	YES
ENSG00000105939	ZC3HAV1	1.62014	1.97579e-10	1.6371	9.96626e-11	Common	YES
ENSG00000105953	OGDH	2.02246	9.63443e-29	2.60014	6.79614e-47	Common	YES
ENSG00000105976	MET	1.10979	0.000558973	1.07093	0.000858329	Common	YES
ENSG00000106004	HOXA5	1.15651	0.00098751	1.29668	0.000193823	Common	YES
ENSG00000106006	HOXA6	1.70915	1.24812e-05	1.59677	4.13835e-05	Common	YES
ENSG00000106009	BRAT1	1.16196	1.25944e-10	1.95432	3.45652e-28	Common	YES
ENSG00000106012	IQCE	1.13955	1.91239e-13	1.54673	8.83767e-24	Common	YES
ENSG00000106070	GRB10	1.42823	2.53354e-28	1.80801	5.65252e-44	Common	YES
ENSG00000106086	PLEKHA8	1.15206	3.01153e-12	1.3178	9.32287e-16	Common	YES
ENSG00000106100	NOD1	1.21438	9.63975e-08	1.7107	2.65511e-14	Common	YES
ENSG00000106105	GARS1	1.65482	9.56613e-18	1.31159	1.16345e-11	Common	YES
ENSG00000106246	PTCD1	1.19099	4.31822e-16	1.56227	1.05791e-26	Common	YES
ENSG00000106261	ZKSCAN1	1.62187	1.57543e-37	2.21825	4.24572e-69	Common	YES
ENSG00000106263	EIF3B	1.76173	6.35025e-44	2.18961	1.22761e-67	Common	YES
ENSG00000106346	USP42	1.83826	6.45794e-62	2.17658	8.33066e-86	Common	YES
ENSG00000106459	NRF1	1.19058	3.64365e-19	1.2344	1.12918e-20	Common	YES
ENSG00000106546	AHR	1.06681	6.48187e-13	1.33613	9.60816e-20	Common	YES
ENSG00000106571	GLI3	1.60738	2.12915e-25	2.20683	5.66298e-47	Common	YES
ENSG00000106608	URGCP	1.79952	1.30791e-44	2.6114	5.15628e-92	Common	YES
ENSG00000106665	CLIP2	2.37308	7.66373e-32	2.47033	1.24679e-34	Common	YES
ENSG00000106723	SPIN1	1.44477	2.49305e-22	1.66577	1.60039e-29	Common	YES
ENSG00000106771	TMEM245	1.20145	3.99357e-10	1.31623	4.81095e-12	Common	YES
ENSG00000106789	CORO2A	1.63102	1.37643e-18	1.37152	8.96014e-14	Common	YES
ENSG00000106799	TGFBR1	1.52551	1.4992e-10	1.46736	6.15678e-10	Common	YES
ENSG00000106804	C5	1.45784	8.60848e-10	1.06162	8.22819e-06	Common	YES
ENSG00000106829	TLE4	1.26985	3.23306e-41	1.18989	1.02309e-36	Common	YES
ENSG00000106948	AKNA	2.37455	7.47178e-25	2.14944	2.84945e-21	Common	YES
ENSG00000107036	RIC1	1.6327	4.22476e-34	1.87932	8.24416e-45	Common	YES
ENSG00000107077	KDM4C	1.16445	6.67588e-16	1.38595	4.14543e-22	Common	YES
ENSG00000107104	KANK1	1.87013	5.3691e-25	2.39964	3.61133e-40	Common	YES
ENSG00000107164	FUBP3	1.38185	1.66434e-52	1.53542	6.97411e-65	Common	YES
ENSG00000107185	RGP1	1.02589	2.41743e-08	1.65344	5.16536e-20	Common	YES
ENSG00000107186	MPDZ	1.76734	1.67684e-18	1.70138	2.11273e-17	Common	YES
ENSG00000107249	GLIS3	1.009	4.03628e-06	1.29677	1.74496e-09	Common	YES
ENSG00000107263	RAPGEF1	1.89231	1.43755e-21	1.9392	8.88111e-23	Common	YES
ENSG00000107290	SETX	1.68208	1.95893e-26	2.0774	7.01766e-40	Common	YES
ENSG00000107331	ABCA2	2.07151	4.9919e-21	2.3748	1.33092e-26	Common	YES
ENSG00000107554	DNMBP	1.56039	1.67502e-11	1.75682	2.09624e-14	Common	YES
ENSG00000107581	EIF3A	1.18395	0.000321907	1.21464	0.000203503	Common	YES
ENSG00000107651	SEC23IP	1.13526	2.62171e-08	1.26796	3.37791e-10	Common	YES
ENSG00000107731	UNC5B	3.00246	0.0010666	2.01334	0.0300982	Common	YES
ENSG00000107815	TWNK	1.22842	5.89325e-13	1.35956	9.85892e-16	Common	YES
ENSG00000107854	TNKS2	1.61831	4.09019e-34	2.28536	6.95743e-67	Common	YES
ENSG00000107862	GBF1	2.14867	5.26091e-23	2.53367	9.79259e-32	Common	YES
ENSG00000107863	ARHGAP21	1.79909	7.24415e-34	1.55054	9.32666e-26	Common	YES
ENSG00000107864	CPEB3	1.20049	0.000193729	1.98303	3.32808e-10	Common	YES
ENSG00000107882	SUFU	1.27341	8.77139e-17	1.98198	9.87661e-39	Common	YES
ENSG00000107929	LARP4B	1.7778	7.22277e-59	2.02984	9.69044e-77	Common	YES
ENSG00000107938	EDRF1	1.19386	1.65689e-12	1.39431	9.57065e-17	Common	YES
ENSG00000107957	SH3PXD2A	1.19653	9.32613e-15	2.32899	1.71857e-52	Common	YES
ENSG00000107959	PITRM1	1.78529	1.24343e-26	1.34369	9.41791e-16	Common	YES
ENSG00000108021	TASOR2	2.22548	1.26957e-45	2.17014	8.41649e-44	Common	YES
ENSG00000108091	CCDC6	1.37143	2.59267e-19	1.46865	3.70894e-22	Common	YES
ENSG00000108100	CCNY	1.42119	2.01664e-22	1.55265	9.55132e-27	Common	YES
ENSG00000108175	ZMIZ1	1.68889	9.64761e-37	2.2105	2.44558e-62	Common	YES
ENSG00000108239	TBC1D12	1.07188	6.93537e-08	1.62901	1.0127e-16	Common	YES
ENSG00000108256	NUFIP2	1.37865	4.35913e-14	1.2142	2.79417e-11	Common	YES
ENSG00000108312	UBTF	1.24801	4.87756e-16	1.62495	1.38143e-26	Common	YES
ENSG00000108349	CASC3	1.28255	5.14321e-33	2.00505	1.01417e-78	Common	YES
ENSG00000108379	WNT3	1.31735	2.50342e-11	1.75647	2.19491e-18	Common	YES
ENSG00000108389	MTMR4	2.05504	4.12737e-37	2.41137	7.77042e-51	Common	YES
ENSG00000108395	TRIM37	1.49009	3.87469e-38	1.47837	7.24002e-38	Common	YES
ENSG00000108424	KPNB1	1.51657	6.51099e-10	1.96403	4.79511e-16	Common	YES
ENSG00000108469	RECQL5	1.344	7.53643e-12	2.46985	9.84878e-37	Common	YES
ENSG00000108510	MED13	1.09453	1.64169e-20	1.64937	5.13656e-45	Common	YES
ENSG00000108557	RAI1	1.88015	2.76986e-20	2.89763	1.16257e-46	Common	YES
ENSG00000108582	CPD	1.01437	0.000659003	1.45557	5.43958e-07	Common	YES
ENSG00000108592	FTSJ3	1.1704	1.6985e-05	1.33504	6.58393e-07	Common	YES
ENSG00000108786	HSD17B1	1.10561	0.00417297	1.25528	0.00102694	Common	YES
ENSG00000108821	COL1A1	1.39886	9.62633e-13	2.96154	1.6618e-53	Common	YES
ENSG00000108840	HDAC5	1.19982	1.19328e-05	1.46161	6.08043e-08	Common	YES
ENSG00000108883	EFTUD2	2.07769	2.72374e-19	2.51086	7.47287e-28	Common	YES
ENSG00000108946	PRKAR1A	1.05625	7.0289e-13	1.11366	2.51395e-14	Common	YES
ENSG00000109089	CDR2L	1.61289	2.6942e-15	1.26023	6.61331e-10	Common	YES
ENSG00000109111	SUPT6H	2.16808	4.09615e-20	2.63743	2.14977e-29	Common	YES
ENSG00000109320	NFKB1	1.83643	7.88287e-45	2.1163	2.29178e-59	Common	YES
ENSG00000109436	TBC1D9	2.22517	4.59903e-56	2.20007	2.79273e-55	Common	YES
ENSG00000109606	DHX15	1.13731	5.83223e-06	1.24557	5.1977e-07	Common	YES
ENSG00000109654	TRIM2	2.09226	6.28018e-24	2.13739	4.04388e-25	Common	YES
ENSG00000109670	FBXW7	1.81088	9.91961e-20	2.13821	3.42202e-27	Common	YES
ENSG00000109685	NSD2	1.84781	1.18252e-50	1.715	3.92793e-44	Common	YES
ENSG00000109756	RAPGEF2	1.76709	4.16185e-23	2.01618	8.39006e-30	Common	YES
ENSG00000109814	UGDH	1.48356	3.07897e-40	1.72334	3.1505e-54	Common	YES
ENSG00000110042	DTX4	1.59362	0.000181974	2.11615	4.45628e-07	Common	YES
ENSG00000110046	ATG2A	1.97258	1.02002e-36	2.76789	6.93675e-69	Common	YES
ENSG00000110047	EHD1	1.20277	1.16356e-15	1.31248	1.36086e-18	Common	YES
ENSG00000110048	OSBP	1.17595	2.32523e-11	2.09662	7.55786e-34	Common	YES
ENSG00000110075	PPP6R3	1.72748	2.89798e-34	1.99978	9.33915e-46	Common	YES
ENSG00000110090	CPT1A	1.48537	0.000809999	1.45803	0.000972275	Common	YES
ENSG00000110092	CCND1	1.21529	4.9212e-23	1.5896	7.23501e-39	Common	YES
ENSG00000110171	TRIM3	1.03734	9.7426e-11	1.64051	6.04812e-25	Common	YES
ENSG00000110237	ARHGEF17	2.19856	4.44849e-35	3.72105	9.91136e-96	Common	YES
ENSG00000110274	CEP164	1.28049	7.88844e-26	2.24989	1.55871e-75	Common	YES
ENSG00000110367	DDX6	1.5499	3.70183e-21	1.6381	1.11122e-23	Common	YES
ENSG00000110395	CBL	1.48285	2.98722e-20	1.8443	7.73329e-31	Common	YES
ENSG00000110422	HIPK3	1.58682	1.39014e-31	1.60901	1.07604e-32	Common	YES
ENSG00000110427	KIAA1549L	1.84447	1.7314e-19	1.94843	9.17327e-22	Common	YES
ENSG00000110497	AMBRA1	1.47994	2.01985e-32	2.30583	7.19564e-75	Common	YES
ENSG00000110514	MADD	2.1182	1.40659e-55	2.68984	1.67554e-88	Common	YES
ENSG00000110583	NAA40	1.12349	5.45986e-30	1.49244	6.08846e-52	Common	YES
ENSG00000110619	CARS1	1.30198	1.06422e-19	1.41096	4.03917e-23	Common	YES
ENSG00000110697	PITPNM1	1.25524	1.36991e-08	1.4579	2.56636e-11	Common	YES
ENSG00000110713	NUP98	1.80449	3.18235e-16	1.83191	7.82535e-17	Common	YES
ENSG00000110756	HPS5	1.43067	1.66994e-39	1.48606	8.54542e-43	Common	YES
ENSG00000110841	PPFIBP1	1.50423	1.99041e-24	1.05001	1.225e-12	Common	YES
ENSG00000110844	PRPF40B	1.07539	5.45495e-08	1.24393	2.1333e-10	Common	YES
ENSG00000110851	PRDM4	1.15815	1.88582e-10	1.24718	4.66623e-12	Common	YES
ENSG00000110917	MLEC	1.55595	3.41671e-17	1.67551	6.3814e-20	Common	YES
ENSG00000110931	CAMKK2	1.65395	8.20524e-24	1.95249	6.62158e-33	Common	YES
ENSG00000111077	TNS2	1.71505	1.02215e-17	2.0358	1.20115e-24	Common	YES
ENSG00000111186	WNT5B	1.4128	1.14726e-13	1.55559	1.80806e-16	Common	YES
ENSG00000111252	SH2B3	1.47098	4.21723e-16	1.35525	5.82724e-14	Common	YES
ENSG00000111266	DUSP16	1.53621	3.18994e-06	1.12205	0.000756748	Common	YES
ENSG00000111271	ACAD10	1.2919	5.57235e-06	2.28018	2.80204e-16	Common	YES
ENSG00000111300	NAA25	1.31192	7.55325e-09	1.52375	1.14974e-11	Common	YES
ENSG00000111331	OAS3	2.30561	5.49944e-52	2.33491	1.15156e-53	Common	YES
ENSG00000111424	VDR	1.75247	2.15047e-26	1.72562	7.51547e-26	Common	YES
ENSG00000111530	CAND1	1.2817	7.39707e-06	2.18057	4.08324e-15	Common	YES
ENSG00000111602	TIMELESS	1.74703	1.0507e-37	1.90841	4.68389e-45	Common	YES
ENSG00000111642	CHD4	1.96388	3.4794e-13	2.52422	3.11834e-21	Common	YES
ENSG00000111667	USP5	1.71376	9.85438e-21	2.59352	3.11255e-46	Common	YES
ENSG00000111696	NT5DC3	1.20784	1.50467e-17	2.46532	5.8053e-67	Common	YES
ENSG00000111707	SUDS3	1.15022	4.06605e-19	2.03648	1.92217e-57	Common	YES
ENSG00000111731	C2CD5	1.177	4.57499e-23	1.11587	4.66459e-21	Common	YES
ENSG00000111799	COL12A1	1.12919	1.29896e-14	1.93064	4.31234e-38	Common	YES
ENSG00000111877	MCM9	1.3486	1.10653e-22	2.27655	3.18413e-60	Common	YES
ENSG00000111880	RNGTT	1.05833	1.2278e-07	1.09031	4.03945e-08	Common	YES
ENSG00000111885	MAN1A1	1.72038	5.16836e-07	1.70032	6.13028e-07	Common	YES
ENSG00000111961	SASH1	2.04716	8.77542e-78	2.43591	5.19172e-110	Common	YES
ENSG00000112062	MAPK14	1.1473	6.53909e-47	1.82725	3.66161e-116	Common	YES
ENSG00000112078	KCTD20	1.65238	3.00724e-27	1.11609	3.29971e-13	Common	YES
ENSG00000112118	MCM3	1.68797	7.78043e-16	2.14338	4.74693e-25	Common	YES
ENSG00000112144	CILK1	1.99708	6.43169e-28	1.29076	1.43253e-12	Common	YES
ENSG00000112159	MDN1	1.3656	1.49104e-07	2.26625	5.98735e-19	Common	YES
ENSG00000112242	E2F3	1.24511	7.58853e-27	2.03406	4.99323e-69	Common	YES
ENSG00000112249	ASCC3	1.68047	5.24775e-13	1.61616	3.15406e-12	Common	YES
ENSG00000112282	MED23	1.29662	4.26904e-08	2.01378	5.0542e-18	Common	YES
ENSG00000112297	CRYBG1	1.62795	2.85295e-25	1.92733	4.19961e-35	Common	YES
ENSG00000112379	ARFGEF3	2.23058	2.63337e-50	2.41864	4.00343e-59	Common	YES
ENSG00000112406	HECA	1.44079	2.59557e-12	1.71036	5.67279e-17	Common	YES
ENSG00000112531	QKI	1.80718	2.66399e-56	1.40713	6.67928e-35	Common	YES
ENSG00000112584	FAM120B	1.1543	2.04461e-10	1.47763	1.73357e-16	Common	YES
ENSG00000112624	BICRAL	1.00796	2.79494e-05	2.03102	4.95931e-18	Common	YES
ENSG00000112655	PTK7	1.96731	1.48586e-11	2.66505	2.27951e-20	Common	YES
ENSG00000112658	SRF	1.55603	6.66975e-17	1.43231	1.24636e-14	Common	YES
ENSG00000112659	CUL9	1.81233	1.30575e-18	2.68919	4.4303e-39	Common	YES
ENSG00000112685	EXOC2	1.36316	4.54669e-17	1.93724	2.13616e-33	Common	YES
ENSG00000112715	VEGFA	1.14393	1.22618e-12	1.70006	8.76353e-27	Common	YES
ENSG00000112773	TENT5A	1.40408	2.55926e-29	1.9496	1.33179e-55	Common	YES
ENSG00000112787	FBRSL1	1.41954	4.85468e-07	1.79502	1.01943e-10	Common	YES
ENSG00000112851	ERBIN	1.8517	1.62334e-37	1.46657	3.24444e-24	Common	YES
ENSG00000112877	CEP72	1.21146	1.29531e-18	1.41832	5.44478e-25	Common	YES
ENSG00000112941	TENT4A	1.8802	1.37957e-40	2.48177	2.77499e-69	Common	YES
ENSG00000112984	KIF20A	1.4674	2.83274e-08	1.76146	1.44946e-11	Common	YES
ENSG00000112992	NNT	1.60959	5.41274e-12	1.37447	3.93632e-09	Common	YES
ENSG00000113273	ARSB	1.71768	2.36756e-28	1.13535	2.88662e-13	Common	YES
ENSG00000113296	THBS4	1.1954	0.045674	1.74264	0.00359949	Common	YES
ENSG00000113300	CNOT6	1.43419	1.32931e-18	1.64273	3.16092e-24	Common	YES
ENSG00000113360	DROSHA	1.00316	2.82856e-22	1.00916	1.00814e-22	Common	YES
ENSG00000113368	LMNB1	3.10731	5.93185e-26	2.06315	3.53942e-12	Common	YES
ENSG00000113369	ARRDC3	1.5869	1.54422e-32	1.86678	8.08868e-45	Common	YES
ENSG00000113389	NPR3	1.10305	2.49074e-38	1.28879	3.94558e-52	Common	YES
ENSG00000113448	PDE4D	1.76388	6.82328e-31	1.68149	1.9612e-28	Common	YES
ENSG00000113569	NUP155	1.34698	5.09165e-10	1.75745	2.02018e-16	Common	YES
ENSG00000113580	NR3C1	1.54096	1.0485e-115	2.14137	1.45084e-221	Common	YES
ENSG00000113594	LIFR	1.10445	3.07927e-06	1.66779	6.04068e-13	Common	YES
ENSG00000113645	WWC1	1.59291	1.46045e-43	1.96733	1.80746e-65	Common	YES
ENSG00000113657	DPYSL3	1.16533	3.44838e-30	1.8524	2.54883e-74	Common	YES
ENSG00000113712	CSNK1A1	1.42067	3.28899e-59	1.26015	3.26401e-47	Common	YES
ENSG00000113716	HMGXB3	2.09926	2.68233e-31	2.40354	7.14776e-41	Common	YES
ENSG00000113721	PDGFRB	1.37947	2.74401e-09	1.78051	8.5519e-15	Common	YES
ENSG00000113742	CPEB4	1.20084	8.87831e-16	1.04092	2.66242e-12	Common	YES
ENSG00000113916	BCL6	1.22209	1.18687e-22	1.3534	1.82801e-27	Common	YES
ENSG00000113971	NPHP3	1.24372	4.50902e-15	1.66161	7.17542e-26	Common	YES
ENSG00000114019	AMOTL2	1.97507	6.70932e-35	3.06333	1.26435e-82	Common	YES
ENSG00000114062	UBE3A	1.67467	1.67323e-70	1.63736	6.07542e-68	Common	YES
ENSG00000114268	PFKFB4	1.3407	5.53636e-17	1.2866	7.02671e-16	Common	YES
ENSG00000114302	PRKAR2A	1.11452	5.9848e-16	1.27191	1.3927e-20	Common	YES
ENSG00000114316	USP4	1.40794	2.10173e-44	1.33516	1.939e-40	Common	YES
ENSG00000114439	BBX	1.46867	1.81405e-42	1.33727	1.04714e-35	Common	YES
ENSG00000114554	PLXNA1	1.96648	6.82188e-29	2.73843	3.58683e-55	Common	YES
ENSG00000114573	ATP6V1A	1.05845	0.000122021	1.66809	4.15587e-10	Common	YES
ENSG00000114648	KLHL18	1.49662	2.49042e-40	1.75992	3.45397e-55	Common	YES
ENSG00000114739	ACVR2B	1.1766	1.17687e-08	1.5594	3.9679e-14	Common	YES
ENSG00000114790	ARHGEF26	1.18157	1.70115e-16	1.63009	8.62775e-30	Common	YES
ENSG00000114796	KLHL24	1.13076	9.69505e-12	1.63019	5.02165e-23	Common	YES
ENSG00000114861	FOXP1	1.57018	2.95348e-39	1.30882	7.01303e-28	Common	YES
ENSG00000114867	EIF4G1	2.07954	1.11726e-15	2.47907	5.38054e-22	Common	YES
ENSG00000114982	KANSL3	1.67807	1.34008e-32	1.50925	6.97991e-27	Common	YES
ENSG00000114999	TTL	2.26167	3.86028e-43	2.02948	2.65266e-35	Common	YES
ENSG00000115020	PIKFYVE	1.43537	6.79581e-20	1.83952	5.88618e-32	Common	YES
ENSG00000115107	STEAP3	2.0232	4.10762e-15	2.0362	1.97864e-15	Common	YES
ENSG00000115109	EPB41L5	1.56375	2.77658e-12	1.58251	1.13447e-12	Common	YES
ENSG00000115159	GPD2	1.33267	1.94958e-11	1.96014	1.31982e-23	Common	YES
ENSG00000115183	TANC1	1.50427	1.84233e-36	2.477	2.15433e-94	Common	YES
ENSG00000115275	MOGS	1.49938	2.05809e-07	1.96934	4.19681e-12	Common	YES
ENSG00000115282	TTC31	1.0176	6.50613e-21	1.11316	5.79322e-25	Common	YES
ENSG00000115306	SPTBN1	2.02963	1.06717e-11	2.74067	1.36533e-20	Common	YES
ENSG00000115414	FN1	1.25616	1.23977e-11	1.64494	2.74944e-19	Common	YES
ENSG00000115415	STAT1	1.27684	9.92305e-11	1.18055	2.0387e-09	Common	YES
ENSG00000115419	GLS	1.5227	7.76087e-12	1.69231	1.7096e-14	Common	YES
ENSG00000115461	IGFBP5	1.05478	0.000419912	2.12786	1.72076e-13	Common	YES
ENSG00000115464	USP34	1.34344	1.59062e-20	1.86396	1.47642e-38	Common	YES
ENSG00000115524	SF3B1	1.48929	3.04374e-07	1.79416	3.88137e-10	Common	YES
ENSG00000115548	KDM3A	1.52122	6.60934e-20	2.05276	2.43482e-35	Common	YES
ENSG00000115568	ZNF142	1.89963	4.71853e-34	2.03469	4.69447e-39	Common	YES
ENSG00000115677	HDLBP	1.69679	5.94233e-43	1.02075	2.0199e-16	Common	YES
ENSG00000115687	PASK	1.93957	3.11342e-20	2.6568	2.74663e-36	Common	YES
ENSG00000115760	BIRC6	1.47835	2.9554e-12	2.3049	2.51167e-28	Common	YES
ENSG00000115762	PLEKHB2	1.09752	3.04764e-33	1.45674	6.0677e-58	Common	YES
ENSG00000115808	STRN	1.10678	5.71491e-13	1.496	7.2717e-23	Common	YES
ENSG00000115839	RAB3GAP1	1.65666	2.20843e-17	1.47086	4.43666e-14	Common	YES
ENSG00000115970	THADA	1.39977	3.21571e-07	2.30962	7.32434e-18	Common	YES
ENSG00000115977	AAK1	1.00613	8.34119e-13	1.68168	1.00851e-33	Common	YES
ENSG00000116005	PCYOX1	1.06689	0.00277556	1.01965	0.00435928	Common	YES
ENSG00000116016	EPAS1	1.5918	6.00633e-22	1.80315	4.83857e-28	Common	YES
ENSG00000116017	ARID3A	1.34731	1.64594e-07	1.89248	7.98906e-14	Common	YES
ENSG00000116062	MSH6	1.71991	1.2473e-08	2.13808	7.07722e-13	Common	YES
ENSG00000116117	PARD3B	1.10043	0.00544316	2.40938	3.4594e-10	Common	YES
ENSG00000116127	ALMS1	1.87824	1.64978e-25	1.56289	2.28254e-18	Common	YES
ENSG00000116128	BCL9	1.64328	1.59862e-46	2.24818	2.49444e-82	Common	YES
ENSG00000116138	DNAJC16	1.02057	9.65164e-10	1.37996	1.06616e-16	Common	YES
ENSG00000116191	RALGPS2	1.51766	1.24653e-13	1.20962	3.73014e-09	Common	YES
ENSG00000116198	CEP104	1.54172	5.38816e-30	1.25994	1.04592e-20	Common	YES
ENSG00000116199	FAM20B	1.53727	1.75823e-18	1.26949	4.07312e-13	Common	YES
ENSG00000116337	AMPD2	1.37919	1.33142e-29	1.80563	5.3206e-50	Common	YES
ENSG00000116497	S100PBP	1.0911	5.3065e-14	1.23984	7.02435e-18	Common	YES
ENSG00000116514	RNF19B	1.17459	3.62373e-17	1.4968	4.7964e-27	Common	YES
ENSG00000116539	ASH1L	1.09479	8.86868e-10	1.71657	1.51754e-22	Common	YES
ENSG00000116560	SFPQ	2.10051	2.10873e-16	1.97976	7.98664e-15	Common	YES
ENSG00000116580	GON4L	1.36952	2.24164e-23	1.83957	4.40459e-41	Common	YES
ENSG00000116584	ARHGEF2	2.13246	1.15287e-29	2.26878	1.17882e-33	Common	YES
ENSG00000116641	DOCK7	1.78314	1.00164e-13	2.11379	5.77283e-19	Common	YES
ENSG00000116675	DNAJC6	1.9299	2.79559e-18	1.79179	2.7871e-16	Common	YES
ENSG00000116688	MFN2	1.57949	3.59492e-60	1.95937	2.9986e-92	Common	YES
ENSG00000116698	SMG7	1.14785	8.6405e-15	1.6218	1.39624e-28	Common	YES
ENSG00000116747	RO60	1.16715	3.03718e-16	1.04726	2.03642e-13	Common	YES
ENSG00000116786	PLEKHM2	1.2487	1.31225e-10	1.26421	5.95955e-11	Common	YES
ENSG00000116809	ZBTB17	1.23102	1.13211e-13	1.41203	9.07775e-18	Common	YES
ENSG00000116830	TTF2	1.30408	1.79738e-08	1.83027	9.99025e-16	Common	YES
ENSG00000116852	KIF21B	1.46216	0.00099733	2.01912	4.01653e-06	Common	YES
ENSG00000116871	MAP7D1	1.25047	1.96464e-11	1.502	3.68521e-16	Common	YES
ENSG00000116903	EXOC8	1.46085	2.71119e-11	2.0202	1.59051e-20	Common	YES
ENSG00000116962	NID1	1.16351	2.15304e-09	1.73309	3.12856e-19	Common	YES
ENSG00000116984	MTR	2.09317	7.41023e-18	2.15302	5.50432e-19	Common	YES
ENSG00000116990	MYCL	1.5253	5.53369e-10	1.95489	8.99471e-16	Common	YES
ENSG00000116991	SIPA1L2	1.89009	3.54077e-28	2.20455	6.31785e-38	Common	YES
ENSG00000117000	RLF	1.84253	1.39774e-31	1.74119	1.31295e-28	Common	YES
ENSG00000117036	ETV3	2.25605	6.41543e-22	1.81469	8.32471e-15	Common	YES
ENSG00000117115	PADI2	1.51217	2.54534e-06	1.91174	1.70963e-09	Common	YES
ENSG00000117222	RBBP5	1.82116	7.62172e-51	1.63927	6.37956e-42	Common	YES
ENSG00000117298	ECE1	1.63566	3.93617e-07	1.61004	5.18823e-07	Common	YES
ENSG00000117408	IPO13	1.11284	1.11449e-41	1.46539	1.62868e-70	Common	YES
ENSG00000117461	PIK3R3	1.39113	8.00936e-23	1.57014	6.90224e-29	Common	YES
ENSG00000117523	PRRC2C	1.35465	4.72731e-07	1.27438	2.04582e-06	Common	YES
ENSG00000117593	DARS2	1.05719	1.3299e-11	1.10743	9.6469e-13	Common	YES
ENSG00000117713	ARID1A	1.31381	1.66397e-14	2.3037	2.273e-42	Common	YES
ENSG00000118007	STAG1	1.43013	9.62448e-21	1.35011	8.7599e-19	Common	YES
ENSG00000118046	STK11	1.17054	8.32579e-06	1.23561	2.06717e-06	Common	YES
ENSG00000118058	KMT2A	1.46795	6.00885e-25	1.85781	1.91257e-39	Common	YES
ENSG00000118200	CAMSAP2	1.49283	1.48302e-24	1.34839	1.92074e-20	Common	YES
ENSG00000118257	NRP2	1.10832	2.41773e-13	1.80254	3.18299e-33	Common	YES
ENSG00000118369	USP35	1.05688	3.10944e-07	1.66703	7.85027e-16	Common	YES
ENSG00000118496	FBXO30	1.18128	2.96669e-13	1.10252	8.31588e-12	Common	YES
ENSG00000118503	TNFAIP3	1.84525	4.05926e-31	2.56098	3.86564e-58	Common	YES
ENSG00000118689	FOXO3	1.95943	5.27449e-48	2.17592	2.87532e-59	Common	YES
ENSG00000118707	TGIF2	1.59764	3.69984e-22	2.06291	2.74918e-36	Common	YES
ENSG00000118873	RAB3GAP2	1.09352	1.22984e-06	1.31758	3.06578e-09	Common	YES
ENSG00000118898	PPL	2.299	2.64669e-08	2.64469	1.14687e-10	Common	YES
ENSG00000118900	UBN1	2.05321	1.36786e-39	2.40668	3.01968e-54	Common	YES
ENSG00000118965	WDR35	1.06685	3.09487e-06	1.91022	1.40873e-17	Common	YES
ENSG00000119042	SATB2	1.03762	6.0049e-21	1.89189	2.06406e-64	Common	YES
ENSG00000119138	KLF9	1.37506	1.35357e-10	1.64639	8.2145e-15	Common	YES
ENSG00000119139	TJP2	1.85808	9.11314e-12	2.71676	4.76337e-24	Common	YES
ENSG00000119231	SENP5	1.89359	1.53958e-29	1.72733	5.07765e-25	Common	YES
ENSG00000119280	C1orf198	1.22881	2.77904e-14	1.32186	1.79368e-16	Common	YES
ENSG00000119285	HEATR1	1.9239	2.49401e-09	2.38287	7.51069e-14	Common	YES
ENSG00000119321	FKBP15	1.41505	2.92167e-13	1.23065	2.10475e-10	Common	YES
ENSG00000119392	GLE1	1.43966	4.3181e-37	1.37777	2.29812e-34	Common	YES
ENSG00000119596	YLPM1	1.3575	7.3902e-08	1.65256	3.09318e-11	Common	YES
ENSG00000119638	NEK9	1.46215	2.5378e-17	2.02311	3.6651e-32	Common	YES
ENSG00000119669	IRF2BPL	2.23434	3.52726e-23	2.21806	4.7283e-23	Common	YES
ENSG00000119681	LTBP2	1.73551	4.18086e-23	2.23071	2.98598e-37	Common	YES
ENSG00000119682	AREL1	1.33029	6.03947e-24	2.25177	8.59413e-66	Common	YES
ENSG00000119684	MLH3	1.50236	1.4825e-13	1.25422	6.29791e-10	Common	YES
ENSG00000119685	TTLL5	1.51481	7.34803e-24	1.12909	6.19524e-14	Common	YES
ENSG00000119720	NRDE2	1.05825	1.75402e-05	2.08851	3.69717e-18	Common	YES
ENSG00000119771	KLHL29	1.83227	2.71823e-11	2.06231	4.91164e-14	Common	YES
ENSG00000119772	DNMT3A	1.85271	4.29222e-49	2.56051	8.48294e-88	Common	YES
ENSG00000119778	ATAD2B	1.17823	4.26828e-08	1.41122	3.44387e-11	Common	YES
ENSG00000119906	SLF2	1.11457	2.87178e-12	1.10652	3.20491e-12	Common	YES
ENSG00000119946	CNNM1	1.17085	0.00040927	2.17403	1.19774e-10	Common	YES
ENSG00000120008	WDR11	1.36677	9.08073e-25	1.59344	2.2471e-33	Common	YES
ENSG00000120254	MTHFD1L	1.91015	2.67512e-32	1.67494	2.29084e-25	Common	YES
ENSG00000120318	ARAP3	1.94142	3.09507e-31	2.47637	2.08435e-49	Common	YES
ENSG00000120451	SNX19	1.64555	3.83705e-22	1.6719	5.23303e-23	Common	YES
ENSG00000120549	KIAA1217	1.23977	7.13348e-36	1.89702	5.22099e-82	Common	YES
ENSG00000120693	SMAD9	1.06892	3.09494e-08	1.41757	1.75323e-13	Common	YES
ENSG00000120696	KBTBD7	1.32755	2.26884e-09	1.53397	3.25862e-12	Common	YES
ENSG00000120733	KDM3B	1.17024	9.20591e-11	2.15818	4.51409e-34	Common	YES
ENSG00000120800	UTP20	1.74813	1.59497e-07	2.1992	2.24584e-11	Common	YES
ENSG00000120802	TMPO	1.00683	1.83445e-07	1.22649	1.14036e-10	Common	YES
ENSG00000120875	DUSP4	1.29481	7.05121e-11	1.37142	3.44424e-12	Common	YES
ENSG00000120889	TNFRSF10B	1.56853	4.02389e-15	1.61414	4.36476e-16	Common	YES
ENSG00000121039	RDH10	1.06094	1.07046e-08	1.46111	2.45523e-15	Common	YES
ENSG00000121060	TRIM25	1.75194	4.42436e-29	2.17396	2.37285e-44	Common	YES
ENSG00000121281	ADCY7	2.13091	5.30052e-37	2.20953	6.50413e-40	Common	YES
ENSG00000121406	ZNF549	1.38715	1.90837e-09	1.68362	2.5343e-13	Common	YES
ENSG00000121440	PDZRN3	1.23886	2.02901e-12	1.64902	4.53032e-21	Common	YES
ENSG00000121486	TRMT1L	1.34111	8.99463e-12	1.14064	6.56314e-09	Common	YES
ENSG00000121671	CRY2	1.43077	4.18634e-17	2.20007	1.52698e-37	Common	YES
ENSG00000121741	ZMYM2	1.39401	6.53387e-29	1.84411	1.12018e-49	Common	YES
ENSG00000121753	ADGRB2	1.38047	7.54194e-11	1.71619	3.49474e-16	Common	YES
ENSG00000121892	PDS5A	1.60434	1.22199e-39	1.40686	4.9994e-31	Common	YES
ENSG00000121903	ZSCAN20	1.49706	2.52809e-11	1.798	1.00756e-15	Common	YES
ENSG00000122126	OCRL	1.21205	2.46157e-15	1.64158	3.52619e-27	Common	YES
ENSG00000122218	COPA	1.54648	9.22579e-07	2.52268	2.17547e-16	Common	YES
ENSG00000122692	SMU1	1.76101	4.19352e-19	1.56779	1.6073e-15	Common	YES
ENSG00000122863	CHST3	2.04744	2.0348e-16	2.87054	4.30845e-31	Common	YES
ENSG00000122870	BICC1	2.10853	2.11516e-37	1.65901	6.68701e-24	Common	YES
ENSG00000122965	RBM19	1.52984	2.91432e-16	1.8858	3.02716e-24	Common	YES
ENSG00000122966	CIT	1.63827	2.32416e-12	2.1796	3.87498e-21	Common	YES
ENSG00000123064	DDX54	1.71672	5.77304e-29	1.95538	1.80616e-37	Common	YES
ENSG00000123066	MED13L	1.5993	6.37355e-30	2.16004	1.09614e-53	Common	YES
ENSG00000123094	RASSF8	1.10278	1.82636e-09	1.03418	1.54837e-08	Common	YES
ENSG00000123104	ITPR2	1.41086	3.95955e-05	1.89374	1.89723e-08	Common	YES
ENSG00000123200	ZC3H13	1.08121	0.000241081	1.00732	0.000637149	Common	YES
ENSG00000123384	LRP1	1.19706	8.164e-09	2.34152	2.83608e-30	Common	YES
ENSG00000123453	SARDH	1.14109	1.10425e-11	1.02347	9.90637e-10	Common	YES
ENSG00000123607	TTC21B	1.42104	7.59147e-09	1.70265	2.61932e-12	Common	YES
ENSG00000123636	BAZ2B	1.05268	4.42567e-11	1.31797	7.86135e-17	Common	YES
ENSG00000123643	SLC36A1	1.23773	2.92387e-08	1.37971	4.67843e-10	Common	YES
ENSG00000123836	PFKFB2	1.18147	1.31987e-06	1.79447	2.63535e-13	Common	YES
ENSG00000123908	AGO2	1.27983	1.76605e-19	1.30565	2.12909e-20	Common	YES
ENSG00000124006	OBSL1	1.63343	1.04565e-16	2.27024	2.87508e-31	Common	YES
ENSG00000124120	TTPAL	1.70595	3.15746e-37	2.00738	3.58366e-51	Common	YES
ENSG00000124126	PREX1	2.04119	3.84754e-32	2.00582	2.39063e-31	Common	YES
ENSG00000124151	NCOA3	1.44683	6.96113e-26	2.15922	9.28468e-56	Common	YES
ENSG00000124160	NCOA5	1.26328	2.94881e-18	2.01702	9.54612e-45	Common	YES
ENSG00000124171	PARD6B	1.36751	9.11528e-07	1.16069	3.02809e-05	Common	YES
ENSG00000124177	CHD6	1.71402	1.00112e-32	1.9592	1.73982e-42	Common	YES
ENSG00000124181	PLCG1	2.70348	4.26925e-45	2.84005	6.24241e-50	Common	YES
ENSG00000124193	SRSF6	1.45138	4.37775e-20	1.03413	7.57064e-11	Common	YES
ENSG00000124198	ARFGEF2	1.5076	9.65035e-47	1.94747	7.62169e-77	Common	YES
ENSG00000124201	ZNFX1	1.76049	1.41606e-36	2.42055	2.31324e-68	Common	YES
ENSG00000124422	USP22	1.66695	2.00536e-32	1.90513	2.70226e-42	Common	YES
ENSG00000124459	ZNF45	1.61364	2.93608e-21	1.53991	1.10427e-19	Common	YES
ENSG00000124486	USP9X	2.06272	3.64961e-26	2.41567	1.13332e-35	Common	YES
ENSG00000124496	TRERF1	1.55479	3.12504e-24	2.04567	5.74429e-41	Common	YES
ENSG00000124535	WRNIP1	1.54999	1.38626e-41	1.81154	1.13207e-56	Common	YES
ENSG00000124571	XPO5	1.42349	6.99711e-07	2.11858	4.55434e-14	Common	YES
ENSG00000124587	PEX6	1.78811	7.53579e-20	2.19733	2.15278e-29	Common	YES
ENSG00000124608	AARS2	1.80895	4.10714e-29	2.38866	9.5089e-50	Common	YES
ENSG00000124641	MED20	1.1195	1.62954e-17	1.18336	1.3674e-19	Common	YES
ENSG00000124782	RREB1	1.59916	1.25161e-31	2.56641	8.50245e-78	Common	YES
ENSG00000124788	ATXN1	1.12136	1.01115e-08	1.28943	2.83883e-11	Common	YES
ENSG00000124789	NUP153	1.02915	3.12276e-07	1.65615	3.85421e-17	Common	YES
ENSG00000124920	MYRF	1.44309	5.04902e-06	2.06896	5.82239e-11	Common	YES
ENSG00000124942	AHNAK	1.49683	1.67632e-06	1.91768	4.21495e-10	Common	YES
ENSG00000125089	SH3TC1	1.88517	1.57704e-06	2.39382	6.57596e-10	Common	YES
ENSG00000125107	CNOT1	2.20386	5.92625e-45	2.43834	4.31837e-55	Common	YES
ENSG00000125247	TMTC4	1.16218	8.93235e-11	1.13716	1.76567e-10	Common	YES
ENSG00000125249	RAP2A	1.20009	3.1329e-13	1.41011	5.57585e-18	Common	YES
ENSG00000125266	EFNB2	1.71398	2.60351e-19	1.24388	7.7982e-11	Common	YES
ENSG00000125386	FAM193A	1.41818	1.50366e-19	1.49014	1.27327e-21	Common	YES
ENSG00000125398	SOX9	1.69741	9.37465e-27	2.19116	4.42008e-44	Common	YES
ENSG00000125430	HS3ST3B1	1.7725	1.9893e-36	2.03328	2.00868e-47	Common	YES
ENSG00000125484	GTF3C4	1.35689	1.33271e-21	1.8642	7.3693e-40	Common	YES
ENSG00000125630	POLR1B	1.76682	6.59358e-21	2.14906	1.72542e-30	Common	YES
ENSG00000125633	CCDC93	1.68939	1.12802e-21	1.8846	7.54676e-27	Common	YES
ENSG00000125650	PSPN	1.11127	6.22918e-09	2.09208	8.41278e-26	Common	YES
ENSG00000125686	MED1	1.89996	6.78226e-39	1.63179	2.48906e-29	Common	YES
ENSG00000125730	C3	1.13098	2.6605e-07	1.60611	1.20954e-13	Common	YES
ENSG00000125741	OPA3	1.14532	2.22926e-14	1.54581	2.35292e-25	Common	YES
ENSG00000125746	EML2	1.1818	2.66445e-13	1.59068	3.58048e-23	Common	YES
ENSG00000125755	SYMPK	1.72243	1.59343e-21	2.07914	5.66799e-31	Common	YES
ENSG00000125834	STK35	1.46871	2.2968e-17	2.48192	3.30559e-47	Common	YES
ENSG00000126001	CEP250	1.86108	3.60934e-33	2.71625	2.30343e-69	Common	YES
ENSG00000126012	KDM5C	2.16494	1.18031e-47	2.97855	5.56791e-89	Common	YES
ENSG00000126016	AMOT	1.68573	2.7348e-10	2.24614	2.86206e-17	Common	YES
ENSG00000126107	HECTD3	1.1643	4.33512e-13	1.44486	1.08555e-19	Common	YES
ENSG00000126214	KLC1	1.28618	2.44932e-26	1.37298	4.54262e-30	Common	YES
ENSG00000126391	FRMD8	1.43054	7.04556e-26	2.13232	4.39569e-56	Common	YES
ENSG00000126464	PRR12	1.13916	6.98164e-06	1.90474	2.1048e-14	Common	YES
ENSG00000126561	STAT5A	2.26273	7.62594e-22	2.81716	1.25682e-31	Common	YES
ENSG00000126705	AHDC1	1.23269	1.91467e-07	2.70085	1.82859e-31	Common	YES
ENSG00000126803	HSPA2	1.81975	6.68467e-09	2.07263	2.48509e-11	Common	YES
ENSG00000126822	PLEKHG3	1.32462	1.74151e-12	1.85713	3.76781e-23	Common	YES
ENSG00000126882	FAM78A	1.22842	0.0126335	1.41395	0.00398504	Common	YES
ENSG00000126883	NUP214	1.46508	1.57265e-09	1.71365	9.40625e-13	Common	YES
ENSG00000127080	IPPK	1.05167	8.94032e-23	1.78441	8.3652e-62	Common	YES
ENSG00000127124	HIVEP3	1.10198	5.87349e-18	1.70064	3.42263e-41	Common	YES
ENSG00000127311	HELB	1.31417	2.34608e-05	1.32676	1.73475e-05	Common	YES
ENSG00000127481	UBR4	1.47714	2.74394e-16	2.44397	1.2407e-42	Common	YES
ENSG00000127586	CHTF18	1.24518	1.05646e-09	2.51813	2.38349e-36	Common	YES
ENSG00000127603	MACF1	1.55316	1.36085e-25	2.32038	6.88401e-56	Common	YES
ENSG00000127616	SMARCA4	2.20925	7.16906e-27	2.44532	6.68914e-33	Common	YES
ENSG00000127663	KDM4B	2.12724	1.2965e-23	2.68043	5.62357e-37	Common	YES
ENSG00000127804	METTL16	1.60161	8.17264e-41	1.80084	1.75667e-51	Common	YES
ENSG00000127946	HIP1	2.40951	1.02861e-46	2.49079	3.63914e-50	Common	YES
ENSG00000128165	ADM2	1.89556	0.000538294	1.77125	0.00112464	Common	YES
ENSG00000128191	DGCR8	1.37398	5.1738e-23	1.89389	2.51251e-42	Common	YES
ENSG00000128203	ASPHD2	1.22934	1.88085e-16	1.17275	2.90247e-15	Common	YES
ENSG00000128342	LIF	1.28558	6.187e-09	2.23542	9.47553e-25	Common	YES
ENSG00000128512	DOCK4	1.8251	2.71266e-26	2.34949	7.41617e-43	Common	YES
ENSG00000128567	PODXL	1.62724	0.000619182	1.66327	0.000433643	Common	YES
ENSG00000128591	FLNC	2.15117	9.38329e-17	2.95629	8.28897e-31	Common	YES
ENSG00000128607	KLHDC10	1.0829	4.08096e-19	1.48716	7.1309e-35	Common	YES
ENSG00000128641	MYO1B	1.7758	1.40855e-19	1.46872	7.17326e-14	Common	YES
ENSG00000128731	HERC2	1.62688	2.39163e-15	2.55592	3.34577e-36	Common	YES
ENSG00000128829	EIF2AK4	1.68484	1.54543e-51	1.75675	2.69076e-56	Common	YES
ENSG00000128833	MYO5C	1.49588	0.0421969	1.52877	0.0409318	Common	YES
ENSG00000128849	CGNL1	1.40259	0.00104944	2.40587	1.35153e-08	Common	YES
ENSG00000128908	INO80	1.62862	2.66315e-92	2.08576	2.42463e-147	Common	YES
ENSG00000128923	MINDY2	1.48188	2.68691e-19	1.47702	2.4047e-19	Common	YES
ENSG00000129003	VPS13C	1.05221	0.000108034	1.65361	4.0216e-10	Common	YES
ENSG00000129083	COPB1	1.22354	0.000540641	1.58245	4.62335e-06	Common	YES
ENSG00000129116	PALLD	1.21675	9.45883e-27	1.36277	1.95069e-33	Common	YES
ENSG00000129219	PLD2	1.0125	6.12826e-13	1.57854	1.46396e-29	Common	YES
ENSG00000129245	FXR2	1.01696	2.04328e-13	1.9994	1.08667e-48	Common	YES
ENSG00000129250	KIF1C	1.41168	6.48627e-07	1.7685	2.34587e-10	Common	YES
ENSG00000129351	ILF3	1.77405	1.36152e-20	1.77427	9.11279e-21	Common	YES
ENSG00000129493	HEATR5A	1.53184	2.3227e-10	1.7331	4.68006e-13	Common	YES
ENSG00000129566	TEP1	1.79003	9.71818e-16	2.28835	1.33901e-24	Common	YES
ENSG00000129667	RHBDF2	1.02173	9.06224e-06	1.63345	4.06798e-13	Common	YES
ENSG00000129675	ARHGEF6	1.92656	0.000176664	1.18621	0.0256761	Common	YES
ENSG00000129933	MAU2	1.38099	2.68954e-38	1.79723	1.70846e-63	Common	YES
ENSG00000130052	STARD8	1.54139	3.86873e-25	2.45045	5.26104e-60	Common	YES
ENSG00000130119	GNL3L	2.19969	9.0061e-07	2.09754	2.62494e-06	Common	YES
ENSG00000130147	SH3BP4	1.77323	3.99857e-57	1.96669	2.24754e-70	Common	YES
ENSG00000130158	DOCK6	1.47691	2.16731e-11	1.93354	1.63303e-18	Common	YES
ENSG00000130254	SAFB2	1.25225	3.77811e-13	1.30167	3.00933e-14	Common	YES
ENSG00000130309	COLGALT1	1.46402	6.24692e-09	1.28944	3.14527e-07	Common	YES
ENSG00000130338	TULP4	1.94328	4.23863e-42	2.11997	3.52026e-50	Common	YES
ENSG00000130340	SNX9	1.23421	7.67184e-47	1.17594	5.21465e-43	Common	YES
ENSG00000130396	AFDN	1.39948	4.22553e-21	1.90338	3.83456e-38	Common	YES
ENSG00000130402	ACTN4	3.01795	5.94081e-24	1.99167	3.68142e-11	Common	YES
ENSG00000130449	ZSWIM6	1.7276	7.41633e-31	2.43873	1.3368e-59	Common	YES
ENSG00000130479	MAP1S	1.61082	8.93246e-13	2.15586	3.6553e-22	Common	YES
ENSG00000130508	PXDN	1.69822	1.9532e-13	2.17461	1.84951e-21	Common	YES
ENSG00000130559	CAMSAP1	2.20995	6.05264e-58	2.58124	2.77311e-78	Common	YES
ENSG00000130589	HELZ2	1.57851	7.83689e-08	2.84443	7.57854e-23	Common	YES
ENSG00000130635	COL5A1	1.26025	7.82995e-10	1.85293	7.14239e-20	Common	YES
ENSG00000130640	TUBGCP2	1.13336	2.38636e-24	1.00035	2.14335e-19	Common	YES
ENSG00000130695	CEP85	1.02783	1.71888e-10	2.14511	1.52568e-41	Common	YES
ENSG00000130723	NA	1.82442	1.51453e-36	2.88814	4.87302e-90	Common	YES
ENSG00000130726	TRIM28	1.99341	9.75389e-28	2.49087	5.87443e-43	Common	YES
ENSG00000130749	ZC3H4	1.20349	4.63772e-10	2.37265	1.16073e-35	Common	YES
ENSG00000130758	MAP3K10	1.10206	0.0123326	1.22938	0.00503605	Common	YES
ENSG00000130764	LRRC47	1.59375	2.62549e-45	1.65986	2.22228e-49	Common	YES
ENSG00000130766	SESN2	1.22535	4.14142e-13	1.50729	2.40167e-19	Common	YES
ENSG00000130779	CLIP1	1.50137	1.68416e-29	1.29135	2.48338e-22	Common	YES
ENSG00000130787	HIP1R	1.36393	1.5058e-17	2.19302	4.07254e-42	Common	YES
ENSG00000130803	ZNF317	1.25473	1.06399e-41	1.30169	4.69706e-45	Common	YES
ENSG00000130816	DNMT1	1.73661	1.81504e-12	1.84123	5.2395e-14	Common	YES
ENSG00000130856	ZNF236	1.52167	3.16341e-32	2.11554	6.73835e-60	Common	YES
ENSG00000130939	UBE4B	1.21844	1.50394e-18	1.79022	1.01599e-38	Common	YES
ENSG00000130985	UBA1	1.56211	9.39053e-13	2.28671	2.83979e-26	Common	YES
ENSG00000131016	AKAP12	1.97062	3.07587e-33	1.81789	1.01601e-28	Common	YES
ENSG00000131018	SYNE1	1.41481	1.09036e-13	2.15713	3.03114e-30	Common	YES
ENSG00000131061	ZNF341	1.25348	3.75649e-05	1.88827	2.48285e-10	Common	YES
ENSG00000131149	GSE1	1.61448	2.86957e-43	2.06735	9.49351e-70	Common	YES
ENSG00000131263	RLIM	1.2927	1.58207e-10	1.4016	2.67374e-12	Common	YES
ENSG00000131323	TRAF3	1.26233	5.66596e-16	1.28584	1.12083e-16	Common	YES
ENSG00000131374	TBC1D5	1.77017	3.2153e-71	1.71983	7.14079e-68	Common	YES
ENSG00000131381	RBSN	1.55831	1.10426e-19	1.7498	1.09056e-24	Common	YES
ENSG00000131386	GALNT15	1.15888	9.06431e-09	1.42513	1.12968e-12	Common	YES
ENSG00000131389	SLC6A6	1.02055	9.12479e-13	1.83446	1.34792e-37	Common	YES
ENSG00000131459	GFPT2	1.2364	6.68715e-05	2.01469	2.08373e-11	Common	YES
ENSG00000131473	ACLY	1.47715	1.04564e-06	2.10725	1.09591e-12	Common	YES
ENSG00000131503	ANKHD1	1.42823	4.67154e-12	1.96938	4.63695e-22	Common	YES
ENSG00000131504	DIAPH1	1.13114	0.000132479	2.05143	6.56306e-13	Common	YES
ENSG00000131558	EXOC4	1.39141	3.69396e-13	1.69141	5.03502e-19	Common	YES
ENSG00000131626	PPFIA1	1.57092	4.20324e-42	1.83617	2.62232e-57	Common	YES
ENSG00000131697	NPHP4	1.30464	4.109e-14	2.15347	7.82106e-36	Common	YES
ENSG00000131711	MAP1B	1.79194	3.9634e-12	2.01574	3.39693e-15	Common	YES
ENSG00000131725	WDR44	1.20849	7.7734e-07	1.23422	3.76658e-07	Common	YES
ENSG00000131747	TOP2A	1.30073	3.95866e-05	1.42916	4.87565e-06	Common	YES
ENSG00000131759	RARA	1.16463	1.0576e-10	1.17733	5.08746e-11	Common	YES
ENSG00000131845	ZNF304	1.48652	4.91719e-18	2.11347	3.2741e-34	Common	YES
ENSG00000131849	ZNF132	1.44664	8.24436e-11	1.5255	5.85897e-12	Common	YES
ENSG00000131873	CHSY1	1.82588	4.51623e-45	2.35817	1.19764e-74	Common	YES
ENSG00000131899	LLGL1	2.45126	4.0785e-33	1.45826	6.61633e-13	Common	YES
ENSG00000131941	RHPN2	1.32392	7.72978e-10	1.08365	4.82228e-07	Common	YES
ENSG00000132005	RFX1	1.00549	0.000151835	1.72779	3.61484e-11	Common	YES
ENSG00000132016	BRME1	1.2048	9.62209e-11	1.59269	1.31238e-17	Common	YES
ENSG00000132024	CC2D1A	1.61835	1.87838e-19	1.99902	3.09163e-29	Common	YES
ENSG00000132153	DHX30	1.88539	1.52057e-27	2.28252	4.51194e-40	Common	YES
ENSG00000132294	EFR3A	1.01227	2.0623e-13	1.42404	1.33813e-25	Common	YES
ENSG00000132326	PER2	1.58574	1.19696e-17	2.13033	2.86942e-30	Common	YES
ENSG00000132359	RAP1GAP2	1.53258	1.2264e-15	2.14475	5.3037e-29	Common	YES
ENSG00000132361	CLUH	2.34359	4.65624e-30	2.72937	1.30153e-40	Common	YES
ENSG00000132382	MYBBP1A	2.22296	2.01768e-15	2.71011	1.49545e-22	Common	YES
ENSG00000132383	RPA1	1.35206	1.18326e-17	1.61014	9.15834e-25	Common	YES
ENSG00000132405	TBC1D14	1.01523	5.95856e-08	1.45594	2.43127e-15	Common	YES
ENSG00000132466	ANKRD17	1.51504	1.71861e-12	1.97935	1.06019e-20	Common	YES
ENSG00000132510	KDM6B	1.16316	1.14349e-05	1.93944	7.64972e-14	Common	YES
ENSG00000132561	MATN2	1.78473	8.27394e-05	1.0927	0.020115	Common	YES
ENSG00000132600	PRMT7	1.30515	9.44445e-13	1.63637	1.60902e-19	Common	YES
ENSG00000132613	MTSS2	1.22992	1.49594e-05	1.33992	1.93301e-06	Common	YES
ENSG00000132688	NES	1.65983	0.000361219	2.52637	3.26745e-08	Common	YES
ENSG00000132694	ARHGEF11	1.93198	3.36977e-43	2.74754	1.17096e-85	Common	YES
ENSG00000132718	SYT11	1.20876	0.000693677	1.53153	1.15246e-05	Common	YES
ENSG00000132740	IGHMBP2	1.52554	1.5422e-31	1.92643	3.40124e-49	Common	YES
ENSG00000132801	ZSWIM3	1.15858	7.16604e-10	1.54898	1.84953e-16	Common	YES
ENSG00000132953	XPO4	1.31835	9.0146e-18	1.60635	6.24942e-26	Common	YES
ENSG00000133026	MYH10	2.03838	7.65771e-13	2.69358	9.47209e-22	Common	YES
ENSG00000133030	MPRIP	2.18714	8.0063e-66	2.41893	9.77847e-81	Common	YES
ENSG00000133056	PIK3C2B	1.3796	9.69294e-06	3.11473	1.8854e-20	Common	YES
ENSG00000133059	DSTYK	1.69089	5.32135e-44	2.37138	7.91884e-85	Common	YES
ENSG00000133065	SLC41A1	1.13002	4.66598e-13	2.39653	2.18904e-54	Common	YES
ENSG00000133069	TMCC2	1.67841	8.37313e-13	2.28771	2.00552e-22	Common	YES
ENSG00000133121	STARD13	1.73639	2.77281e-24	2.33093	1.12695e-42	Common	YES
ENSG00000133216	EPHB2	1.27152	0.00253859	1.0428	0.0152791	Common	YES
ENSG00000133226	SRRM1	1.46209	3.64266e-13	1.60845	7.64875e-16	Common	YES
ENSG00000133313	CNDP2	1.47334	9.38635e-20	1.73868	3.0078e-27	Common	YES
ENSG00000133422	MORC2	2.17237	3.55266e-35	2.51739	6.5742e-47	Common	YES
ENSG00000133619	KRBA1	1.03892	0.000166261	1.26332	3.70019e-06	Common	YES
ENSG00000133706	LARS1	1.209	9.5025e-06	1.32855	8.59004e-07	Common	YES
ENSG00000133812	SBF2	1.32358	2.82073e-13	1.35585	5.2766e-14	Common	YES
ENSG00000133816	MICAL2	1.87956	1.10189e-80	2.20348	1.22412e-110	Common	YES
ENSG00000134030	CTIF	1.63326	7.09443e-17	1.98174	2.1135e-24	Common	YES
ENSG00000134070	IRAK2	1.45103	5.74802e-23	1.80479	1.35361e-34	Common	YES
ENSG00000134086	VHL	1.33007	4.56173e-19	1.04067	2.96356e-12	Common	YES
ENSG00000134107	BHLHE40	1.14127	3.2253e-15	1.95021	2.18906e-42	Common	YES
ENSG00000134109	EDEM1	1.26299	5.44231e-18	2.20226	3.51141e-52	Common	YES
ENSG00000134250	NOTCH2	1.43207	7.97928e-06	2.32136	1.0728e-13	Common	YES
ENSG00000134262	AP4B1	1.01423	5.98477e-05	1.43797	5.75216e-09	Common	YES
ENSG00000134265	NAPG	1.41246	1.76176e-28	1.44538	5.38793e-30	Common	YES
ENSG00000134318	ROCK2	1.85247	8.79222e-26	1.35259	2.08468e-14	Common	YES
ENSG00000134324	LPIN1	1.77976	3.24483e-27	1.93438	3.6607e-32	Common	YES
ENSG00000134369	NAV1	1.84805	4.52115e-48	2.47764	9.81956e-86	Common	YES
ENSG00000134444	RELCH	1.84741	2.13513e-24	2.15877	5.15723e-33	Common	YES
ENSG00000134490	TMEM241	1.05645	3.51844e-08	1.68533	3.29715e-19	Common	YES
ENSG00000134508	CABLES1	1.62043	5.54866e-20	1.49523	2.38457e-17	Common	YES
ENSG00000134516	DOCK2	1.58734	0.000805082	1.8898	5.84774e-05	Common	YES
ENSG00000134569	LRP4	1.51071	0.00063333	2.16397	7.66723e-07	Common	YES
ENSG00000134644	PUM1	1.19779	4.62098e-21	2.08775	1.05365e-61	Common	YES
ENSG00000134698	AGO4	1.0992	3.24841e-05	1.33498	3.0523e-07	Common	YES
ENSG00000134775	FHOD3	1.50099	4.86909e-17	1.59807	2.60827e-19	Common	YES
ENSG00000134780	DAGLA	2.02338	1.70454e-15	2.06737	3.00481e-16	Common	YES
ENSG00000134815	DHX34	1.63545	7.78704e-25	2.01677	3.27836e-37	Common	YES
ENSG00000134853	PDGFRA	1.27569	7.6307e-06	1.4943	1.08769e-07	Common	YES
ENSG00000134871	COL4A2	1.41416	0.00115413	2.443	1.26803e-08	Common	YES
ENSG00000134899	ERCC5	1.278	1.17838e-08	1.24126	2.62696e-08	Common	YES
ENSG00000134900	TPP2	1.66393	2.19719e-11	1.72803	2.63562e-12	Common	YES
ENSG00000134909	ARHGAP32	1.70515	2.24002e-27	2.00958	1.55817e-37	Common	YES
ENSG00000134954	ETS1	1.04717	1.56179e-11	1.49431	1.62972e-22	Common	YES
ENSG00000134982	APC	1.61352	2.51192e-17	1.37271	5.36197e-13	Common	YES
ENSG00000134987	WDR36	1.24961	4.17908e-09	2.13143	1.50808e-24	Common	YES
ENSG00000135048	CEMIP2	1.95773	2.62602e-11	1.99834	7.69936e-12	Common	YES
ENSG00000135074	ADAM19	1.07749	1.85777e-07	1.92345	1.72064e-21	Common	YES
ENSG00000135108	FBXO21	1.61851	1.40413e-27	2.02427	1.11795e-42	Common	YES
ENSG00000135297	MTO1	1.01521	3.6825e-16	1.00359	5.67071e-16	Common	YES
ENSG00000135372	NAT10	2.12871	2.93906e-13	2.35767	3.80701e-16	Common	YES
ENSG00000135392	DNAJC14	1.24888	1.15915e-16	1.05887	1.99131e-12	Common	YES
ENSG00000135476	ESPL1	1.41297	2.37786e-16	2.32131	6.51111e-42	Common	YES
ENSG00000135503	ACVR1B	1.24154	4.68802e-07	1.76281	4.78357e-13	Common	YES
ENSG00000135540	NHSL1	1.59493	2.9139e-25	1.51416	3.52935e-23	Common	YES
ENSG00000135631	RAB11FIP5	1.68588	1.0481e-22	2.06331	1.36352e-33	Common	YES
ENSG00000135636	DYSF	2.47429	2.86684e-54	2.84963	4.7545e-71	Common	YES
ENSG00000135637	CCDC142	1.14062	2.43495e-10	1.76864	3.48835e-23	Common	YES
ENSG00000135677	GNS	1.20367	0.0246075	1.31795	0.0139053	Common	YES
ENSG00000135679	MDM2	1.67104	2.45934e-29	1.2868	4.38373e-18	Common	YES
ENSG00000135686	KLHL36	1.20915	3.12582e-14	1.31271	1.06413e-16	Common	YES
ENSG00000135709	KIAA0513	2.28475	4.19164e-29	1.88111	1.83006e-20	Common	YES
ENSG00000135720	DYNC1LI2	1.39306	1.89248e-27	1.7926	6.17758e-45	Common	YES
ENSG00000135749	PCNX2	1.00849	1.88931e-09	1.51491	1.2801e-19	Common	YES
ENSG00000135763	URB2	1.63001	5.041e-12	2.61429	4.30989e-29	Common	YES
ENSG00000135766	EGLN1	1.25258	3.16265e-16	1.57178	4.26437e-25	Common	YES
ENSG00000135823	STX6	1.66438	7.67184e-51	1.78015	2.81421e-58	Common	YES
ENSG00000135828	RNASEL	1.76187	4.39289e-08	2.50696	3.99445e-15	Common	YES
ENSG00000135829	DHX9	1.77537	8.28748e-05	1.94007	1.34961e-05	Common	YES
ENSG00000135835	KIAA1614	1.69438	0.00569881	1.65512	0.00706183	Common	YES
ENSG00000135837	CEP350	1.7897	8.00957e-30	1.63592	2.30347e-25	Common	YES
ENSG00000135842	NIBAN1	2.31106	4.25229e-14	2.09892	6.26766e-12	Common	YES
ENSG00000135862	LAMC1	1.70664	1.0207e-12	1.91466	7.56086e-16	Common	YES
ENSG00000135870	RC3H1	1.05836	1.96e-10	1.51978	1.94883e-20	Common	YES
ENSG00000135905	DOCK10	1.56553	5.14173e-17	1.92973	2.17522e-25	Common	YES
ENSG00000135912	TTLL4	1.33488	4.70612e-32	2.17316	4.38552e-80	Common	YES
ENSG00000135913	USP37	1.90194	4.06711e-25	1.94387	2.18551e-26	Common	YES
ENSG00000135966	TGFBRAP1	1.27402	1.80888e-30	1.70205	1.40179e-53	Common	YES
ENSG00000136002	ARHGEF4	1.33992	0.000654959	2.27802	2.77472e-09	Common	YES
ENSG00000136026	CKAP4	1.43047	1.78037e-07	1.52596	1.90644e-08	Common	YES
ENSG00000136068	FLNB	2.11344	1.26649e-11	2.89445	5.2714e-21	Common	YES
ENSG00000136111	TBC1D4	1.7631	4.88615e-27	2.04573	3.75375e-36	Common	YES
ENSG00000136141	LRCH1	1.4442	1.89296e-26	1.28675	1.73934e-21	Common	YES
ENSG00000136144	RCBTB1	1.35109	5.69875e-21	1.14986	1.04694e-15	Common	YES
ENSG00000136152	COG3	1.17268	9.8867e-14	1.56622	1.17266e-23	Common	YES
ENSG00000136153	LMO7	1.17074	3.06975e-13	1.02329	1.80363e-10	Common	YES
ENSG00000136193	SCRN1	2.02555	3.76154e-58	2.06326	1.04697e-60	Common	YES
ENSG00000136205	TNS3	1.94193	1.85852e-24	2.78608	2.85582e-49	Common	YES
ENSG00000136274	NACAD	1.84534	4.11316e-18	2.15794	5.10668e-24	Common	YES
ENSG00000136295	TTYH3	1.55708	1.21123e-13	2.00671	4.17804e-22	Common	YES
ENSG00000136367	ZFHX2	1.5185	0.0472698	1.63399	0.0350445	Common	YES
ENSG00000136478	TEX2	1.65536	1.84167e-18	1.50018	1.58848e-15	Common	YES
ENSG00000136628	EPRS1	1.99189	9.37227e-06	2.09715	2.51686e-06	Common	YES
ENSG00000136699	SMPD4	1.18818	2.06419e-41	1.28871	7.98165e-49	Common	YES
ENSG00000136720	HS6ST1	1.38997	6.92717e-13	2.17388	2.13045e-29	Common	YES
ENSG00000136731	UGGT1	1.37042	1.33983e-14	1.59789	1.65749e-19	Common	YES
ENSG00000136802	LRRC8A	1.87469	1.51981e-32	1.83026	2.49899e-31	Common	YES
ENSG00000136811	ODF2	1.08269	2.79106e-11	1.07891	2.58573e-11	Common	YES
ENSG00000136813	ECPAS	2.29183	1.38875e-34	2.50422	2.54432e-41	Common	YES
ENSG00000136830	NIBAN2	1.14414	1.60741e-05	2.15884	3.87103e-17	Common	YES
ENSG00000136848	DAB2IP	1.11238	2.23799e-10	1.98236	4.77406e-29	Common	YES
ENSG00000136861	CDK5RAP2	1.99979	4.35937e-22	1.9518	2.82594e-21	Common	YES
ENSG00000136878	USP20	2.00898	4.70469e-30	2.41888	5.32815e-43	Common	YES
ENSG00000136925	TSTD2	1.49947	2.79658e-21	1.65894	7.0414e-26	Common	YES
ENSG00000136937	NCBP1	1.08599	2.06663e-05	1.27279	4.06625e-07	Common	YES
ENSG00000136997	MYC	1.19999	7.67778e-25	1.75701	3.69466e-52	Common	YES
ENSG00000137040	RANBP6	1.21955	3.32612e-06	1.47672	1.08731e-08	Common	YES
ENSG00000137073	UBAP2	1.10709	1.04331e-12	1.31008	1.79203e-17	Common	YES
ENSG00000137076	TLN1	2.44515	1.45795e-17	3.14909	1.2974e-28	Common	YES
ENSG00000137124	ALDH1B1	1.51978	3.91953e-36	1.0356	1.22236e-17	Common	YES
ENSG00000137145	DENND4C	1.1308	6.83659e-07	2.04209	5.83007e-20	Common	YES
ENSG00000137171	KLC4	1.0505	4.30708e-16	1.37063	2.29162e-26	Common	YES
ENSG00000137177	KIF13A	1.774	1.04457e-30	1.62403	2.99824e-26	Common	YES
ENSG00000137200	CMTR1	1.43478	2.4824e-10	2.09219	7.24051e-21	Common	YES
ENSG00000137275	RIPK1	1.34408	5.5677e-18	1.20778	6.81367e-15	Common	YES
ENSG00000137337	MDC1	1.48806	7.48342e-17	1.50633	2.16031e-17	Common	YES
ENSG00000137449	CPEB2	1.17979	5.31027e-26	1.69244	3.78855e-52	Common	YES
ENSG00000137460	FHDC1	1.23653	0.032377	1.32914	0.0223493	Common	YES
ENSG00000137478	FCHSD2	1.38093	8.8898e-17	1.31172	2.09936e-15	Common	YES
ENSG00000137494	ANKRD42	1.23509	1.05159e-14	1.36849	6.41982e-18	Common	YES
ENSG00000137497	NUMA1	2.33907	4.38689e-38	2.79598	3.12666e-54	Common	YES
ENSG00000137628	DDX60	1.19308	1.87019e-09	1.66911	1.38492e-17	Common	YES
ENSG00000137656	BUD13	1.27946	1.80542e-23	1.07818	3.05222e-17	Common	YES
ENSG00000137693	YAP1	1.16557	5.24517e-12	1.31062	5.02159e-15	Common	YES
ENSG00000137713	PPP2R1B	1.12487	8.81663e-11	1.59832	9.13713e-21	Common	YES
ENSG00000137801	THBS1	1.14486	1.549e-08	1.96144	4.17766e-23	Common	YES
ENSG00000137802	MAPKBP1	2.08054	7.62737e-31	2.90735	3.24808e-58	Common	YES
ENSG00000137822	TUBGCP4	1.21821	5.19299e-25	1.51117	5.93376e-38	Common	YES
ENSG00000137936	BCAR3	1.04579	4.1047e-21	1.22561	9.2566e-29	Common	YES
ENSG00000138002	IFT172	1.72607	4.08299e-09	2.79856	5.75777e-22	Common	YES
ENSG00000138031	ADCY3	1.51918	6.94844e-15	1.81398	8.36173e-21	Common	YES
ENSG00000138080	EMILIN1	1.33537	5.86776e-08	2.36479	9.20203e-23	Common	YES
ENSG00000138095	LRPPRC	1.31759	9.61396e-05	1.81876	3.37387e-08	Common	YES
ENSG00000138119	MYOF	2.17325	1.64439e-16	2.35578	2.29977e-19	Common	YES
ENSG00000138160	KIF11	1.11576	0.000243627	1.33208	8.2814e-06	Common	YES
ENSG00000138162	TACC2	1.03539	7.64602e-24	1.27946	9.80453e-36	Common	YES
ENSG00000138166	DUSP5	1.09725	3.49982e-14	1.64311	1.9237e-30	Common	YES
ENSG00000138193	PLCE1	1.78328	4.89958e-35	2.08632	2.4599e-47	Common	YES
ENSG00000138246	DNAJC13	1.7411	7.1124e-16	1.48764	5.2789e-12	Common	YES
ENSG00000138336	TET1	1.26699	2.30617e-08	1.26709	1.89748e-08	Common	YES
ENSG00000138347	MYPN	1.65018	8.58492e-19	1.55416	3.97074e-17	Common	YES
ENSG00000138375	SMARCAL1	1.49883	1.5984e-52	1.52811	6.37342e-55	Common	YES
ENSG00000138376	BARD1	1.39787	3.73792e-24	1.75806	1.0589e-37	Common	YES
ENSG00000138386	NAB1	1.4094	5.76699e-15	1.16832	9.70521e-11	Common	YES
ENSG00000138413	IDH1	1.17761	4.59458e-25	1.25225	2.1079e-28	Common	YES
ENSG00000138439	FAM117B	1.17949	2.04648e-14	1.17985	1.45126e-14	Common	YES
ENSG00000138623	SEMA7A	1.61052	1.18478e-08	1.71333	1.00919e-09	Common	YES
ENSG00000138640	FAM13A	1.50678	7.6597e-66	1.20019	2.01039e-43	Common	YES
ENSG00000138642	HERC6	1.45358	7.75863e-15	1.60188	6.30578e-18	Common	YES
ENSG00000138646	HERC5	1.9352	2.33735e-21	2.1927	2.74377e-27	Common	YES
ENSG00000138650	PCDH10	1.57245	1.08549e-08	2.10949	1.19368e-14	Common	YES
ENSG00000138674	SEC31A	1.03274	1.27025e-07	1.2945	1.73845e-11	Common	YES
ENSG00000138678	GPAT3	1.82782	2.2927e-07	1.78131	4.05971e-07	Common	YES
ENSG00000138688	BLTP1	1.29845	7.20006e-08	1.92795	4.20355e-16	Common	YES
ENSG00000138741	TRPC3	1.17632	0.0176979	1.00027	0.0494492	Common	YES
ENSG00000138757	G3BP2	1.25447	6.57112e-08	1.33519	6.58816e-09	Common	YES
ENSG00000138814	PPP3CA	1.14075	3.63036e-19	1.02012	1.03224e-15	Common	YES
ENSG00000138867	GUCD1	1.51796	3.24299e-14	1.0108	5.91678e-07	Common	YES
ENSG00000138944	SHISAL1	2.00176	2.52011e-09	2.41486	7.40678e-13	Common	YES
ENSG00000139083	ETV6	1.72246	6.48516e-34	1.85751	1.80934e-39	Common	YES
ENSG00000139116	KIF21A	1.20142	3.94801e-09	1.45828	5.68494e-13	Common	YES
ENSG00000139174	PRICKLE1	1.40046	1.50232e-08	2.1375	2.54183e-18	Common	YES
ENSG00000139197	PEX5	1.54942	4.78676e-15	1.85711	3.21667e-21	Common	YES
ENSG00000139218	SCAF11	1.33332	2.6774e-13	1.05087	9.43286e-09	Common	YES
ENSG00000139263	LRIG3	1.37562	2.35614e-12	1.53081	4.86865e-15	Common	YES
ENSG00000139436	GIT2	1.08209	2.27565e-09	1.73412	1.64637e-22	Common	YES
ENSG00000139514	SLC7A1	1.40294	8.19079e-28	2.01447	3.26432e-56	Common	YES
ENSG00000139517	LNX2	1.70621	7.298e-34	1.11083	1.59093e-15	Common	YES
ENSG00000139641	ESYT1	1.33724	0.000205619	2.17873	4.17644e-10	Common	YES
ENSG00000139645	ANKRD52	1.86837	1.5646e-56	2.88179	3.23105e-131	Common	YES
ENSG00000139651	ZNF740	1.44148	5.28305e-08	1.57434	2.03932e-09	Common	YES
ENSG00000139697	SBNO1	1.27992	3.00911e-20	1.78715	1.36495e-38	Common	YES
ENSG00000139719	VPS33A	1.39761	2.39141e-18	1.448	9.01902e-20	Common	YES
ENSG00000139926	FRMD6	1.51143	1.50653e-56	1.83314	9.44255e-83	Common	YES
ENSG00000139977	NAA30	1.85976	3.69139e-54	1.16309	1.95403e-22	Common	YES
ENSG00000140199	SLC12A6	1.61684	2.73493e-10	1.18055	4.24796e-06	Common	YES
ENSG00000140265	ZSCAN29	1.52631	2.21795e-13	1.88012	8.299e-20	Common	YES
ENSG00000140320	BAHD1	1.84228	1.17256e-18	2.36908	4.63875e-30	Common	YES
ENSG00000140326	CDAN1	1.84398	3.49757e-23	2.51534	5.95381e-42	Common	YES
ENSG00000140332	TLE3	1.78072	1.14959e-29	2.18063	1.32798e-43	Common	YES
ENSG00000140382	HMG20A	1.04101	1.63779e-23	2.09868	5.42672e-90	Common	YES
ENSG00000140396	NCOA2	1.21289	4.23569e-15	1.99825	1.44092e-38	Common	YES
ENSG00000140406	TLNRD1	1.76344	3.44874e-13	2.5402	2.6774e-26	Common	YES
ENSG00000140443	IGF1R	1.51603	4.18234e-19	2.39758	3.48077e-45	Common	YES
ENSG00000140464	PML	1.16692	7.4895e-13	1.24083	1.6115e-14	Common	YES
ENSG00000140521	POLG	2.00612	1.70275e-48	2.66721	9.59731e-85	Common	YES
ENSG00000140525	FANCI	1.26677	8.02256e-12	1.89156	3.59123e-25	Common	YES
ENSG00000140526	ABHD2	1.18288	3.19578e-06	1.59361	1.60729e-10	Common	YES
ENSG00000140534	TICRR	1.84811	4.73917e-43	2.45712	4.17062e-74	Common	YES
ENSG00000140548	ZNF710	1.45761	4.29295e-13	2.3279	1.56957e-31	Common	YES
ENSG00000140553	UNC45A	2.26663	1.83769e-33	2.71149	1.20512e-47	Common	YES
ENSG00000140564	FURIN	1.34719	2.55426e-15	1.44454	1.39319e-17	Common	YES
ENSG00000140575	IQGAP1	1.84407	1.23386e-05	2.06305	7.34746e-07	Common	YES
ENSG00000140598	EFL1	1.35722	9.77041e-10	1.21092	4.71951e-08	Common	YES
ENSG00000140632	GLYR1	1.26291	2.01277e-20	1.91213	1.73814e-45	Common	YES
ENSG00000140691	ARMC5	1.49659	6.93337e-12	2.51057	2.93782e-31	Common	YES
ENSG00000140829	DHX38	2.06957	2.0949e-25	2.42335	1.38948e-34	Common	YES
ENSG00000140853	NLRC5	1.8337	7.6952e-20	2.53762	4.50675e-37	Common	YES
ENSG00000140859	KIFC3	1.28078	1.05492e-12	1.56411	1.46365e-18	Common	YES
ENSG00000140943	MBTPS1	1.63344	3.02417e-28	1.22098	1.84983e-16	Common	YES
ENSG00000140948	ZCCHC14	1.76078	6.01352e-30	2.21087	3.91801e-46	Common	YES
ENSG00000140992	PDPK1	1.47006	2.01969e-48	2.01776	4.2578e-90	Common	YES
ENSG00000141027	NCOR1	1.79391	2.49032e-71	1.59454	4.59317e-57	Common	YES
ENSG00000141068	KSR1	1.99649	1.59903e-09	1.9604	2.45803e-09	Common	YES
ENSG00000141252	VPS53	1.50069	5.69193e-29	1.68134	3.10326e-36	Common	YES
ENSG00000141258	SGSM2	1.36038	3.94078e-07	2.13334	4.08425e-16	Common	YES
ENSG00000141279	NPEPPS	1.14882	6.65556e-07	1.91432	1.96826e-17	Common	YES
ENSG00000141367	CLTC	1.50707	0.00105431	2.44766	3.33435e-08	Common	YES
ENSG00000141376	BCAS3	1.07324	3.65825e-09	1.38993	1.25599e-14	Common	YES
ENSG00000141384	TAF4B	1.8846	4.16069e-23	1.8937	1.59058e-23	Common	YES
ENSG00000141385	AFG3L2	1.63347	1.38585e-48	1.46048	1.80888e-39	Common	YES
ENSG00000141448	GATA6	1.43155	8.48728e-15	1.17177	1.56632e-10	Common	YES
ENSG00000141503	MINK1	1.3555	4.10078e-10	2.01316	3.84298e-21	Common	YES
ENSG00000141556	TBCD	2.207	5.29498e-41	2.75591	2.46189e-63	Common	YES
ENSG00000141564	RPTOR	2.14767	5.29613e-25	2.50131	1.21743e-33	Common	YES
ENSG00000141568	FOXK2	1.26821	1.68409e-13	1.32082	1.11299e-14	Common	YES
ENSG00000141569	TRIM65	1.01076	1.13454e-12	1.11798	2.24167e-15	Common	YES
ENSG00000141576	RNF157	1.10066	0.00117934	1.16914	0.00051184	Common	YES
ENSG00000141577	CEP131	2.18165	3.84406e-43	2.34307	7.87567e-50	Common	YES
ENSG00000141664	ZCCHC2	1.36979	4.62569e-13	1.65971	1.20606e-18	Common	YES
ENSG00000141699	RETREG3	1.98887	1.28061e-20	1.73041	4.7665e-16	Common	YES
ENSG00000141736	ERBB2	1.73655	2.67369e-31	2.41531	1.23217e-58	Common	YES
ENSG00000141905	NFIC	1.29388	9.31164e-12	2.21525	1.48413e-32	Common	YES
ENSG00000141956	PRDM15	1.49595	2.16781e-10	2.55481	3.27604e-27	Common	YES
ENSG00000141959	PFKL	1.32743	8.97547e-18	1.17533	2.66502e-14	Common	YES
ENSG00000141965	FEM1A	2.23948	3.03192e-17	2.046	9.08012e-15	Common	YES
ENSG00000142002	DPP9	1.54949	2.20657e-37	1.36682	1.29654e-29	Common	YES
ENSG00000142178	SIK1	2.46447	1.85151e-07	1.7534	0.000175698	Common	YES
ENSG00000142197	DOP1B	2.26184	4.88652e-37	2.13573	1.39145e-33	Common	YES
ENSG00000142207	URB1	1.78512	6.76359e-12	2.75817	8.3941e-27	Common	YES
ENSG00000142459	EVI5L	1.15713	5.17846e-06	1.52585	9.11463e-10	Common	YES
ENSG00000142528	ZNF473	1.13424	3.31303e-10	1.39364	6.39352e-15	Common	YES
ENSG00000142619	PADI3	2.11398	2.02578e-06	1.54435	0.000569426	Common	YES
ENSG00000142627	EPHA2	1.10713	1.19597e-15	2.11569	1.00619e-53	Common	YES
ENSG00000142733	MAP3K6	1.85327	6.32491e-23	3.03461	1.93121e-58	Common	YES
ENSG00000142798	HSPG2	1.21399	1.01517e-06	2.20651	2.56718e-19	Common	YES
ENSG00000142945	KIF2C	1.21721	1.19347e-09	1.60849	3.44763e-16	Common	YES
ENSG00000142949	PTPRF	2.01602	4.8202e-17	2.32092	2.32993e-22	Common	YES
ENSG00000143067	ZNF697	2.0376	1.09507e-26	1.96575	2.96786e-25	Common	YES
ENSG00000143126	CELSR2	1.67011	2.92572e-06	2.40639	2.76095e-11	Common	YES
ENSG00000143147	GPR161	1.45616	1.60181e-21	1.63846	4.34739e-27	Common	YES
ENSG00000143153	ATP1B1	1.02252	0.0167019	1.50338	0.000284052	Common	YES
ENSG00000143179	UCK2	1.32877	1.30822e-41	1.01092	7.39412e-25	Common	YES
ENSG00000143190	POU2F1	1.03179	3.72728e-17	1.50116	1.32771e-34	Common	YES
ENSG00000143322	ABL2	1.22625	1.15057e-16	1.83447	5.35252e-36	Common	YES
ENSG00000143344	RGL1	1.03815	8.29576e-08	1.34079	2.11354e-12	Common	YES
ENSG00000143373	ZNF687	2.31663	9.58725e-21	1.68138	2.72635e-12	Common	YES
ENSG00000143376	SNX27	1.128	1.70496e-12	1.67602	1.98522e-26	Common	YES
ENSG00000143384	MCL1	1.29904	8.90519e-26	1.70939	4.53033e-44	Common	YES
ENSG00000143393	PI4KB	1.30556	9.52495e-27	1.47545	4.64431e-34	Common	YES
ENSG00000143398	PIP5K1A	1.59424	2.2058e-20	1.37004	1.71673e-15	Common	YES
ENSG00000143437	ARNT	1.11419	6.68288e-22	1.19282	4.19708e-25	Common	YES
ENSG00000143442	POGZ	1.49595	1.15783e-33	1.92633	6.42436e-55	Common	YES
ENSG00000143473	KCNH1	1.07431	1.05033e-05	1.31652	6.02369e-08	Common	YES
ENSG00000143476	DTL	1.32056	2.50317e-10	1.20494	7.31203e-09	Common	YES
ENSG00000143493	INTS7	1.06592	1.43885e-11	1.20691	1.20467e-14	Common	YES
ENSG00000143498	TAF1A	1.44168	9.75264e-18	1.26335	3.82332e-14	Common	YES
ENSG00000143514	TP53BP2	1.39895	4.38017e-15	1.59376	2.19513e-19	Common	YES
ENSG00000143515	ATP8B2	2.2745	1.61868e-52	2.14558	2.43079e-47	Common	YES
ENSG00000143614	GATAD2B	1.22945	9.21412e-24	1.51263	2.41589e-35	Common	YES
ENSG00000143624	INTS3	1.62843	6.38414e-23	2.22547	7.11079e-42	Common	YES
ENSG00000143641	GALNT2	1.50127	3.13886e-06	1.66534	1.68943e-07	Common	YES
ENSG00000143669	LYST	1.03111	2.31074e-09	1.56865	4.37361e-20	Common	YES
ENSG00000143702	CEP170	1.78706	1.97632e-29	1.69367	8.87707e-27	Common	YES
ENSG00000143772	ITPKB	1.89624	2.27581e-24	2.64155	1.38499e-45	Common	YES
ENSG00000143776	CDC42BPA	1.33061	3.60964e-22	1.44957	2.73824e-26	Common	YES
ENSG00000143799	PARP1	1.83223	8.70165e-29	2.0076	1.38397e-34	Common	YES
ENSG00000143816	WNT9A	1.14236	0.0279353	1.11351	0.0348505	Common	YES
ENSG00000143847	PPFIA4	1.52992	4.05782e-05	2.41867	3.49641e-11	Common	YES
ENSG00000143850	PLEKHA6	1.41798	0.00742444	2.55144	7.10714e-07	Common	YES
ENSG00000143867	OSR1	1.00473	4.98088e-12	1.46653	2.54454e-24	Common	YES
ENSG00000143878	RHOB	1.11662	4.45028e-08	1.20362	2.67451e-09	Common	YES
ENSG00000143924	EML4	1.31716	8.01184e-33	1.4543	5.34406e-40	Common	YES
ENSG00000143952	VPS54	1.07332	3.11118e-07	1.06368	3.44695e-07	Common	YES
ENSG00000143970	ASXL2	1.45717	8.11995e-27	1.55106	2.03552e-30	Common	YES
ENSG00000143995	MEIS1	1.10685	1.05034e-11	1.864	3.33481e-29	Common	YES
ENSG00000144028	SNRNP200	2.06128	1.81892e-12	2.8242	1.33647e-22	Common	YES
ENSG00000144036	EXOC6B	1.72553	8.71587e-19	2.42502	1.0237e-35	Common	YES
ENSG00000144040	SFXN5	1.09738	1.94248e-11	1.26346	6.96528e-15	Common	YES
ENSG00000144136	SLC20A1	1.05742	1.58227e-11	1.78316	6.19013e-31	Common	YES
ENSG00000144233	AMMECR1L	1.76353	5.30383e-27	2.48615	2.66478e-52	Common	YES
ENSG00000144283	PKP4	1.22804	1.35997e-21	1.31413	9.89047e-25	Common	YES
ENSG00000144357	UBR3	1.84725	4.79134e-13	1.97528	7.12018e-15	Common	YES
ENSG00000144535	DIS3L2	1.69982	5.0629e-36	2.20261	3.94414e-59	Common	YES
ENSG00000144554	FANCD2	1.44948	5.03498e-09	2.20436	1.56849e-19	Common	YES
ENSG00000144589	STK11IP	1.06358	7.61863e-09	2.16584	1.13722e-32	Common	YES
ENSG00000144655	CSRNP1	1.29111	1.41325e-13	2.04276	3.77036e-32	Common	YES
ENSG00000144711	IQSEC1	1.75075	3.77543e-27	2.19313	9.79533e-42	Common	YES
ENSG00000144712	CAND2	1.86044	3.92091e-06	1.73347	1.43726e-05	Common	YES
ENSG00000144724	PTPRG	1.56228	2.62322e-09	1.82008	2.38909e-12	Common	YES
ENSG00000144730	IL17RD	1.29915	5.50156e-05	2.26347	3.82865e-12	Common	YES
ENSG00000144736	SHQ1	1.30498	1.04153e-20	1.45938	8.9564e-26	Common	YES
ENSG00000144749	LRIG1	1.95979	7.33188e-28	2.18349	1.60932e-34	Common	YES
ENSG00000144791	LIMD1	1.45586	3.39435e-15	2.07591	8.56966e-30	Common	YES
ENSG00000144810	COL8A1	1.56136	1.76509e-09	1.49714	6.76618e-09	Common	YES
ENSG00000144824	PHLDB2	1.81954	1.41932e-26	1.80254	2.57483e-26	Common	YES
ENSG00000144857	BOC	1.04973	4.74932e-08	1.00007	1.72722e-07	Common	YES
ENSG00000144893	MED12L	1.24183	0.0308662	1.45578	0.0114345	Common	YES
ENSG00000144909	OSBPL11	1.43959	2.87547e-26	1.14374	2.9281e-17	Common	YES
ENSG00000144935	TRPC1	1.14933	3.26024e-07	1.30768	4.34062e-09	Common	YES
ENSG00000145016	RUBCN	1.78976	1.28692e-37	2.2727	4.05533e-60	Common	YES
ENSG00000145041	DCAF1	1.60854	1.21044e-09	2.38159	5.92771e-20	Common	YES
ENSG00000145147	SLIT2	1.81108	5.12684e-09	2.20853	5.70933e-13	Common	YES
ENSG00000145214	DGKQ	1.66534	3.07781e-11	2.29503	2.09602e-20	Common	YES
ENSG00000145217	SLC26A1	1.81934	3.73967e-06	2.39443	1.68569e-09	Common	YES
ENSG00000145362	ANK2	1.75294	1.04158e-16	2.39102	1.07443e-29	Common	YES
ENSG00000145375	AFG2A	1.41283	2.76989e-07	1.51522	2.6916e-08	Common	YES
ENSG00000145391	SETD7	1.35196	2.02612e-22	1.53852	6.89077e-29	Common	YES
ENSG00000145555	MYO10	2.39296	9.82752e-48	2.53577	7.83866e-54	Common	YES
ENSG00000145675	PIK3R1	1.45925	1.56114e-26	1.7128	3.2671e-36	Common	YES
ENSG00000145685	LHFPL2	1.14416	5.88401e-15	1.70373	7.77965e-32	Common	YES
ENSG00000145730	PAM	1.2567	3.08776e-08	1.0071	1.04523e-05	Common	YES
ENSG00000145734	BDP1	1.21503	5.12443e-23	1.22255	1.74213e-23	Common	YES
ENSG00000145819	ARHGAP26	1.19876	1.15352e-09	1.86081	3.32451e-21	Common	YES
ENSG00000145868	FBXO38	1.70259	3.8272e-32	1.97016	9.49334e-43	Common	YES
ENSG00000145949	MYLK4	1.57798	0.0329697	2.25615	0.00228492	Common	YES
ENSG00000145990	GFOD1	1.28709	1.30165e-12	2.31532	3.76523e-37	Common	YES
ENSG00000145996	CDKAL1	1.45044	1.69624e-19	1.03211	1.35907e-10	Common	YES
ENSG00000146021	KLHL3	1.14155	0.000918119	1.79943	8.44921e-08	Common	YES
ENSG00000146247	PHIP	1.41447	4.5397e-16	1.2932	9.60668e-14	Common	YES
ENSG00000146426	TIAM2	1.2146	3.71069e-09	1.34916	4.39283e-11	Common	YES
ENSG00000146463	ZMYM4	1.73689	1.00571e-72	1.65862	5.68754e-67	Common	YES
ENSG00000146648	EGFR	2.01591	2.11503e-27	1.87654	3.94888e-24	Common	YES
ENSG00000146830	GIGYF1	1.61115	2.82974e-13	2.75148	5.61919e-36	Common	YES
ENSG00000146858	ZC3HAV1L	1.54523	1.88927e-10	1.47504	9.7539e-10	Common	YES
ENSG00000146909	NOM1	1.66781	1.02543e-18	1.71314	7.60453e-20	Common	YES
ENSG00000146918	NCAPG2	1.4877	2.59458e-21	1.66471	1.35314e-26	Common	YES
ENSG00000146950	SHROOM2	1.48676	2.38875e-18	1.61215	1.60025e-21	Common	YES
ENSG00000146966	DENND2A	1.54243	3.57401e-11	1.93883	3.636e-17	Common	YES
ENSG00000147044	CASK	1.78962	4.22085e-35	2.01694	1.88109e-44	Common	YES
ENSG00000147050	KDM6A	1.57904	1.18878e-31	1.97171	2.52568e-48	Common	YES
ENSG00000147065	MSN	1.33792	2.03566e-05	2.00717	5.17934e-11	Common	YES
ENSG00000147124	ZNF41	1.00167	3.57081e-09	1.4331	1.43039e-17	Common	YES
ENSG00000147133	TAF1	1.36373	2.44991e-10	1.811	2.33387e-17	Common	YES
ENSG00000147231	RADX	1.21251	0.000183789	1.39974	1.25203e-05	Common	YES
ENSG00000147251	DOCK11	1.90427	1.64306e-26	1.82936	7.52292e-25	Common	YES
ENSG00000147324	MFHAS1	2.29538	4.48761e-34	2.12454	1.06052e-29	Common	YES
ENSG00000147408	CSGALNACT1	1.02533	0.00972381	1.1897	0.0024374	Common	YES
ENSG00000147457	CHMP7	1.28771	6.92111e-46	1.61948	4.23005e-72	Common	YES
ENSG00000147459	DOCK5	1.64088	5.33618e-25	2.28306	3.93203e-47	Common	YES
ENSG00000147526	TACC1	1.67952	1.10619e-34	1.88442	1.18183e-43	Common	YES
ENSG00000147548	NSD3	1.27661	1.27461e-35	1.1491	2.41274e-29	Common	YES
ENSG00000147799	ARHGAP39	1.32333	1.48653e-13	2.12256	1.81189e-32	Common	YES
ENSG00000147883	CDKN2B	1.06767	8.24083e-18	1.16787	3.14696e-21	Common	YES
ENSG00000147912	FBXO10	1.95517	1.34355e-31	2.08296	9.48606e-36	Common	YES
ENSG00000148082	SHC3	1.30752	6.1819e-05	1.66081	2.2374e-07	Common	YES
ENSG00000148110	MFSD14B	1.01074	1.05628e-07	1.61442	3.91117e-18	Common	YES
ENSG00000148143	ZNF462	1.80612	6.49039e-40	1.89768	3.92073e-44	Common	YES
ENSG00000148158	SNX30	2.26013	2.21349e-38	2.21017	3.78495e-37	Common	YES
ENSG00000148180	GSN	1.5929	3.03718e-16	2.01591	1.60779e-25	Common	YES
ENSG00000148339	SLC25A25	1.53584	1.82377e-27	1.9711	4.55725e-44	Common	YES
ENSG00000148356	LRSAM1	1.28728	2.44833e-34	1.42915	3.85483e-42	Common	YES
ENSG00000148396	SEC16A	2.12581	5.0795e-33	2.88642	6.2028e-60	Common	YES
ENSG00000148400	NOTCH1	2.31051	2.06957e-20	2.54144	3.20033e-24	Common	YES
ENSG00000148411	NACC2	1.39842	1.65362e-16	1.75672	2.39192e-25	Common	YES
ENSG00000148468	FAM171A1	1.02203	8.07135e-09	1.57767	1.54946e-19	Common	YES
ENSG00000148498	PARD3	1.87338	2.28502e-76	1.85322	2.45127e-75	Common	YES
ENSG00000148606	POLR3A	2.22825	9.49599e-48	2.75007	4.51346e-72	Common	YES
ENSG00000148773	MKI67	2.08663	1.94037e-15	1.74124	3.51689e-11	Common	YES
ENSG00000148832	PAOX	1.34285	1.25626e-06	1.00347	0.000313916	Common	YES
ENSG00000148835	TAF5	1.66776	2.05822e-43	1.42265	1.32461e-32	Common	YES
ENSG00000148840	PPRC1	1.34438	5.004e-27	2.14645	5.06258e-67	Common	YES
ENSG00000148841	ITPRIP	1.03346	8.84937e-05	1.18863	4.75908e-06	Common	YES
ENSG00000148843	PDCD11	1.8691	1.22664e-12	2.51698	4.23603e-22	Common	YES
ENSG00000148848	ADAM12	1.23632	9.57521e-09	1.66184	6.24138e-15	Common	YES
ENSG00000149115	TNKS1BP1	1.60225	1.63813e-09	2.58368	3.78999e-23	Common	YES
ENSG00000149177	PTPRJ	1.59114	1.83584e-16	1.56516	3.99296e-16	Common	YES
ENSG00000149256	TENM4	1.57472	0.000134056	2.35226	1.36172e-08	Common	YES
ENSG00000149262	INTS4	1.20732	1.62151e-07	1.48215	6.94462e-11	Common	YES
ENSG00000149289	ZC3H12C	1.03179	1.95873e-09	1.84041	2.62123e-27	Common	YES
ENSG00000149308	NPAT	1.04149	5.37069e-11	1.03904	4.68353e-11	Common	YES
ENSG00000149311	ATM	1.12124	2.89428e-07	1.77493	1.07331e-16	Common	YES
ENSG00000149346	SLX4IP	1.15564	7.58475e-16	1.38895	2.3368e-22	Common	YES
ENSG00000149474	KAT14	1.51605	2.59704e-18	1.37228	2.14962e-15	Common	YES
ENSG00000149480	MTA2	1.92406	5.77377e-71	2.15121	1.35592e-88	Common	YES
ENSG00000149499	EML3	1.07228	0.000358715	1.45962	6.32386e-07	Common	YES
ENSG00000149503	INCENP	1.54887	5.9721e-06	1.55035	5.14518e-06	Common	YES
ENSG00000149596	JPH2	1.53654	1.96356e-12	2.32201	1.13807e-26	Common	YES
ENSG00000149639	MTCL2	1.60595	1.9316e-22	2.39245	4.39272e-48	Common	YES
ENSG00000149782	PLCB3	2.35719	3.73106e-45	2.6431	1.00452e-56	Common	YES
ENSG00000149823	VPS51	1.57023	2.05649e-28	1.27346	2.63202e-19	Common	YES
ENSG00000149930	TAOK2	1.64353	2.77703e-25	2.64014	2.68391e-63	Common	YES
ENSG00000150093	ITGB1	1.32794	0.00221942	1.11416	0.0116636	Common	YES
ENSG00000150347	ARID5B	1.53256	1.76582e-27	1.74895	1.20127e-35	Common	YES
ENSG00000150455	TIRAP	1.08643	0.000229888	1.04063	0.000408178	Common	YES
ENSG00000150760	DOCK1	1.95357	3.24398e-58	2.19841	1.28767e-73	Common	YES
ENSG00000150907	FOXO1	1.99132	5.62761e-05	2.98063	3.14773e-09	Common	YES
ENSG00000150938	CRIM1	1.19704	0.00043682	1.40455	2.74009e-05	Common	YES
ENSG00000150961	SEC24D	1.09221	1.9187e-10	1.60956	1.42346e-21	Common	YES
ENSG00000150990	DHX37	2.36223	1.10532e-45	2.25419	3.73073e-42	Common	YES
ENSG00000151067	CACNA1C	1.19378	0.0137656	1.65102	0.000710965	Common	YES
ENSG00000151148	UBE3B	1.83183	6.45284e-46	1.99409	1.71835e-54	Common	YES
ENSG00000151150	ANK3	1.36663	3.4187e-15	1.52615	1.36755e-18	Common	YES
ENSG00000151208	DLG5	2.3578	7.80305e-47	2.94742	3.4311e-72	Common	YES
ENSG00000151240	DIP2C	2.15408	9.24231e-118	2.40472	3.87751e-145	Common	YES
ENSG00000151276	MAGI1	1.60791	8.02689e-17	2.07472	3.2686e-27	Common	YES
ENSG00000151414	NEK7	1.00839	2.96733e-10	1.26966	9.20551e-16	Common	YES
ENSG00000151422	FER	1.30333	4.91044e-16	1.04871	6.6999e-11	Common	YES
ENSG00000151458	ANKRD50	1.26906	9.39194e-15	1.67079	8.76072e-25	Common	YES
ENSG00000151461	UPF2	1.66025	3.51757e-20	1.59431	7.09859e-19	Common	YES
ENSG00000151474	FRMD4A	1.35719	2.7825e-20	1.53739	7.45432e-26	Common	YES
ENSG00000151503	NCAPD3	1.49503	7.93073e-11	1.66058	3.14911e-13	Common	YES
ENSG00000151612	ZNF827	1.23254	7.69439e-21	1.81143	1.89651e-43	Common	YES
ENSG00000151623	NR3C2	1.53741	2.82731e-07	1.32828	8.16174e-06	Common	YES
ENSG00000151692	RNF144A	1.75782	6.41817e-05	1.53249	0.000480886	Common	YES
ENSG00000151693	ASAP2	2.14735	2.78317e-80	2.27269	2.48703e-90	Common	YES
ENSG00000151718	WWC2	1.71851	1.35982e-42	1.48379	2.22989e-32	Common	YES
ENSG00000151726	ACSL1	1.80825	1.51796e-34	1.53771	6.66246e-26	Common	YES
ENSG00000151779	NBAS	1.63981	2.19251e-07	2.39973	1.18663e-14	Common	YES
ENSG00000151835	SACS	1.40351	3.28882e-13	1.86403	1.36477e-22	Common	YES
ENSG00000151893	CACUL1	1.71622	6.44966e-28	1.52835	1.41716e-22	Common	YES
ENSG00000151914	DST	1.15626	2.11112e-08	1.82074	2.14788e-19	Common	YES
ENSG00000152104	PTPN14	1.21985	3.17584e-19	2.18861	1.2834e-59	Common	YES
ENSG00000152127	MGAT5	1.8116	3.4786e-17	1.99624	1.01807e-20	Common	YES
ENSG00000152193	OBI1	1.90006	5.27127e-18	1.67781	1.97637e-14	Common	YES
ENSG00000152223	EPG5	1.43307	1.97037e-11	2.33628	1.54169e-28	Common	YES
ENSG00000152409	JMY	1.77256	5.92146e-16	2.17461	1.5486e-23	Common	YES
ENSG00000152443	ZNF776	1.24212	3.39516e-12	1.17483	3.58871e-11	Common	YES
ENSG00000152503	TRIM36	1.23883	0.000280389	1.24886	0.000231495	Common	YES
ENSG00000152520	PAN3	1.2555	3.74684e-10	1.54654	5.95246e-15	Common	YES
ENSG00000152556	PFKM	1.13637	8.45557e-08	1.73211	7.82386e-17	Common	YES
ENSG00000152782	PANK1	1.00865	4.30068e-13	1.90914	2.0597e-42	Common	YES
ENSG00000152818	UTRN	1.54199	7.60773e-08	2.10685	7.80675e-14	Common	YES
ENSG00000152894	PTPRK	1.38692	7.68495e-08	1.01972	9.39434e-05	Common	YES
ENSG00000152990	ADGRA3	1.48948	1.54283e-17	1.85202	1.66013e-26	Common	YES
ENSG00000153094	BCL2L11	1.09761	7.39254e-05	1.613	2.28732e-09	Common	YES
ENSG00000153107	ANAPC1	1.68154	1.37075e-42	2.39119	2.89726e-84	Common	YES
ENSG00000153147	SMARCA5	1.62466	3.84002e-09	1.27056	4.80182e-06	Common	YES
ENSG00000153187	HNRNPU	1.47411	5.6756e-06	1.64561	2.92642e-07	Common	YES
ENSG00000153201	RANBP2	1.57685	2.91425e-07	1.92391	2.18182e-10	Common	YES
ENSG00000153207	AHCTF1	1.55286	2.09833e-11	1.70401	1.24082e-13	Common	YES
ENSG00000153317	ASAP1	1.72028	1.17522e-73	1.41443	1.1556e-50	Common	YES
ENSG00000153339	TRAPPC8	1.50358	1.12078e-26	1.82883	5.57734e-39	Common	YES
ENSG00000153395	LPCAT1	1.13089	0.00020486	1.42848	1.71499e-06	Common	YES
ENSG00000153561	RMND5A	1.44938	1.37546e-31	1.9023	1.21146e-53	Common	YES
ENSG00000153574	RPIA	1.396	9.21376e-31	1.556	4.2416e-38	Common	YES
ENSG00000153721	CNKSR3	1.46413	1.06142e-32	1.44668	2.95211e-32	Common	YES
ENSG00000153786	ZDHHC7	1.25097	4.2975e-42	1.45339	1.28929e-56	Common	YES
ENSG00000153827	TRIP12	2.02611	2.80116e-40	1.9708	1.79241e-38	Common	YES
ENSG00000153922	CHD1	1.08093	1.93369e-07	1.2164	3.13317e-09	Common	YES
ENSG00000154114	TBCEL	1.16325	8.06252e-12	1.65541	7.54218e-23	Common	YES
ENSG00000154124	OTULIN	1.06713	5.19593e-13	1.00187	1.01631e-11	Common	YES
ENSG00000154127	UBASH3B	1.05759	2.07219e-14	1.05664	1.60177e-14	Common	YES
ENSG00000154229	PRKCA	1.52175	1.07276e-16	1.79396	6.67755e-23	Common	YES
ENSG00000154237	LRRK1	1.87053	8.90389e-16	2.1642	8.25634e-21	Common	YES
ENSG00000154310	TNIK	1.61689	1.05467e-26	1.53166	2.0406e-24	Common	YES
ENSG00000154358	OBSCN	1.47393	7.45409e-07	2.13542	1.26899e-12	Common	YES
ENSG00000154429	CCSAP	1.09372	5.67192e-12	1.26855	8.2993e-16	Common	YES
ENSG00000154447	SH3RF1	1.97477	1.06615e-80	1.80721	1.0496e-68	Common	YES
ENSG00000154608	CEP170P1	2.14051	6.97993e-12	1.87439	1.2071e-09	Common	YES
ENSG00000154734	ADAMTS1	1.25204	1.38656e-11	1.73195	5.58813e-21	Common	YES
ENSG00000154767	XPC	1.51126	2.44028e-20	1.73976	1.02109e-26	Common	YES
ENSG00000154822	PLCL2	1.53199	1.21448e-06	1.6889	6.61408e-08	Common	YES
ENSG00000154864	PIEZO2	1.76423	4.62464e-08	2.15409	1.50563e-11	Common	YES
ENSG00000154930	ACSS1	1.3007	0.0306384	1.41026	0.0199008	Common	YES
ENSG00000155034	FBXL18	2.24546	1.20729e-43	2.45111	9.31056e-52	Common	YES
ENSG00000155252	PI4K2A	1.0302	9.34991e-22	1.55616	2.83525e-48	Common	YES
ENSG00000155363	MOV10	1.2182	8.30533e-11	2.11625	1.4862e-30	Common	YES
ENSG00000155393	HEATR3	1.75598	4.7863e-19	1.73721	7.76988e-19	Common	YES
ENSG00000155506	LARP1	1.74692	5.54347e-39	2.45454	2.85757e-76	Common	YES
ENSG00000155545	MIER3	1.10525	5.40349e-11	1.57229	4.2155e-21	Common	YES
ENSG00000155561	NUP205	1.50555	6.93924e-08	2.3379	1.23855e-17	Common	YES
ENSG00000155592	ZKSCAN2	1.69754	9.27879e-28	2.22806	1.44713e-45	Common	YES
ENSG00000155660	PDIA4	2.01275	3.62206e-06	1.79239	3.83767e-05	Common	YES
ENSG00000155760	FZD7	1.26668	0.000218755	1.81139	6.43787e-08	Common	YES
ENSG00000155827	RNF20	1.44852	9.63089e-07	1.08399	0.000300032	Common	YES
ENSG00000155846	PPARGC1B	1.41132	4.80103e-05	2.35854	7.0358e-12	Common	YES
ENSG00000155858	LSM11	1.94132	2.4877e-32	2.09314	1.9982e-37	Common	YES
ENSG00000155903	RASA2	1.43236	2.58524e-27	1.5471	7.84019e-32	Common	YES
ENSG00000156011	PSD3	1.39541	3.31456e-24	1.92854	2.64399e-45	Common	YES
ENSG00000156030	MIDEAS	1.2518	7.6238e-19	2.48282	9.7359e-71	Common	YES
ENSG00000156273	BACH1	1.19653	7.27366e-11	1.31808	4.50792e-13	Common	YES
ENSG00000156299	TIAM1	1.81721	1.53754e-21	2.41614	2.7141e-37	Common	YES
ENSG00000156304	SCAF4	1.50111	3.53646e-26	1.65497	9.03036e-32	Common	YES
ENSG00000156515	HK1	2.01961	8.98151e-20	2.37404	4.2669e-27	Common	YES
ENSG00000156531	PHF6	1.06005	1.32671e-15	1.04211	2.95459e-15	Common	YES
ENSG00000156650	KAT6B	1.49256	1.02764e-30	1.87737	5.28759e-48	Common	YES
ENSG00000156675	RAB11FIP1	1.90991	2.52114e-31	2.57707	1.81182e-54	Common	YES
ENSG00000156709	AIFM1	1.27923	7.94791e-08	1.16059	1.09557e-06	Common	YES
ENSG00000156802	ATAD2	1.06965	0.000275672	1.40021	1.09763e-06	Common	YES
ENSG00000156804	FBXO32	1.05363	2.25677e-08	1.22027	5.75291e-11	Common	YES
ENSG00000156931	VPS8	1.14837	9.21777e-29	1.65876	1.29076e-57	Common	YES
ENSG00000156983	BRPF1	1.24227	1.59343e-21	2.24823	6.46406e-67	Common	YES
ENSG00000157014	TATDN2	1.61713	5.12533e-20	1.3986	2.00204e-15	Common	YES
ENSG00000157077	ZFYVE9	1.76453	1.4597e-20	1.73878	3.47753e-20	Common	YES
ENSG00000157106	SMG1	1.23019	4.25345e-17	2.04901	2.46499e-45	Common	YES
ENSG00000157184	CPT2	1.25231	1.10187e-15	1.12127	6.18548e-13	Common	YES
ENSG00000157212	PAXIP1	1.09484	1.3889e-10	1.1856	2.53278e-12	Common	YES
ENSG00000157227	MMP14	1.47976	2.0779e-07	1.8187	1.1369e-10	Common	YES
ENSG00000157240	FZD1	1.18345	3.85206e-21	1.69195	6.15305e-42	Common	YES
ENSG00000157350	ST3GAL2	1.55792	1.42874e-17	2.18931	9.97076e-34	Common	YES
ENSG00000157450	RNF111	1.17279	2.78066e-10	1.43264	6.67366e-15	Common	YES
ENSG00000157483	MYO1E	1.8645	8.07568e-23	2.29716	3.13681e-34	Common	YES
ENSG00000157540	DYRK1A	1.18482	5.81178e-11	1.46684	2.69764e-16	Common	YES
ENSG00000157557	ETS2	1.17607	1.54535e-39	1.47315	1.70866e-61	Common	YES
ENSG00000157601	MX1	1.07418	1.63667e-14	1.12916	4.62108e-16	Common	YES
ENSG00000157617	C2CD2	1.98493	5.11164e-31	1.90807	4.82409e-29	Common	YES
ENSG00000157654	PALM2AKAP2	1.73303	5.02375e-07	2.0491	1.82584e-09	Common	YES
ENSG00000157657	ZNF618	2.10359	1.15505e-52	2.41751	5.03622e-69	Common	YES
ENSG00000157827	FMNL2	1.01028	9.47834e-19	1.45897	7.07651e-38	Common	YES
ENSG00000157933	SKI	1.52494	1.1002e-14	2.35116	3.71823e-33	Common	YES
ENSG00000157985	AGAP1	1.56718	1.27953e-13	1.93418	3.21164e-20	Common	YES
ENSG00000158077	NLRP14	1.77564	0.0374105	2.63588	0.00241304	Common	YES
ENSG00000158079	PTPDC1	1.25395	6.42456e-12	1.48383	2.83406e-16	Common	YES
ENSG00000158125	XDH	1.37757	1.77447e-16	1.82483	1.42809e-26	Common	YES
ENSG00000158161	EYA3	1.03834	2.92218e-12	1.71658	2.24671e-31	Common	YES
ENSG00000158169	FANCC	1.25934	9.53168e-21	1.29172	6.09373e-22	Common	YES
ENSG00000158292	GPR153	1.38535	0.000181646	1.85331	3.0207e-07	Common	YES
ENSG00000158301	GPRASP2	1.56812	5.76553e-19	1.528	2.70747e-18	Common	YES
ENSG00000158480	SPATA2	1.3	2.43578e-14	2.08168	6.19157e-35	Common	YES
ENSG00000158528	PPP1R9A	1.58518	4.65925e-07	1.89189	1.2565e-09	Common	YES
ENSG00000158545	ZC3H18	1.28338	7.35026e-16	1.67528	2.20929e-26	Common	YES
ENSG00000158615	PPP1R15B	1.51006	3.57365e-17	1.72681	2.92162e-22	Common	YES
ENSG00000158623	COPG2	2.02234	3.56036e-19	1.69376	5.23282e-14	Common	YES
ENSG00000158636	EMSY	1.59004	1.91097e-60	1.11206	6.98469e-31	Common	YES
ENSG00000158863	FHIP2B	1.08142	1.55698e-08	1.70626	1.17573e-19	Common	YES
ENSG00000158941	CCAR2	1.52923	2.14382e-26	2.05698	4.72991e-47	Common	YES
ENSG00000158985	CDC42SE2	1.4621	8.31271e-20	1.55534	1.9701e-22	Common	YES
ENSG00000158987	RAPGEF6	1.13725	9.72203e-11	1.70001	1.14017e-22	Common	YES
ENSG00000159023	EPB41	1.40561	1.43269e-14	1.35752	7.69592e-14	Common	YES
ENSG00000159082	SYNJ1	1.39839	1.1743e-10	1.75324	3.56988e-16	Common	YES
ENSG00000159131	GART	1.67832	1.44356e-13	2.0025	5.30673e-19	Common	YES
ENSG00000159140	SON	1.21935	4.88623e-08	1.91494	2.08568e-18	Common	YES
ENSG00000159217	IGF2BP1	1.00894	2.33065e-10	1.50456	9.66373e-22	Common	YES
ENSG00000159256	MORC3	1.18636	4.41781e-08	1.30191	1.32378e-09	Common	YES
ENSG00000159263	SIM2	1.64976	7.4779e-25	1.52735	1.12476e-21	Common	YES
ENSG00000159267	HLCS	1.83276	4.40497e-29	2.14396	2.26504e-39	Common	YES
ENSG00000159314	ARHGAP27	1.06237	0.0306231	1.11253	0.0247564	Common	YES
ENSG00000159363	ATP13A2	1.3582	2.62101e-19	1.38165	4.14741e-20	Common	YES
ENSG00000159399	HK2	2.07104	1.06434e-17	2.58166	4.88768e-27	Common	YES
ENSG00000159423	ALDH4A1	1.5641	4.73001e-31	1.70129	1.29946e-36	Common	YES
ENSG00000159433	STARD9	1.03257	0.000663036	2.04188	3.94347e-12	Common	YES
ENSG00000159459	UBR1	1.08424	3.44345e-05	2.07116	3.02664e-16	Common	YES
ENSG00000159461	AMFR	1.61922	5.14911e-29	1.21727	3.72327e-17	Common	YES
ENSG00000159579	RSPRY1	1.12076	1.1415e-20	1.26505	3.33882e-26	Common	YES
ENSG00000159592	GPBP1L1	2.02784	1.43389e-52	1.79291	1.00773e-41	Common	YES
ENSG00000159733	ZFYVE28	1.46867	1.88863e-09	2.0096	1.04711e-16	Common	YES
ENSG00000159788	RGS12	1.75084	4.4001e-43	2.15354	1.00716e-63	Common	YES
ENSG00000159842	ABR	1.14531	4.52996e-18	1.94771	2.56774e-50	Common	YES
ENSG00000159905	ZNF221	1.94922	1.14763e-07	1.22341	0.000778292	Common	YES
ENSG00000159921	GNE	1.81982	2.21542e-26	1.57567	2.50769e-20	Common	YES
ENSG00000160007	ARHGAP35	2.06988	1.49789e-35	2.46977	2.1927e-50	Common	YES
ENSG00000160117	ANKLE1	1.05316	7.11328e-05	1.44531	4.32231e-08	Common	YES
ENSG00000160200	CBS	1.22307	3.03394e-18	1.26852	1.06071e-19	Common	YES
ENSG00000160208	RRP1B	1.7296	1.36862e-66	2.08298	2.9073e-96	Common	YES
ENSG00000160209	PDXK	1.32448	6.91007e-26	1.26283	7.81008e-24	Common	YES
ENSG00000160216	AGPAT3	1.10781	1.81643e-13	1.27945	1.00487e-17	Common	YES
ENSG00000160218	TRAPPC10	1.65669	8.73754e-44	1.65442	5.09503e-44	Common	YES
ENSG00000160285	LSS	1.86088	7.6301e-53	2.5221	4.05911e-96	Common	YES
ENSG00000160293	VAV2	1.71505	6.71178e-21	2.61058	7.1483e-47	Common	YES
ENSG00000160294	MCM3AP	2.15785	4.01444e-40	2.63863	1.30342e-59	Common	YES
ENSG00000160299	PCNT	1.11654	4.62984e-10	1.9899	1.40135e-29	Common	YES
ENSG00000160305	DIP2A	1.70935	4.23506e-44	2.24457	9.19934e-75	Common	YES
ENSG00000160336	ZNF761	1.21608	3.02167e-12	1.33247	1.52717e-14	Common	YES
ENSG00000160360	GPSM1	1.16874	5.56456e-06	1.26144	7.33313e-07	Common	YES
ENSG00000160401	CFAP157	1.21299	0.00439216	1.35434	0.001382	Common	YES
ENSG00000160445	ZER1	1.1719	3.31831e-15	1.51744	6.90063e-25	Common	YES
ENSG00000160584	SIK3	1.61901	1.6502e-24	1.86489	2.71556e-32	Common	YES
ENSG00000160633	SAFB	2.20791	4.7694e-29	2.32598	2.34822e-32	Common	YES
ENSG00000160695	VPS11	1.45917	7.35738e-26	1.49477	2.7932e-27	Common	YES
ENSG00000160703	NLRX1	1.52997	1.48829e-17	1.98147	1.30741e-28	Common	YES
ENSG00000160710	ADAR	2.19512	3.1014e-103	2.76724	4.91447e-164	Common	YES
ENSG00000160789	LMNA	1.40145	1.21519e-05	1.91739	9.23171e-10	Common	YES
ENSG00000160796	NBEAL2	1.90213	5.12711e-53	2.47667	7.42142e-85	Common	YES
ENSG00000160867	FGFR4	1.01476	1.71944e-13	1.14699	4.59357e-17	Common	YES
ENSG00000160877	NACC1	1.11322	0.00044382	1.71098	2.60432e-08	Common	YES
ENSG00000160949	TONSL	1.89304	2.63006e-24	2.46816	1.3581e-40	Common	YES
ENSG00000160953	PWWP3A	1.49034	1.67192e-35	2.23254	1.24264e-77	Common	YES
ENSG00000160957	RECQL4	1.38297	1.69201e-12	2.21678	1.60857e-30	Common	YES
ENSG00000160991	ORAI2	1.07968	1.55343e-11	1.05689	3.33533e-11	Common	YES
ENSG00000161021	MAML1	1.69945	5.55282e-42	1.98559	5.62241e-57	Common	YES
ENSG00000161204	ABCF3	1.2062	2.81416e-11	1.84426	5.21811e-25	Common	YES
ENSG00000161533	ACOX1	1.91373	9.16391e-21	1.64917	6.64646e-16	Common	YES
ENSG00000161618	ALDH16A1	2.21725	8.00211e-24	2.69779	6.29387e-35	Common	YES
ENSG00000161638	ITGA5	1.25258	3.76789e-06	1.70667	1.26154e-10	Common	YES
ENSG00000161791	FMNL3	1.96849	1.96341e-68	2.3152	2.09963e-94	Common	YES
ENSG00000161847	RAVER1	1.3013	1.15481e-06	1.68372	1.49395e-10	Common	YES
ENSG00000161888	SPC24	1.18283	6.0182e-07	1.14352	1.27353e-06	Common	YES
ENSG00000162063	CCNF	1.76048	9.74814e-58	2.02207	4.40578e-76	Common	YES
ENSG00000162065	TBC1D24	1.54003	5.08702e-27	1.93812	8.08259e-42	Common	YES
ENSG00000162104	ADCY9	1.73017	1.74286e-17	2.14958	3.03966e-26	Common	YES
ENSG00000162302	RPS6KA4	1.34913	6.69965e-09	1.7309	4.55763e-14	Common	YES
ENSG00000162378	ZYG11B	1.39219	4.96173e-16	1.01886	3.26702e-09	Common	YES
ENSG00000162390	ACOT11	1.34952	1.11409e-05	1.85907	8.19269e-10	Common	YES
ENSG00000162402	USP24	1.52012	2.0325e-13	1.79987	1.71986e-18	Common	YES
ENSG00000162408	NOL9	2.15214	1.98181e-22	2.0237	3.84206e-20	Common	YES
ENSG00000162413	KLHL21	1.85161	1.13877e-25	2.62603	1.53669e-50	Common	YES
ENSG00000162419	GMEB1	2.22717	8.75122e-56	1.48317	3.45249e-26	Common	YES
ENSG00000162434	JAK1	2.58008	5.59525e-84	2.28691	7.78685e-67	Common	YES
ENSG00000162458	FBLIM1	1.26746	2.95943e-13	1.12162	9.73431e-11	Common	YES
ENSG00000162496	DHRS3	1.03626	3.06545e-06	1.16993	9.66879e-08	Common	YES
ENSG00000162512	SDC3	1.08178	0.000237882	1.91529	1.70848e-11	Common	YES
ENSG00000162521	RBBP4	1.4486	9.61714e-23	1.50235	1.41986e-24	Common	YES
ENSG00000162636	EEIG2	1.54024	5.55902e-20	1.40913	4.08394e-17	Common	YES
ENSG00000162645	GBP2	1.51972	4.19689e-11	1.10575	1.91307e-06	Common	YES
ENSG00000162654	GBP4	1.5638	1.21875e-10	1.55448	1.21318e-10	Common	YES
ENSG00000162702	ZNF281	1.09774	3.37784e-12	1.6811	3.15661e-27	Common	YES
ENSG00000162711	NLRP3	1.43904	1.83014e-21	2.62105	2.37643e-64	Common	YES
ENSG00000162714	ZNF496	1.2705	1.09023e-15	1.37062	3.24635e-18	Common	YES
ENSG00000162733	DDR2	1.10125	2.75552e-05	1.82551	8.17888e-13	Common	YES
ENSG00000162775	RBM15	1.38913	1.15176e-22	2.03851	8.6949e-47	Common	YES
ENSG00000162783	IER5	1.02659	1.20064e-10	1.20553	2.12838e-14	Common	YES
ENSG00000162804	SNED1	1.04916	0.000260157	1.82621	4.97215e-11	Common	YES
ENSG00000162849	KIF26B	1.25518	0.0185245	2.21248	3.2061e-05	Common	YES
ENSG00000162852	CNST	1.15552	1.21062e-25	1.52372	1.10182e-43	Common	YES
ENSG00000162878	PKDCC	1.39579	1.21498e-07	1.92881	2.99827e-13	Common	YES
ENSG00000162924	REL	1.02178	2.50686e-09	1.34937	1.94263e-15	Common	YES
ENSG00000162946	DISC1	1.56026	4.30655e-11	1.94643	1.35967e-16	Common	YES
ENSG00000163013	FBXO41	1.518	0.043313	1.80877	0.0160764	Common	YES
ENSG00000163026	WDCP	1.08696	3.63711e-08	1.29551	3.2103e-11	Common	YES
ENSG00000163050	COQ8A	1.24861	1.14234e-35	1.44973	1.27807e-47	Common	YES
ENSG00000163125	RPRD2	1.27852	3.74121e-20	1.74022	1.8293e-36	Common	YES
ENSG00000163214	DHX57	1.51489	1.58285e-08	2.02574	1.74417e-14	Common	YES
ENSG00000163349	HIPK1	1.09993	3.87023e-17	1.81498	1.33761e-44	Common	YES
ENSG00000163362	INAVA	1.48711	4.50046e-07	1.8803	9.87754e-11	Common	YES
ENSG00000163430	FSTL1	1.51178	1.11505e-05	1.46946	1.81167e-05	Common	YES
ENSG00000163449	TMEM169	1.82731	2.25311e-12	1.18494	3.93998e-06	Common	YES
ENSG00000163513	TGFBR2	1.40869	8.66576e-29	1.32272	9.7633e-26	Common	YES
ENSG00000163520	FBLN2	2.19485	1.50691e-07	2.23249	8.00688e-08	Common	YES
ENSG00000163539	CLASP2	1.38818	1.39603e-18	1.872	6.88941e-33	Common	YES
ENSG00000163545	NUAK2	1.51752	1.62783e-15	2.26579	6.38581e-33	Common	YES
ENSG00000163590	PPM1L	1.80302	0.000351423	2.30972	4.73995e-06	Common	YES
ENSG00000163625	WDFY3	1.46239	2.63899e-18	2.21213	3.71951e-40	Common	YES
ENSG00000163629	PTPN13	2.04691	2.79433e-37	2.16783	6.69475e-42	Common	YES
ENSG00000163635	ATXN7	2.25297	1.7642e-10	1.91833	5.33086e-08	Common	YES
ENSG00000163637	PRICKLE2	1.10195	7.34977e-09	2.27986	2.36378e-32	Common	YES
ENSG00000163659	TIPARP	2.41301	2.10495e-31	1.42077	8.8812e-12	Common	YES
ENSG00000163694	RBM47	1.46064	5.30675e-12	2.16171	1.79103e-24	Common	YES
ENSG00000163697	APBB2	1.53063	2.63496e-22	1.24111	3.15591e-15	Common	YES
ENSG00000163704	PRRT3	1.00393	0.000531101	1.34703	2.09405e-06	Common	YES
ENSG00000163781	TOPBP1	1.59603	1.45245e-44	1.50134	6.41284e-40	Common	YES
ENSG00000163788	SNRK	1.51144	5.30716e-21	1.76238	3.45822e-28	Common	YES
ENSG00000163808	KIF15	1.38072	1.9978e-11	1.05661	3.30861e-07	Common	YES
ENSG00000163814	CDCP1	1.17744	2.4714e-06	1.22757	7.37073e-07	Common	YES
ENSG00000163820	FYCO1	2.4225	1.32852e-27	2.63501	1.31643e-32	Common	YES
ENSG00000163840	DTX3L	1.60846	2.5686e-30	1.7636	1.8069e-36	Common	YES
ENSG00000163848	ZNF148	1.07418	2.41117e-24	1.3668	7.39332e-39	Common	YES
ENSG00000163872	YEATS2	2.17711	1.06289e-57	2.27273	3.92824e-63	Common	YES
ENSG00000163913	IFT122	1.81453	1.7572e-37	2.1865	1.10179e-53	Common	YES
ENSG00000163935	SFMBT1	1.63794	3.67804e-74	1.91251	8.175e-100	Common	YES
ENSG00000163939	PBRM1	1.65786	3.90277e-18	1.99805	5.07562e-26	Common	YES
ENSG00000163945	UVSSA	1.30398	1.48479e-12	2.15467	9.66755e-32	Common	YES
ENSG00000163946	TASOR	1.63191	1.00482e-22	1.06276	2.13337e-10	Common	YES
ENSG00000163947	ARHGEF3	1.11298	0.000139348	1.02217	0.000470049	Common	YES
ENSG00000164023	SGMS2	1.04534	3.49712e-09	1.35244	1.01477e-14	Common	YES
ENSG00000164045	CDC25A	2.00448	1.33462e-43	2.22003	1.92775e-53	Common	YES
ENSG00000164068	RNF123	1.12244	3.10312e-18	1.85996	2.16092e-47	Common	YES
ENSG00000164080	RAD54L2	1.81226	4.8731e-28	2.69885	9.70251e-61	Common	YES
ENSG00000164142	FHIP1A	1.62977	0.000719034	2.56425	1.26522e-07	Common	YES
ENSG00000164151	ICE1	1.77551	9.56842e-24	1.67233	2.12537e-21	Common	YES
ENSG00000164169	PRMT9	1.02204	1.05096e-05	1.37012	1.80388e-09	Common	YES
ENSG00000164190	NIPBL	1.747	5.42785e-21	1.55466	5.04773e-17	Common	YES
ENSG00000164236	ANKRD33B	1.43415	3.10839e-07	2.12805	1.98989e-14	Common	YES
ENSG00000164284	GRPEL2	1.38915	1.34192e-33	1.56377	1.92946e-42	Common	YES
ENSG00000164362	TERT	2.12675	7.49129e-17	3.30991	1.94789e-39	Common	YES
ENSG00000164403	SHROOM1	1.30944	1.86549e-08	1.60758	2.82257e-12	Common	YES
ENSG00000164506	STXBP5	1.66578	1.97693e-26	1.73044	1.24182e-28	Common	YES
ENSG00000164548	TRA2A	1.28511	8.40968e-21	1.50904	1.94083e-28	Common	YES
ENSG00000164574	GALNT10	1.43277	3.0146e-15	1.37004	3.56786e-14	Common	YES
ENSG00000164631	ZNF12	1.52573	2.18499e-35	1.7411	6.98262e-46	Common	YES
ENSG00000164669	INTS4P1	1.57576	0.0207543	1.72922	0.0116144	Common	YES
ENSG00000164692	COL1A2	1.3512	4.17408e-09	2.34232	2.37864e-25	Common	YES
ENSG00000164715	LMTK2	2.07067	2.09219e-14	2.29583	1.51082e-17	Common	YES
ENSG00000164741	DLC1	2.21544	2.73115e-117	2.48102	1.1997e-147	Common	YES
ENSG00000164818	DNAAF5	1.6722	8.35199e-26	1.62732	1.02909e-24	Common	YES
ENSG00000164880	INTS1	2.75752	4.88241e-44	3.19855	4.05886e-59	Common	YES
ENSG00000164889	SLC4A2	1.33393	1.1664e-14	1.73926	2.60317e-24	Common	YES
ENSG00000164916	FOXK1	1.93945	2.42297e-29	2.71976	1.59231e-56	Common	YES
ENSG00000164938	TP53INP1	1.17057	0.000266257	1.67311	9.3788e-08	Common	YES
ENSG00000164944	VIRMA	1.21475	0.000373082	1.2771	0.000161589	Common	YES
ENSG00000164951	PDP1	1.7062	4.18178e-38	2.0383	4.4047e-54	Common	YES
ENSG00000165029	ABCA1	1.34157	6.16376e-16	1.83943	1.05547e-28	Common	YES
ENSG00000165118	QNG1	1.50359	1.37971e-16	1.25425	3.59106e-12	Common	YES
ENSG00000165119	HNRNPK	2.08641	1.35543e-22	1.3463	3.95498e-10	Common	YES
ENSG00000165185	KIAA1958	1.43161	1.31189e-10	1.25665	1.55927e-08	Common	YES
ENSG00000165219	GAPVD1	2.0075	6.31133e-30	2.50977	2.35434e-46	Common	YES
ENSG00000165244	ZNF367	1.51199	5.93469e-28	1.12301	3.5354e-16	Common	YES
ENSG00000165271	NOL6	1.99702	1.76952e-24	2.64129	4.76684e-42	Common	YES
ENSG00000165280	VCP	2.32162	4.64204e-17	2.76099	7.33678e-24	Common	YES
ENSG00000165312	OTUD1	1.89811	2.70006e-33	2.33243	1.33109e-49	Common	YES
ENSG00000165406	MARCHF8	1.24988	9.33171e-10	1.19753	3.82433e-09	Common	YES
ENSG00000165417	GTF2A1	1.06975	1.67146e-20	1.39159	5.81649e-34	Common	YES
ENSG00000165424	ZCCHC24	1.64774	1.10983e-11	2.07866	4.25565e-18	Common	YES
ENSG00000165434	PGM2L1	1.24489	2.45813e-18	1.63097	2.71176e-30	Common	YES
ENSG00000165458	INPPL1	1.72505	2.11854e-12	2.02163	9.26804e-17	Common	YES
ENSG00000165572	KBTBD6	1.64602	7.33829e-24	2.2036	8.4517e-42	Common	YES
ENSG00000165650	PDZD8	1.48861	2.45325e-26	1.58156	8.81969e-30	Common	YES
ENSG00000165655	ZNF503	1.37528	1.93192e-13	1.61034	5.56902e-18	Common	YES
ENSG00000165671	NSD1	1.77867	8.86405e-31	2.29692	1.08862e-50	Common	YES
ENSG00000165684	SNAPC4	1.59642	5.41107e-20	2.23054	1.62558e-37	Common	YES
ENSG00000165699	TSC1	1.23565	1.78521e-29	1.78274	1.47843e-59	Common	YES
ENSG00000165733	BMS1	1.71266	2.05332e-09	1.70667	1.90142e-09	Common	YES
ENSG00000165757	JCAD	1.76803	4.85068e-16	2.24378	1.27906e-24	Common	YES
ENSG00000165801	ARHGEF40	1.86413	5.88667e-21	2.63037	1.18975e-40	Common	YES
ENSG00000165861	ZFYVE1	1.47533	1.45211e-35	1.98038	1.53189e-62	Common	YES
ENSG00000165895	ARHGAP42	1.48932	1.00237e-10	1.35862	3.01138e-09	Common	YES
ENSG00000165959	CLMN	1.48992	3.50331e-19	1.53107	2.32434e-20	Common	YES
ENSG00000166016	ABTB2	1.87217	1.64035e-21	2.68758	6.15621e-42	Common	YES
ENSG00000166025	AMOTL1	1.59955	8.88449e-42	2.0871	1.69203e-70	Common	YES
ENSG00000166123	GPT2	1.3761	4.194e-21	1.31337	1.66143e-19	Common	YES
ENSG00000166188	ZNF319	1.87799	9.78179e-18	2.14348	8.53631e-23	Common	YES
ENSG00000166189	HPS6	1.45833	2.05176e-17	1.84987	1.99342e-27	Common	YES
ENSG00000166197	NOLC1	1.52462	4.941e-09	1.02332	0.000115787	Common	YES
ENSG00000166261	ZNF202	1.17618	3.10191e-21	1.40456	1.2768e-29	Common	YES
ENSG00000166272	WBP1L	1.25116	4.00972e-21	1.63483	2.29149e-35	Common	YES
ENSG00000166326	TRIM44	1.14736	3.79559e-18	1.13871	4.7917e-18	Common	YES
ENSG00000166341	DCHS1	1.73081	0.000906982	2.36108	7.16471e-06	Common	YES
ENSG00000166348	USP54	1.22812	7.90112e-16	1.94958	1.01042e-36	Common	YES
ENSG00000166398	GARRE1	1.33462	3.25355e-16	1.633	9.45375e-24	Common	YES
ENSG00000166402	TUB	1.71008	2.92874e-08	2.48987	5.79792e-16	Common	YES
ENSG00000166439	RNF169	1.92041	8.88339e-32	1.81282	7.15386e-29	Common	YES
ENSG00000166444	DENND2B	1.09281	5.28205e-09	1.50387	3.20533e-16	Common	YES
ENSG00000166446	CDYL2	1.33016	2.84883e-05	2.12512	4.86215e-11	Common	YES
ENSG00000166508	MCM7	1.16941	5.85935e-09	1.66525	3.21081e-17	Common	YES
ENSG00000166685	COG1	1.41489	2.97053e-11	1.53734	3.36077e-13	Common	YES
ENSG00000166716	ZNF592	1.67362	1.31478e-35	2.15571	4.15565e-58	Common	YES
ENSG00000166750	SLFN5	1.3963	9.37113e-08	1.31114	5.02088e-07	Common	YES
ENSG00000166783	MARF1	1.2066	1.01268e-17	2.09374	8.20559e-51	Common	YES
ENSG00000166813	KIF7	2.37444	2.12944e-28	2.84395	3.13531e-40	Common	YES
ENSG00000166833	NAV2	1.65364	6.74651e-20	2.26374	2.67505e-36	Common	YES
ENSG00000166860	ZBTB39	1.98963	3.07296e-17	2.69548	3.51177e-30	Common	YES
ENSG00000166887	VPS39	1.52281	3.44057e-30	1.97561	4.27166e-50	Common	YES
ENSG00000166938	DIS3L	1.70867	1.97838e-30	1.23613	8.80902e-17	Common	YES
ENSG00000166949	SMAD3	1.0967	1.33891e-32	1.29215	4.66299e-45	Common	YES
ENSG00000166963	MAP1A	1.90672	1.81045e-33	2.40805	6.53003e-53	Common	YES
ENSG00000166986	MARS1	1.14685	3.09626e-09	1.52677	1.12401e-15	Common	YES
ENSG00000167074	TEF	1.41734	6.40575e-08	1.66503	1.32654e-10	Common	YES
ENSG00000167110	GOLGA2	1.6042	8.41689e-12	1.90261	2.90622e-16	Common	YES
ENSG00000167131	CCDC103	1.64597	1.8862e-10	1.2804	5.10231e-07	Common	YES
ENSG00000167173	C15orf39	1.00377	1.11705e-06	1.29028	2.45871e-10	Common	YES
ENSG00000167186	COQ7	1.47785	1.27481e-35	1.10793	5.40652e-21	Common	YES
ENSG00000167202	TBC1D2B	1.65188	1.55072e-21	2.35157	1.53012e-42	Common	YES
ENSG00000167291	TBC1D16	1.8022	1.78902e-18	2.39962	7.65569e-32	Common	YES
ENSG00000167325	RRM1	1.62835	8.42518e-07	1.65812	4.44847e-07	Common	YES
ENSG00000167378	IRGQ	1.58608	8.6542e-13	2.64414	4.7888e-33	Common	YES
ENSG00000167384	ZNF180	1.3242	5.74245e-16	1.037	2.07024e-10	Common	YES
ENSG00000167395	ZNF646	1.73026	1.21527e-16	2.63541	1.0899e-36	Common	YES
ENSG00000167470	MIDN	2.65402	1.49717e-23	2.54358	6.53635e-22	Common	YES
ENSG00000167491	GATAD2A	2.32078	1.44832e-46	1.77083	7.25877e-28	Common	YES
ENSG00000167522	ANKRD11	1.48437	3.95456e-42	1.95586	1.27794e-72	Common	YES
ENSG00000167548	KMT2D	1.954	8.43602e-26	2.32441	4.96998e-36	Common	YES
ENSG00000167562	ZNF701	1.08017	0.000212654	1.70494	2.90155e-09	Common	YES
ENSG00000167566	NCKAP5L	1.81416	1.43167e-16	2.16922	2.29688e-23	Common	YES
ENSG00000167601	AXL	1.15168	1.31783e-05	1.21357	3.61174e-06	Common	YES
ENSG00000167625	ZNF526	1.18046	2.76015e-20	1.3503	2.89111e-26	Common	YES
ENSG00000167632	TRAPPC9	1.27156	2.73499e-14	1.98829	8.85066e-33	Common	YES
ENSG00000167658	EEF2	1.69187	2.5213e-14	1.10713	8.57794e-07	Common	YES
ENSG00000167674	HDGFL2	1.70459	2.77961e-20	1.77905	3.59067e-22	Common	YES
ENSG00000167680	SEMA6B	1.56043	1.02584e-07	1.64065	1.68387e-08	Common	YES
ENSG00000167716	WDR81	2.21408	7.44371e-29	3.16457	1.10519e-57	Common	YES
ENSG00000167721	TSR1	1.54061	4.12518e-22	1.38374	3.26117e-18	Common	YES
ENSG00000167962	ZNF598	1.3618	2.67265e-09	1.31532	7.81579e-09	Common	YES
ENSG00000167978	SRRM2	1.75941	9.00368e-21	2.33742	4.741e-36	Common	YES
ENSG00000167986	DDB1	1.99758	4.53563e-13	2.63093	4.88447e-22	Common	YES
ENSG00000168014	C2CD3	1.96364	3.15374e-71	2.06737	4.32944e-79	Common	YES
ENSG00000168016	TRANK1	1.22157	0.00458774	2.56363	1.79848e-09	Common	YES
ENSG00000168036	CTNNB1	2.25946	1.6399e-18	2.62505	8.64295e-25	Common	YES
ENSG00000168092	PAFAH1B2	1.42759	1.2278e-27	1.52164	1.76853e-31	Common	YES
ENSG00000168137	SETD5	1.2229	8.05459e-16	2.05153	1.12499e-42	Common	YES
ENSG00000168140	VASN	1.0543	0.0018585	1.07967	0.00136186	Common	YES
ENSG00000168264	IRF2BP2	1.20254	4.1133e-27	1.31777	1.60442e-32	Common	YES
ENSG00000168280	KIF5C	1.8044	2.62071e-09	1.55601	1.72963e-07	Common	YES
ENSG00000168398	BDKRB2	1.09811	1.05505e-09	1.42215	1.42772e-15	Common	YES
ENSG00000168411	RFWD3	1.43439	7.46551e-24	1.87638	3.9921e-40	Common	YES
ENSG00000168439	STIP1	1.17692	8.54409e-06	1.40015	7.46698e-08	Common	YES
ENSG00000168477	TNXB	2.17528	0.0025566	3.02873	7.98031e-05	Common	YES
ENSG00000168496	FEN1	1.12325	6.7781e-15	1.43524	8.32113e-24	Common	YES
ENSG00000168502	MTCL1	1.90223	3.35791e-31	2.547	7.61005e-55	Common	YES
ENSG00000168538	TRAPPC11	1.31585	1.30464e-11	1.83991	1.04502e-21	Common	YES
ENSG00000168610	STAT3	1.98253	1.66373e-24	2.04244	3.808e-26	Common	YES
ENSG00000168621	GDNF	1.17459	0.000105639	1.1353	0.000162107	Common	YES
ENSG00000168646	AXIN2	1.80193	6.43885e-08	2.44453	6.42149e-13	Common	YES
ENSG00000168672	LRATD2	1.88754	0.00705477	2.54043	0.000419987	Common	YES
ENSG00000168763	CNNM3	1.25169	3.53476e-11	1.67277	5.61245e-19	Common	YES
ENSG00000168769	TET2	1.51504	2.38166e-19	1.29436	1.39627e-14	Common	YES
ENSG00000168781	PPIP5K1	1.53008	1.11316e-15	2.09182	3.50242e-28	Common	YES
ENSG00000168792	ABHD15	1.63024	6.1709e-31	1.81094	8.8828e-38	Common	YES
ENSG00000168807	SNTB2	1.78564	2.67234e-54	2.17167	4.38552e-80	Common	YES
ENSG00000168813	ZNF507	2.03015	8.1185e-39	1.73432	3.52764e-29	Common	YES
ENSG00000168827	GFM1	1.13696	4.09827e-05	1.1622	2.40844e-05	Common	YES
ENSG00000168916	ZNF608	1.03206	7.09395e-07	1.6473	1.41473e-15	Common	YES
ENSG00000168924	LETM1	1.54664	3.15399e-49	1.77709	9.12993e-65	Common	YES
ENSG00000168944	CEP120	2.43573	1.01456e-31	1.54297	1.13802e-13	Common	YES
ENSG00000169018	FEM1B	1.07336	3.03184e-15	1.56599	3.10132e-31	Common	YES
ENSG00000169047	IRS1	1.32216	4.52917e-16	1.73051	6.9721e-27	Common	YES
ENSG00000169093	ASMTL	1.22906	7.47329e-22	1.15073	1.61706e-19	Common	YES
ENSG00000169118	CSNK1G1	1.77769	7.89432e-55	1.97412	1.702e-67	Common	YES
ENSG00000169129	AFAP1L2	1.95674	8.27049e-17	1.90672	2.4535e-16	Common	YES
ENSG00000169155	ZBTB43	1.7676	3.34985e-71	1.73067	5.57317e-69	Common	YES
ENSG00000169174	PCSK9	1.01759	0.00407899	1.94702	2.59655e-08	Common	YES
ENSG00000169180	XPO6	1.7623	6.92046e-65	1.90528	4.59315e-76	Common	YES
ENSG00000169213	RAB3B	1.04063	1.41789e-13	1.71973	2.57654e-35	Common	YES
ENSG00000169247	SH3TC2	1.17264	9.46644e-10	2.09632	1.48904e-27	Common	YES
ENSG00000169258	GPRIN1	1.50214	5.81114e-13	2.85523	1.05475e-43	Common	YES
ENSG00000169375	SIN3A	1.25113	1.29056e-24	1.72492	8.69411e-46	Common	YES
ENSG00000169398	PTK2	1.00511	4.52416e-19	1.15885	3.6573e-25	Common	YES
ENSG00000169554	ZEB2	1.20277	1.57315e-33	1.86111	2.7549e-78	Common	YES
ENSG00000169598	DFFB	1.46113	5.79991e-15	1.35361	3.54176e-13	Common	YES
ENSG00000169635	HIC2	1.43177	2.08456e-06	3.01651	3.83639e-24	Common	YES
ENSG00000169641	LUZP1	1.59625	1.07309e-18	1.7761	4.72923e-23	Common	YES
ENSG00000169668	BCRP2	1.77029	6.99284e-06	1.95453	6.53088e-07	Common	YES
ENSG00000169683	LRRC45	1.18719	5.17056e-09	1.18067	5.15769e-09	Common	YES
ENSG00000169710	FASN	2.23658	2.67044e-17	2.6243	1.48832e-23	Common	YES
ENSG00000169851	PCDH7	1.41796	9.52198e-09	2.03518	6.03732e-17	Common	YES
ENSG00000169855	ROBO1	1.87631	5.74071e-10	1.8126	1.81096e-09	Common	YES
ENSG00000169860	P2RY1	1.16261	0.0283478	1.76883	0.000637246	Common	YES
ENSG00000169871	TRIM56	1.60624	2.01692e-17	2.51392	3.4456e-41	Common	YES
ENSG00000169891	REPS2	1.0393	0.00718205	1.11325	0.00387307	Common	YES
ENSG00000169905	TOR1AIP2	1.4689	2.3692e-28	1.09026	2.56702e-16	Common	YES
ENSG00000169925	BRD3	1.93399	7.71378e-33	2.13944	3.30794e-40	Common	YES
ENSG00000169926	KLF13	1.44279	3.93268e-06	2.46202	6.90651e-16	Common	YES
ENSG00000169933	FRMPD4	1.18013	0.0094998	2.17787	1.05507e-06	Common	YES
ENSG00000169951	ZNF764	1.67224	1.78777e-15	1.80588	6.0286e-18	Common	YES
ENSG00000169967	MAP3K2	1.32411	6.39643e-19	1.15921	6.53132e-15	Common	YES
ENSG00000169991	IFFO2	1.74064	9.68695e-25	2.51872	6.89911e-48	Common	YES
ENSG00000169994	MYO7B	1.51424	0.000694588	1.35093	0.00246641	Common	YES
ENSG00000170004	CHD3	1.77673	1.44021e-37	2.51179	3.77469e-74	Common	YES
ENSG00000170100	ZNF778	1.36203	1.67113e-17	1.67904	1.92254e-25	Common	YES
ENSG00000170145	SIK2	1.6715	4.1672e-27	1.51065	1.0455e-22	Common	YES
ENSG00000170242	USP47	1.38899	2.84436e-15	1.64279	4.51327e-21	Common	YES
ENSG00000170248	PDCD6IP	1.11944	0.000205538	1.23698	3.27488e-05	Common	YES
ENSG00000170260	ZNF212	1.19937	2.50269e-20	1.64543	4.41227e-37	Common	YES
ENSG00000170265	ZNF282	1.19991	7.48916e-11	1.60177	1.96881e-18	Common	YES
ENSG00000170322	NFRKB	1.85204	2.9492e-40	1.8024	1.52065e-38	Common	YES
ENSG00000170325	PRDM10	1.15255	1.15437e-13	1.9185	1.36961e-34	Common	YES
ENSG00000170379	TCAF2	1.20748	0.000103868	1.6385	8.77286e-08	Common	YES
ENSG00000170456	DENND5B	1.5113	1.2133e-43	1.54917	4.03884e-46	Common	YES
ENSG00000170471	RALGAPB	1.41025	1.77869e-27	2.00939	3.22979e-54	Common	YES
ENSG00000170525	PFKFB3	1.94399	2.58798e-57	2.78804	1.71739e-116	Common	YES
ENSG00000170558	CDH2	1.76116	3.73916e-13	1.46959	1.33302e-09	Common	YES
ENSG00000170734	POLH	1.30837	4.18587e-19	1.49807	8.11022e-25	Common	YES
ENSG00000170776	AKAP13	1.54509	5.24506e-34	2.47926	6.13972e-85	Common	YES
ENSG00000170802	FOXN2	1.2731	6.48823e-25	1.54618	2.76027e-36	Common	YES
ENSG00000170832	USP32	1.7135	1.31045e-19	1.83515	1.70894e-22	Common	YES
ENSG00000170871	KIAA0232	1.17973	9.31581e-15	1.25715	9.95313e-17	Common	YES
ENSG00000170873	MTSS1	1.14076	3.02188e-07	1.31555	2.46338e-09	Common	YES
ENSG00000170921	TANC2	1.70076	1.73061e-34	2.13235	1.28407e-53	Common	YES
ENSG00000170949	ZNF160	1.45612	1.13992e-10	1.39826	4.96039e-10	Common	YES
ENSG00000171241	SHCBP1	1.13253	4.75434e-07	1.17489	1.40232e-07	Common	YES
ENSG00000171246	NPTX1	1.21578	3.3658e-06	1.5787	7.87632e-10	Common	YES
ENSG00000171295	ZNF440	1.01355	3.89212e-05	1.41075	6.99666e-09	Common	YES
ENSG00000171316	CHD7	1.54002	9.42088e-25	2.32719	1.35624e-54	Common	YES
ENSG00000171444	MCC	1.88047	7.54006e-42	2.45312	7.17798e-70	Common	YES
ENSG00000171456	ASXL1	1.64628	5.25754e-52	2.49318	2.00487e-117	Common	YES
ENSG00000171467	ZNF318	1.35254	9.44491e-16	1.94058	3.65335e-31	Common	YES
ENSG00000171603	CLSTN1	1.46809	1.21074e-13	1.43767	2.9259e-13	Common	YES
ENSG00000171604	CXXC5	1.00346	6.24329e-09	1.01819	2.97082e-09	Common	YES
ENSG00000171608	PIK3CD	2.09375	9.12414e-34	2.32955	9.04838e-42	Common	YES
ENSG00000171617	ENC1	1.50041	4.35913e-14	2.08226	3.45249e-26	Common	YES
ENSG00000171634	BPTF	1.5192	1.02244e-20	1.40642	4.38373e-18	Common	YES
ENSG00000171649	ZIK1	1.1258	8.47678e-05	1.58755	2.08169e-08	Common	YES
ENSG00000171680	PLEKHG5	1.17604	7.75653e-06	1.56002	1.74568e-09	Common	YES
ENSG00000171681	ATF7IP	1.11551	5.23176e-20	1.29767	7.53297e-27	Common	YES
ENSG00000171724	VAT1L	1.45648	1.74991e-09	1.39988	6.16793e-09	Common	YES
ENSG00000171763	AFG2B	1.2608	4.88406e-09	1.41621	3.31283e-11	Common	YES
ENSG00000171793	CTPS1	1.8992	3.19163e-26	2.12234	1.11181e-32	Common	YES
ENSG00000171853	TRAPPC12	1.80871	1.0111e-56	1.8565	4.50219e-60	Common	YES
ENSG00000171914	TLN2	2.36708	2.11864e-31	2.80426	1.41306e-43	Common	YES
ENSG00000171940	ZNF217	2.0679	6.21668e-33	2.03913	2.49918e-32	Common	YES
ENSG00000172006	ZNF554	1.05368	0.000818269	1.001	0.00146299	Common	YES
ENSG00000172009	THOP1	1.09279	1.4853e-16	1.39434	1.96475e-26	Common	YES
ENSG00000172046	USP19	2.00705	1.17777e-38	3.04358	7.58592e-87	Common	YES
ENSG00000172059	KLF11	1.2959	4.94062e-05	1.29267	4.61687e-05	Common	YES
ENSG00000172071	EIF2AK3	1.23845	7.01646e-06	1.7959	3.86848e-11	Common	YES
ENSG00000172164	SNTB1	1.15663	2.25789e-14	1.18315	4.01642e-15	Common	YES
ENSG00000172296	SPTLC3	1.19589	1.49106e-08	1.044	7.67752e-07	Common	YES
ENSG00000172379	ARNT2	1.36924	7.58171e-17	2.10922	2.18212e-37	Common	YES
ENSG00000172493	AFF1	1.28898	1.22067e-21	1.70714	4.24935e-37	Common	YES
ENSG00000172530	BANP	1.49822	1.5894e-27	1.55999	6.10571e-30	Common	YES
ENSG00000172534	HCFC1	1.89806	2.34286e-33	2.66859	6.56191e-65	Common	YES
ENSG00000172661	WASHC2C	2.064	2.20119e-53	2.08904	4.80368e-55	Common	YES
ENSG00000172667	ZMAT3	1.11096	1.08527e-09	1.44655	8.88611e-16	Common	YES
ENSG00000172716	SLFN11	1.16393	2.72253e-10	2.14476	1.93714e-32	Common	YES
ENSG00000172780	RAB43	1.44347	6.14152e-06	1.49101	2.52495e-06	Common	YES
ENSG00000172840	PDP2	1.13983	2.92238e-09	1.5889	5.20613e-17	Common	YES
ENSG00000172845	SP3	1.66039	1.68696e-33	1.49945	8.94767e-28	Common	YES
ENSG00000172869	DMXL1	1.35123	2.39202e-17	1.7938	1.30416e-29	Common	YES
ENSG00000172888	ZNF621	1.10662	2.76226e-09	1.08529	4.53838e-09	Common	YES
ENSG00000172915	NBEA	1.26199	0.000298728	1.966	8.05935e-09	Common	YES
ENSG00000172939	OXSR1	1.04177	1.10715e-17	1.88171	3.79191e-55	Common	YES
ENSG00000172943	PHF8	1.55947	3.8158e-27	2.50188	5.30369e-66	Common	YES
ENSG00000172985	SH3RF3	2.51996	5.44139e-47	2.54214	3.71972e-48	Common	YES
ENSG00000173020	GRK2	1.91104	1.16307e-23	2.29468	7.76738e-34	Common	YES
ENSG00000173040	EVC2	1.04209	2.04275e-07	1.69941	2.4607e-17	Common	YES
ENSG00000173041	ZNF680	1.29232	5.18459e-12	1.56318	4.28078e-17	Common	YES
ENSG00000173064	HECTD4	1.52643	1.03181e-18	2.42371	8.37496e-45	Common	YES
[truncated: 21,310 more rows]

## Sheet: Targets-MelSTRvsMelST
rowname	hgnc_symbol	log2FoldChange.MelSTR_MelST	padj.MelSTR_MelST	cell_line
ENSG00000001167	NFYA	-0.050676	0.818486	Shared
ENSG00000001629	ANKIB1	0.389469	0.0272267	Shared
ENSG00000002822	MAD1L1	-0.0235462	0.948149	Shared
ENSG00000002834	LASP1	-0.637513	1.79141e-06	MELST
ENSG00000003393	ALS2	-0.208895	0.133997	Shared
ENSG00000003402	CFLAR	0.305751	0.00847103	Shared
ENSG00000004139	SARM1	0.212578	0.427715	Shared
ENSG00000004487	KDM1A	-0.282733	0.0797619	Shared
ENSG00000004660	CAMKK1	-0.826243	1.01474e-05	MELST
ENSG00000004766	VPS50	-0.209412	0.541399	Shared
ENSG00000005007	UPF1	0.221889	0.536026	Shared
ENSG00000005100	DHX33	-0.0450893	0.86084	Shared
ENSG00000005156	LIG3	-0.447818	0.000608338	Shared
ENSG00000005339	CREBBP	0.663423	3.58882e-05	MELSTR
ENSG00000005379	TSPOAP1	-1.0555	0.243216	Shared
ENSG00000005810	MYCBP2	0.823665	8.75916e-08	MELSTR
ENSG00000005889	ZFX	0.280591	0.0409524	Shared
ENSG00000006125	AP2B1	-0.447892	0.155537	Shared
ENSG00000006194	ZNF263	-0.350892	0.00842073	Shared
ENSG00000006432	MAP3K9	-0.00419112	0.997523	Shared
ENSG00000006459	KDM7A	1.97415	4.30649e-05	MELSTR
ENSG00000006607	FARP2	0.149939	0.59374	Shared
ENSG00000006744	ELAC2	-0.475904	0.0309287	Shared
ENSG00000006756	ARSD	0.327831	0.487613	Shared
ENSG00000007202	BLTP2	-0.380345	0.0384055	Shared
ENSG00000007545	CRAMP1	0.382398	0.0492864	Shared
ENSG00000007923	DNAJC11	-0.312713	0.0149545	Shared
ENSG00000007968	E2F2	0.330481	0.212491	Shared
ENSG00000008083	JARID2	0.373199	0.0280799	Shared
ENSG00000008086	CDKL5	0.400137	0.172437	Shared
ENSG00000008256	CYTH3	-0.679123	0.000164487	MELST
ENSG00000008294	SPAG9	0.154157	0.509762	Shared
ENSG00000008441	NFIX	0.102725	0.744659	Shared
ENSG00000008513	ST3GAL1	-0.0239769	0.952864	Shared
ENSG00000008710	PKD1	0.929768	0.00246156	MELSTR
ENSG00000008853	RHOBTB2	0.0409057	0.89269	Shared
ENSG00000008869	HEATR5B	-0.174545	0.674249	Shared
ENSG00000009335	UBE3C	-0.247504	0.143007	Shared
ENSG00000009413	REV3L	0.914287	5.21532e-12	MELSTR
ENSG00000009780	FAM76A	0.448835	0.025847	Shared
ENSG00000009954	BAZ1B	0.37841	0.101298	Shared
ENSG00000010165	METTL13	-0.691853	1.07417e-10	MELST
ENSG00000010292	NCAPD2	-0.316682	0.330752	Shared
ENSG00000010322	NISCH	-0.180867	0.280681	Shared
ENSG00000010818	HIVEP2	0.618418	0.000362735	MELSTR
ENSG00000011007	ELOA	0.256388	0.0841	Shared
ENSG00000011114	BTBD7	0.0725448	0.715695	Shared
ENSG00000011143	MKS1	-0.497639	0.000160522	Shared
ENSG00000011275	RNF216	0.0321737	0.837845	Shared
ENSG00000011376	LARS2	-0.408211	0.176927	Shared
ENSG00000011405	PIK3C2A	0.305594	0.196267	Shared
ENSG00000011451	WIZ	-0.0949252	0.784198	Shared
ENSG00000011454	RABGAP1	0.377169	0.0538415	Shared
ENSG00000011523	CEP68	-0.285565	0.152602	Shared
ENSG00000012048	BRCA1	0.241205	0.370211	Shared
ENSG00000012232	EXTL3	-0.219809	0.477717	Shared
ENSG00000012817	KDM5D	0.0309525	0.919706	Shared
ENSG00000013016	EHD3	-0.192709	0.33707	Shared
ENSG00000013364	MVP	0.011596	0.980886	Shared
ENSG00000013503	POLR3B	-0.384506	0.364003	Shared
ENSG00000013619	MAMLD1	-0.695553	9.32026e-07	MELST
ENSG00000013810	TACC3	-0.21672	0.150286	Shared
ENSG00000014138	POLA2	-0.466102	0.011324	Shared
ENSG00000014164	ZC3H3	-0.128686	0.605456	Shared
ENSG00000014216	CAPN1	-0.408279	0.0560022	Shared
ENSG00000015532	XYLT2	0.250065	0.485291	Shared
ENSG00000015676	NUDCD3	-0.481671	0.000120188	Shared
ENSG00000018408	WWTR1	0.308817	0.012271	Shared
ENSG00000018699	TTC27	-0.890367	0.00114268	MELST
ENSG00000019144	PHLDB1	0.297255	0.0924834	Shared
ENSG00000019485	PRDM11	0.222274	0.686374	Shared
ENSG00000019995	ZRANB1	-0.216807	0.293338	Shared
ENSG00000020129	NCDN	-0.195477	0.368117	Shared
ENSG00000020181	ADGRA2	0.253266	0.451121	Shared
ENSG00000020633	RUNX3	2.26982	2.35247e-13	MELSTR
ENSG00000021762	OSBPL5	0.599163	0.0245543	MELSTR
ENSG00000021776	AQR	0.119537	0.811034	Shared
ENSG00000021826	CPS1	-0.141287	0.536258	Shared
ENSG00000022567	SLC45A4	-0.335809	0.264276	Shared
ENSG00000024048	UBR2	0.327132	0.309461	Shared
ENSG00000025293	PHF20	0.216587	0.179752	Shared
ENSG00000025800	KPNA6	0.216387	0.263673	Shared
ENSG00000027001	MIPEP	-0.399675	0.0787883	Shared
ENSG00000028137	TNFRSF1B	0.458567	0.010726	Shared
ENSG00000028310	BRD9	-0.158351	0.247581	Shared
ENSG00000029364	SLC39A9	0.0416893	0.865135	Shared
ENSG00000029534	ANK1	-0.0749906	0.908602	Shared
ENSG00000030066	NUP160	-0.351385	0.268492	Shared
ENSG00000031081	ARHGAP31	0.960162	0.000334287	MELSTR
ENSG00000031823	RANBP3	-0.0453936	0.847954	Shared
ENSG00000032444	PNPLA6	-0.320638	0.295631	Shared
ENSG00000033050	ABCF2	-0.542246	0.0399698	MELST
ENSG00000033100	CHPF2	-0.123657	0.707106	Shared
ENSG00000033178	UBA6	0.480766	0.0919715	Shared
ENSG00000033327	GAB2	-0.82382	0.0395068	MELST
ENSG00000034152	MAP2K3	-0.70453	1.10682e-05	MELST
ENSG00000035403	VCL	-0.326006	0.57564	Shared
ENSG00000037474	NSUN2	-0.403061	0.05921	Shared
ENSG00000038219	BOD1L1	0.99381	1.86154e-05	MELSTR
ENSG00000038358	EDC4	-0.471132	0.00319266	Shared
ENSG00000038382	TRIO	0.300194	0.21639	Shared
ENSG00000038532	CLEC16A	0.0270159	0.904057	Shared
ENSG00000039123	MTREX	-0.192827	0.690073	Shared
ENSG00000040199	PHLPP2	-0.218626	0.298274	Shared
ENSG00000040933	INPP4A	-0.104118	0.499633	Shared
ENSG00000041802	LSG1	-0.20079	0.615879	Shared
ENSG00000041982	TNC	0.391368	0.0851449	Shared
ENSG00000043143	JADE2	-0.0702793	0.760883	Shared
ENSG00000044090	CUL7	-0.0740623	0.81034	Shared
ENSG00000044115	CTNNA1	-0.252931	0.546987	Shared
ENSG00000044446	PHKA2	-0.492707	0.0227734	Shared
ENSG00000047056	WDR37	-0.601504	7.526e-07	MELST
ENSG00000047315	POLR2B	-0.130793	0.690928	Shared
ENSG00000047365	ARAP2	0.162954	0.575048	Shared
ENSG00000047410	TPR	0.667024	0.223233	Shared
ENSG00000047578	KATNIP	0.0139244	0.969509	Shared
ENSG00000047644	WWC3	0.885708	5.48627e-08	MELSTR
ENSG00000047648	ARHGAP6	1.0487	0.00129234	MELSTR
ENSG00000047849	MAP4	-0.111618	0.591433	Shared
ENSG00000048471	SNX29	0.49671	0.00261336	Shared
ENSG00000048707	VPS13D	0.587253	0.0243351	MELSTR
ENSG00000049239	H6PD	1.8535	8.88322e-22	MELSTR
ENSG00000049246	PER3	0.369861	0.056671	Shared
ENSG00000049618	ARID1B	0.301664	0.00740231	Shared
ENSG00000049759	NEDD4L	-0.368111	0.01463	Shared
ENSG00000050344	NFE2L3	0.354267	0.432416	Shared
ENSG00000051341	POLQ	0.101354	0.698788	Shared
ENSG00000051382	PIK3CB	-0.427785	0.0295735	Shared
ENSG00000052126	PLEKHA5	0.805685	3.80804e-15	MELSTR
ENSG00000052749	RRP12	-0.417752	0.232381	Shared
ENSG00000052795	FNIP2	0.169061	0.448129	Shared
ENSG00000053254	FOXN3	0.518458	0.02688	MELSTR
ENSG00000054118	THRAP3	0.224482	0.600795	Shared
ENSG00000054523	KIF1B	0.284175	0.0391229	Shared
ENSG00000054654	SYNE2	0.864937	0.00162464	MELSTR
ENSG00000054690	PLEKHH1	0.837886	0.133765	Shared
ENSG00000054793	ATP9A	0.653096	0.0719394	Shared
ENSG00000054965	FAM168A	0.604665	8.629e-06	MELSTR
ENSG00000055163	CYFIP2	0.42041	0.354352	Shared
ENSG00000055483	USP36	-0.18557	0.127144	Shared
ENSG00000055609	KMT2C	0.755146	5.59549e-06	MELSTR
ENSG00000055813	CCDC85A	-2.38633	0.00543844	MELST
ENSG00000056097	ZFR	0.292525	0.311146	Shared
ENSG00000056277	ZNF280C	0.614371	0.0228845	MELSTR
ENSG00000056586	RC3H2	0.896963	7.86528e-08	MELSTR
ENSG00000056736	IL17RB	0.572659	0.320348	Shared
ENSG00000057704	TMCC3	0.729676	0.000214592	MELSTR
ENSG00000058056	USP13	-0.0352204	0.845071	Shared
ENSG00000058063	ATP11B	0.509552	0.00180912	MELSTR
ENSG00000058272	PPP1R12A	0.371157	0.262722	Shared
ENSG00000058453	CROCC	0.564335	0.0109929	MELSTR
ENSG00000058668	ATP2B4	-1.16227	3.5257e-07	MELST
ENSG00000058673	ZC3H11A	0.414053	0.00715342	Shared
ENSG00000059122	FLYWCH1	-0.196868	0.39947	Shared
ENSG00000059145	UNKL	-0.385584	0.0248065	Shared
ENSG00000059378	PARP12	1.27003	4.62498e-29	MELSTR
ENSG00000059573	ALDH18A1	-0.361479	0.355166	Shared
ENSG00000059588	TARBP1	-0.102234	0.61017	Shared
ENSG00000059758	CDK17	0.122719	0.456867	Shared
ENSG00000059804	SLC2A3	0.54526	0.0021846	MELSTR
ENSG00000060069	CTDP1	-0.0857894	0.70805	Shared
ENSG00000060237	WNK1	0.728828	5.84592e-08	MELSTR
ENSG00000060656	PTPRU	2.45764	1.68511e-07	MELSTR
ENSG00000060982	BCAT1	0.0683342	0.642581	Shared
ENSG00000061273	HDAC7	-0.504058	0.0201569	MELST
ENSG00000061337	LZTS1	-0.792549	1.04439e-08	MELST
ENSG00000061987	MON2	0.0310666	0.94765	Shared
ENSG00000062598	ELMO2	-0.376958	0.0123611	Shared
ENSG00000062650	WAPL	0.534319	0.000388077	MELSTR
ENSG00000062822	POLD1	-0.317506	0.111577	Shared
ENSG00000063046	EIF4B	-0.207025	0.199273	Shared
ENSG00000063438	AHRR	-0.170715	0.426068	Shared
ENSG00000063601	MTMR1	-0.113657	0.569015	Shared
ENSG00000063660	GPC1	-0.979978	0.000371331	MELST
ENSG00000064012	CASP8	0.105677	0.753668	Shared
ENSG00000064309	CDON	0.552345	0.0551681	Shared
ENSG00000064313	TAF2	0.0915912	0.537466	Shared
ENSG00000064393	HIPK2	0.246598	0.180021	Shared
ENSG00000064419	TNPO3	-0.42137	0.00191979	Shared
ENSG00000064607	SUGP2	-0.186006	0.217982	Shared
ENSG00000064651	SLC12A2	0.236115	0.625129	Shared
ENSG00000064703	DDX20	-0.317711	0.31084	Shared
ENSG00000064932	SBNO2	0.404894	0.135819	Shared
ENSG00000064999	ANKS1A	0.179921	0.370156	Shared
ENSG00000065000	AP3D1	-0.206381	0.198861	Shared
ENSG00000065060	BLTP3A	-0.0766902	0.668111	Shared
ENSG00000065150	IPO5	-0.459374	0.0623441	Shared
ENSG00000065183	WDR3	-0.556869	0.148976	Shared
ENSG00000065328	MCM10	-0.200015	0.414856	Shared
ENSG00000065413	ANKRD44	0.105468	0.730091	Shared
ENSG00000065457	ADAT1	-0.199624	0.306121	Shared
ENSG00000065526	SPEN	1.0034	5.19343e-09	MELSTR
ENSG00000065534	MYLK	0.152827	0.322598	Shared
ENSG00000065613	SLK	0.664311	4.01945e-05	MELSTR
ENSG00000065618	COL17A1	1.58015	1.30323e-06	MELSTR
ENSG00000065883	CDK13	0.455465	0.0200978	Shared
ENSG00000065923	SLC9A7	0.268896	0.432712	Shared
ENSG00000065970	FOXJ2	0.0755343	0.763714	Shared
ENSG00000066044	ELAVL1	-0.0336297	0.855672	Shared
ENSG00000066084	DIP2B	0.215284	0.31015	Shared
ENSG00000066135	KDM4A	-0.228092	0.184087	Shared
ENSG00000066629	EML1	-0.415128	0.0099596	Shared
ENSG00000066739	ATG2B	0.277591	0.0939673	Shared
ENSG00000066777	ARFGEF1	0.253896	0.257863	Shared
ENSG00000066827	ZFAT	-0.00313216	0.995835	Shared
ENSG00000066933	MYO9A	0.532505	0.00153517	MELSTR
ENSG00000067048	DDX3Y	0.416549	0.049184	Shared
ENSG00000067057	PFKP	0.218761	0.417421	Shared
ENSG00000067177	PHKA1	1.11391	0.135958	Shared
ENSG00000067225	PKM	-0.462917	0.102604	Shared
ENSG00000067369	TP53BP1	0.086727	0.723807	Shared
ENSG00000067596	DHX8	-0.0791	0.832568	Shared
ENSG00000067704	IARS2	-0.328522	0.199813	Shared
ENSG00000067798	NAV3	0.732055	1.81963e-06	MELSTR
ENSG00000067840	PDZD4	0.983856	0.282214	Shared
ENSG00000068024	HDAC4	0.361722	0.0448437	Shared
ENSG00000068078	FGFR3	0.856502	0.153885	Shared
ENSG00000068097	HEATR6	-0.383238	0.176801	Shared
ENSG00000068394	GPKOW	-0.379961	0.137275	Shared
ENSG00000068400	GRIPAP1	0.566855	0.000648257	MELSTR
ENSG00000068650	ATP11A	0.399094	0.106558	Shared
ENSG00000068654	POLR1A	-0.0700703	0.866602	Shared
ENSG00000068724	TTC7A	-0.281585	0.251692	Shared
ENSG00000068784	SRBD1	0.0069882	0.991283	Shared
ENSG00000068878	PSME4	0.131017	0.536215	Shared
ENSG00000069020	MAST4	0.581961	0.00760912	MELSTR
ENSG00000069248	NUP133	-0.46441	0.232253	Shared
ENSG00000069424	KCNAB2	-0.198088	0.462764	Shared
ENSG00000069702	TGFBR3	0.668078	0.0333966	MELSTR
ENSG00000069869	NEDD4	0.462934	0.0260738	Shared
ENSG00000070018	LRP6	0.169998	0.566628	Shared
ENSG00000070047	PHRF1	0.386156	0.165489	Shared
ENSG00000070061	ELP1	-0.684159	0.000232869	MELST
ENSG00000070159	PTPN3	0.346456	0.478556	Shared
ENSG00000070182	SPTB	-0.301997	0.620831	Shared
ENSG00000070371	CLTCL1	0.636965	0.0926296	Shared
ENSG00000070413	DGCR2	-0.145992	0.65077	Shared
ENSG00000070476	ZXDC	-0.184175	0.18233	Shared
ENSG00000070601	FRMPD1	1.23317	0.0804622	Shared
ENSG00000070614	NDST1	-0.399712	0.0557898	Shared
ENSG00000070770	CSNK2A2	0.135447	0.470814	Shared
ENSG00000070778	PTPN21	-0.00269651	0.995782	Shared
ENSG00000070814	TCOF1	0.267487	0.322122	Shared
ENSG00000071054	MAP4K4	0.274475	0.0507322	Shared
ENSG00000071127	WDR1	-0.740218	1.61275e-07	MELST
ENSG00000071242	RPS6KA2	-0.261493	0.322084	Shared
ENSG00000071246	VASH1	0.957346	0.0138792	MELSTR
ENSG00000071564	TCF3	-0.409691	0.13202	Shared
ENSG00000071575	TRIB2	0.260183	0.172303	Shared
ENSG00000071794	HLTF	0.482147	0.192193	Shared
ENSG00000071894	CPSF1	-0.201618	0.227264	Shared
ENSG00000072071	ADGRL1	0.933893	0.00164282	MELSTR
ENSG00000072110	ACTN1	-0.353016	0.258222	Shared
ENSG00000072121	ZFYVE26	-0.00898485	0.984825	Shared
ENSG00000072274	TFRC	-0.314734	0.272586	Shared
ENSG00000072310	SREBF1	0.140255	0.676619	Shared
ENSG00000072364	AFF4	0.708748	6.0405e-07	MELSTR
ENSG00000072422	RHOBTB1	-0.519572	0.0197965	MELST
ENSG00000072501	SMC1A	0.377634	0.240579	Shared
ENSG00000072518	MARK2	0.2734	0.126979	Shared
ENSG00000072609	CHFR	-0.0649373	0.841105	Shared
ENSG00000072657	TRHDE	0.934282	0.00172149	MELSTR
ENSG00000072736	NFATC3	0.217281	0.304843	Shared
ENSG00000072786	STK10	-0.138727	0.508014	Shared
ENSG00000072803	FBXW11	-0.130138	0.584524	Shared
ENSG00000072832	CRMP1	1.11025	0.00571998	MELSTR
ENSG00000072840	EVC	1.18475	2.91696e-13	MELSTR
ENSG00000073008	PVR	-0.722786	0.00284014	MELST
ENSG00000073111	MCM2	-0.315339	0.262623	Shared
ENSG00000073169	SELENOO	0.0390567	0.901862	Shared
ENSG00000073331	ALPK1	0.302394	0.249879	Shared
ENSG00000073417	PDE8A	0.361896	0.0105356	Shared
ENSG00000073464	CLCN4	-0.109597	0.837202	Shared
ENSG00000073578	SDHA	-0.140377	0.592488	Shared
ENSG00000073614	KDM5A	0.520339	0.000493868	MELSTR
ENSG00000073849	ST6GAL1	1.12498	0.0332608	MELSTR
ENSG00000074047	GLI2	0.0741679	0.772403	Shared
ENSG00000074054	CLASP1	0.308479	0.123146	Shared
ENSG00000074181	NOTCH3	1.52357	0.00855659	MELSTR
ENSG00000074266	EED	-0.00936774	0.966501	Shared
ENSG00000074370	ATP2A3	-0.622703	0.167599	Shared
ENSG00000074590	NUAK1	0.760936	0.0021846	MELSTR
ENSG00000074603	DPP8	0.446251	0.00141664	Shared
ENSG00000074621	SLC24A1	0.0418852	0.895208	Shared
ENSG00000074657	ZNF532	0.269857	0.246139	Shared
ENSG00000074660	SCARF1	0.246678	0.598914	Shared
ENSG00000074755	ZZEF1	0.533255	0.000624323	MELSTR
ENSG00000075151	EIF4G3	0.705065	0.00140205	MELSTR
ENSG00000075218	GTSE1	-0.0835818	0.532554	Shared
ENSG00000075240	GRAMD4	-0.0938463	0.834279	Shared
ENSG00000075292	ZNF638	0.376867	0.186384	Shared
ENSG00000075391	RASAL2	0.221014	0.197269	Shared
ENSG00000075407	ZNF37A	0.36344	0.0733478	Shared
ENSG00000075420	FNDC3B	0.915102	3.88607e-07	MELSTR
ENSG00000075426	FOSL2	0.161216	0.308678	Shared
ENSG00000075539	FRYL	0.293676	0.235158	Shared
ENSG00000075618	FSCN1	0.153842	0.637092	Shared
ENSG00000075624	ACTB	-0.374593	0.0489102	Shared
ENSG00000075651	PLD1	1.02097	3.00474e-06	MELSTR
ENSG00000075702	WDR62	-0.715167	5.87141e-07	MELST
ENSG00000075711	DLG1	-0.310765	0.0270515	Shared
ENSG00000075856	SART3	-0.124794	0.681434	Shared
ENSG00000075945	KIFAP3	-0.180954	0.70805	Shared
ENSG00000076003	MCM6	-0.4238	0.161559	Shared
ENSG00000076321	KLHL20	-0.0503258	0.850399	Shared
ENSG00000076356	PLXNA2	0.355427	0.272284	Shared
ENSG00000076382	SPAG5	-0.420622	0.0167198	Shared
ENSG00000076555	ACACB	0.0440774	0.938585	Shared
ENSG00000076641	PAG1	0.468322	0.0097425	Shared
ENSG00000076650	GPATCH1	-0.0355613	0.91179	Shared
ENSG00000076924	XAB2	-0.105269	0.760719	Shared
ENSG00000076928	ARHGEF1	-0.151884	0.427252	Shared
ENSG00000077044	DGKD	0.0186897	0.957838	Shared
ENSG00000077063	CTTNBP2	-0.176564	0.592955	Shared
ENSG00000077097	TOP2B	0.22983	0.313261	Shared
ENSG00000077150	NFKB2	1.51534	2.51748e-15	MELSTR
ENSG00000077235	GTF3C1	-0.0271255	0.940543	Shared
ENSG00000077238	IL4R	0.707702	3.15504e-07	MELSTR
ENSG00000077254	USP33	0.346237	0.0722803	Shared
ENSG00000077264	PAK3	1.87092	8.70534e-12	MELSTR
ENSG00000077684	JADE1	-0.0607353	0.782447	Shared
ENSG00000077782	FGFR1	-0.0406832	0.875234	Shared
ENSG00000078177	N4BP2	1.19014	1.81737e-09	MELSTR
ENSG00000078269	SYNJ2	0.150133	0.168063	Shared
ENSG00000078618	NRDC	-0.196392	0.241865	Shared
ENSG00000078674	PCM1	0.504539	0.03353	MELSTR
ENSG00000078687	TNRC6C	0.254829	0.262829	Shared
ENSG00000078699	CBFA2T2	0.67702	0.000470609	MELSTR
ENSG00000079156	OSBPL6	-0.212449	0.0341685	Shared
ENSG00000079308	TNS1	-0.555857	0.0702673	Shared
ENSG00000079313	REXO1	0.160826	0.696428	Shared
ENSG00000079337	RAPGEF3	-0.562434	0.236052	Shared
ENSG00000079432	CIC	0.348063	0.267657	Shared
ENSG00000079435	LIPE	-0.645986	0.0151311	MELST
ENSG00000079482	OPHN1	-0.269299	0.387294	Shared
ENSG00000079691	CARMIL1	0.248099	0.453793	Shared
ENSG00000079805	DNM2	-0.169134	0.427798	Shared
ENSG00000079999	KEAP1	-0.704095	1.70052e-05	MELST
ENSG00000080031	PTPRH	-0.542392	0.259027	Shared
ENSG00000080200	CRYBG3	0.721285	0.00206204	MELSTR
ENSG00000080345	RIF1	0.682523	0.00831279	MELSTR
ENSG00000080503	SMARCA2	0.182469	0.512611	Shared
ENSG00000080603	SRCAP	0.134877	0.803603	Shared
ENSG00000080819	CPOX	0.249917	0.0898072	Shared
ENSG00000080839	RBL1	0.0192362	0.96346	Shared
ENSG00000081014	AP4E1	0.0169562	0.963425	Shared
ENSG00000081026	MAGI3	0.220779	0.0891329	Shared
ENSG00000081189	MEF2C	0.627266	0.000171095	MELSTR
ENSG00000081377	CDC14B	-0.369165	0.0944278	Shared
ENSG00000081760	AACS	-0.536218	0.00251314	MELST
ENSG00000081803	CADPS2	0.652789	0.000122654	MELSTR
ENSG00000081913	PHLPP1	0.350411	0.0377861	Shared
ENSG00000081923	ATP8B1	-1.38122	4.50059e-08	MELST
ENSG00000082458	DLG3	0.258833	0.387709	Shared
ENSG00000082516	GEMIN5	-0.496486	0.146124	Shared
ENSG00000082641	NFE2L1	0.0935068	0.785535	Shared
ENSG00000082781	ITGB5	-0.192426	0.27564	Shared
ENSG00000082805	ERC1	0.621394	0.00356348	MELSTR
ENSG00000083093	PALB2	0.438892	0.0002089	Shared
ENSG00000083097	DOP1A	0.0969421	0.79274	Shared
ENSG00000083168	KAT6A	0.637742	0.00033268	MELSTR
ENSG00000083290	ULK2	0.0547384	0.925368	Shared
ENSG00000083312	TNPO1	-0.123598	0.674399	Shared
ENSG00000083642	PDS5B	0.451839	0.0684982	Shared
ENSG00000083812	ZNF324	0.00872463	0.979974	Shared
ENSG00000083844	ZNF264	0.471071	0.0269742	Shared
ENSG00000083857	FAT1	0.307118	0.191977	Shared
ENSG00000084090	STARD7	-0.400399	0.0360965	Shared
ENSG00000084093	REST	0.732073	1.39887e-05	MELSTR
ENSG00000084112	SSH1	0.3339	0.117637	Shared
ENSG00000084636	COL16A1	0.949897	0.003065	MELSTR
ENSG00000084652	TXLNA	0.21427	0.379738	Shared
ENSG00000084676	NCOA1	0.590881	0.000189903	MELSTR
ENSG00000084710	EFR3B	1.22001	2.29375e-06	MELSTR
ENSG00000084731	KIF3C	-0.335499	0.245575	Shared
ENSG00000084754	HADHA	-0.335996	0.370156	Shared
ENSG00000084774	CAD	-0.364355	0.306515	Shared
ENSG00000085185	BCORL1	0.586564	0.000590202	MELSTR
ENSG00000085276	MECOM	-0.42005	5.00571e-05	Shared
ENSG00000085433	WDR47	-0.0187129	0.953633	Shared
ENSG00000085511	MAP3K4	-0.057005	0.852486	Shared
ENSG00000085719	CPNE3	-0.368188	0.211418	Shared
ENSG00000085721	RRN3	-0.202972	0.404075	Shared
ENSG00000085733	CTTN	-0.0217497	0.91179	Shared
ENSG00000085840	ORC1	-0.408163	0.0313132	Shared
ENSG00000085872	CHERP	-0.0938045	0.772552	Shared
ENSG00000085978	ATG16L1	-0.397451	0.000986549	Shared
ENSG00000085982	USP40	0.192462	0.169375	Shared
ENSG00000086015	MAST2	-0.266467	0.223141	Shared
ENSG00000086200	IPO11	-0.397394	0.199572	Shared
ENSG00000086544	ITPKC	-0.2101	0.245337	Shared
ENSG00000086758	HUWE1	0.577552	0.0129945	MELSTR
ENSG00000086827	ZW10	-0.373818	0.308108	Shared
ENSG00000087008	ACOX3	-0.580124	3.4008e-05	MELST
ENSG00000087087	SRRT	-0.142986	0.621343	Shared
ENSG00000087116	ADAMTS2	0.610602	0.0598313	Shared
ENSG00000087152	ATXN7L3	0.0134064	0.973431	Shared
ENSG00000087274	ADD1	-0.332353	0.0154357	Shared
ENSG00000087448	KLHL42	0.577302	4.908e-08	MELSTR
ENSG00000088179	PTPN4	0.228036	0.421484	Shared
ENSG00000088247	KHSRP	-0.00289353	0.996566	Shared
ENSG00000088256	GNA11	0.226178	0.316163	Shared
ENSG00000088280	ASAP3	0.497571	0.0172442	Shared
ENSG00000088305	DNMT3B	-0.310904	0.274183	Shared
ENSG00000088387	DOCK9	0.134151	0.608901	Shared
ENSG00000088538	DOCK3	0.0588596	0.88319	Shared
ENSG00000088756	ARHGAP28	-0.580193	0.190493	Shared
ENSG00000088854	DNAAF9	0.360721	0.0086801	Shared
ENSG00000088876	ZNF343	-0.054009	0.787035	Shared
ENSG00000088888	MAVS	0.206194	0.209535	Shared
ENSG00000089057	SLC23A2	-0.0407356	0.908061	Shared
ENSG00000089094	KDM2B	0.120443	0.560561	Shared
ENSG00000089154	GCN1	-0.0314487	0.942214	Shared
ENSG00000089177	KIF16B	-0.0310138	0.906561	Shared
ENSG00000089280	FUS	-0.328544	0.218478	Shared
ENSG00000089639	GMIP	-0.76613	4.46212e-06	MELST
ENSG00000089723	OTUB2	-0.141016	0.712949	Shared
ENSG00000089737	DDX24	0.149906	0.749683	Shared
ENSG00000089820	ARHGAP4	0.451217	0.0814398	Shared
ENSG00000089847	ANKRD24	0.674881	0.415008	Shared
ENSG00000089902	RCOR1	0.46994	1.85719e-05	Shared
ENSG00000090447	TFAP4	-0.139107	0.625029	Shared
ENSG00000090565	RAB11FIP3	-0.14699	0.689216	Shared
ENSG00000090612	ZNF268	0.305304	0.120908	Shared
ENSG00000090615	GOLGA3	0.472543	0.0202946	Shared
ENSG00000090686	USP48	0.105808	0.562185	Shared
ENSG00000090776	EFNB1	0.259975	0.378843	Shared
ENSG00000090857	PDPR	0.297373	0.288844	Shared
ENSG00000090861	AARS1	-0.397088	0.255176	Shared
ENSG00000090889	KIF4A	0.0522173	0.89476	Shared
ENSG00000090924	PLEKHG2	-0.152033	0.610423	Shared
ENSG00000091157	WDR7	-0.0772068	0.809803	Shared
ENSG00000091409	ITGA6	0.125483	0.792745	Shared
ENSG00000091436	MAP3K20	0.465929	0.00267589	Shared
ENSG00000091542	ALKBH5	0.407659	0.0539323	Shared
ENSG00000091622	PITPNM3	1.20894	0.0423115	MELSTR
ENSG00000091656	ZFHX4	0.228945	0.271464	Shared
ENSG00000092098	RNF31	0.325099	0.0648463	Shared
ENSG00000092148	HECTD1	0.179844	0.598188	Shared
ENSG00000092201	SUPT16H	0.08062	0.873899	Shared
ENSG00000092439	TRPM7	0.534441	0.00592698	MELSTR
ENSG00000092820	EZR	-0.419211	0.271434	Shared
ENSG00000092847	AGO1	-0.0951055	0.717102	Shared
ENSG00000092853	CLSPN	0.706624	0.00983128	MELSTR
ENSG00000093100		0.986452	1.74817e-05	MELSTR
ENSG00000094880	CDC23	-0.202894	0.558212	Shared
ENSG00000095002	MSH2	0.0419373	0.933647	Shared
ENSG00000095015	MAP3K1	0.101348	0.723336	Shared
ENSG00000095139	ARCN1	0.316084	0.186577	Shared
ENSG00000095319	NUP188	-0.197882	0.571423	Shared
ENSG00000095383	TBC1D2	-0.975071	1.13449e-09	MELST
ENSG00000095564	BTAF1	0.207745	0.555108	Shared
ENSG00000095637	SORBS1	0.531108	0.582925	Shared
ENSG00000095951	HIVEP1	0.909511	1.66974e-08	MELSTR
ENSG00000096063	SRPK1	0.190053	0.23569	Shared
ENSG00000096433	ITPR3	0.137551	0.584671	Shared
ENSG00000096717	SIRT1	0.426446	0.00097365	Shared
ENSG00000097007	ABL1	0.337358	0.178177	Shared
ENSG00000097096	SYDE2	-0.374081	0.392875	Shared
ENSG00000099290	WASHC2A	-0.142841	0.598575	Shared
ENSG00000099308	MAST3	0.481957	0.015925	Shared
ENSG00000099331	MYO9B	0.107057	0.656783	Shared
ENSG00000099364	FBXL19	0.475747	0.271083	Shared
ENSG00000099812	MISP	1.14981	0.0246185	MELSTR
ENSG00000099814	CEP170B	0.135242	0.708308	Shared
ENSG00000099821	POLRMT	-0.0594114	0.83909	Shared
ENSG00000099889	ARVCF	0.371722	0.482957	Shared
ENSG00000099942	CRKL	0.0951575	0.663161	Shared
ENSG00000099949	LZTR1	-0.472096	0.0119418	Shared
ENSG00000099991	CABIN1	0.404974	0.0246659	Shared
ENSG00000099995	SF3A1	-0.332628	0.307323	Shared
ENSG00000100014	SPECC1L	0.0282854	0.907714	Shared
ENSG00000100030	MAPK1	-0.271775	0.00445926	Shared
ENSG00000100034	PPM1F	-0.322979	0.0989772	Shared
ENSG00000100036	SLC35E4	0.227166	0.392568	Shared
ENSG00000100065	CARD10	-0.868553	2.22864e-05	MELST
ENSG00000100077	GRK3	0.49177	0.138462	Shared
ENSG00000100084	HIRA	-0.197417	0.514509	Shared
ENSG00000100099	HPS4	-0.57983	0.000860098	MELST
ENSG00000100105	PATZ1	-0.187672	0.32474	Shared
ENSG00000100109	TFIP11	-0.314995	0.212742	Shared
ENSG00000100150	DEPDC5	-0.266569	0.280625	Shared
ENSG00000100154	TTC28	0.957209	1.29157e-05	MELSTR
ENSG00000100207	TCF20	0.554281	0.000175245	MELSTR
ENSG00000100220	RTCB	-0.755344	0.0040609	MELST
ENSG00000100227	POLDIP3	-0.509898	6.71227e-06	MELST
ENSG00000100228	RAB36	0.397936	0.123997	Shared
ENSG00000100239	PPP6R2	-0.353196	0.0676317	Shared
ENSG00000100241	SBF1	-0.154214	0.623071	Shared
ENSG00000100266	PACSIN2	0.031247	0.900755	Shared
ENSG00000100280	AP1B1	-0.402833	0.0970685	Shared
ENSG00000100297	MCM5	-0.338213	0.213656	Shared
ENSG00000100304	TTLL12	-0.965134	6.67987e-15	MELST
ENSG00000100307	CBX7	-0.221647	0.68792	Shared
ENSG00000100320	RBFOX2	0.513889	2.35148e-05	MELSTR
ENSG00000100324	TAB1	-0.429184	0.0605598	Shared
ENSG00000100330	MTMR3	-0.142801	0.412952	Shared
ENSG00000100335	MIEF1	-0.39899	0.027458	Shared
ENSG00000100344	PNPLA3	-0.19981	0.199121	Shared
ENSG00000100345	MYH9	0.166264	0.731472	Shared
ENSG00000100354	TNRC6B	0.47831	0.0146914	Shared
ENSG00000100364	KIAA0930	-0.210267	0.392768	Shared
ENSG00000100393	EP300	0.758499	3.04184e-07	MELSTR
ENSG00000100395	L3MBTL2	-0.320966	0.0132261	Shared
ENSG00000100401	RANGAP1	-0.541411	0.000624781	MELST
ENSG00000100403	ZC3H7B	-0.157407	0.69119	Shared
ENSG00000100422	CERK	-0.885456	1.22381e-07	MELST
ENSG00000100425	BRD1	0.396176	0.0137514	Shared
ENSG00000100426	ZBED4	-0.305825	0.125318	Shared
ENSG00000100441	KHNYN	-0.250678	0.337952	Shared
ENSG00000100503	NIN	0.234047	0.209722	Shared
ENSG00000100504	PYGL	-0.602328	0.00300772	MELST
ENSG00000100505	TRIM9	0.502605	0.0533587	Shared
ENSG00000100523	DDHD1	0.28079	0.0507491	Shared
ENSG00000100580	TMED8	0.2792	0.129441	Shared
ENSG00000100647	SUSD6	1.39699	2.08542e-06	MELSTR
ENSG00000100697	DICER1	0.33219	0.0198354	Shared
ENSG00000100714	MTHFD1	-0.256124	0.497055	Shared
ENSG00000100726	TELO2	-0.285182	0.323595	Shared
ENSG00000100731	PCNX1	0.607213	0.00552399	MELSTR
ENSG00000100796	PPP4R3A	0.217816	0.130476	Shared
ENSG00000100811	YY1	0.276994	0.0325401	Shared
ENSG00000100813	ACIN1	-0.0961003	0.727628	Shared
ENSG00000100888	CHD8	0.537155	0.00337387	MELSTR
ENSG00000100897	DCAF11	-0.611935	0.000222395	MELST
ENSG00000100934	SEC23A	0.361508	0.0047	Shared
ENSG00000100991	TRPC4AP	-0.424605	0.0182649	Shared
ENSG00000100994	PYGB	-0.331557	0.173051	Shared
ENSG00000101003	GINS1	0.262655	0.158402	Shared
ENSG00000101004	NINL	0.393404	0.243406	Shared
ENSG00000101040	ZMYND8	0.470858	0.0124777	Shared
ENSG00000101096	NFATC2	1.64482	2.33234e-07	MELSTR
ENSG00000101126	ADNP	0.352684	0.00259409	Shared
ENSG00000101152	DNAJC5	0.0827738	0.696889	Shared
ENSG00000101161	PRPF6	-0.0869246	0.809329	Shared
ENSG00000101191	DIDO1	0.243482	0.145809	Shared
ENSG00000101199	ARFGAP1	-0.238503	0.218373	Shared
ENSG00000101216	GMEB2	-0.389665	0.0334501	Shared
ENSG00000101236	RNF24	0.526271	9.98456e-05	MELSTR
ENSG00000101298	SNPH	0.229276	0.550103	Shared
ENSG00000101311	FERMT1	-0.654042	0.00578572	MELST
ENSG00000101333	PLCB4	-0.798085	2.42267e-05	MELST
ENSG00000101347	SAMHD1	1.88797	4.38964e-25	MELSTR
ENSG00000101350	KIF3B	-0.0542424	0.795939	Shared
ENSG00000101384	JAG1	1.37824	0.0069525	MELSTR
ENSG00000101391	CDK5RAP1	-0.408394	0.0799195	Shared
ENSG00000101407	TTI1	-0.410094	0.0319366	Shared
ENSG00000101413	RPRD1B	0.187369	0.342175	Shared
ENSG00000101442	ACTR5	-0.601508	4.31712e-06	MELST
ENSG00000101452	DHX35	-0.164713	0.306068	Shared
ENSG00000101493	ZNF516	-0.010216	0.975514	Shared
ENSG00000101544	ADNP2	0.0523584	0.783856	Shared
ENSG00000101577	LPIN2	0.563993	0.000195427	MELSTR
ENSG00000101596	SMCHD1	0.777202	0.000210446	MELSTR
ENSG00000101639	CEP192	0.253216	0.414427	Shared
ENSG00000101665	SMAD7	0.734192	2.58547e-05	MELSTR
ENSG00000101680	LAMA1	1.51149	0.0169026	MELSTR
ENSG00000101752	MIB1	0.371038	0.0197099	Shared
ENSG00000101849	TBL1X	-0.0780877	0.727628	Shared
ENSG00000101868	POLA1	0.0264554	0.962628	Shared
ENSG00000101871	MID1	0.320337	0.00219073	Shared
ENSG00000101945	SUV39H1	-0.701861	7.38019e-09	MELST
ENSG00000101966	XIAP	0.931211	2.33314e-08	MELSTR
ENSG00000101974	ATP11C	0.398646	0.271659	Shared
ENSG00000102081	FMR1	0.928257	7.73428e-16	MELSTR
ENSG00000102098	SCML2	-0.169338	0.413248	Shared
ENSG00000102181	CD99L2	-0.452143	0.167411	Shared
ENSG00000102221	JADE3	-0.57645	0.0422063	MELST
ENSG00000102226	USP11	-0.0906202	0.724538	Shared
ENSG00000102302	FGD1	-0.00629951	0.989847	Shared
ENSG00000102362	SYTL4	0.226101	0.515196	Shared
ENSG00000102385	DRP2	-0.283952	0.150452	Shared
ENSG00000102531	FNDC3A	0.37209	0.0423288	Shared
ENSG00000102606	ARHGEF7	0.0946934	0.501111	Shared
ENSG00000102699	PARP4	0.501663	0.117486	Shared
ENSG00000102763	VWA8	-0.0280251	0.952864	Shared
ENSG00000102781	KATNAL1	0.310752	0.0473115	Shared
ENSG00000102870	ZNF629	0.115977	0.662794	Shared
ENSG00000102879	CORO1A	-0.223067	0.56382	Shared
ENSG00000102893	PHKB	-0.931696	1.42169e-13	MELST
ENSG00000102900	NUP93	-0.499348	0.0340664	Shared
ENSG00000102910	LONP2	0.15996	0.664676	Shared
ENSG00000102974	CTCF	-0.0827945	0.632376	Shared
ENSG00000102996	MMP15	1.11677	0.0716546	Shared
ENSG00000103044	HAS3	-0.927426	0.0289178	MELST
ENSG00000103047	TANGO6	-1.02907	3.17128e-10	MELST
ENSG00000103051	COG4	-0.540879	0.000257306	MELST
ENSG00000103111	MON1B	-0.230856	0.168117	Shared
ENSG00000103160	HSDL1	-0.610162	2.5141e-07	MELST
ENSG00000103197	TSC2	-1.86649e-06	1	Shared
ENSG00000103199	ZNF500	-0.133957	0.590951	Shared
ENSG00000103222	ABCC1	0.355693	0.102837	Shared
ENSG00000103249	CLCN7	-0.147011	0.684516	Shared
ENSG00000103257	SLC7A5	0.536004	0.193181	Shared
ENSG00000103264	FBXO31	-0.417797	0.00344856	Shared
ENSG00000103319	EEF2K	0.111734	0.536026	Shared
ENSG00000103326	CAPN15	-0.0712707	0.876502	Shared
ENSG00000103335	PIEZO1	-0.0244096	0.937952	Shared
ENSG00000103353	UBFD1	-0.0438449	0.788276	Shared
ENSG00000103356	EARS2	-0.639175	8.33203e-07	MELST
ENSG00000103404	USP31	0.248596	0.353633	Shared
ENSG00000103426	CORO7-PAM16	1.36548	0.164773	Shared
ENSG00000103489	XYLT1	0.413098	0.292565	Shared
ENSG00000103540	CCP110	0.57849	0.000446621	MELSTR
ENSG00000103549	RNF40	-0.236708	0.156979	Shared
ENSG00000103657	HERC1	0.402117	0.154498	Shared
ENSG00000103932	RPAP1	-0.359998	0.0425045	Shared
ENSG00000103966	EHD4	-0.0823639	0.630748	Shared
ENSG00000103994	ZNF106	0.3028	0.0550486	Shared
ENSG00000104067	TJP1	0.654954	0.0108847	MELSTR
ENSG00000104081	BMF	1.04843	0.0383675	MELSTR
ENSG00000104093	DMXL2	0.871122	0.000773638	MELSTR
ENSG00000104133	SPG11	0.368779	0.10921	Shared
ENSG00000104142	VPS18	-0.350158	0.0741872	Shared
ENSG00000104228	TRIM35	-0.159182	0.209352	Shared
ENSG00000104332	SFRP1	0.930831	0.0140595	MELSTR
ENSG00000104356	POP1	-0.108835	0.828067	Shared
ENSG00000104365	IKBKB	-0.609537	5.34456e-07	MELST
ENSG00000104447	TRPS1	1.00854	3.47254e-11	MELSTR
ENSG00000104517	UBR5	0.472528	0.0255777	Shared
ENSG00000104635	SLC39A14	0.448373	0.529719	Shared
ENSG00000104689	TNFRSF10A	-0.026887	0.947307	Shared
ENSG00000104728	ARHGEF10	0.10878	0.521869	Shared
ENSG00000104738	MCM4	0.0449705	0.904057	Shared
ENSG00000104812	GYS1	0.254956	0.280579	Shared
ENSG00000104824	HNRNPL	-0.317155	0.0796593	Shared
ENSG00000104852	SNRNP70	-0.217034	0.486129	Shared
ENSG00000104880	ARHGEF18	-0.402613	0.073236	Shared
ENSG00000104884	ERCC2	-0.4597	0.00220718	Shared
ENSG00000104885	DOT1L	0.53661	0.00643902	MELSTR
ENSG00000104998	IL27RA	0.132459	0.778541	Shared
ENSG00000105063	PPP6R1	-0.425541	0.0544178	Shared
ENSG00000105127	AKAP8	0.000102371	1	Shared
ENSG00000105186	ANKRD27	-0.470692	5.66219e-05	Shared
ENSG00000105227	PRX	0.316582	0.588944	Shared
ENSG00000105298	CACTIN	-0.214475	0.366389	Shared
ENSG00000105323	HNRNPUL1	-0.101709	0.625219	Shared
ENSG00000105325	FZR1	-0.482476	0.00819362	Shared
ENSG00000105339	DENND3	-0.709208	0.0106322	MELST
ENSG00000105397	TYK2	-0.42347	0.0165344	Shared
ENSG00000105426	PTPRS	0.427246	0.107734	Shared
ENSG00000105429	MEGF8	0.665853	0.0081522	MELSTR
ENSG00000105486	LIG1	-0.0801695	0.782539	Shared
ENSG00000105514	RAB3D	0.708843	0.00926028	MELSTR
ENSG00000105556	MIER2	-0.060989	0.85311	Shared
ENSG00000105568	PPP2R1A	-0.311303	0.154845	Shared
ENSG00000105576	TNPO2	0.535881	0.00011324	MELSTR
ENSG00000105639	JAK3	NA	NA	MELSTR
ENSG00000105656	ELL	0.117531	0.557915	Shared
ENSG00000105708	ZNF14	-0.639657	0.00141579	MELST
ENSG00000105732	ZNF574	-0.19397	0.370639	Shared
ENSG00000105738	SIPA1L3	0.273098	0.328536	Shared
ENSG00000105778	AVL9	0.0249219	0.908204	Shared
ENSG00000105810	CDK6	0.155578	0.393376	Shared
ENSG00000105866	SP4	0.385346	0.102993	Shared
ENSG00000105875	WDR91	-0.224843	0.309461	Shared
ENSG00000105939	ZC3HAV1	0.536425	0.0803571	Shared
ENSG00000105953	OGDH	-0.136093	0.613725	Shared
ENSG00000105976	MET	-0.0298348	0.959636	Shared
ENSG00000106004	HOXA5	-0.0338675	0.956298	Shared
ENSG00000106006	HOXA6	-0.253426	0.647102	Shared
ENSG00000106009	BRAT1	-0.371043	0.0897325	Shared
ENSG00000106012	IQCE	0.235301	0.233849	Shared
ENSG00000106070	GRB10	-1.3704	4.4818e-27	MELST
ENSG00000106086	PLEKHA8	0.19773	0.367432	Shared
ENSG00000106100	NOD1	-0.0567854	0.880867	Shared
ENSG00000106105	GARS1	-0.452774	0.0498119	Shared
ENSG00000106246	PTCD1	-0.27174	0.128923	Shared
ENSG00000106261	ZKSCAN1	0.407817	0.00496838	Shared
ENSG00000106263	EIF3B	-0.594472	2.08596e-05	MELST
ENSG00000106346	USP42	0.496245	4.06657e-05	Shared
ENSG00000106459	NRF1	-0.462408	0.00170524	Shared
ENSG00000106546	AHR	0.26017	0.160118	Shared
ENSG00000106571	GLI3	0.731833	1.45803e-05	MELSTR
ENSG00000106608	URGCP	-0.0225627	0.921445	Shared
ENSG00000106665	CLIP2	0.0210833	0.955824	Shared
ENSG00000106723	SPIN1	0.0225155	0.933792	Shared
ENSG00000106771	TMEM245	0.485142	0.0306234	Shared
ENSG00000106789	CORO2A	0.0841749	0.769649	Shared
ENSG00000106799	TGFBR1	0.605576	0.0297623	MELSTR
ENSG00000106804	C5	0.457914	0.10788	Shared
ENSG00000106829	TLE4	0.839999	7.67621e-18	MELSTR
ENSG00000106948	AKNA	0.198612	0.517724	Shared
ENSG00000107036	RIC1	0.274861	0.0928772	Shared
ENSG00000107077	KDM4C	0.354867	0.0361865	Shared
ENSG00000107104	KANK1	-0.317698	0.160283	Shared
ENSG00000107164	FUBP3	0.119157	0.326182	Shared
ENSG00000107185	RGP1	0.0399396	0.899481	Shared
ENSG00000107186	MPDZ	0.278274	0.289874	Shared
ENSG00000107249	GLIS3	1.04109	7.23438e-06	MELSTR
ENSG00000107263	RAPGEF1	-0.297457	0.248604	Shared
ENSG00000107290	SETX	0.831947	1.15252e-06	MELSTR
ENSG00000107331	ABCA2	1.37165	1.47151e-09	MELSTR
ENSG00000107554	DNMBP	-0.0151339	0.973323	Shared
ENSG00000107581	EIF3A	0.117998	0.819456	Shared
ENSG00000107651	SEC23IP	-0.158765	0.588105	Shared
ENSG00000107731	UNC5B	2.29451	0.0224918	MELSTR
ENSG00000107815	TWNK	-0.29388	0.165354	Shared
ENSG00000107854	TNKS2	0.293961	0.0687977	Shared
ENSG00000107862	GBF1	0.117397	0.728999	Shared
ENSG00000107863	ARHGAP21	0.218057	0.259395	Shared
ENSG00000107864	CPEB3	0.632442	0.0941743	Shared
ENSG00000107882	SUFU	0.237794	0.22415	Shared
ENSG00000107929	LARP4B	0.114836	0.457699	Shared
ENSG00000107938	EDRF1	0.0632801	0.816647	Shared
ENSG00000107957	SH3PXD2A	0.514307	0.00320021	MELSTR
ENSG00000107959	PITRM1	-0.725403	8.15137e-05	MELST
ENSG00000108021	TASOR2	0.158099	0.474861	Shared
ENSG00000108039	XPNPEP1	-0.228616	0.191189	Shared
ENSG00000108091	CCDC6	0.282601	0.138071	Shared
ENSG00000108100	CCNY	-0.152979	0.45381	Shared
ENSG00000108175	ZMIZ1	0.794519	2.92155e-08	MELSTR
ENSG00000108239	TBC1D12	-0.0401208	0.906338	Shared
ENSG00000108256	NUFIP2	0.344987	0.126865	Shared
ENSG00000108312	UBTF	-0.155754	0.468694	Shared
ENSG00000108349	CASC3	-0.317856	0.0103383	Shared
ENSG00000108379	WNT3	-0.61414	0.00294122	MELST
ENSG00000108389	MTMR4	-0.565356	0.00196369	MELST
ENSG00000108395	TRIM37	-0.26544	0.0553348	Shared
ENSG00000108424	KPNB1	-0.0352395	0.936771	Shared
ENSG00000108469	RECQL5	0.0704682	0.824974	Shared
ENSG00000108510	MED13	0.654948	2.22069e-07	MELSTR
ENSG00000108557	RAI1	0.358974	0.162263	Shared
ENSG00000108582	CPD	0.202285	0.630408	Shared
ENSG00000108592	FTSJ3	-0.540809	0.0947746	Shared
ENSG00000108771	DHX58	2.26514	5.42844e-27	MELSTR
ENSG00000108786	HSD17B1	0.272015	0.606033	Shared
ENSG00000108821	COL1A1	-0.0886606	0.776811	Shared
ENSG00000108828	VAT1	-0.606032	0.000316108	MELST
ENSG00000108829	LRRC59	-0.853403	8.75019e-12	MELST
ENSG00000108840	HDAC5	-1.07013	0.000259063	MELST
ENSG00000108852	MPP2	-0.661828	0.0067528	MELST
ENSG00000108883	EFTUD2	-0.524562	0.0598878	Shared
ENSG00000108946	PRKAR1A	0.5982	0.000224317	MELSTR
ENSG00000109079	TNFAIP1	-0.591627	6.46667e-05	MELST
ENSG00000109089	CDR2L	-0.261772	0.329483	Shared
ENSG00000109111	SUPT6H	0.104893	0.782461	Shared
ENSG00000109320	NFKB1	0.468346	0.00153616	Shared
ENSG00000109436	TBC1D9	0.336424	0.0455931	Shared
ENSG00000109606	DHX15	-0.475776	0.115589	Shared
ENSG00000109654	TRIM2	0.983172	1.41082e-05	MELSTR
ENSG00000109670	FBXW7	0.354409	0.156071	Shared
ENSG00000109685	NSD2	-0.181791	0.263252	Shared
ENSG00000109756	RAPGEF2	0.242375	0.299586	Shared
ENSG00000109814	UGDH	-0.10323	0.519278	Shared
ENSG00000110042	DTX4	2.77209	4.14479e-10	MELSTR
ENSG00000110046	ATG2A	0.350915	0.0585616	Shared
ENSG00000110047	EHD1	-0.222064	0.255086	Shared
ENSG00000110048	OSBP	0.145528	0.563783	Shared
ENSG00000110075	PPP6R3	0.237592	0.188493	Shared
ENSG00000110090	CPT1A	0.997655	0.0461772	MELSTR
ENSG00000110092	CCND1	-0.733127	2.51113e-08	MELST
ENSG00000110171	TRIM3	-0.439335	0.016106	Shared
ENSG00000110218	PANX1	0.091892	0.810795	Shared
ENSG00000110237	ARHGEF17	-0.0838411	0.767212	Shared
ENSG00000110274	CEP164	0.708691	5.20258e-08	MELSTR
ENSG00000110367	DDX6	0.372039	0.0595584	Shared
ENSG00000110395	CBL	0.547403	0.002624	MELSTR
ENSG00000110422	HIPK3	0.525776	0.000497963	MELSTR
ENSG00000110427	KIAA1549L	0.122604	0.692305	Shared
ENSG00000110497	AMBRA1	-0.150528	0.368315	Shared
ENSG00000110514	MADD	0.0898396	0.6589	Shared
ENSG00000110583	NAA40	-0.0646246	0.663161	Shared
ENSG00000110619	CARS1	-0.175315	0.365188	Shared
ENSG00000110697	PITPNM1	-0.28265	0.329483	Shared
ENSG00000110713	NUP98	-0.00305435	0.996629	Shared
ENSG00000110721	CHKA	-0.772242	4.1006e-11	MELST
ENSG00000110756	HPS5	-0.370481	0.00235016	Shared
ENSG00000110811	P3H3	0.0431748	0.921849	Shared
ENSG00000110841	PPFIBP1	0.437506	0.0101361	Shared
ENSG00000110844	PRPF40B	-0.14186	0.619446	Shared
ENSG00000110851	PRDM4	-0.445865	0.0363395	Shared
ENSG00000110906	KCTD10	-0.843263	5.00287e-14	MELST
ENSG00000110917	MLEC	0.243732	0.319648	Shared
ENSG00000110931	CAMKK2	-0.463458	0.0154063	Shared
ENSG00000111077	TNS2	0.0491578	0.885604	Shared
ENSG00000111186	WNT5B	-1.91722	2.1495e-23	MELST
ENSG00000111252	SH2B3	0.282541	0.224203	Shared
ENSG00000111266	DUSP16	-0.133647	0.792745	Shared
ENSG00000111271	ACAD10	0.0498098	0.919008	Shared
ENSG00000111276	CDKN1B	0.0429926	0.901862	Shared
ENSG00000111300	NAA25	-0.0859482	0.813868	Shared
ENSG00000111331	OAS3	3.15409	2.56742e-95	MELSTR
ENSG00000111424	VDR	1.43198	4.90466e-17	MELSTR
ENSG00000111530	CAND1	0.0709183	0.881521	Shared
ENSG00000111602	TIMELESS	-0.155333	0.408802	Shared
ENSG00000111641	NOP2	-0.617082	0.0219411	MELST
ENSG00000111642	CHD4	0.372247	0.292474	Shared
ENSG00000111667	USP5	-0.295112	0.210111	Shared
ENSG00000111674	ENO2	1.04638	3.2072e-20	MELSTR
ENSG00000111696	NT5DC3	-0.236496	0.183751	Shared
ENSG00000111707	SUDS3	0.708215	2.99951e-07	MELSTR
ENSG00000111731	C2CD5	-0.188916	0.212259	Shared
ENSG00000111799	COL12A1	0.499099	0.00206664	Shared
ENSG00000111817	DSE	0.260876	0.14755	Shared
ENSG00000111859	NEDD9	-1.41137	0.000387842	MELST
ENSG00000111877	MCM9	0.153782	0.411177	Shared
ENSG00000111880	RNGTT	-0.37742	0.119328	Shared
ENSG00000111885	MAN1A1	0.361276	0.436487	Shared
ENSG00000111961	SASH1	0.742301	2.20071e-10	MELSTR
ENSG00000112062	MAPK14	-0.346037	8.37363e-05	Shared
ENSG00000112078	KCTD20	-0.370468	0.0419397	Shared
ENSG00000112118	MCM3	-0.0388113	0.9166	Shared
ENSG00000112144	CILK1	-0.568774	0.00596348	MELST
ENSG00000112159	MDN1	0.5857	0.0555594	Shared
ENSG00000112242	E2F3	0.186926	0.208429	Shared
ENSG00000112249	ASCC3	0.36231	0.223134	Shared
ENSG00000112282	MED23	-0.234096	0.471478	Shared
ENSG00000112297	CRYBG1	-0.0954267	0.690296	Shared
ENSG00000112379	ARFGEF3	0.0267473	0.919543	Shared
ENSG00000112406	HECA	0.178568	0.539682	Shared
ENSG00000112473	SLC39A7	-0.277604	0.4645	Shared
ENSG00000112531	QKI	0.510706	5.67581e-05	MELSTR
ENSG00000112584	FAM120B	-0.0344434	0.913282	Shared
ENSG00000112624	BICRAL	0.629064	0.0209829	MELSTR
ENSG00000112655	PTK7	0.583137	0.100313	Shared
ENSG00000112658	SRF	0.00446739	0.99166	Shared
ENSG00000112659	CUL9	0.353217	0.171244	Shared
ENSG00000112685	EXOC2	-0.0828563	0.744048	Shared
ENSG00000112715	VEGFA	1.24419	8.7171e-14	MELSTR
ENSG00000112773	TENT5A	2.0452	1.52058e-59	MELSTR
ENSG00000112787	FBRSL1	-0.200735	0.62394	Shared
ENSG00000112851	ERBIN	-0.123063	0.558072	Shared
ENSG00000112877	CEP72	-0.116772	0.543419	Shared
ENSG00000112941	TENT4A	0.191891	0.30171	Shared
ENSG00000112972	HMGCS1	-0.618327	0.165923	Shared
ENSG00000112984	KIF20A	-0.367281	0.281405	Shared
ENSG00000112992	NNT	-0.254683	0.42482	Shared
ENSG00000113013	HSPA9	-0.345155	0.308988	Shared
ENSG00000113194	FAF2	-0.155457	0.579082	Shared
ENSG00000113273	ARSB	0.57597	0.00091728	MELSTR
ENSG00000113296	THBS4	-0.175905	0.843517	Shared
ENSG00000113300	CNOT6	0.332062	0.0963346	Shared
ENSG00000113360	DROSHA	-0.118273	0.399865	Shared
ENSG00000113368	LMNB1	0.171764	0.706314	Shared
ENSG00000113369	ARRDC3	1.70056	4.51654e-36	MELSTR
ENSG00000113389	NPR3	-0.155447	0.146098	Shared
ENSG00000113448	PDE4D	2.13363	2.26764e-43	MELSTR
ENSG00000113569	NUP155	-0.237432	0.420717	Shared
ENSG00000113580	NR3C1	0.607583	4.52246e-18	MELSTR
ENSG00000113594	LIFR	0.675443	0.011324	MELSTR
ENSG00000113645	WWC1	-0.754529	3.82939e-10	MELST
ENSG00000113657	DPYSL3	0.928695	1.34726e-18	MELSTR
ENSG00000113712	CSNK1A1	0.0950441	0.438781	Shared
ENSG00000113716	HMGXB3	-0.47321	0.0263285	Shared
ENSG00000113721	PDGFRB	-0.255683	0.412946	Shared
ENSG00000113742	CPEB4	0.782276	9.80101e-07	MELSTR
ENSG00000113916	BCL6	-0.0450119	0.819456	Shared
ENSG00000113971	NPHP3	0.288122	0.141208	Shared
ENSG00000114019	AMOTL2	-0.187099	0.396635	Shared
ENSG00000114062	UBE3A	0.0654126	0.646212	Shared
ENSG00000114268	PFKFB4	1.32996	9.76595e-16	MELSTR
ENSG00000114302	PRKAR2A	-0.225519	0.196836	Shared
ENSG00000114316	USP4	-0.330707	0.00380738	Shared
ENSG00000114439	BBX	1.2035	8.04449e-28	MELSTR
ENSG00000114554	PLXNA1	1.19147	1.91901e-10	MELSTR
ENSG00000114573	ATP6V1A	0.00426592	0.995782	Shared
ENSG00000114648	KLHL18	-0.653662	3.59177e-08	MELST
ENSG00000114650	SCAP	-0.668376	0.00178153	MELST
ENSG00000114739	ACVR2B	0.492851	0.0373996	Shared
ENSG00000114790	ARHGEF26	-0.234414	0.185626	Shared
ENSG00000114796	KLHL24	0.936751	1.03457e-07	MELSTR
ENSG00000114861	FOXP1	0.493853	0.000219026	Shared
ENSG00000114867	EIF4G1	0.124401	0.762059	Shared
ENSG00000114982	KANSL3	-0.287646	0.096153	Shared
ENSG00000114999	TTL	-0.555827	0.00295667	MELST
ENSG00000115020	PIKFYVE	0.399727	0.0309287	Shared
ENSG00000115107	STEAP3	-0.850271	0.00344295	MELST
ENSG00000115109	EPB41L5	0.303431	0.291379	Shared
ENSG00000115159	GPD2	0.0985077	0.751026	Shared
ENSG00000115183	TANC1	0.216276	0.14745	Shared
ENSG00000115207	GTF3C2	-0.579744	3.62268e-05	MELST
ENSG00000115275	MOGS	-0.0667606	0.891083	Shared
ENSG00000115282	TTC31	-0.0977259	0.525115	Shared
ENSG00000115306	SPTBN1	0.337912	0.405885	Shared
ENSG00000115414	FN1	-0.729043	0.000345597	MELST
ENSG00000115415	STAT1	2.32069	8.56455e-32	MELSTR
ENSG00000115419	GLS	0.060937	0.871016	Shared
ENSG00000115461	IGFBP5	1.26492	6.04603e-05	MELSTR
ENSG00000115464	USP34	0.640145	5.66769e-05	MELSTR
ENSG00000115524	SF3B1	-0.129612	0.776887	Shared
ENSG00000115548	KDM3A	0.868478	1.32011e-06	MELSTR
ENSG00000115568	ZNF142	-0.0304826	0.911164	Shared
ENSG00000115677	HDLBP	-0.369274	0.0102189	Shared
ENSG00000115687	PASK	-0.16858	0.576245	Shared
ENSG00000115760	BIRC6	0.616579	0.0112275	MELSTR
ENSG00000115762	PLEKHB2	-0.457676	4.21714e-06	Shared
ENSG00000115808	STRN	0.346257	0.0588872	Shared
ENSG00000115839	RAB3GAP1	0.0485797	0.8843	Shared
ENSG00000115884	SDC1	-0.994691	0.00310207	MELST
ENSG00000115970	THADA	-0.291995	0.430981	Shared
ENSG00000115977	AAK1	0.456409	0.00405194	Shared
ENSG00000116005	PCYOX1	0.135042	0.80523	Shared
ENSG00000116016	EPAS1	0.793976	1.07747e-05	MELSTR
ENSG00000116017	ARID3A	1.1758	1.99747e-05	MELSTR
ENSG00000116062	MSH6	-0.07363	0.885282	Shared
ENSG00000116106	EPHA4	1.11899	2.22885e-09	MELSTR
ENSG00000116117	PARD3B	-0.52812	0.273419	Shared
ENSG00000116127	ALMS1	0.899218	3.19364e-06	MELSTR
ENSG00000116128	BCL9	0.0396355	0.830242	Shared
ENSG00000116138	DNAJC16	0.048228	0.860726	Shared
ENSG00000116191	RALGPS2	-0.0665058	0.84503	Shared
ENSG00000116198	CEP104	-0.279751	0.0898508	Shared
ENSG00000116199	FAM20B	-0.233565	0.310324	Shared
ENSG00000116337	AMPD2	-0.265692	0.0729164	Shared
ENSG00000116497	S100PBP	0.418104	0.0121605	Shared
ENSG00000116514	RNF19B	-0.113623	0.566778	Shared
ENSG00000116539	ASH1L	0.437255	0.0368938	Shared
ENSG00000116560	SFPQ	0.0131636	0.97956	Shared
ENSG00000116580	GON4L	0.245266	0.153591	Shared
ENSG00000116584	ARHGEF2	-0.0949065	0.749729	Shared
ENSG00000116641	DOCK7	-0.103268	0.787164	Shared
ENSG00000116675	DNAJC6	-1.1647	1.384e-07	MELST
ENSG00000116688	MFN2	-0.603284	5.16749e-09	MELST
ENSG00000116698	SMG7	0.362337	0.0388141	Shared
ENSG00000116711	PLA2G4A	-0.507631	0.177092	Shared
ENSG00000116747	RO60	0.801301	1.58007e-07	MELSTR
ENSG00000116786	PLEKHM2	-0.384926	0.10359	Shared
ENSG00000116809	ZBTB17	-0.185301	0.412302	Shared
ENSG00000116830	TTF2	-0.291673	0.336569	Shared
ENSG00000116852	KIF21B	1.97925	2.46214e-05	MELSTR
ENSG00000116871	MAP7D1	-0.239919	0.330693	Shared
ENSG00000116903	EXOC8	0.277215	0.336354	Shared
ENSG00000116962	NID1	0.211054	0.418359	Shared
ENSG00000116984	MTR	0.335347	0.293618	Shared
ENSG00000116990	MYCL	0.644524	0.0236299	MELSTR
ENSG00000116991	SIPA1L2	0.643448	0.000780105	MELSTR
ENSG00000117000	RLF	0.700657	5.17259e-05	MELSTR
ENSG00000117036	ETV3	0.462729	0.107262	Shared
ENSG00000117115	PADI2	4.2814	4.51795e-35	MELSTR
ENSG00000117139	KDM5B	0.502327	0.0260012	MELSTR
ENSG00000117153	KLHL12	-0.496643	0.000318428	Shared
ENSG00000117222	RBBP5	0.12457	0.462667	Shared
ENSG00000117245	KIF17	-1.61963	0.00962041	MELST
ENSG00000117298	ECE1	0.472395	0.245768	Shared
ENSG00000117408	IPO13	-0.479373	2.73456e-08	Shared
ENSG00000117461	PIK3R3	-0.0339799	0.888331	Shared
ENSG00000117523	PRRC2C	0.909586	0.00224996	MELSTR
ENSG00000117593	DARS2	-0.502854	0.0041686	MELST
ENSG00000117676	RPS6KA1	-0.247285	0.209428	Shared
ENSG00000117713	ARID1A	0.652712	0.000605564	MELSTR
ENSG00000118007	STAG1	0.177301	0.396194	Shared
ENSG00000118046	STK11	-0.285866	0.415907	Shared
ENSG00000118058	KMT2A	0.985243	5.76339e-11	MELSTR
ENSG00000118200	CAMSAP2	0.234531	0.209543	Shared
ENSG00000118257	NRP2	0.770093	2.13076e-06	MELSTR
ENSG00000118369	USP35	-0.0838357	0.791957	Shared
ENSG00000118496	FBXO30	-0.00679836	0.983795	Shared
ENSG00000118503	TNFAIP3	2.56866	5.98378e-57	MELSTR
ENSG00000118513	MYB	-0.575794	0.154895	Shared
ENSG00000118689	FOXO3	0.229225	0.182638	Shared
ENSG00000118707	TGIF2	0.0239175	0.936771	Shared
ENSG00000118873	RAB3GAP2	-0.180348	0.570841	Shared
ENSG00000118898	PPL	0.72862	0.148847	Shared
ENSG00000118900	UBN1	0.237492	0.243515	Shared
ENSG00000118965	WDR35	-0.197147	0.534614	Shared
ENSG00000119041	GTF3C3	-0.601665	0.0675613	Shared
ENSG00000119042	SATB2	0.438431	0.000319657	Shared
ENSG00000119138	KLF9	2.06865	2.78679e-21	MELSTR
ENSG00000119139	TJP2	-0.256057	0.503128	Shared
ENSG00000119231	SENP5	0.614733	0.00112263	MELSTR
ENSG00000119280	C1orf198	-0.250006	0.222305	Shared
ENSG00000119285	HEATR1	-0.350055	0.425708	Shared
ENSG00000119321	FKBP15	0.279753	0.264597	Shared
ENSG00000119392	GLE1	-0.292414	0.0290269	Shared
ENSG00000119596	YLPM1	0.503207	0.098182	Shared
ENSG00000119638	NEK9	0.134788	0.592357	Shared
ENSG00000119669	IRF2BPL	0.437732	0.117535	Shared
ENSG00000119681	LTBP2	0.25449	0.262652	Shared
ENSG00000119682	AREL1	-0.0236505	0.919462	Shared
ENSG00000119684	MLH3	0.130491	0.664676	Shared
ENSG00000119685	TTLL5	0.0539103	0.827576	Shared
ENSG00000119689	DLST	-0.525761	0.0305623	MELST
ENSG00000119720	NRDE2	0.331207	0.290843	Shared
ENSG00000119771	KLHL29	0.441265	0.197079	Shared
ENSG00000119772	DNMT3A	0.238435	0.116636	Shared
ENSG00000119778	ATAD2B	0.584583	0.0169026	MELSTR
ENSG00000119787	ATL2	-0.097362	0.689448	Shared
ENSG00000119906	SLF2	0.603599	0.000650341	MELSTR
ENSG00000119946	CNNM1	-0.518678	0.177224	Shared
ENSG00000120008	WDR11	-0.291744	0.0687266	Shared
ENSG00000120029	ARMH3	-0.262541	0.305954	Shared
ENSG00000120254	MTHFD1L	-0.49274	0.00796673	Shared
ENSG00000120318	ARAP3	-0.0353135	0.902938	Shared
ENSG00000120341	SEC16B	-0.7726	0.292681	Shared
ENSG00000120451	SNX19	-0.216922	0.337717	Shared
ENSG00000120549	KIAA1217	1.3327	3.97479e-40	MELSTR
ENSG00000120658	ENOX1	0.391348	0.0139196	Shared
ENSG00000120693	SMAD9	-0.0209867	0.951685	Shared
ENSG00000120696	KBTBD7	0.183697	0.558072	Shared
ENSG00000120709	FAM53C	-0.486126	0.0130918	Shared
ENSG00000120733	KDM3B	0.51959	0.0121316	MELSTR
ENSG00000120800	UTP20	-0.251616	0.599574	Shared
ENSG00000120802	TMPO	-0.116651	0.686384	Shared
ENSG00000120875	DUSP4	1.79339	7.80339e-19	MELSTR
ENSG00000120889	TNFRSF10B	0.256853	0.33243	Shared
ENSG00000121039	RDH10	-0.264183	0.25542	Shared
ENSG00000121060	TRIM25	0.967725	7.16775e-09	MELSTR
ENSG00000121281	ADCY7	0.288564	0.168248	Shared
ENSG00000121406	ZNF549	-0.31791	0.272284	Shared
ENSG00000121440	PDZRN3	-1.60479	8.01109e-20	MELST
ENSG00000121486	TRMT1L	0.226594	0.393378	Shared
ENSG00000121671	CRY2	-0.132329	0.586045	Shared
ENSG00000121741	ZMYM2	0.398714	0.00521438	Shared
ENSG00000121753	ADGRB2	0.665116	0.00524374	MELSTR
ENSG00000121892	PDS5A	0.243334	0.107597	Shared
ENSG00000121903	ZSCAN20	-0.168168	0.595471	Shared
ENSG00000122126	OCRL	-0.117428	0.597371	Shared
ENSG00000122218	COPA	-0.279869	0.524705	Shared
ENSG00000122512	PMS2	-0.208733	0.410674	Shared
ENSG00000122692	SMU1	-0.000893297	1	Shared
ENSG00000122729	ACO1	-0.0677355	0.893943	Shared
ENSG00000122863	CHST3	0.131609	0.732997	Shared
ENSG00000122870	BICC1	0.512856	0.00684132	MELSTR
ENSG00000122965	RBM19	-0.339709	0.144688	Shared
ENSG00000122966	CIT	0.398291	0.173735	Shared
ENSG00000123064	DDX54	-0.145068	0.507411	Shared
ENSG00000123066	MED13L	0.292837	0.0900309	Shared
ENSG00000123094	RASSF8	0.777763	9.69564e-05	MELSTR
ENSG00000123104	ITPR2	1.27402	0.000584214	MELSTR
ENSG00000123200	ZC3H13	0.693703	0.0393464	MELSTR
ENSG00000123384	LRP1	0.492137	0.043085	Shared
ENSG00000123453	SARDH	-0.436231	0.0240326	Shared
ENSG00000123607	TTC21B	0.358212	0.254107	Shared
ENSG00000123636	BAZ2B	1.01381	1.56663e-09	MELSTR
ENSG00000123643	SLC36A1	-0.12776	0.698422	Shared
ENSG00000123836	PFKFB2	-0.549424	0.0446673	MELST
ENSG00000123908	AGO2	0.12609	0.532227	Shared
ENSG00000124006	OBSL1	0.361715	0.140029	Shared
ENSG00000124120	TTPAL	0.0394214	0.862753	Shared
ENSG00000124126	PREX1	-0.484805	0.0158976	Shared
ENSG00000124151	NCOA3	0.447114	0.00428031	Shared
ENSG00000124160	NCOA5	-0.0202003	0.939013	Shared
ENSG00000124171	PARD6B	2.02163	4.36653e-12	MELSTR
ENSG00000124177	CHD6	1.16383	7.31024e-15	MELSTR
ENSG00000124181	PLCG1	-0.117864	0.688235	Shared
ENSG00000124193	SRSF6	0.186158	0.387414	Shared
ENSG00000124198	ARFGEF2	0.322287	0.00753702	Shared
ENSG00000124201	ZNFX1	0.997335	1.38765e-11	MELSTR
ENSG00000124422	USP22	-0.516042	0.00116157	MELST
ENSG00000124459	ZNF45	-0.296142	0.160915	Shared
ENSG00000124486	USP9X	0.282799	0.268699	Shared
ENSG00000124496	TRERF1	0.171473	0.413248	Shared
ENSG00000124535	WRNIP1	0.148274	0.336354	Shared
ENSG00000124571	XPO5	-0.348545	0.356028	Shared
ENSG00000124587	PEX6	0.0514265	0.876885	Shared
ENSG00000124608	AARS2	-0.123032	0.604502	Shared
ENSG00000124641	MED20	-0.832166	1.69836e-09	MELST
ENSG00000124782	RREB1	0.448706	0.00382079	Shared
ENSG00000124788	ATXN1	0.432381	0.0617474	Shared
ENSG00000124789	NUP153	0.182768	0.51348	Shared
ENSG00000124920	MYRF	0.67917	0.0629782	Shared
ENSG00000124942	AHNAK	0.0220972	0.970717	Shared
ENSG00000125089	SH3TC1	0.782614	0.0944278	Shared
ENSG00000125107	CNOT1	-0.231312	0.260748	Shared
ENSG00000125124	BBS2	-0.123357	0.454683	Shared
ENSG00000125170	DOK4	-0.26046	0.140894	Shared
ENSG00000125247	TMTC4	-0.286289	0.197882	Shared
ENSG00000125249	RAP2A	0.374572	0.0567596	Shared
ENSG00000125266	EFNB2	0.252037	0.317105	Shared
ENSG00000125386	FAM193A	0.0931647	0.695035	Shared
ENSG00000125398	SOX9	0.561187	0.00177675	MELSTR
ENSG00000125430	HS3ST3B1	-0.073238	0.735487	Shared
ENSG00000125447	GGA3	-0.21095	0.260448	Shared
ENSG00000125484	GTF3C4	-0.0953867	0.654904	Shared
ENSG00000125630	POLR1B	-0.563408	0.00914648	MELST
ENSG00000125633	CCDC93	0.0279144	0.929928	Shared
ENSG00000125650	PSPN	0.816928	6.6828e-05	MELSTR
ENSG00000125686	MED1	0.213103	0.26279	Shared
ENSG00000125730	C3	10.1066	9.83589e-30	MELSTR
ENSG00000125741	OPA3	-0.0719516	0.760122	Shared
ENSG00000125746	EML2	-0.0546023	0.836461	Shared
ENSG00000125755	SYMPK	-0.169753	0.507128	Shared
ENSG00000125834	STK35	0.153941	0.532771	Shared
ENSG00000126001	CEP250	0.195753	0.35025	Shared
ENSG00000126012	KDM5C	0.2735	0.146401	Shared
ENSG00000126016	AMOT	-0.539655	0.0897186	Shared
ENSG00000126107	HECTD3	-0.333719	0.0862379	Shared
ENSG00000126214	KLC1	-0.0508611	0.796272	Shared
ENSG00000126391	FRMD8	-0.00804638	0.975814	Shared
ENSG00000126464	PRR12	0.706983	0.0130892	MELSTR
ENSG00000126561	STAT5A	-0.011651	0.979294	Shared
ENSG00000126705	AHDC1	0.311838	0.309381	Shared
ENSG00000126803	HSPA2	0.0896517	0.86504	Shared
ENSG00000126822	PLEKHG3	0.324237	0.16226	Shared
ENSG00000126882	FAM78A	-0.138097	0.85457	Shared
ENSG00000126883	NUP214	0.261707	0.429483	Shared
ENSG00000127080	IPPK	-0.31794	0.00902791	Shared
ENSG00000127124	HIVEP3	1.0512	1.88679e-15	MELSTR
ENSG00000127191	TRAF2	-0.416644	0.0089378	Shared
ENSG00000127311	HELB	0.640298	0.0791384	Shared
ENSG00000127481	UBR4	0.720435	0.000313999	MELSTR
ENSG00000127580	WDR24	-0.375963	0.057565	Shared
ENSG00000127586	CHTF18	-0.0919814	0.776132	Shared
ENSG00000127603	MACF1	0.422768	0.0147358	Shared
ENSG00000127616	SMARCA4	0.291089	0.283567	Shared
ENSG00000127663	KDM4B	0.799167	0.000793899	MELSTR
ENSG00000127804	METTL16	-0.202515	0.181738	Shared
ENSG00000127946	HIP1	0.703576	0.000158072	MELSTR
ENSG00000128000	ZNF780B	-0.00953281	0.988143	Shared
ENSG00000128165	ADM2	0.973241	0.117535	Shared
ENSG00000128191	DGCR8	-0.27324	0.10789	Shared
ENSG00000128203	ASPHD2	0.646912	6.54987e-05	MELSTR
ENSG00000128342	LIF	0.999083	2.77831e-05	MELSTR
ENSG00000128512	DOCK4	0.437919	0.031766	Shared
ENSG00000128567	PODXL	0.882512	0.112485	Shared
ENSG00000128591	FLNC	-0.327636	0.343985	Shared
ENSG00000128607	KLHDC10	0.476234	0.000378016	Shared
ENSG00000128641	MYO1B	-0.135183	0.645652	Shared
ENSG00000128731	HERC2	0.681642	0.00334938	MELSTR
ENSG00000128829	EIF2AK4	-0.13491	0.375373	Shared
ENSG00000128833	MYO5C	-0.492661	0.609507	Shared
ENSG00000128849	CGNL1	-1.25143	0.00592983	MELST
ENSG00000128908	INO80	0.133336	0.182817	Shared
ENSG00000128923	MINDY2	0.751593	3.14704e-05	MELSTR
ENSG00000129003	VPS13C	0.766057	0.0113862	MELSTR
ENSG00000129083	COPB1	-0.350845	0.45774	Shared
ENSG00000129116	PALLD	0.298631	0.0255611	Shared
ENSG00000129219	PLD2	-0.205866	0.252828	Shared
ENSG00000129245	FXR2	-0.212005	0.232835	Shared
ENSG00000129250	KIF1C	-0.916177	0.00369312	MELST
ENSG00000129351	ILF3	-0.0157318	0.965726	Shared
ENSG00000129493	HEATR5A	-0.147456	0.684134	Shared
ENSG00000129566	TEP1	0.714014	0.00412343	MELSTR
ENSG00000129646	QRICH2	0.480158	0.35643	Shared
ENSG00000129657	SEC14L1	-0.663027	0.000342048	MELST
ENSG00000129667	RHBDF2	1.06455	1.30219e-05	MELSTR
ENSG00000129675	ARHGEF6	0.79062	0.204287	Shared
ENSG00000129933	MAU2	-0.169242	0.212246	Shared
ENSG00000130052	STARD8	-0.622728	0.00012332	MELST
ENSG00000130119	GNL3L	0.00702628	0.995782	Shared
ENSG00000130147	SH3BP4	-0.291194	0.0277661	Shared
ENSG00000130158	DOCK6	0.191908	0.532075	Shared
ENSG00000130227	XPO7	-0.356085	0.000539909	Shared
ENSG00000130254	SAFB2	0.0479463	0.869351	Shared
ENSG00000130309	COLGALT1	-0.0315364	0.946159	Shared
ENSG00000130338	TULP4	0.878406	9.50122e-09	MELSTR
ENSG00000130340	SNX9	0.202616	0.0496094	Shared
ENSG00000130396	AFDN	1.13333	2.72129e-13	MELSTR
ENSG00000130402	ACTN4	-0.193552	0.670135	Shared
ENSG00000130449	ZSWIM6	0.389186	0.0269016	Shared
ENSG00000130479	MAP1S	0.0247052	0.952994	Shared
ENSG00000130508	PXDN	0.404872	0.161539	Shared
ENSG00000130559	CAMSAP1	-0.00395724	0.99003	Shared
ENSG00000130589	HELZ2	2.92419	9.54629e-23	MELSTR
ENSG00000130635	COL5A1	1.20878	2.2143e-08	MELSTR
ENSG00000130640	TUBGCP2	0.0476508	0.791042	Shared
ENSG00000130684	ZNF337	-0.198369	0.597101	Shared
ENSG00000130695	CEP85	-0.0151534	0.960278	Shared
ENSG00000130723	NA	0.484757	0.0033661	Shared
ENSG00000130726	TRIM28	-0.324995	0.16005	Shared
ENSG00000130749	ZC3H4	0.660704	0.00217103	MELSTR
ENSG00000130758	MAP3K10	0.591305	0.269681	Shared
ENSG00000130764	LRRC47	-0.323225	0.0138792	Shared
ENSG00000130766	SESN2	0.139829	0.562039	Shared
ENSG00000130779	CLIP1	0.400054	0.00941404	Shared
ENSG00000130787	HIP1R	0.336197	0.0798256	Shared
ENSG00000130803	ZNF317	-0.513306	1.384e-07	MELST
ENSG00000130816	DNMT1	0.332658	0.304245	Shared
ENSG00000130856	ZNF236	0.56398	5.94681e-05	MELSTR
ENSG00000130939	UBE4B	-0.182113	0.320664	Shared
ENSG00000130940	CASZ1	-0.680783	0.218374	Shared
ENSG00000130985	UBA1	-0.278316	0.338504	Shared
ENSG00000131016	AKAP12	0.885656	5.82127e-07	MELSTR
ENSG00000131018	SYNE1	0.823101	7.67598e-05	MELSTR
ENSG00000131061	ZNF341	0.216777	0.615924	Shared
ENSG00000131069	ACSS2	-0.386563	0.00538661	Shared
ENSG00000131149	GSE1	0.795082	1.25799e-10	MELSTR
ENSG00000131263	RLIM	0.404344	0.0995114	Shared
ENSG00000131323	TRAF3	0.336489	0.0737539	Shared
ENSG00000131374	TBC1D5	0.132149	0.315051	Shared
ENSG00000131381	RBSN	-0.0535763	0.852898	Shared
ENSG00000131386	GALNT15	1.11795	1.51841e-07	MELSTR
ENSG00000131389	SLC6A6	0.297837	0.0821237	Shared
ENSG00000131459	GFPT2	3.28351	7.21235e-27	MELSTR
ENSG00000131473	ACLY	-0.391598	0.318756	Shared
ENSG00000131503	ANKHD1	0.212927	0.456867	Shared
ENSG00000131504	DIAPH1	-0.118549	0.797358	Shared
ENSG00000131558	EXOC4	-0.38707	0.0959308	Shared
ENSG00000131626	PPFIA1	0.47864	0.000194371	Shared
ENSG00000131697	NPHP4	0.0631498	0.820997	Shared
ENSG00000131711	MAP1B	0.380628	0.254581	Shared
ENSG00000131725	WDR44	0.106257	0.780934	Shared
ENSG00000131747	TOP2A	-0.0579516	0.914637	Shared
ENSG00000131759	RARA	0.154724	0.544445	Shared
ENSG00000131845	ZNF304	-0.108445	0.667952	Shared
ENSG00000131849	ZNF132	-0.212285	0.474131	Shared
ENSG00000131873	CHSY1	0.503458	0.000548751	MELSTR
ENSG00000131899	LLGL1	-0.243912	0.369183	Shared
ENSG00000131941	RHPN2	-0.0749475	0.828652	Shared
ENSG00000132003	ZSWIM4	0.591651	0.122058	Shared
ENSG00000132005	RFX1	0.329893	0.327224	Shared
ENSG00000132016	BRME1	0.233469	0.329269	Shared
ENSG00000132024	CC2D1A	-0.198896	0.420185	Shared
ENSG00000132153	DHX30	-0.265532	0.238912	Shared
ENSG00000132294	EFR3A	0.259229	0.128701	Shared
ENSG00000132326	PER2	0.412678	0.0593537	Shared
ENSG00000132359	RAP1GAP2	0.144459	0.601176	Shared
ENSG00000132361	CLUH	-0.307315	0.253616	Shared
ENSG00000132382	MYBBP1A	-0.203666	0.623372	Shared
ENSG00000132383	RPA1	-0.5103	0.00462134	MELST
ENSG00000132405	TBC1D14	-0.570429	0.0067528	MELST
ENSG00000132466	ANKRD17	0.469998	0.0687385	Shared
ENSG00000132510	KDM6B	1.65036	1.82968e-09	MELSTR
ENSG00000132561	MATN2	-0.809559	0.13093	Shared
ENSG00000132600	PRMT7	-0.347676	0.121738	Shared
ENSG00000132613	MTSS2	0.083051	0.856676	Shared
ENSG00000132688	NES	-0.814031	0.138653	Shared
ENSG00000132694	ARHGEF11	0.484999	0.00231617	Shared
ENSG00000132718	SYT11	-0.263234	0.596406	Shared
ENSG00000132740	IGHMBP2	0.0325637	0.88319	Shared
ENSG00000132801	ZSWIM3	0.0520741	0.865432	Shared
ENSG00000132825	PPP1R3D	0.0927108	0.6589	Shared
ENSG00000132842	AP3B1	-0.116252	0.787402	Shared
ENSG00000132849	PATJ	0.19724	0.694327	Shared
ENSG00000132953	XPO4	0.0137865	0.962628	Shared
ENSG00000133026	MYH10	0.456402	0.207234	Shared
ENSG00000133030	MPRIP	-0.112346	0.544758	Shared
ENSG00000133056	PIK3C2B	0.379583	0.335574	Shared
ENSG00000133059	DSTYK	0.116884	0.497055	Shared
ENSG00000133065	SLC41A1	0.0688764	0.782454	Shared
ENSG00000133069	TMCC2	-0.119516	0.737998	Shared
ENSG00000133121	STARD13	-0.67379	0.000360476	MELST
ENSG00000133216	EPHB2	0.474142	0.381276	Shared
ENSG00000133226	SRRM1	0.375414	0.132465	Shared
ENSG00000133313	CNDP2	-0.781985	8.78806e-06	MELST
ENSG00000133422	MORC2	-0.0271965	0.931729	Shared
ENSG00000133606	MKRN1	-0.351609	0.00293972	Shared
ENSG00000133619	KRBA1	-0.140336	0.726139	Shared
ENSG00000133706	LARS1	-0.386817	0.263611	Shared
ENSG00000133812	SBF2	0.255341	0.278163	Shared
ENSG00000133816	MICAL2	-0.12423	0.3527	Shared
ENSG00000133835	HSD17B4	-0.0844974	0.862592	Shared
ENSG00000134030	CTIF	0.106983	0.722732	Shared
ENSG00000134070	IRAK2	1.00554	7.00634e-11	MELSTR
ENSG00000134086	VHL	0.488159	0.00386073	Shared
ENSG00000134107	BHLHE40	2.22556	3.20299e-53	MELSTR
ENSG00000134109	EDEM1	0.385254	0.02468	Shared
ENSG00000134250	NOTCH2	0.334416	0.43969	Shared
ENSG00000134262	AP4B1	-0.726959	0.00929711	MELST
ENSG00000134265	NAPG	0.483668	0.000712419	Shared
ENSG00000134318	ROCK2	0.33867	0.123971	Shared
ENSG00000134324	LPIN1	-0.28981	0.163984	Shared
ENSG00000134369	NAV1	0.412994	0.00464442	Shared
ENSG00000134444	RELCH	0.0738449	0.801719	Shared
ENSG00000134490	TMEM241	0.17201	0.520594	Shared
ENSG00000134508	CABLES1	0.638163	0.00131771	MELSTR
ENSG00000134516	DOCK2	-0.865672	0.106067	Shared
ENSG00000134569	LRP4	0.48762	0.389061	Shared
ENSG00000134644	PUM1	-0.0758994	0.696889	Shared
ENSG00000134698	AGO4	0.083186	0.84503	Shared
ENSG00000134759	ELP2	-0.534044	0.0305092	MELST
ENSG00000134775	FHOD3	1.38365	1.0722e-13	MELSTR
ENSG00000134780	DAGLA	-0.0665823	0.873369	Shared
ENSG00000134815	DHX34	-0.592526	0.000824928	MELST
ENSG00000134853	PDGFRA	-1.0753	0.000437981	MELST
ENSG00000134871	COL4A2	1.2515	0.00852007	MELSTR
ENSG00000134899	ERCC5	0.426419	0.118537	Shared
ENSG00000134900	TPP2	-0.109996	0.780934	Shared
ENSG00000134909	ARHGAP32	0.621116	0.000358054	MELSTR
ENSG00000134954	ETS1	0.220377	0.274251	Shared
ENSG00000134982	APC	0.447537	0.0484323	Shared
ENSG00000134987	WDR36	0.0613654	0.863633	Shared
ENSG00000135048	CEMIP2	0.726174	0.034197	MELSTR
ENSG00000135074	ADAM19	0.584444	0.0128553	MELSTR
ENSG00000135108	FBXO21	0.12217	0.572341	Shared
ENSG00000135148	TRAFD1	0.0175819	0.948724	Shared
ENSG00000135297	MTO1	-0.471522	0.000577316	Shared
ENSG00000135372	NAT10	-0.296822	0.464152	Shared
ENSG00000135392	DNAJC14	-0.149016	0.478603	Shared
ENSG00000135473	PAN2	0.205521	0.503128	Shared
ENSG00000135476	ESPL1	-0.0145547	0.965039	Shared
ENSG00000135503	ACVR1B	0.0934448	0.810427	Shared
ENSG00000135540	NHSL1	0.695291	2.77547e-05	MELSTR
ENSG00000135596	MICAL1	-0.246864	0.327814	Shared
ENSG00000135631	RAB11FIP5	-0.470191	0.0192628	Shared
ENSG00000135636	DYSF	0.46312	0.011324	Shared
ENSG00000135637	CCDC142	0.265982	0.248149	Shared
ENSG00000135677	GNS	0.160047	0.84815	Shared
ENSG00000135679	MDM2	0.787877	9.17516e-07	MELSTR
ENSG00000135686	KLHL36	-0.431839	0.0188311	Shared
ENSG00000135709	KIAA0513	0.148649	0.620011	Shared
ENSG00000135720	DYNC1LI2	0.182515	0.28002	Shared
ENSG00000135723	FHOD1	-0.632571	0.00227799	MELST
ENSG00000135736	CCDC102A	0.113879	0.731475	Shared
ENSG00000135749	PCNX2	0.472588	0.0129952	Shared
ENSG00000135763	URB2	-0.500259	0.0779858	Shared
ENSG00000135766	EGLN1	0.669524	7.03822e-05	MELSTR
ENSG00000135823	STX6	-0.0437104	0.809566	Shared
ENSG00000135828	RNASEL	0.508797	0.204715	Shared
ENSG00000135829	DHX9	-0.406738	0.510405	Shared
ENSG00000135835	KIAA1614	0.741041	0.327843	Shared
ENSG00000135837	CEP350	0.85258	5.34202e-07	MELSTR
ENSG00000135842	NIBAN1	0.181179	0.697586	Shared
ENSG00000135862	LAMC1	0.534722	0.0617769	Shared
ENSG00000135870	RC3H1	0.628373	0.000615955	MELSTR
ENSG00000135905	DOCK10	0.158677	0.554384	Shared
ENSG00000135912	TTLL4	-0.581339	1.38959e-06	MELST
ENSG00000135913	USP37	0.665234	0.00124104	MELSTR
ENSG00000135966	TGFBRAP1	-0.473106	0.00011358	Shared
ENSG00000136002	ARHGEF4	3.62309	5.47714e-19	MELSTR
ENSG00000136010	ALDH1L2	0.33237	0.187392	Shared
ENSG00000136026	CKAP4	0.160308	0.696889	Shared
ENSG00000136068	FLNB	0.21115	0.648946	Shared
ENSG00000136111	TBC1D4	-0.570853	0.00197723	MELST
ENSG00000136141	LRCH1	0.365321	0.0211161	Shared
ENSG00000136144	RCBTB1	-0.188278	0.319648	Shared
ENSG00000136152	COG3	0.0722205	0.771606	Shared
ENSG00000136153	LMO7	-0.238819	0.249368	Shared
ENSG00000136161	RCBTB2	0.147666	0.486529	Shared
ENSG00000136193	SCRN1	-0.305278	0.0443411	Shared
ENSG00000136205	TNS3	0.198042	0.457418	Shared
ENSG00000136274	NACAD	-0.206826	0.470723	Shared
ENSG00000136295	TTYH3	0.815737	0.000459535	MELSTR
ENSG00000136319	TTC5	-0.241121	0.0226909	Shared
ENSG00000136367	ZFHX2	0.816639	0.390044	Shared
ENSG00000136478	TEX2	-0.393742	0.0857775	Shared
ENSG00000136628	EPRS1	-0.317431	0.62481	Shared
ENSG00000136699	SMPD4	-0.420653	1.27099e-05	Shared
ENSG00000136720	HS6ST1	-0.467362	0.0384689	Shared
ENSG00000136731	UGGT1	-0.150377	0.551349	Shared
ENSG00000136802	LRRC8A	-0.150727	0.5009	Shared
ENSG00000136811	ODF2	-0.0514088	0.849685	Shared
ENSG00000136813	ECPAS	-0.176004	0.508754	Shared
ENSG00000136830	NIBAN2	-0.145645	0.71427	Shared
ENSG00000136848	DAB2IP	-0.119513	0.636831	Shared
ENSG00000136861	CDK5RAP2	0.397311	0.12248	Shared
ENSG00000136878	USP20	-0.0552633	0.852128	Shared
ENSG00000136925	TSTD2	-0.0761393	0.758035	Shared
ENSG00000136937	NCBP1	-0.115329	0.769842	Shared
ENSG00000136997	MYC	-0.157932	0.307134	Shared
ENSG00000137040	RANBP6	-0.0316409	0.947467	Shared
ENSG00000137073	UBAP2	0.0106332	0.972159	Shared
ENSG00000137076	TLN1	0.311646	0.432494	Shared
ENSG00000137124	ALDH1B1	-0.697486	7.02322e-08	MELST
ENSG00000137145	DENND4C	0.149676	0.653674	Shared
ENSG00000137171	KLC4	0.158725	0.351704	Shared
ENSG00000137177	KIF13A	-0.320838	0.0849485	Shared
ENSG00000137193	PIM1	0.05413	0.863033	Shared
ENSG00000137200	CMTR1	0.328817	0.260748	Shared
ENSG00000137269	LRRC1	0.0189983	0.958389	Shared
ENSG00000137275	RIPK1	0.201966	0.326875	Shared
ENSG00000137337	MDC1	-0.00958635	0.978565	Shared
ENSG00000137411	VARS2	-0.413335	0.00721592	Shared
ENSG00000137449	CPEB2	0.336202	0.00908055	Shared
ENSG00000137460	FHDC1	1.28941	0.0438727	MELSTR
ENSG00000137478	FCHSD2	0.031614	0.913282	Shared
ENSG00000137494	ANKRD42	0.941888	2.7522e-08	MELSTR
ENSG00000137497	NUMA1	0.343968	0.13083	Shared
ENSG00000137628	DDX60	2.76196	4.98357e-44	MELSTR
ENSG00000137656	BUD13	0.00792915	0.974494	Shared
ENSG00000137693	YAP1	0.31384	0.133489	Shared
ENSG00000137713	PPP2R1B	-0.575119	0.00305315	MELST
ENSG00000137801	THBS1	-0.474674	0.0459956	Shared
ENSG00000137802	MAPKBP1	0.0214701	0.949425	Shared
ENSG00000137822	TUBGCP4	-0.202874	0.172096	Shared
ENSG00000137936	BCAR3	-0.253227	0.0574013	Shared
ENSG00000138002	IFT172	0.0221282	0.968765	Shared
ENSG00000138031	ADCY3	-0.116793	0.691916	Shared
ENSG00000138080	EMILIN1	0.604713	0.0352742	MELSTR
ENSG00000138092	CENPO	-0.614577	8.20085e-06	MELST
ENSG00000138095	LRPPRC	-0.135573	0.797177	Shared
ENSG00000138119	MYOF	-0.380577	0.268128	Shared
ENSG00000138160	KIF11	0.188422	0.670346	Shared
ENSG00000138162	TACC2	-0.434733	9.92208e-05	Shared
ENSG00000138166	DUSP5	-0.254811	0.158499	Shared
ENSG00000138193	PLCE1	-0.352873	0.0372238	Shared
ENSG00000138246	DNAJC13	0.536086	0.0357973	MELSTR
ENSG00000138336	TET1	1.45658	7.78222e-10	MELSTR
ENSG00000138347	MYPN	-1.03761	2.25364e-08	MELST
ENSG00000138356	AOX1	-1.39927	2.14587e-22	MELST
ENSG00000138375	SMARCAL1	-0.454874	1.93034e-05	Shared
ENSG00000138376	BARD1	0.604849	6.9002e-05	MELSTR
ENSG00000138386	NAB1	1.17731	6.15963e-10	MELSTR
ENSG00000138413	IDH1	-0.355559	0.00653932	Shared
ENSG00000138439	FAM117B	0.401217	0.0247096	Shared
ENSG00000138623	SEMA7A	-0.267865	0.486063	Shared
ENSG00000138640	FAM13A	0.244878	0.0145776	Shared
ENSG00000138641	HERC3	0.235349	0.264734	Shared
ENSG00000138642	HERC6	2.40984	1.6122e-37	MELSTR
ENSG00000138646	HERC5	2.00637	8.62852e-22	MELSTR
ENSG00000138650	PCDH10	0.102523	0.814293	Shared
ENSG00000138674	SEC31A	-0.0136182	0.971422	Shared
ENSG00000138678	GPAT3	0.85127	0.0379557	MELSTR
ENSG00000138688	BLTP1	0.962388	0.00024282	MELSTR
ENSG00000138741	TRPC3	0.470158	0.462667	Shared
ENSG00000138757	G3BP2	0.16122	0.635634	Shared
ENSG00000138771	SHROOM3	-2.78107	1.78417e-05	MELST
ENSG00000138814	PPP3CA	0.411295	0.00457455	Shared
ENSG00000138867	GUCD1	-0.463312	0.0523674	Shared
ENSG00000138944	SHISAL1	1.24716	0.000590202	MELSTR
ENSG00000139083	ETV6	0.335813	0.047846	Shared
ENSG00000139116	KIF21A	0.428675	0.0771462	Shared
ENSG00000139174	PRICKLE1	-0.00341853	0.996566	Shared
ENSG00000139197	PEX5	-0.326913	0.189405	Shared
ENSG00000139218	SCAF11	0.648602	0.00148697	MELSTR
ENSG00000139263	LRIG3	-0.331821	0.161539	Shared
ENSG00000139436	GIT2	0.11671	0.664676	Shared
ENSG00000139514	SLC7A1	0.00710501	0.978065	Shared
ENSG00000139517	LNX2	-0.0237911	0.922483	Shared
ENSG00000139613	SMARCC2	0.388453	0.0419397	Shared
ENSG00000139641	ESYT1	-0.586301	0.181297	Shared
ENSG00000139645	ANKRD52	0.287511	0.0419397	Shared
ENSG00000139651	ZNF740	-0.130051	0.748721	Shared
ENSG00000139697	SBNO1	0.360941	0.0277453	Shared
ENSG00000139719	VPS33A	-0.22114	0.290837	Shared
ENSG00000139926	FRMD6	-1.11225	1.13843e-30	MELST
ENSG00000139977	NAA30	0.0343274	0.865928	Shared
ENSG00000140199	SLC12A6	0.253271	0.46832	Shared
ENSG00000140265	ZSCAN29	0.279764	0.304245	Shared
ENSG00000140320	BAHD1	-0.231535	0.417089	Shared
ENSG00000140323	DISP2	-0.238006	0.710798	Shared
ENSG00000140326	CDAN1	-0.242926	0.323595	Shared
ENSG00000140332	TLE3	-0.125391	0.580356	Shared
ENSG00000140382	HMG20A	0.174025	0.187652	Shared
ENSG00000140396	NCOA2	0.58513	0.000638033	MELSTR
ENSG00000140406	TLNRD1	0.162254	0.653917	Shared
ENSG00000140443	IGF1R	0.863889	2.24363e-06	MELSTR
ENSG00000140464	PML	0.643331	0.000346624	MELSTR
ENSG00000140521	POLG	-0.257707	0.133813	Shared
ENSG00000140525	FANCI	-0.363631	0.108845	Shared
ENSG00000140526	ABHD2	0.14711	0.697363	Shared
ENSG00000140534	TICRR	0.519685	0.000495704	MELSTR
ENSG00000140548	ZNF710	0.00826333	0.983985	Shared
ENSG00000140553	UNC45A	-0.240807	0.341528	Shared
ENSG00000140564	FURIN	-0.0163311	0.959866	Shared
ENSG00000140575	IQGAP1	0.00394078	0.998804	Shared
ENSG00000140598	EFL1	0.027492	0.946741	Shared
ENSG00000140632	GLYR1	-0.242923	0.156594	Shared
ENSG00000140691	ARMC5	-0.147923	0.646776	Shared
ENSG00000140829	DHX38	-0.137393	0.644788	Shared
ENSG00000140853	NLRC5	0.665797	0.00358063	MELSTR
ENSG00000140859	KIFC3	0.185324	0.45774	Shared
ENSG00000140943	MBTPS1	-0.296593	0.104982	Shared
ENSG00000140948	ZCCHC14	0.373939	0.0409759	Shared
ENSG00000140950	MEAK7	-0.617383	9.43819e-05	MELST
ENSG00000140987	ZSCAN32	-0.798244	2.19211e-06	MELST
ENSG00000140992	PDPK1	0.460678	3.1768e-05	Shared
ENSG00000141027	NCOR1	0.61035	1.6952e-08	MELSTR
ENSG00000141068	KSR1	0.672405	0.0834093	Shared
ENSG00000141084	RANBP10	-0.00248101	0.992122	Shared
ENSG00000141252	VPS53	0.120451	0.529719	Shared
ENSG00000141258	SGSM2	-0.0593097	0.896514	Shared
ENSG00000141279	NPEPPS	-0.151929	0.654904	Shared
ENSG00000141367	CLTC	-0.496326	0.410273	Shared
ENSG00000141376	BCAS3	-0.251184	0.278298	Shared
ENSG00000141384	TAF4B	0.135325	0.625789	Shared
ENSG00000141385	AFG3L2	-0.350068	0.00625765	Shared
ENSG00000141448	GATA6	1.08415	2.36685e-08	MELSTR
ENSG00000141456	PELP1	-0.164608	0.679062	Shared
ENSG00000141503	MINK1	-0.113868	0.733158	Shared
ENSG00000141551	CSNK1D	-0.181125	0.236479	Shared
ENSG00000141556	TBCD	-0.226684	0.297879	Shared
ENSG00000141564	RPTOR	0.0100946	0.980886	Shared
ENSG00000141568	FOXK2	0.0433492	0.882276	Shared
ENSG00000141569	TRIM65	-0.136031	0.49204	Shared
ENSG00000141576	RNF157	0.11709	0.824974	Shared
ENSG00000141577	CEP131	0.0945607	0.696889	Shared
ENSG00000141664	ZCCHC2	1.32214	2.4711e-11	MELSTR
ENSG00000141699	RETREG3	0.137616	0.670001	Shared
ENSG00000141736	ERBB2	-0.245528	0.193182	Shared
ENSG00000141905	NFIC	0.432009	0.0565808	Shared
ENSG00000141956	PRDM15	0.0952641	0.798292	Shared
ENSG00000141959	PFKL	0.359535	0.0524923	Shared
ENSG00000141965	FEM1A	-0.293052	0.415162	Shared
ENSG00000141994	DUS3L	-0.522568	0.0159065	MELST
ENSG00000142002	DPP9	-0.615254	3.07672e-06	MELST
ENSG00000142178	SIK1	0.0434642	0.959027	Shared
ENSG00000142192	APP	0.345404	0.518972	Shared
ENSG00000142197	DOP1B	-1.06255	1.11807e-08	MELST
ENSG00000142207	URB1	0.00333102	0.997256	Shared
ENSG00000142459	EVI5L	-0.223037	0.526655	Shared
ENSG00000142528	ZNF473	-0.484358	0.0190956	Shared
ENSG00000142619	PADI3	1.03789	0.0419397	MELSTR
ENSG00000142627	EPHA2	0.162549	0.385615	Shared
ENSG00000142687	KIAA0319L	-0.00316055	0.987726	Shared
ENSG00000142733	MAP3K6	-0.273137	0.263252	Shared
ENSG00000142794	NBPF3	-0.664199	0.0154264	MELST
ENSG00000142798	HSPG2	0.0844193	0.832553	Shared
ENSG00000142945	KIF2C	-0.347849	0.162549	Shared
ENSG00000142949	PTPRF	-0.0674144	0.868196	Shared
ENSG00000142961	MOB3C	0.102866	0.689179	Shared
ENSG00000143067	ZNF697	1.59557	3.62911e-16	MELSTR
ENSG00000143126	CELSR2	0.813192	0.0451977	MELSTR
ENSG00000143147	GPR161	0.313857	0.0927753	Shared
ENSG00000143153	ATP1B1	-0.0328345	0.965723	Shared
ENSG00000143157	POGK	-0.485611	0.000159607	Shared
ENSG00000143179	UCK2	-0.537428	3.91221e-07	MELST
ENSG00000143190	POU2F1	1.11593	9.21659e-19	MELSTR
ENSG00000143207	COP1	-0.456515	0.00407479	Shared
ENSG00000143322	ABL2	0.0700393	0.765093	Shared
ENSG00000143344	RGL1	-0.419309	0.0670932	Shared
ENSG00000143373	ZNF687	0.00598192	0.991283	Shared
ENSG00000143374	TARS2	-0.489574	0.000400068	Shared
ENSG00000143376	SNX27	0.687837	8.45628e-05	MELSTR
ENSG00000143384	MCL1	0.40561	0.00417644	Shared
ENSG00000143393	PI4KB	-0.507792	0.00017103	MELST
ENSG00000143398	PIP5K1A	-0.214244	0.355784	Shared
ENSG00000143437	ARNT	0.131564	0.404147	Shared
ENSG00000143442	POGZ	0.53831	7.80708e-05	MELSTR
ENSG00000143473	KCNH1	0.209488	0.519428	Shared
ENSG00000143476	DTL	-0.115825	0.716939	Shared
ENSG00000143493	INTS7	-0.330194	0.0823762	Shared
ENSG00000143498	TAF1A	-0.114638	0.638338	Shared
ENSG00000143514	TP53BP2	-0.0125618	0.971422	Shared
ENSG00000143515	ATP8B2	0.0621901	0.796959	Shared
ENSG00000143614	GATAD2B	0.637272	1.28558e-06	MELSTR
ENSG00000143624	INTS3	-0.113991	0.644833	Shared
ENSG00000143641	GALNT2	-0.00974025	0.988859	Shared
ENSG00000143669	LYST	0.564377	0.00337113	MELSTR
ENSG00000143702	CEP170	0.72743	3.07412e-05	MELSTR
ENSG00000143772	ITPKB	0.0753807	0.801893	Shared
ENSG00000143776	CDC42BPA	0.361522	0.0255578	Shared
ENSG00000143799	PARP1	-0.114189	0.645054	Shared
ENSG00000143816	WNT9A	0.775097	0.20655	Shared
ENSG00000143847	PPFIA4	2.19417	1.41231e-08	MELSTR
ENSG00000143850	PLEKHA6	2.94289	7.61802e-08	MELSTR
ENSG00000143867	OSR1	-0.315358	0.0685911	Shared
ENSG00000143878	RHOB	0.60514	0.00859178	MELSTR
ENSG00000143924	EML4	0.00343635	0.988859	Shared
ENSG00000143952	VPS54	-0.248321	0.370764	Shared
ENSG00000143970	ASXL2	0.619952	3.03325e-05	MELSTR
ENSG00000143995	MEIS1	0.0120601	0.9687	Shared
ENSG00000144028	SNRNP200	-0.0584749	0.90908	Shared
ENSG00000144036	EXOC6B	0.284671	0.259278	Shared
ENSG00000144040	SFXN5	0.0484177	0.859019	Shared
ENSG00000144136	SLC20A1	-0.422494	0.0203098	Shared
ENSG00000144233	AMMECR1L	0.0588995	0.827387	Shared
ENSG00000144283	PKP4	-0.638305	3.82281e-06	MELST
ENSG00000144357	UBR3	0.0365171	0.936784	Shared
ENSG00000144535	DIS3L2	-0.0388868	0.865432	Shared
ENSG00000144554	FANCD2	-0.177372	0.624372	Shared
ENSG00000144589	STK11IP	-0.484981	0.0216557	Shared
ENSG00000144655	CSRNP1	0.872194	3.44056e-06	MELSTR
ENSG00000144711	IQSEC1	0.0441814	0.871667	Shared
ENSG00000144712	CAND2	-1.51305	0.000187933	MELST
ENSG00000144724	PTPRG	-0.0117833	0.982509	Shared
ENSG00000144730	IL17RD	-0.239413	0.586002	Shared
ENSG00000144736	SHQ1	-0.43313	0.00659508	Shared
ENSG00000144749	LRIG1	0.337899	0.131266	Shared
ENSG00000144791	LIMD1	-0.0147474	0.966941	Shared
ENSG00000144810	COL8A1	-0.576169	0.0599249	Shared
ENSG00000144824	PHLDB2	0.159557	0.510741	Shared
ENSG00000144857	BOC	-0.153215	0.569614	Shared
ENSG00000144893	MED12L	0.846188	0.211302	Shared
ENSG00000144909	OSBPL11	-0.0245308	0.918739	Shared
ENSG00000144935	TRPC1	0.655823	0.00949582	MELSTR
ENSG00000145016	RUBCN	0.294809	0.0852745	Shared
ENSG00000145041	DCAF1	0.0168501	0.973824	Shared
ENSG00000145147	SLIT2	0.762661	0.0351211	MELSTR
ENSG00000145214	DGKQ	0.0302004	0.948149	Shared
ENSG00000145217	SLC26A1	-0.388643	0.442971	Shared
ENSG00000145362	ANK2	0.166601	0.583278	Shared
ENSG00000145375	AFG2A	0.245857	0.520354	Shared
ENSG00000145391	SETD7	-0.0585944	0.794237	Shared
ENSG00000145431	PDGFC	-0.788246	6.26448e-10	MELST
ENSG00000145555	MYO10	-0.264686	0.214808	Shared
ENSG00000145675	PIK3R1	0.0583022	0.791042	Shared
ENSG00000145685	LHFPL2	0.629664	8.97106e-05	MELSTR
ENSG00000145730	PAM	0.240766	0.436766	Shared
ENSG00000145734	BDP1	1.04154	3.10324e-16	MELSTR
ENSG00000145819	ARHGAP26	0.436104	0.0593382	Shared
ENSG00000145868	FBXO38	0.0209089	0.936771	Shared
ENSG00000145949	MYLK4	1.0853	0.210991	Shared
ENSG00000145990	GFOD1	0.287438	0.209177	Shared
ENSG00000145996	CDKAL1	0.175291	0.425319	Shared
ENSG00000146021	KLHL3	0.52841	0.206218	Shared
ENSG00000146122	DAAM2	-0.840341	5.85352e-05	MELST
ENSG00000146247	PHIP	0.827109	1.24653e-05	MELSTR
ENSG00000146426	TIAM2	-0.331793	0.185541	Shared
ENSG00000146463	ZMYM4	0.338675	0.00196049	Shared
ENSG00000146535	GNA12	-0.539991	0.00265886	MELST
ENSG00000146555	SDK1	-0.139759	0.835028	Shared
ENSG00000146648	EGFR	0.139384	0.611369	Shared
ENSG00000146674	IGFBP3	-1.30159	0.0126561	MELST
ENSG00000146830	GIGYF1	0.678652	0.00674818	MELSTR
ENSG00000146858	ZC3HAV1L	0.565925	0.0455931	MELSTR
ENSG00000146859	TMEM140	-0.234149	0.310324	Shared
ENSG00000146909	NOM1	0.0619627	0.843759	Shared
ENSG00000146918	NCAPG2	-0.375016	0.045545	Shared
ENSG00000146950	SHROOM2	-0.372375	0.0684558	Shared
ENSG00000146966	DENND2A	-0.0535514	0.893692	Shared
ENSG00000147044	CASK	0.336837	0.0528287	Shared
ENSG00000147050	KDM6A	0.213317	0.213284	Shared
ENSG00000147065	MSN	-0.397641	0.327042	Shared
ENSG00000147124	ZNF41	0.171418	0.459777	Shared
ENSG00000147133	TAF1	0.0684157	0.846768	Shared
ENSG00000147231	RADX	-0.454126	0.253616	Shared
ENSG00000147251	DOCK11	0.578528	0.00390926	MELSTR
ENSG00000147324	MFHAS1	0.109999	0.703156	Shared
ENSG00000147408	CSGALNACT1	4.20036	3.44574e-22	MELSTR
ENSG00000147457	CHMP7	-0.496877	3.56742e-07	Shared
ENSG00000147459	DOCK5	-0.0773612	0.757722	Shared
ENSG00000147526	TACC1	0.0624633	0.77746	Shared
ENSG00000147548	NSD3	0.692406	2.01001e-10	MELSTR
ENSG00000147799	ARHGAP39	0.06483	0.822835	Shared
ENSG00000147883	CDKN2B	-0.1427	0.396144	Shared
ENSG00000147912	FBXO10	0.0344087	0.904242	Shared
ENSG00000148082	SHC3	3.32184	2.199e-23	MELSTR
ENSG00000148110	MFSD14B	0.0522057	0.869351	Shared
ENSG00000148143	ZNF462	1.05755	8.7171e-14	MELSTR
ENSG00000148158	SNX30	-0.0856828	0.751183	Shared
ENSG00000148180	GSN	0.00649059	0.987663	Shared
ENSG00000148297	MED22	-0.599381	0.000869096	MELST
ENSG00000148308	GTF3C5	-0.361937	0.00241687	Shared
ENSG00000148339	SLC25A25	-0.147933	0.447712	Shared
ENSG00000148356	LRSAM1	0.00333992	0.988314	Shared
ENSG00000148396	SEC16A	0.258243	0.267657	Shared
ENSG00000148400	NOTCH1	0.114129	0.762733	Shared
ENSG00000148411	NACC2	-0.426862	0.0306456	Shared
ENSG00000148468	FAM171A1	-1.47034	2.105e-16	MELST
ENSG00000148498	PARD3	-0.122332	0.374046	Shared
ENSG00000148606	POLR3A	-0.241494	0.222776	Shared
ENSG00000148773	MKI67	0.780855	0.00977153	MELSTR
ENSG00000148832	PAOX	-0.414539	0.219856	Shared
ENSG00000148835	TAF5	-0.297489	0.0335258	Shared
ENSG00000148840	PPRC1	-0.214747	0.17465	Shared
ENSG00000148841	ITPRIP	0.336874	0.317239	Shared
ENSG00000148843	PDCD11	-0.170462	0.664632	Shared
ENSG00000148848	ADAM12	0.521532	0.0376515	MELSTR
ENSG00000149091	DGKZ	-0.514424	0.0340138	MELST
ENSG00000149115	TNKS1BP1	0.636128	0.0419397	MELSTR
ENSG00000149177	PTPRJ	0.508768	0.0235696	MELSTR
ENSG00000149256	TENM4	0.266215	0.644833	Shared
ENSG00000149262	INTS4	-0.376097	0.189687	Shared
ENSG00000149289	ZC3H12C	1.1662	7.80532e-11	MELSTR
ENSG00000149308	NPAT	0.725315	2.43166e-05	MELSTR
ENSG00000149311	ATM	1.0441	7.37308e-06	MELSTR
ENSG00000149346	SLX4IP	0.456498	0.00462574	Shared
ENSG00000149428	HYOU1	-0.184926	0.586782	Shared
ENSG00000149474	KAT14	-0.236135	0.296239	Shared
ENSG00000149480	MTA2	-0.187552	0.16968	Shared
ENSG00000149499	EML3	-0.392251	0.301305	Shared
ENSG00000149503	INCENP	0.429622	0.330809	Shared
ENSG00000149527	PLCH2	-0.196508	0.697586	Shared
ENSG00000149596	JPH2	-0.635135	0.0103383	MELST
ENSG00000149639	MTCL2	0.280428	0.177767	Shared
ENSG00000149782	PLCB3	0.311754	0.137454	Shared
ENSG00000149823	VPS51	-0.273043	0.121196	Shared
ENSG00000149930	TAOK2	0.104754	0.660886	Shared
ENSG00000150093	ITGB1	0.181776	0.7837	Shared
ENSG00000150347	ARID5B	0.359214	0.0321258	Shared
ENSG00000150455	TIRAP	0.45808	0.203336	Shared
ENSG00000150760	DOCK1	0.174197	0.274639	Shared
ENSG00000150907	FOXO1	1.66137	0.00186043	MELSTR
ENSG00000150938	CRIM1	-0.764372	0.0495162	MELST
ENSG00000150961	SEC24D	0.162612	0.497814	Shared
ENSG00000150990	DHX37	-0.269861	0.201846	Shared
ENSG00000151067	CACNA1C	0.364942	0.561887	Shared
ENSG00000151148	UBE3B	-0.106588	0.569015	Shared
ENSG00000151150	ANK3	0.819367	8.8592e-06	MELSTR
ENSG00000151208	DLG5	0.218034	0.316766	Shared
ENSG00000151240	DIP2C	0.389204	0.000116689	Shared
ENSG00000151276	MAGI1	-0.246529	0.333008	Shared
ENSG00000151348	EXT2	-0.346707	0.539682	Shared
ENSG00000151414	NEK7	-0.0203036	0.945408	Shared
ENSG00000151422	FER	0.745189	1.97118e-05	MELSTR
ENSG00000151458	ANKRD50	0.17733	0.429968	Shared
ENSG00000151461	UPF2	0.305408	0.180021	Shared
ENSG00000151474	FRMD4A	-0.044391	0.857996	Shared
ENSG00000151503	NCAPD3	0.0670644	0.862849	Shared
ENSG00000151612	ZNF827	0.796246	1.31027e-08	MELSTR
ENSG00000151623	NR3C2	0.203411	0.629572	Shared
ENSG00000151692	RNF144A	2.91794	7.80437e-10	MELSTR
ENSG00000151693	ASAP2	0.457129	0.000316108	Shared
ENSG00000151694	ADAM17	-0.461435	0.0530039	Shared
ENSG00000151718	WWC2	0.0188395	0.93458	Shared
ENSG00000151726	ACSL1	-0.176868	0.361993	Shared
ENSG00000151779	NBAS	-0.0538612	0.921708	Shared
ENSG00000151835	SACS	0.0755462	0.809329	Shared
ENSG00000151893	CACUL1	0.517217	0.00385841	MELSTR
ENSG00000151914	DST	0.727278	0.00146735	MELSTR
ENSG00000152049	KCNE4	0.0969839	0.826022	Shared
ENSG00000152104	PTPN14	0.601124	5.94793e-05	MELSTR
ENSG00000152127	MGAT5	0.365761	0.173379	Shared
ENSG00000152193	OBI1	0.303629	0.29239	Shared
ENSG00000152223	EPG5	-0.182317	0.548977	Shared
ENSG00000152242	ARK2N	0.307581	0.0835731	Shared
ENSG00000152409	JMY	0.924829	0.000120929	MELSTR
ENSG00000152443	ZNF776	0.00204783	0.997874	Shared
ENSG00000152503	TRIM36	2.21817	3.82552e-10	MELSTR
ENSG00000152520	PAN3	0.35052	0.159129	Shared
ENSG00000152556	PFKM	-0.352028	0.182391	Shared
ENSG00000152782	PANK1	-0.131707	0.494451	Shared
ENSG00000152818	UTRN	0.490442	0.167411	Shared
ENSG00000152894	PTPRK	-0.0501514	0.910439	Shared
ENSG00000152990	ADGRA3	-0.219867	0.342158	Shared
ENSG00000153094	BCL2L11	1.5077	1.51712e-07	MELSTR
ENSG00000153107	ANAPC1	-0.386916	0.00595395	Shared
ENSG00000153147	SMARCA5	0.405789	0.251692	Shared
ENSG00000153187	HNRNPU	0.10515	0.842566	Shared
ENSG00000153201	RANBP2	0.364843	0.370459	Shared
ENSG00000153207	AHCTF1	0.20594	0.530443	Shared
ENSG00000153317	ASAP1	0.183918	0.121453	Shared
ENSG00000153339	TRAPPC8	0.0837623	0.696818	Shared
ENSG00000153395	LPCAT1	-0.0063339	0.992624	Shared
ENSG00000153561	RMND5A	0.533265	9.95141e-05	MELSTR
ENSG00000153574	RPIA	-0.487508	0.000260253	Shared
ENSG00000153721	CNKSR3	-0.457403	0.000698299	Shared
ENSG00000153786	ZDHHC7	-0.655758	1.11528e-11	MELST
ENSG00000153827	TRIP12	0.212951	0.292349	Shared
ENSG00000153922	CHD1	0.562864	0.0178769	MELSTR
ENSG00000154114	TBCEL	0.417963	0.0366198	Shared
ENSG00000154124	OTULIN	-0.0220615	0.933792	Shared
ENSG00000154127	UBASH3B	-1.33957	5.78695e-22	MELST
ENSG00000154222	CC2D1B	-0.30234	0.134417	Shared
ENSG00000154229	PRKCA	-0.0713099	0.811135	Shared
ENSG00000154237	LRRK1	0.257293	0.416901	Shared
ENSG00000154309	DISP1	-0.556767	0.129699	Shared
ENSG00000154310	TNIK	1.44075	1.48858e-20	MELSTR
ENSG00000154328	NEIL2	-0.87073	7.46814e-06	MELST
ENSG00000154358	OBSCN	0.572087	0.101342	Shared
ENSG00000154429	CCSAP	0.627509	0.000316108	MELSTR
ENSG00000154447	SH3RF1	-0.415871	0.000269049	Shared
ENSG00000154545	MAGED4	-0.265968	0.472449	Shared
ENSG00000154608	CEP170P1	0.849588	0.0141682	MELSTR
ENSG00000154734	ADAMTS1	-1.95893	6.26495e-27	MELST
ENSG00000154760	SLFN13	0.12074	0.755543	Shared
ENSG00000154767	XPC	0.00869504	0.978917	Shared
ENSG00000154822	PLCL2	-0.301341	0.483171	Shared
ENSG00000154864	PIEZO2	0.359316	0.406623	Shared
ENSG00000154930	ACSS1	1.23229	0.0674104	Shared
ENSG00000155034	FBXL18	0.151615	0.503058	Shared
ENSG00000155229	MMS19	-0.579353	0.000386023	MELST
ENSG00000155252	PI4K2A	-0.123792	0.399903	Shared
ENSG00000155363	MOV10	0.480395	0.028483	Shared
ENSG00000155393	HEATR3	-0.205131	0.453055	Shared
ENSG00000155506	LARP1	0.477301	0.00169027	Shared
ENSG00000155545	MIER3	0.620902	0.000860098	MELSTR
ENSG00000155561	NUP205	-0.201977	0.619567	Shared
ENSG00000155592	ZKSCAN2	0.249092	0.198382	Shared
ENSG00000155660	PDIA4	0.435781	0.462268	Shared
ENSG00000155760	FZD7	-0.69247	0.0815567	Shared
ENSG00000155827	RNF20	0.172676	0.695932	Shared
ENSG00000155846	PPARGC1B	-0.388925	0.386535	Shared
ENSG00000155858	LSM11	0.477304	0.0103929	Shared
ENSG00000155903	RASA2	0.387149	0.0109977	Shared
ENSG00000155980	KIF5A	0.277136	0.725419	Shared
ENSG00000156011	PSD3	0.285634	0.0902753	Shared
ENSG00000156030	MIDEAS	0.874156	5.84285e-09	MELSTR
ENSG00000156273	BACH1	0.0856188	0.766831	Shared
ENSG00000156299	TIAM1	-0.0281612	0.935559	Shared
ENSG00000156304	SCAF4	0.312638	0.0690512	Shared
ENSG00000156515	HK1	-0.284284	0.33838	Shared
ENSG00000156531	PHF6	0.515609	0.000461334	MELSTR
ENSG00000156650	KAT6B	0.620625	1.14423e-05	MELSTR
ENSG00000156675	RAB11FIP1	-0.0563996	0.832712	Shared
ENSG00000156709	AIFM1	-0.225616	0.494451	Shared
ENSG00000156802	ATAD2	0.255764	0.52588	Shared
ENSG00000156804	FBXO32	1.31573	1.59966e-11	MELSTR
ENSG00000156931	VPS8	-0.260933	0.029941	Shared
ENSG00000156983	BRPF1	-0.188364	0.266683	Shared
ENSG00000157014	TATDN2	-0.406564	0.0539323	Shared
ENSG00000157077	ZFYVE9	0.14315	0.605456	Shared
ENSG00000157106	SMG1	0.710212	7.73861e-06	MELSTR
ENSG00000157184	CPT2	0.144951	0.509948	Shared
ENSG00000157212	PAXIP1	-0.108955	0.665248	Shared
ENSG00000157227	MMP14	0.26524	0.49736	Shared
ENSG00000157240	FZD1	0.247039	0.109714	Shared
ENSG00000157350	ST3GAL2	0.141315	0.597029	Shared
ENSG00000157353	FCSK	-0.393748	0.171696	Shared
ENSG00000157450	RNF111	0.222683	0.368664	Shared
ENSG00000157483	MYO1E	-0.0526982	0.8707	Shared
ENSG00000157540	DYRK1A	0.74666	0.00015845	MELSTR
ENSG00000157557	ETS2	0.975708	1.48164e-26	MELSTR
ENSG00000157601	MX1	5.8544	0	MELSTR
ENSG00000157617	C2CD2	-0.0166123	0.959557	Shared
ENSG00000157654	PALM2AKAP2	0.465081	0.292779	Shared
ENSG00000157657	ZNF618	0.799415	5.39863e-08	MELSTR
ENSG00000157827	FMNL2	0.699001	8.65982e-09	MELSTR
ENSG00000157933	SKI	0.499344	0.0312591	Shared
ENSG00000157985	AGAP1	0.561623	0.0223234	MELSTR
ENSG00000158077	NLRP14	0.569755	0.613579	Shared
ENSG00000158079	PTPDC1	0.0560093	0.852486	Shared
ENSG00000158125	XDH	-0.0829636	0.733817	Shared
ENSG00000158158	CNNM4	-0.0150528	0.982311	Shared
ENSG00000158161	EYA3	0.436347	0.0102066	Shared
ENSG00000158169	FANCC	-0.390269	0.0110385	Shared
ENSG00000158292	GPR153	0.86442	0.0413708	MELSTR
ENSG00000158301	GPRASP2	-0.589906	0.0019913	MELST
ENSG00000158467	AHCYL2	0.159281	0.659405	Shared
ENSG00000158480	SPATA2	0.0954871	0.715179	Shared
ENSG00000158528	PPP1R9A	0.118415	0.811582	Shared
ENSG00000158545	ZC3H18	-0.0762339	0.761413	Shared
ENSG00000158555	GDPD5	1.19152	0.000205359	MELSTR
ENSG00000158615	PPP1R15B	0.528123	0.0104639	MELSTR
ENSG00000158623	COPG2	-0.44488	0.104982	Shared
ENSG00000158636	EMSY	0.549127	1.15043e-07	MELSTR
ENSG00000158863	FHIP2B	-0.0921804	0.755825	Shared
ENSG00000158941	CCAR2	-0.287344	0.106508	Shared
ENSG00000158966	CACHD1	-0.843732	0.20131	Shared
ENSG00000158985	CDC42SE2	-0.0599011	0.818947	Shared
ENSG00000158987	RAPGEF6	0.390811	0.0616045	Shared
ENSG00000159023	EPB41	-0.458556	0.0273774	Shared
ENSG00000159082	SYNJ1	0.189991	0.533648	Shared
ENSG00000159131	GART	-0.642895	0.0142793	MELST
ENSG00000159140	SON	0.375585	0.176801	Shared
ENSG00000159202	UBE2Z	-0.195263	0.255176	Shared
ENSG00000159217	IGF2BP1	0.0364908	0.893387	Shared
ENSG00000159256	MORC3	0.374642	0.162121	Shared
ENSG00000159263	SIM2	0.199192	0.355512	Shared
ENSG00000159267	HLCS	-0.0287208	0.920895	Shared
ENSG00000159314	ARHGAP27	1.7465	0.000725218	MELSTR
ENSG00000159363	ATP13A2	-0.736041	5.39394e-06	MELST
ENSG00000159399	HK2	0.672138	0.0169569	MELSTR
ENSG00000159423	ALDH4A1	-0.778278	3.53353e-08	MELST
ENSG00000159433	STARD9	0.926917	0.00506895	MELSTR
ENSG00000159459	UBR1	0.259955	0.462913	Shared
ENSG00000159461	AMFR	-0.2649	0.142039	Shared
ENSG00000159579	RSPRY1	-0.262189	0.0714155	Shared
ENSG00000159592	GPBP1L1	0.272108	0.0980825	Shared
ENSG00000159733	ZFYVE28	3.30786	3.07151e-39	MELSTR
ENSG00000159784	FAM131B	0.174746	0.711382	Shared
ENSG00000159788	RGS12	-0.103447	0.5686	Shared
ENSG00000159842	ABR	0.140638	0.444487	Shared
ENSG00000159905	ZNF221	0.594908	0.16887	Shared
ENSG00000159921	GNE	0.207511	0.36765	Shared
ENSG00000160007	ARHGAP35	0.114894	0.646616	Shared
ENSG00000160072	ATAD3B	-0.669902	9.50159e-05	MELST
ENSG00000160117	ANKLE1	-0.312225	0.34219	Shared
ENSG00000160200	CBS	-0.890385	1.79547e-09	MELST
ENSG00000160208	RRP1B	-0.113794	0.412523	Shared
ENSG00000160209	PDXK	0.356444	0.0153889	Shared
ENSG00000160216	AGPAT3	-0.0691201	0.771606	Shared
ENSG00000160218	TRAPPC10	-0.0698135	0.702525	Shared
ENSG00000160285	LSS	-0.79449	8.76352e-10	MELST
ENSG00000160293	VAV2	-0.207254	0.408918	Shared
ENSG00000160294	MCM3AP	-0.0637688	0.811582	Shared
ENSG00000160299	PCNT	0.632893	0.00148981	MELSTR
ENSG00000160305	DIP2A	0.0495468	0.803924	Shared
ENSG00000160336	ZNF761	0.0567764	0.841105	Shared
ENSG00000160360	GPSM1	-0.599775	0.0443308	MELST
ENSG00000160401	CFAP157	0.12929	0.842295	Shared
ENSG00000160445	ZER1	-0.194476	0.322636	Shared
ENSG00000160447	PKN3	-0.63761	0.0013402	MELST
ENSG00000160584	SIK3	0.0153503	0.959655	Shared
ENSG00000160633	SAFB	0.244803	0.360401	Shared
ENSG00000160695	VPS11	-0.280922	0.0956734	Shared
ENSG00000160703	NLRX1	-0.102121	0.708624	Shared
ENSG00000160710	ADAR	1.07236	1.81118e-24	MELSTR
ENSG00000160712	IL6R	-0.260733	0.816641	Shared
ENSG00000160789	LMNA	-0.457162	0.260165	Shared
ENSG00000160796	NBEAL2	-0.0401903	0.840849	Shared
ENSG00000160867	FGFR4	0.0557054	0.801922	Shared
ENSG00000160877	NACC1	-0.139197	0.774047	Shared
ENSG00000160949	TONSL	-0.17238	0.514509	Shared
ENSG00000160953	PWWP3A	-0.217209	0.14884	Shared
ENSG00000160957	RECQL4	-0.163375	0.560895	Shared
ENSG00000160991	ORAI2	-0.207237	0.32658	Shared
ENSG00000161021	MAML1	0.248301	0.108254	Shared
ENSG00000161204	ABCF3	-0.266214	0.254278	Shared
ENSG00000161533	ACOX1	-0.160789	0.589088	Shared
ENSG00000161618	ALDH16A1	0.0522831	0.891083	Shared
ENSG00000161638	ITGA5	-0.219184	0.566043	Shared
ENSG00000161791	FMNL3	0.386576	0.00259743	Shared
ENSG00000161847	RAVER1	-0.0385258	0.935792	Shared
ENSG00000161888	SPC24	-0.15477	0.656585	Shared
ENSG00000162063	CCNF	-0.409804	0.000930184	Shared
ENSG00000162065	TBC1D24	0.0121476	0.964882	Shared
ENSG00000162104	ADCY9	-0.0350129	0.921473	Shared
ENSG00000162139	NEU3	-0.680798	0.000880893	MELST
ENSG00000162302	RPS6KA4	-0.733972	0.0049473	MELST
ENSG00000162378	ZYG11B	0.228986	0.309461	Shared
ENSG00000162390	ACOT11	0.139828	0.76578	Shared
ENSG00000162396	PARS2	-0.299591	0.109699	Shared
ENSG00000162402	USP24	0.114898	0.717547	Shared
ENSG00000162408	NOL9	0.294189	0.315389	Shared
ENSG00000162413	KLHL21	0.330006	0.135958	Shared
ENSG00000162419	GMEB1	0.302938	0.0749539	Shared
ENSG00000162434	JAK1	-0.117397	0.542223	Shared
ENSG00000162458	FBLIM1	-0.108901	0.675959	Shared
ENSG00000162496	DHRS3	1.15277	7.87499e-07	MELSTR
ENSG00000162512	SDC3	0.244616	0.54724	Shared
ENSG00000162521	RBBP4	0.0488723	0.843714	Shared
ENSG00000162613	FUBP1	-0.111501	0.801331	Shared
ENSG00000162636	EEIG2	-0.110357	0.659122	Shared
ENSG00000162645	GBP2	1.65725	4.87296e-12	MELSTR
ENSG00000162654	GBP4	7.11143	1.25756e-44	MELSTR
ENSG00000162692	VCAM1	1.04497	0.0248213	MELSTR
ENSG00000162702	ZNF281	0.23093	0.257233	Shared
ENSG00000162711	NLRP3	0.471498	0.0058449	Shared
ENSG00000162714	ZNF496	-0.321321	0.0957539	Shared
ENSG00000162733	DDR2	0.0292497	0.951252	Shared
ENSG00000162775	RBM15	-0.0414226	0.862753	Shared
ENSG00000162783	IER5	-0.0793851	0.748972	Shared
ENSG00000162804	SNED1	1.12752	0.000227191	MELSTR
ENSG00000162817	C1orf115	-0.826513	0.095522	Shared
ENSG00000162849	KIF26B	0.771302	0.221735	Shared
ENSG00000162852	CNST	-0.694136	2.40904e-09	MELST
ENSG00000162878	PKDCC	0.0996951	0.808534	Shared
ENSG00000162909	CAPN2	-0.685342	2.44022e-08	MELST
ENSG00000162924	REL	1.45538	1.72677e-16	MELSTR
ENSG00000162946	DISC1	0.0102058	0.983202	Shared
ENSG00000163013	FBXO41	1.3458	0.116646	Shared
ENSG00000163026	WDCP	-0.447297	0.0522419	Shared
ENSG00000163050	COQ8A	-0.635277	1.13449e-09	MELST
ENSG00000163125	RPRD2	0.515653	0.000927579	MELSTR
ENSG00000163214	DHX57	-0.16015	0.690579	Shared
ENSG00000163349	HIPK1	0.347254	0.0232287	Shared
ENSG00000163362	INAVA	4.69843	2.37348e-51	MELSTR
ENSG00000163376	KBTBD8	-0.188001	0.623518	Shared
ENSG00000163430	FSTL1	0.0115244	0.987079	Shared
ENSG00000163449	TMEM169	0.696764	0.0160325	MELSTR
ENSG00000163513	TGFBR2	0.212593	0.18819	Shared
ENSG00000163520	FBLN2	0.634721	0.183751	Shared
ENSG00000163539	CLASP2	-0.0898227	0.710703	Shared
ENSG00000163545	NUAK2	0.97428	1.93937e-06	MELSTR
ENSG00000163590	PPM1L	1.41421	0.0103636	MELSTR
ENSG00000163625	WDFY3	0.595987	0.00150922	MELSTR
ENSG00000163629	PTPN13	0.140366	0.541399	Shared
ENSG00000163635	ATXN7	0.258928	0.612937	Shared
ENSG00000163637	PRICKLE2	0.603067	0.00453669	MELSTR
ENSG00000163659	TIPARP	0.230268	0.420728	Shared
ENSG00000163694	RBM47	1.65583	5.0003e-14	MELSTR
ENSG00000163697	APBB2	0.309025	0.11198	Shared
ENSG00000163704	PRRT3	0.174678	0.675633	Shared
ENSG00000163781	TOPBP1	0.132813	0.396177	Shared
ENSG00000163788	SNRK	0.308013	0.119328	Shared
ENSG00000163808	KIF15	0.15798	0.596668	Shared
ENSG00000163814	CDCP1	0.931205	0.00062832	MELSTR
ENSG00000163820	FYCO1	-0.0395419	0.920191	Shared
ENSG00000163840	DTX3L	1.6631	3.19297e-31	MELSTR
ENSG00000163848	ZNF148	0.309327	0.0113698	Shared
ENSG00000163872	YEATS2	0.455004	0.00333894	Shared
ENSG00000163913	IFT122	-0.287455	0.0960673	Shared
ENSG00000163935	SFMBT1	-0.220109	0.0360658	Shared
ENSG00000163939	PBRM1	0.462231	0.0422063	Shared
ENSG00000163945	UVSSA	0.251409	0.292685	Shared
ENSG00000163946	TASOR	0.625684	0.000777581	MELSTR
ENSG00000163947	ARHGEF3	0.846827	0.00868828	MELSTR
ENSG00000164023	SGMS2	0.117333	0.653142	Shared
ENSG00000164045	CDC25A	-0.273253	0.130205	Shared
ENSG00000164048	ZNF589	-0.617834	0.00271715	MELST
ENSG00000164062	APEH	-0.550942	9.78899e-05	MELST
ENSG00000164068	RNF123	-0.432157	0.0027688	Shared
ENSG00000164080	RAD54L2	0.305415	0.140428	Shared
ENSG00000164091	WDR82	-0.301689	0.0353795	Shared
ENSG00000164142	FHIP1A	-1.22846	0.0169569	MELST
ENSG00000164151	ICE1	0.42796	0.0419193	Shared
ENSG00000164169	PRMT9	0.0633855	0.86798	Shared
ENSG00000164190	NIPBL	0.717633	0.000534132	MELSTR
ENSG00000164236	ANKRD33B	-0.536317	0.107337	Shared
ENSG00000164284	GRPEL2	0.327485	0.0142427	Shared
ENSG00000164362	TERT	-0.286249	0.413999	Shared
ENSG00000164403	SHROOM1	-0.335543	0.258237	Shared
ENSG00000164465	DCBLD1	-0.0518372	0.892852	Shared
ENSG00000164506	STXBP5	-0.0143804	0.96188	Shared
ENSG00000164548	TRA2A	0.082421	0.695017	Shared
ENSG00000164574	GALNT10	0.108921	0.692912	Shared
ENSG00000164631	ZNF12	0.320947	0.026814	Shared
ENSG00000164659	ELAPOR2	-0.150553	0.801317	Shared
ENSG00000164669	INTS4P1	0.047886	0.967744	Shared
ENSG00000164692	COL1A2	-0.642978	0.0146884	MELST
ENSG00000164715	LMTK2	0.332535	0.356205	Shared
ENSG00000164741	DLC1	-0.550367	1.33102e-07	MELST
ENSG00000164818	DNAAF5	-0.345309	0.073509	Shared
ENSG00000164880	INTS1	0.0821503	0.799644	Shared
ENSG00000164889	SLC4A2	-0.396859	0.0547801	Shared
ENSG00000164916	FOXK1	0.668105	0.000533926	MELSTR
ENSG00000164938	TP53INP1	0.694689	0.0607961	Shared
ENSG00000164944	VIRMA	-0.0228114	0.971906	Shared
ENSG00000164951	PDP1	0.140873	0.446263	Shared
ENSG00000165029	ABCA1	1.94882	1.6826e-30	MELSTR
ENSG00000165118	QNG1	-0.121998	0.642278	Shared
ENSG00000165119	HNRNPK	-0.231961	0.434463	Shared
ENSG00000165185	KIAA1958	0.121639	0.718441	Shared
ENSG00000165219	GAPVD1	0.265654	0.249706	Shared
ENSG00000165244	ZNF367	-0.418444	0.00791678	Shared
ENSG00000165271	NOL6	-0.550041	0.0158019	MELST
ENSG00000165280	VCP	-0.269469	0.489208	Shared
ENSG00000165312	OTUD1	1.75919	1.03976e-27	MELSTR
ENSG00000165406	MARCHF8	-0.645874	0.00453669	MELST
ENSG00000165417	GTF2A1	0.763747	3.64298e-10	MELSTR
ENSG00000165424	ZCCHC24	0.271236	0.412665	Shared
ENSG00000165434	PGM2L1	0.363803	0.0280522	Shared
ENSG00000165458	INPPL1	-0.127877	0.736905	Shared
ENSG00000165572	KBTBD6	-0.178078	0.429968	Shared
ENSG00000165617	DACT1	-1.19718	0.103535	Shared
ENSG00000165650	PDZD8	0.253939	0.149203	Shared
ENSG00000165655	ZNF503	-0.28844	0.215728	Shared
ENSG00000165671	NSD1	0.310169	0.103471	Shared
ENSG00000165684	SNAPC4	0.312073	0.150286	Shared
ENSG00000165688	PMPCA	-0.575518	0.00241668	MELST
ENSG00000165699	TSC1	-0.15907	0.263341	Shared
ENSG00000165733	BMS1	0.0103818	0.986007	Shared
ENSG00000165757	JCAD	0.507545	0.0450916	MELSTR
ENSG00000165801	ARHGEF40	0.637454	0.00490349	MELSTR
ENSG00000165821	SALL2	-0.568922	0.0502873	Shared
ENSG00000165861	ZFYVE1	-0.252301	0.0780197	Shared
ENSG00000165895	ARHGAP42	-0.0497666	0.89853	Shared
ENSG00000165959	CLMN	1.15228	4.94764e-11	MELSTR
ENSG00000166016	ABTB2	0.465483	0.0444913	Shared
ENSG00000166025	AMOTL1	0.1911	0.209428	Shared
ENSG00000166073	GPR176	-1.25795	1.1433e-19	MELST
ENSG00000166086	JAM3	0.115509	0.813421	Shared
ENSG00000166123	GPT2	-0.29554	0.0978441	Shared
ENSG00000166188	ZNF319	0.312799	0.267842	Shared
ENSG00000166189	HPS6	-0.283934	0.191225	Shared
ENSG00000166197	NOLC1	0.11113	0.788017	Shared
[truncated: 1,041 more rows]

## Sheet: centrosomal mRNAs
		Mel-ST						Mel-STR						Mel-STR vs Mel-ST
		eIF2A IP vs IgG control		eIF2A IP vs Input control				eIF2A IP vs IgG control		eIF2A IP vs Input control				log2FoldChange MelSTRvsMelST	padj MelSTRvsMelST
ensembl_gene	hgnc_symbol	log2FoldChange	padj	log2FoldChange	padj	IP enriched	eIF2A target	log2FoldChange	padj	log2FoldChange	padj	IP enriched	eIF2A target
ENSG00000103540	CCP110	1.2145	5.17765e-16	0.696251	4.69609e-06	IgG		1.60211	2.11646e-27	1.30429	9.35565e-19	Common	YES	0.57849	0.000446621	enriched in Mel-STR
ENSG00000135837	CEP350	0.96921	2.17887e-09	0.990779	6.90091e-10	any		1.7897	8.00957e-30	1.63592	2.30347e-25	Common	YES	0.85258	5.34202e-07	enriched in Mel-STR
ENSG00000160299	PCNT	0.506447	0.00816548	1.38282	9.35665e-15	Input		1.11654	4.62984e-10	1.9899	1.40135e-29	Common	YES	0.632893	0.00148981	enriched in Mel-STR
ENSG00000185963	BICD2	1.66428	1.92794e-19	1.41036	1.92725e-14	Common	YES	1.64246	5.38907e-19	1.29399	2.40868e-12	Common	YES	-0.495	0.021662	Shared
ENSG00000136861	CDK5RAP2	1.70719	2.96031e-16	1.64247	2.62393e-15	Common	YES	1.99979	4.35937e-22	1.9518	2.82594e-21	Common	YES	0.397311	0.12248	Shared
ENSG00000109089	CDR2L	1.37487	1.9758e-11	1.2073	3.49152e-09	Common	YES	1.61289	2.6942e-15	1.26023	6.61331e-10	Common	YES	-0.261772	0.329483	Shared
ENSG00000160360	GPSM1	1.32077	2.58097e-07	1.24921	9.59009e-07	Common	YES	1.16874	5.56456e-06	1.26144	7.33313e-07	Common	YES	-0.599775	0.0443308	enriched in Mel-ST
ENSG00000173848	NET1	1.06038	1.06005e-12	1.90595	9.12408e-39	Common	YES	1.12245	3.112e-14	1.92027	1.2895e-39	Common	YES	0.280352	0.125554	Shared
ENSG00000100503	NIN	1.40041	1.12446e-21	1.22511	4.75975e-17	Common	YES	1.89779	5.09177e-39	1.74155	2.28148e-33	Common	YES	0.234047	0.209722	Shared
ENSG00000137497	NUMA1	1.93286	3.19484e-26	2.33624	4.25174e-38	Common	YES	2.33907	4.38689e-38	2.79598	3.12666e-54	Common	YES	0.343968	0.13083	Shared
ENSG00000166887	VPS39	1.59654	4.78613e-33	1.96233	1.37357e-49	Common	YES	1.52281	3.44057e-30	1.97561	4.27166e-50	Common	YES	-0.336531	0.0334497	Shared
ENSG00000066279	ASPM	-0.263562	0.27649	0.0823746	0.821355	none		0.399368	0.0836965	0.376963	0.118128	none
ENSG00000072571	HMMR	-0.760544	0.0277663	-0.858199	0.011446	none		-0.990158	0.00296914	-1.25859	0.000110351	none
ENSG00000015133	CCDC88C	-0.197561	0.895074	0.710586	0.690172	none		0.226819	0.876635	2.52847	0.105805	none
ENSG00000057608	GDI2	-0.0194847	0.946634	0.0151918	1	none		-0.397158	0.111815	-0.276543	0.324599	none
	GH1	not expressed
