# Supplementary material for: eIF2A regulates cell migration in a translation-independent manner
Source: Sci Adv. 2025 Aug 1;11(31):eadu5668. doi: 10.1126/sciadv.adu5668 (PMC12315956; doi:10.1126/sciadv.adu5668)
Supplement: Supplementary file 2 — Tables S1 to S6, S9, and S10 [file sciadv.adu5668_tables_s1_to_s6_s9_and_s10.zip › adu5668_table_s3.xlsx]

## Sheet: GOterms_CC_compare
	Cluster	cell_line	ID	Description	GeneRatio	BgRatio	pvalue	p.adjust	qvalue	geneID	Count
1	MELST	MELST	GO:0005938	cell cortex	13/227	318/22568	2.19479e-05	0.00730865	0.00667678	LASP1/WDR1/NEDD9/SHROOM3/GPSM1/CAPN2/DLC1/EXOC7/TRAK1/SEPTIN9/SAPCD2/MYO1C/UNC13B	13
2	MELSTR	MELSTR	GO:0000118	histone deacetylase complex	13/480	84/22568	2.45611e-08	9.50515e-06	8.11809e-06	SUDS3/KDM3A/KDM3B/TET1/NCOR1/GATAD2B/MIDEAS/SETD5/CHD3/ZNF217/NRIP1/EP400/TRRAP	13
3	MELSTR	MELSTR	GO:0002102	podosome	6/480	36/22568	0.000101666	0.0196724	0.0168017	TJP1/SH3PXD2A/VCAM1/SH3PXD2B/SVIL/NOS1AP	6
4	MELSTR	MELSTR	GO:0090575	RNA polymerase II transcription regulator complex	16/480	281/22568	0.000370219	0.0383999	0.0327964	RUNX3/NCOA1/NFATC2/SMAD7/TLE4/VDR/STAT1/NCOA2/POU2F1/GTF2A1/SMAD3/STAT3/STAT2/BCL9L/TRRAP/TCF4	16
5	MELSTR	MELSTR	GO:0036464	cytoplasmic ribonucleoprotein granule	16/480	293/22568	0.000584084	0.0383999	0.0327964	RC3H2/FMR1/PRRC2C/TRIM25/ZNFX1/HELZ2/SYNE1/RC3H1/BARD1/ZC3H12C/SMG1/ZC3H12D/TDRD7/HELZ/NYNRIN/DCP1A	16
6	MELSTR	MELSTR	GO:0005814	centriole	12/480	184/22568	0.00060211	0.0383999	0.0327964	CROCC/PCM1/CCP110/CEP164/ALMS1/HERC2/CEP350/CEP170/CCSAP/STARD9/PCNT/HTT	12
7	MELSTR	MELSTR	GO:1990752	microtubule end	5/480	34/22568	0.00071274	0.0383999	0.0327964	NAV3/MISP/DST/NCKAP5/SVIL	5
8	MELSTR	MELSTR	GO:0005604	basement membrane	8/480	91/22568	0.000717574	0.0383999	0.0327964	COL17A1/LAMA1/COL5A1/COL4A2/DST/COL18A1/THBS2/AGRN	8
9	MELSTR	MELSTR	GO:0035770	ribonucleoprotein granule	16/480	312/22568	0.00113624	0.0383999	0.0327964	RC3H2/FMR1/PRRC2C/TRIM25/ZNFX1/HELZ2/SYNE1/RC3H1/BARD1/ZC3H12C/SMG1/ZC3H12D/TDRD7/HELZ/NYNRIN/DCP1A	16
10	MELSTR	MELSTR	GO:0035097	histone methyltransferase complex	7/480	77/22568	0.00125685	0.0383999	0.0327964	BOD1L1/KMT2C/CHD8/KMT2A/KDM6B/KMT2D/KMT2B	7
11	MELSTR	MELSTR	GO:0002116	semaphorin receptor complex	3/480	11/22568	0.00138915	0.0383999	0.0327964	PLXNA1/NRP2/PLXNA4	3
12	MELSTR	MELSTR	GO:0034992	microtubule organizing center attachment site	3/480	11/22568	0.00138915	0.0383999	0.0327964	SYNE2/SYNE1/CLMN	3
13	MELSTR	MELSTR	GO:0034993	meiotic nuclear membrane microtubule tethering complex	3/480	11/22568	0.00138915	0.0383999	0.0327964	SYNE2/SYNE1/CLMN	3
14	MELSTR	MELSTR	GO:0106083	nuclear membrane protein complex	3/480	11/22568	0.00138915	0.0383999	0.0327964	SYNE2/SYNE1/CLMN	3
15	MELSTR	MELSTR	GO:0106094	nuclear membrane microtubule tethering complex	3/480	11/22568	0.00138915	0.0383999	0.0327964	SYNE2/SYNE1/CLMN	3
16	MELSTR	MELSTR	GO:0030426	growth cone	11/480	180/22568	0.0016963	0.0437645	0.0373781	MYO9A/ADGRL1/CRMP1/FMR1/SETX/CBL/DPYSL3/CPEB4/EPHA4/KIF21B/GDPD5	11
17	MELSTR	MELSTR	GO:0044666	MLL3/4 complex	3/480	12/22568	0.00182308	0.0440957	0.0376609	KMT2C/KDM6B/KMT2D	3
18	MELSTR	MELSTR	GO:0030427	site of polarized growth	11/480	185/22568	0.00210523	0.0479248	0.0409313	MYO9A/ADGRL1/CRMP1/FMR1/SETX/CBL/DPYSL3/CPEB4/EPHA4/KIF21B/GDPD5	11
19	MELSTR	MELSTR	GO:0034708	methyltransferase complex	8/480	110/22568	0.00244048	0.0524703	0.0448135	BOD1L1/KMT2C/CHD8/KMT2A/ZC3H13/KDM6B/KMT2D/KMT2B	8
20	Shared	Shared	GO:0005925	focal adhesion	102/2040	495/22568	1.47805e-15	6.18053e-13	4.54143e-13	EHD3/CAPN1/VCL/TNC/CTNNA1/PPP1R12A/FGFR3/MAP4K4/ACTN1/CLASP1/ACTB/USP33/TNS1/DNM2/ITGB5/FAT1/CPNE3/CTTN/ADD1/ASAP3/ITGA6/EZR/SORBS1/MAPK1/PACSIN2/MYH9/CD99L2/ARHGEF7/AMBRA1/PPFIBP1/TNS2/PTK7/HSPA9/PDGFRB/PRKAR2A/EPB41L5/ARHGEF2/DOCK7/LRP1/AHNAK/EFNB2/FLNC/PALLD/ACTN4/PPFIA1/MPRIP/FLNB/LMO7/TNS3/TLN1/MDC1/BCAR3/GIT2/IQGAP1/ARMC5/PDPK1/CLTC/EPHA2/HSPG2/PIP5K1A/LIMD1/PHLDB2/ARHGAP26/EGFR/CASK/MSN/GS…	102
21	Shared	Shared	GO:0031252	cell leading edge	97/2040	461/22568	1.84769e-15	6.18053e-13	4.54143e-13	ALS2/CDKL5/ANK1/CTNNA1/MYLK/ACTN1/FSCN1/ACTB/RAPGEF3/CARMIL1/FAT1/SSH1/CTTN/ASAP3/EZR/ABL1/MYO9B/PACSIN2/MYH9/FGD1/ARHGEF7/CORO1A/PIEZO1/CDK6/KANK1/GBF1/C2CD5/ARHGEF26/EPB41L5/SPTBN1/AAK1/ARHGEF2/EXOC8/ARAP3/PLCG1/AMOT/MACF1/PODXL/PALLD/ARHGEF6/SNX9/CLIP1/HIP1R/DIAPH1/MTSS2/MYH10/DAGLA/APC/TLN1/PLCE1/IQGAP1/KSR1/BCAS3/ERBB2/EPHA2/PIP5K1A/CDC42BPA/PHLDB2/MYO10/TIAM2/EGFR/GSN/ITGB1/TIRAP/ADAM17/PTP…	97
22	Shared	Shared	GO:0001726	ruffle	56/2040	197/22568	3.65741e-15	8.15602e-13	5.99302e-13	ALS2/CDKL5/ACTN1/FSCN1/CTTN/ASAP3/EZR/ABL1/MYO9B/PACSIN2/MYH9/FGD1/ARHGEF7/CDK6/KANK1/C2CD5/ARHGEF26/EPB41L5/ARHGEF2/ARAP3/PLCG1/AMOT/MACF1/PODXL/PALLD/SNX9/CLIP1/HIP1R/DIAPH1/MTSS2/APC/TLN1/IQGAP1/KSR1/ERBB2/EPHA2/PIP5K1A/MYO10/EGFR/ITGB1/TIRAP/ADAM17/PSD3/TIAM1/ITGA5/CLASP2/MTSS1/TLN2/BAIAP2/SPATA13/PIP5K1C/NF2/MYO6/SRC/MYO5A/CYFIP1	56
23	Shared	Shared	GO:0034399	nuclear periphery	48/2040	159/22568	2.72181e-14	4.55223e-12	3.34496e-12	TPR/ARFGEF1/HLTF/SMC1A/ACTB/CAD/KIF4A/SORBS1/SRPK1/TELO2/YY1/POLA1/NUP93/AKAP8/NUP98/LMNB1/SFPQ/STAG1/MYB/SATB2/DNMT3A/ATXN1/NUP153/SMARCA4/SRRM1/MORC2/RNASEL/NUMA1/SMARCC2/DGKQ/CASK/HNRNPU/AHCTF1/NUP205/PAXIP1/MORC3/HLCS/RGS12/LMNA/ATXN7/PBRM1/DAG1/SMARCC1/LMNB2/ARID2/BLM/SCAF8/UHRF1	48
24	Shared	Shared	GO:0005819	spindle	92/2040	472/22568	1.09965e-12	1.47133e-10	1.08113e-10	MAD1L1/TACC3/NSUN2/PHLPP2/TPR/MAP4/CTDP1/EML1/CLTCL1/RPS6KA2/SMC1A/ALPK1/CLASP1/KIFAP3/SPAG5/CDC14B/CTTN/ZW10/KIF16B/KIF4A/SPECC1L/MAPK1/MYH9/NIN/DIDO1/KIF3B/TBL1X/MID1/ARHGEF7/PARP4/KATNAL1/ERCC2/SPIN1/MAPK14/KIF20A/CSNK1A1/CEP104/ARHGEF2/MAP7D1/STAG1/EML2/HSPA2/INO80/MAP1S/TUBGCP2/CEP85/DIAPH1/ESPL1/ODF2/CDK5RAP2/NUMA1/MAPKBP1/TUBGCP4/KIF11/CLTC/CSNK1D/APP/KIF2C/EML4/AFG2A/CHMP7/KAT14/EML3/INCE…	92
25	Shared	Shared	GO:0005938	cell cortex	70/2040	318/22568	1.6977e-12	1.89293e-10	1.39092e-10	PHLDB1/PDZD4/NEDD4/SPTB/FRMPD1/ACTN1/CLASP1/FRYL/FSCN1/ACTB/CTTNBP2/RAPGEF3/CTTN/EZR/MYO9B/MYH9/ARHGEF7/CORO1A/CLIP2/C2CD5/EXOC2/SPTBN1/PARD3B/EXOC8/TRAF2/SNX9/ACTN4/CLIP1/HIP1R/EXOC4/LLGL1/MTSS2/MYH10/KIAA1614/FLNB/NUMA1/IQGAP1/OSR1/EXOC6B/PHLDB2/MYO10/SHROOM2/GSN/PARD3/MYO1E/PPP1R9A/EPB41/CLASP2/SHROOM1/TSC1/DENND2B/STIM1/CTNNB1/PTK2/CDH2/AKAP13/SPTBN2/IQGAP3/FMNL1/NF2/MYO6/FLNA/DYNC1H1/SPTAN1/…	70
26	Shared	Shared	GO:0016363	nuclear matrix	40/2040	134/22568	5.62865e-12	5.37938e-10	3.95275e-10	ARFGEF1/HLTF/SMC1A/ACTB/CAD/KIF4A/SORBS1/SRPK1/YY1/POLA1/AKAP8/LMNB1/SFPQ/STAG1/MYB/SATB2/DNMT3A/ATXN1/SMARCA4/SRRM1/MORC2/RNASEL/NUMA1/SMARCC2/DGKQ/CASK/HNRNPU/AHCTF1/PAXIP1/MORC3/HLCS/RGS12/LMNA/ATXN7/PBRM1/SMARCC1/ARID2/BLM/SCAF8/UHRF1	40
27	Shared	Shared	GO:0098687	chromosomal region	86/2040	444/22568	8.56175e-12	7.15976e-10	5.26097e-10	MAD1L1/KDM1A/UPF1/BAZ1B/NCAPD2/NUP160/POLR2B/TPR/PPP1R12A/FLYWCH1/POLD1/KDM4A/TP53BP1/NUP133/SMC1A/FBXW11/MCM2/CLASP1/ACTB/MCM6/SPAG5/PDS5B/ORC1/ZW10/MSH2/TFIP11/MCM5/TELO2/CTCF/MCM4/PPP2R1A/KDM4C/TNKS2/NUP98/CHD4/MCM3/CSNK1A1/STAG1/DNMT3A/PDS5A/WRNIP1/SMARCA4/CLIP1/DNMT1/TOP2A/APC/NAT10/DYNC1LI2/SMARCC2/KIF2C/PARP1/CHMP7/MTA2/INCENP/NCAPD3/SMARCA5/HNRNPU/AHCTF1/RECQL4/SPC24/RBBP4/CLASP2/PBRM1/WD…	86
28	Shared	Shared	GO:0000151	ubiquitin ligase complex	69/2040	335/22568	5.97274e-11	4.43974e-09	3.2623e-09	ANKIB1/BRCA1/UBR2/CUL7/NEDD4/FBXW11/KLHL20/USP33/MAVS/RNF31/CDC23/FBXL19/LZTR1/CBX7/TRPC4AP/FBXO31/RNF40/FZR1/FBXW7/AMBRA1/CDKN1B/CAND1/CUL9/RNF19B/KLHL12/KBTBD7/MED1/TRAF2/KLHDC10/ZSWIM6/UBE4B/TRAF3/ZSWIM4/VHL/FBXO21/LMO7/RANBP10/FEM1A/COP1/DTL/UBR3/DCAF1/FBXO38/KLHL3/FBXO10/ANAPC1/OTULIN/FBXL18/RNF20/UBR1/AMFR/ZER1/CCNF/ZYG11B/KLHL21/KBTBD8/KBTBD6/DDB1/FEM1B/USP47/FBXW8/ANAPC2/KCTD2/KLHL25/CBX6…	69
29	Shared	Shared	GO:0030027	lamellipodium	52/2040	220/22568	7.90079e-11	5.28563e-09	3.88386e-09	ALS2/CTNNA1/MYLK/FSCN1/ACTB/RAPGEF3/CARMIL1/FAT1/SSH1/CTTN/MYO9B/FGD1/ARHGEF7/CORO1A/PIEZO1/ARAP3/PLCG1/AMOT/PODXL/PALLD/ARHGEF6/MTSS2/MYH10/APC/PLCE1/EPHA2/PIP5K1A/CDC42BPA/MYO10/TIAM2/GSN/ITGB1/SH3RF1/IGF2BP1/PTPN13/APBB2/INPPL1/TSC1/CTNNB1/CDH2/RAPH1/DAG1/BAIAP2/SCRIB/SPATA13/NF2/CTNND1/CDC42BPB/DDX3X/ARPIN/SRGAP2/CYFIP1	52
30	Shared	Shared	GO:0030427	site of polarized growth	46/2040	185/22568	1.59934e-10	9.72688e-09	7.14728e-09	ALS2/CDKL5/FRYL/FSCN1/DNM2/SSH1/WDR47/CTTN/ARHGAP4/ABL1/NIN/PTPRS/DOCK7/EXOC8/FKBP15/COPA/PREX1/USP9X/KLC1/PALLD/FXR2/EXOC4/MAP1B/IGHMBP2/IQGAP1/APP/BOC/TIAM2/TAOK2/PI4K2A/TIAM1/COPG2/IGF2BP1/AMFR/ORAI2/DISC1/APBB2/LMTK2/KIF5C/PTCH1/TRPV2/FLNA/SRC/MYO5A/CTNND1/CYFIP1	46
31	Shared	Shared	GO:0099023	vesicle tethering complex	25/2040	68/22568	3.9228e-10	2.18696e-08	1.60697e-08	ZW10/VPS18/EXOC2/EXOC8/EXOC4/TGFBRAP1/COG3/VPS33A/VPS53/VPS54/EXOC6B/VPS51/NBAS/TRAPPC8/VPS8/TRAPPC10/VPS11/COG1/VPS39/TRAPPC9/COG7/TRAPPC11/TRAPPC12/COG8/VPS16	25
32	Shared	Shared	GO:0030426	growth cone	44/2040	180/22568	7.1227e-10	3.66545e-08	2.69336e-08	ALS2/CDKL5/FSCN1/DNM2/SSH1/WDR47/CTTN/ARHGAP4/ABL1/NIN/PTPRS/DOCK7/EXOC8/FKBP15/COPA/PREX1/USP9X/KLC1/PALLD/FXR2/EXOC4/MAP1B/IGHMBP2/IQGAP1/APP/BOC/TIAM2/TAOK2/TIAM1/COPG2/IGF2BP1/AMFR/ORAI2/DISC1/APBB2/LMTK2/KIF5C/PTCH1/TRPV2/FLNA/SRC/MYO5A/CTNND1/CYFIP1	44
33	Shared	Shared	GO:0016607	nuclear speck	88/2040	500/22568	8.59958e-10	4.10937e-08	3.01955e-08	DNAJC11/HEATR5B/FAM76A/MTREX/THRAP3/USP36/CDK13/HDAC4/PSME4/ZNF638/SART3/JADE1/CARMIL1/PTPRH/PALB2/MECOM/ITPKC/ALKBH5/HECTD1/SRPK1/SF3A1/TFIP11/PACSIN2/TAB1/BRD1/PPP4R3A/ACIN1/PRPF6/ZNF106/SNRNP70/CACTIN/ELL/HOXA6/CASC3/EFTUD2/DHX15/PRPF40B/MAPK14/ASCC3/ERBIN/CSNK1A1/SF3B1/S100PBP/SFPQ/YLPM1/NRDE2/CRY2/SMU1/RBM19/SRSF6/RREB1/SRRM1/UNC45A/COP1/PIP5K1A/DGKQ/NCAPG2/RADX/DOCK1/HNRNPU/TRIP12/ZC3H18/SO…	88
34	Shared	Shared	GO:0032587	ruffle membrane	31/2040	109/22568	4.88396e-09	2.17825e-07	1.60057e-07	CDKL5/EZR/PACSIN2/KANK1/C2CD5/EPB41L5/ARHGEF2/PLCG1/MACF1/HIP1R/DIAPH1/MTSS2/APC/TLN1/KSR1/ERBB2/EPHA2/PIP5K1A/EGFR/ITGB1/TIRAP/ADAM17/PSD3/TIAM1/ITGA5/CLASP2/SPATA13/PIP5K1C/NF2/MYO6/SRC	31
35	Shared	Shared	GO:0005871	kinesin complex	20/2040	52/22568	8.92388e-09	3.7313e-07	2.74174e-07	KIF1B/KIFAP3/KIF3C/KIF16B/KIF3B/KIF20A/KLC1/KLC4/KIF13A/KIF11/KIF21A/KIFC3/KIF2C/KIF5A/DISC1/KIF15/KIF7/KIF5C/KIF18B/KIFC1	20
36	Shared	Shared	GO:0005912	adherens junction	45/2040	203/22568	1.22381e-08	4.81605e-07	3.53882e-07	VCL/CTNNA1/ACTB/DLG1/DLG3/ADD1/ITGA6/EZR/SORBS1/ARVCF/MYH9/CD99L2/EPB41L5/PARD3B/TJP2/EFNB2/LLGL1/APC/NIBAN2/TLN1/KIFC3/TBCD/LIMD1/SHROOM2/MSN/NOTCH1/PARD3/DLG5/MAGI1/FRMD4A/PTPRK/MYO1E/SHROOM1/CTNNB1/CDH2/DAG1/JUP/BAIAP2/SCRIB/SYNM/PKP3/PIP5K1C/NF2/CTNND1/FMN1	45
37	Shared	Shared	GO:0005875	microtubule associated complex	39/2040	165/22568	1.76846e-08	6.57277e-07	4.82965e-07	RABGAP1/NUDCD3/TPR/MAP4/KIF1B/EML1/FBXW11/KIFAP3/KIF3C/KIF16B/KIF4A/KIF3B/MID1/KATNAL1/CLIP2/KIF20A/EML2/KLC1/MAP1S/MAP1B/DYNC1LI2/KLC4/KIF13A/KIF11/KIF21A/KIFC3/KIF2C/INCENP/KIF5A/DISC1/KIF15/KIF7/CCDC103/KIF5C/KIF18B/DYNC1H1/DCTN1/KIFC1/HAUS5	39
38	Shared	Shared	GO:0031461	cullin-RING ubiquitin ligase complex	42/2040	191/22568	4.72303e-08	1.663e-06	1.22197e-06	CUL7/FBXW11/KLHL20/CDC23/FBXL19/LZTR1/TRPC4AP/FBXO31/FZR1/FBXW7/AMBRA1/CDKN1B/CAND1/CUL9/KLHL12/KBTBD7/KLHDC10/ZSWIM6/ZSWIM4/VHL/FEM1A/COP1/DTL/DCAF1/FBXO38/KLHL3/ANAPC1/FBXL18/ZER1/CCNF/ZYG11B/KLHL21/KBTBD8/KBTBD6/DDB1/FEM1B/USP47/FBXW8/ANAPC2/KCTD2/KLHL25/GAN	42
39	Shared	Shared	GO:0150034	distal axon	55/2040	295/22568	1.80105e-07	6.02451e-06	4.42679e-06	ALS2/TSPOAP1/CDKL5/AP3D1/FSCN1/ACTB/OPHN1/DNM2/SSH1/CAD/WDR47/CTTN/ARHGAP4/ABL1/NIN/PTPRS/TANC1/AAK1/DOCK7/EXOC8/FKBP15/COPA/PREX1/USP9X/KLC1/PALLD/FXR2/EXOC4/MAP1B/IGHMBP2/MICAL1/IQGAP1/APP/BOC/TIAM2/TAOK2/TIAM1/COPG2/SYNJ1/IGF2BP1/AMFR/ORAI2/TBC1D24/DISC1/APBB2/LMTK2/KIF5C/SLC8A1/PTCH1/TRPV2/FLNA/SRC/MYO5A/CTNND1/CYFIP1	55
40	Shared	Shared	GO:0005657	replication fork	21/2040	67/22568	2.36291e-07	7.52755e-06	5.53122e-06	BAZ1B/POLA2/POLD1/MCM10/TP53BP1/POLA1/RECQL5/TIMELESS/MCM3/BCL6/DNMT1/SMARCAL1/PARP1/RADX/SMARCA5/TONSL/POLH/HMCES/BLM/WDHD1/UHRF1	21
41	Shared	Shared	GO:0030117	membrane coat	26/2040	100/22568	5.78278e-07	1.63699e-05	1.20285e-05	AP2B1/AP3D1/CLTCL1/AP4E1/ARCN1/AP1B1/SEC23A/VPS18/KLHL12/COPA/COPB1/AP3B1/SEC31A/CLTC/SEC24D/COPG2/SYNJ1/VPS39/SEC24C/COPG1/AP2A2/COPB2/AP2A1/AP5Z1/AP5B1/SYNRG	26
42	Shared	Shared	GO:0048475	coated membrane	26/2040	100/22568	5.78278e-07	1.63699e-05	1.20285e-05	AP2B1/AP3D1/CLTCL1/AP4E1/ARCN1/AP1B1/SEC23A/VPS18/KLHL12/COPA/COPB1/AP3B1/SEC31A/CLTC/SEC24D/COPG2/SYNJ1/VPS39/SEC24C/COPG1/AP2A2/COPB2/AP2A1/AP5Z1/AP5B1/SYNRG	26
43	Shared	Shared	GO:0043296	apical junction complex	35/2040	159/22568	5.8726e-07	1.63699e-05	1.20285e-05	CTNNA1/ACTB/DLG1/MAGI3/DLG3/SORBS1/MPDZ/RAPGEF2/AMOTL2/STRN/PARD3B/ASH1L/ARHGEF2/UBN1/TJP2/SYMPK/AMOT/NPHP4/PATJ/APC/KIFC3/TBCD/SHROOM2/PARD3/MAGI1/FRMD4A/SHROOM1/AMOTL1/JAM3/CTNNB1/PDCD6IP/JUP/RAP2B/FBF1/CTNND1	35
44	Shared	Shared	GO:0005643	nuclear pore	26/2040	101/22568	7.12368e-07	1.9063e-05	1.40074e-05	MAD1L1/MVP/NUP160/RANBP3/TPR/IPO5/NUP133/NUP188/NUP93/KPNB1/NUP98/NUP155/GLE1/NUP153/NUP214/XPO7/XPO4/CHMP7/RANBP2/AHCTF1/NUP205/MCM3AP/RGPD8/TNKS/RGPD6/BICD2	26
45	Shared	Shared	GO:0031965	nuclear membrane	60/2040	348/22568	8.27856e-07	2.13014e-05	1.56522e-05	PHF20/INPP4A/TPR/RRP12/IPO5/WDR3/NUP133/ATP2A3/OSBPL6/ITPR3/SIRT1/ABL1/NUP93/FZR1/SPIN1/CASC3/KPNB1/NUP98/ERBIN/TENT4A/LMNB1/NUP155/GTF3C3/GLE1/NUP153/QRICH2/RAP1GAP2/ANKRD17/LPIN1/SCRN1/TEX2/SMPD4/LRPPRC/MYOF/PRICKLE1/CEP131/KCNH1/DTL/EGFR/ITPRIP/DHX37/RANBP2/AHCTF1/NUP205/MCM3AP/LMNA/RBM15/RNF123/INTS1/TOR1AIP2/PHF8/TNKS/SYNE3/LMNB2/AEN/TMEM120B/TMEM201/MYO6/RTEL1/ZNF224	60
46	Shared	Shared	GO:0030863	cortical cytoskeleton	28/2040	115/22568	9.233e-07	2.28773e-05	1.68102e-05	SPTB/ACTN1/CLASP1/ACTB/RAPGEF3/CTTN/EZR/MYH9/CORO1A/SPTBN1/SNX9/ACTN4/LLGL1/MTSS2/NUMA1/IQGAP1/SHROOM2/GSN/MYO1E/PPP1R9A/EPB41/SHROOM1/CDH2/AKAP13/SPTBN2/NF2/FLNA/SPTAN1	28
47	Shared	Shared	GO:0000775	chromosome, centromeric region	50/2040	277/22568	1.71903e-06	4.10726e-05	3.018e-05	MAD1L1/BAZ1B/NCAPD2/NUP160/TPR/PPP1R12A/FLYWCH1/KDM4A/TP53BP1/NUP133/SMC1A/FBXW11/CLASP1/ACTB/SPAG5/PDS5B/ZW10/CTCF/PPP2R1A/KDM4C/NUP98/CSNK1A1/STAG1/DNMT3A/PDS5A/SMARCA4/CLIP1/DNMT1/TOP2A/APC/DYNC1LI2/SMARCC2/KIF2C/CHMP7/INCENP/NCAPD3/SMARCA5/HNRNPU/AHCTF1/SPC24/CLASP2/PBRM1/SIN3A/TRAPPC12/SMARCC1/CKAP5/RCC2/KNTC1/ARID2/DCTN1	50
48	Shared	Shared	GO:0061695	transferase complex, transferring phosphorus-containing groups	58/2040	344/22568	2.60492e-06	5.86743e-05	4.31137e-05	PIK3C2A/POLR3B/POLA2/PHKA2/POLR2B/PIK3CB/POLD1/TAF2/CDK13/PFKP/PHKA1/POLR1A/CSNK2A2/ATXN7L3/POLRMT/POLA1/RPAP1/ERCC2/CDK6/CCNY/MCM3/PRKAR2A/ACVR2B/PIK3R3/STK11/SESN2/TRAF3/PIK3C2B/ACVR1B/POLG/TAF4B/PFKL/PIK3R1/TAF1/PARD3/POLR3A/TAF5/PFKM/CCNF/TGFBR2/ATXN7/TERT/IRS1/PIK3CD/SMCR8/POLE/ULK1/TSSK6/ZBTB7A/POLR2A/SOCS3/MED12/XRCC6/PIK3R4/MAP3K5/CTR9/CHUK/PRKDC	58
49	Shared	Shared	GO:0035371	microtubule plus-end	1940-11-01	24/22568	2.63114e-06	5.86743e-05	4.31137e-05	CLASP1/SPAG5/CLIP2/CLIP1/CDK5RAP2/NUMA1/KIF2C/NCKAP5L/CKAP5/KIF18B/DCTN1	11
50	Shared	Shared	GO:0055037	recycling endosome	47/2040	260/22568	3.33151e-06	7.18962e-05	5.28291e-05	VPS50/NISCH/EHD3/INPP4A/ATP9A/SLC9A7/ATP11A/TFRC/CLCN4/RAB11FIP3/LZTR1/PACSIN2/ATP11C/EHD4/AVL9/TBC1D12/EHD1/AMOTL2/PLEKHB2/ARFGEF2/RAP2A/GGA3/SYT11/RELCH/RAB11FIP5/STX6/FCHSD2/TUBGCP4/VPS53/APP/GPR161/ANK2/VPS51/ITGB1/PANK1/FZD7/RAB11FIP1/LMTK2/DENND2B/ULK1/SNX18/RAP2B/SORCS2/MYO5A/PHETA1/INPP5F/VPS16	47
51	Shared	Shared	GO:0000922	spindle pole	37/2040	186/22568	3.74295e-06	7.8251e-05	5.74986e-05	MAD1L1/TACC3/CTDP1/EML1/SMC1A/ALPK1/SPAG5/CDC14B/ZW10/NIN/ARHGEF7/KATNAL1/MAPK14/CEP104/STAG1/TUBGCP2/CEP85/ODF2/CDK5RAP2/NUMA1/MAPKBP1/TUBGCP4/KIF11/NEK7/HNRNPU/KLHL21/TOPBP1/INPPL1/CTNNB1/MTCL1/TNKS/CKAP5/KNTC1/TMEM201/FBF1/DCTN1/TUBGCP5	37
52	Shared	Shared	GO:1990752	microtubule end	13/2040	34/22568	3.90191e-06	7.91023e-05	5.81241e-05	CLASP1/SPAG5/CLIP2/CAMSAP2/CAMSAP1/CLIP1/CDK5RAP2/NUMA1/KIF2C/NCKAP5L/CKAP5/KIF18B/DCTN1	13
53	Shared	Shared	GO:0000793	condensed chromosome	51/2040	296/22568	5.46858e-06	0.00010356	7.60953e-05	MAD1L1/BAZ1B/NCAPD2/BRCA1/NUP160/TPR/PPP1R12A/TP53BP1/NUP133/SMC1A/FBXW11/CLASP1/ACTB/KIFAP3/SPAG5/ZW10/CTCF/AKAP8/NUP98/CSNK1A1/MLH3/HSPA2/SMARCA4/CLIP1/TOP2A/APC/DYNC1LI2/LRPPRC/SMARCC2/KIF2C/FANCD2/NCAPG2/CHMP7/INCENP/NCAPD3/SMARCA5/HNRNPU/AHCTF1/RGS12/SPC24/CLASP2/TOPBP1/PBRM1/SIN3A/TRAPPC12/SMARCC1/CKAP5/KNTC1/ARID2/BLM/DCTN1	51
54	Shared	Shared	GO:0035770	ribonucleoprotein granule	53/2040	312/22568	5.53248e-06	0.00010356	7.60953e-05	UPF1/NSUN2/EDC4/HIPK2/ELAVL1/DDX3Y/ACTB/TNRC6C/AGO1/PPP6R2/TNRC6B/KHNYN/HNRNPL/LARP4B/NUFIP2/CASC3/KPNB1/DDX6/EIF4G1/AGO2/CNOT1/SYMPK/FXR2/DHX30/ROCK2/PUM1/AGO4/PAN2/DHX9/UBAP2/G3BP2/IQGAP1/RPTOR/DIS3L2/LIMD1/UPF2/PAN3/HNRNPU/MOV10/LARP1/IGF2BP1/HNRNPK/VCP/GARRE1/DDX19A/MEX3B/YTHDF3/YTHDF2/ARC/GIGYF2/FASTKD5/DDX3X/PABPC4L	53
55	Shared	Shared	GO:0070160	tight junction	30/2040	139/22568	5.57272e-06	0.00010356	7.60953e-05	ACTB/DLG1/MAGI3/DLG3/SIPA1L3/MPDZ/RAPGEF2/AMOTL2/STRN/PARD3B/ASH1L/ARHGEF2/UBN1/TJP2/SYMPK/AMOT/NPHP4/PATJ/APC/TBCD/EPHA2/SHROOM2/PARD3/MAGI1/FRMD4A/AMOTL1/JAM3/CTNNB1/PDCD6IP/RAP2B	30
56	Shared	Shared	GO:0030175	filopodium	28/2040	127/22568	7.36727e-06	0.000133208	9.78809e-05	ADGRA2/FSCN1/RAPGEF3/FAT1/ITGA6/EZR/PODXL/MYO1B/FXR2/MYO10/TIAM2/MSN/ITGB1/UTRN/PPP1R9A/IGF2BP1/INPPL1/RAPH1/DAG1/BAIAP2/SPATA13/NF2/MYO6/AP2A1/DYNC1H1/SRC/MYO5A/CYFIP1	28
57	Shared	Shared	GO:0000228	nuclear chromosome	44/2040	245/22568	8.02251e-06	0.000141238	0.000103781	BAZ1B/NCAPD2/BRCA1/POLA2/POLD1/MCM10/SMC1A/MCM2/KIFAP3/MCM6/SRCAP/ORC1/MCM5/YY1/GINS1/POLA1/MCM4/TIMELESS/MCM3/MLH3/HSPA2/INO80/TOP2A/DHX9/LRPPRC/SMARCAL1/PARP1/NCAPG2/INCENP/NCAPD3/SMARCA5/HNRNPU/RGS12/TONSL/RBBP4/TOPBP1/PBRM1/SIN3A/NFRKB/POLE/JUN/SLX4/BLM/WDHD1	44
58	Shared	Shared	GO:0030864	cortical actin cytoskeleton	21/2040	82/22568	8.86945e-06	0.000152145	0.000111796	SPTB/ACTN1/RAPGEF3/MYH9/CORO1A/SPTBN1/SNX9/ACTN4/LLGL1/MTSS2/IQGAP1/SHROOM2/GSN/MYO1E/PPP1R9A/SHROOM1/CDH2/AKAP13/SPTBN2/NF2/SPTAN1	21
59	Shared	Shared	GO:0010494	cytoplasmic stress granule	23/2040	95/22568	9.32371e-06	0.000155939	0.000114583	HIPK2/ELAVL1/LARP4B/NUFIP2/CASC3/KPNB1/DDX6/EIF4G1/FXR2/PUM1/G3BP2/RPTOR/MOV10/LARP1/IGF2BP1/HNRNPK/VCP/DDX19A/YTHDF3/YTHDF2/GIGYF2/DDX3X/PABPC4L	23
60	Shared	Shared	GO:0072686	mitotic spindle	39/2040	211/22568	1.2919e-05	0.0002108	0.000154895	MAD1L1/TACC3/PHLPP2/TPR/MAP4/EML1/SMC1A/CLASP1/SPAG5/CDC14B/CTTN/MAPK1/NIN/TBL1X/ARHGEF7/STAG1/EML2/MAP1S/DIAPH1/ESPL1/CDK5RAP2/NUMA1/MAPKBP1/KIF11/CLTC/EML4/KAT14/EML3/HNRNPU/EPB41/CLASP2/YEATS2/TNKS/RCC2/LIMK2/KIF18B/DCTN1/KIFC1/HAUS5	39
61	Shared	Shared	GO:1990391	DNA repair complex	1940-10-01	23/22568	1.35346e-05	0.000215587	0.000158413	KDM1A/BRCA1/TP53BP1/PALB2/RCOR1/ASCC3/FANCI/FANCD2/XRCC6/PRKDC	10
62	Shared	Shared	GO:0005802	trans-Golgi network	54/2040	332/22568	1.64227e-05	0.000255507	0.000187746	ST3GAL1/PIK3C2A/SLC39A9/ATP9A/SLC9A7/ARFGEF1/CLTCL1/NDST1/KLHL20/AP4E1/DOP1A/RAB11FIP3/AP1B1/PLEKHA8/RIC1/RGP1/GBF1/OSBP/WDR11/OCRL/CHST3/ARFGEF2/GGA3/MYO1B/SNX9/LLGL1/SYT11/RELCH/STX6/COG3/SMPD4/KIF13A/FURIN/VPS53/CLTC/APP/ATP8B2/VPS54/VPS51/ASAP1/PI4K2A/CLASP2/COG1/TRAPPC9/COG7/RAB43/CHST2/FAM91A1/DENND5A/ARAP1/MYO18A/FLNA/PHETA1/COG8	54
63	Shared	Shared	GO:0000781	chromosome, telomeric region	37/2040	199/22568	1.85836e-05	0.000274085	0.000201397	KDM1A/UPF1/POLR2B/POLD1/TP53BP1/MCM2/MCM6/ORC1/MSH2/TFIP11/MCM5/TELO2/MCM4/TNKS2/CHD4/MCM3/WRNIP1/NAT10/PARP1/MTA2/RECQL4/RBBP4/WDR82/TERT/DDB1/FEN1/TNKS/ATR/ERCC4/CTC1/SLX4/XRCC6/BLM/PPP1R10/ZBTB10/PRKDC/RTEL1	37
64	Shared	Shared	GO:0030120	vesicle coat	18/2040	67/22568	1.88452e-05	0.000274085	0.000201397	AP2B1/CLTCL1/ARCN1/AP1B1/SEC23A/KLHL12/COPA/COPB1/SEC31A/CLTC/SEC24D/COPG2/SEC24C/COPG1/AP2A2/COPB2/AP2A1/SYNRG	18
65	Shared	Shared	GO:0036464	cytoplasmic ribonucleoprotein granule	49/2040	293/22568	1.88459e-05	0.000274085	0.000201397	UPF1/NSUN2/EDC4/HIPK2/ELAVL1/DDX3Y/ACTB/TNRC6C/AGO1/PPP6R2/TNRC6B/KHNYN/LARP4B/NUFIP2/CASC3/KPNB1/DDX6/EIF4G1/AGO2/CNOT1/FXR2/ROCK2/PUM1/AGO4/PAN2/DHX9/UBAP2/G3BP2/IQGAP1/RPTOR/DIS3L2/LIMD1/UPF2/PAN3/HNRNPU/MOV10/LARP1/IGF2BP1/HNRNPK/VCP/GARRE1/DDX19A/MEX3B/YTHDF3/YTHDF2/ARC/GIGYF2/DDX3X/PABPC4L	49
66	Shared	Shared	GO:0043596	nuclear replication fork	1940-12-01	34/22568	2.38233e-05	0.000339102	0.000249171	BAZ1B/POLA2/POLD1/MCM10/POLA1/TIMELESS/MCM3/SMARCAL1/PARP1/SMARCA5/TONSL/WDHD1	12
67	Shared	Shared	GO:0000779	condensed chromosome, centromeric region	36/2040	195/22568	2.80474e-05	0.000382933	0.000281378	MAD1L1/NCAPD2/NUP160/TPR/PPP1R12A/TP53BP1/NUP133/SMC1A/FBXW11/CLASP1/ACTB/SPAG5/ZW10/NUP98/CSNK1A1/SMARCA4/CLIP1/APC/DYNC1LI2/SMARCC2/KIF2C/CHMP7/INCENP/NCAPD3/HNRNPU/AHCTF1/SPC24/CLASP2/PBRM1/SIN3A/TRAPPC12/SMARCC1/CKAP5/KNTC1/ARID2/DCTN1	36
68	Shared	Shared	GO:0043197	dendritic spine	36/2040	195/22568	2.80474e-05	0.000382933	0.000281378	ALS2/NEDD4/CTTNBP2/OPHN1/CTTN/ZMYND8/KIF3B/EEF2K/STRN/ARFGEF2/FXR2/HIP1R/PPFIA1/MAP1B/SYT11/EPHB2/DAGLA/DOCK10/PPP3CA/APP/ITGB1/ASAP1/TIAM1/PPP1R9A/IGF2BP1/ABR/DIP2A/PTK2/FRMPD4/BAIAP2/SORCS2/BCR/CTNND1/ARC/SRGAP2/CYFIP1	36
69	Shared	Shared	GO:0044309	neuron spine	36/2040	197/22568	3.5151e-05	0.000470321	0.00034559	ALS2/NEDD4/CTTNBP2/OPHN1/CTTN/ZMYND8/KIF3B/EEF2K/STRN/ARFGEF2/FXR2/HIP1R/PPFIA1/MAP1B/SYT11/EPHB2/DAGLA/DOCK10/PPP3CA/APP/ITGB1/ASAP1/TIAM1/PPP1R9A/IGF2BP1/ABR/DIP2A/PTK2/FRMPD4/BAIAP2/SORCS2/BCR/CTNND1/ARC/SRGAP2/CYFIP1	36
70	Shared	Shared	GO:0000776	kinetochore	34/2040	184/22568	4.5313e-05	0.0005944	0.000436763	MAD1L1/NUP160/TPR/PPP1R12A/TP53BP1/NUP133/SMC1A/FBXW11/CLASP1/ACTB/SPAG5/ZW10/NUP98/CSNK1A1/SMARCA4/CLIP1/APC/DYNC1LI2/SMARCC2/KIF2C/CHMP7/INCENP/HNRNPU/AHCTF1/SPC24/CLASP2/PBRM1/SIN3A/TRAPPC12/SMARCC1/CKAP5/KNTC1/ARID2/DCTN1	34
71	Shared	Shared	GO:0031256	leading edge membrane	36/2040	200/22568	4.89085e-05	0.000629226	0.000462353	CDKL5/ANK1/EZR/PACSIN2/PIEZO1/KANK1/C2CD5/EPB41L5/SPTBN1/ARHGEF2/PLCG1/MACF1/HIP1R/DIAPH1/MTSS2/DAGLA/APC/TLN1/KSR1/ERBB2/EPHA2/PIP5K1A/EGFR/ITGB1/TIRAP/ADAM17/PTPRK/PSD3/TIAM1/ITGA5/CLASP2/SPATA13/PIP5K1C/NF2/MYO6/SRC	36
72	Shared	Shared	GO:0098858	actin-based cell projection	43/2040	256/22568	5.34386e-05	0.000674536	0.000495647	ADGRA2/FSCN1/RAPGEF3/PTPRH/FAT1/ANKRD24/ITGA6/EZR/SLC7A5/ATP6V1A/BBS2/DOCK4/PODXL/MYO1B/FXR2/SLC6A6/EXOC4/FCHSD2/MYO10/TIAM2/MSN/ITGB1/UTRN/MYO1E/PPP1R9A/IGF2BP1/INPPL1/JAM3/CTNNB1/RAPH1/DAG1/CNP/ADCY6/BAIAP2/SPATA13/NF2/MYO6/AP2A1/DYNC1H1/SRC/PDGFA/MYO5A/CYFIP1	43
73	Shared	Shared	GO:0005923	bicellular tight junction	27/2040	134/22568	5.78783e-05	0.000717048	0.000526884	DLG1/MAGI3/DLG3/MPDZ/RAPGEF2/AMOTL2/STRN/PARD3B/ASH1L/ARHGEF2/UBN1/TJP2/SYMPK/AMOT/NPHP4/PATJ/APC/TBCD/SHROOM2/PARD3/MAGI1/FRMD4A/AMOTL1/JAM3/CTNNB1/PDCD6IP/RAP2B	27
74	Shared	Shared	GO:0005905	clathrin-coated pit	20/2040	87/22568	7.68571e-05	0.000934861	0.000686933	AP2B1/CLTCL1/TFRC/DGKD/DNM2/CTTN/AAK1/OCRL/LRP1/SH3BP4/SNX9/HIP1R/FCHSD2/CLTC/APP/SYNJ1/AP2A2/MYO6/AP2A1/INPP5F	20
75	Shared	Shared	GO:0098791	Golgi apparatus subcompartment	69/2040	485/22568	0.000107176	0.00128037	0.000940812	ST3GAL1/PIK3C2A/SLC39A9/CHPF2/ATP9A/SLC9A7/ARFGEF1/CLTCL1/NDST1/KLHL20/AP4E1/DOP1A/RAB11FIP3/GOLGA3/AP1B1/XYLT1/PLEKHA8/RIC1/RGP1/DNMBP/GBF1/OSBP/PITPNM1/WDR11/OCRL/CHST3/ARFGEF2/GGA3/MYO1B/SNX9/LLGL1/SYT11/RELCH/STX6/COG3/SMPD4/KIF13A/FURIN/MBTPS1/VPS53/CLTC/APP/ATP8B2/GALNT2/VPS54/VPS51/ASAP2/ASAP1/PI4K2A/ST3GAL2/CLASP2/ZFYVE1/COG1/TRAPPC9/COG7/RAB43/CHST2/ZDHHC14/VCPIP1/FAM91A1/GCC1/B4GALNT4/D…	69
76	Shared	Shared	GO:0005876	spindle microtubule	19/2040	83/22568	0.000122158	0.00143375	0.00105352	CLASP1/KIFAP3/ZW10/KIF4A/KIF3B/PARP4/MAP1S/NUMA1/KIF11/CLTC/CSNK1D/CHMP7/EML3/HNRNPU/KLHL21/CLASP2/KNTC1/KIF18B/HAUS5	19
77	Shared	Shared	GO:0071162	CMG complex	1940-06-01	11/22568	0.000167708	0.00193443	0.00142141	MCM2/MCM6/MCM5/GINS1/MCM4/MCM3	6
78	Shared	Shared	GO:0036064	ciliary basal body	32/2040	181/22568	0.000176327	0.00199937	0.00146913	CDKL5/MKS1/KIFAP3/SPAG5/JADE1/EZR/CSNK1A1/CAMSAP2/WDR35/GLE1/WDR11/BBS2/CEP250/NPHP4/IFT172/CSNK1D/CEP131/DLG5/PRKCA/ARHGAP35/CFAP157/DISC1/IFT122/KIF7/C2CD3/PTK2/FBXW8/RABEP2/IFT140/FBF1/TOGARAM1/DCTN1	32
79	Shared	Shared	GO:0030119	AP-type membrane coat adaptor complex	1940-12-01	41/22568	0.000188835	0.00210551	0.00154712	AP2B1/AP3D1/AP4E1/AP1B1/VPS18/AP3B1/VPS39/AP2A2/AP2A1/AP5Z1/AP5B1/SYNRG	12
80	Shared	Shared	GO:0031463	Cul3-RING ubiquitin ligase complex	1940-11-01	36/22568	0.000228489	0.00247953	0.00182195	KLHL20/LZTR1/KLHL12/KBTBD7/KLHL3/KLHL21/KBTBD8/KBTBD6/KCTD2/KLHL25/GAN	11
81	Shared	Shared	GO:0044291	cell-cell contact zone	18/2040	80/22568	0.000229792	0.00247953	0.00182195	VCL/CTNNA1/ACTN1/DLG1/TJP2/OBSL1/AHNAK/ATP1B1/ANK2/ITGB1/TIAM1/JAM3/CTNNB1/CDH2/JUP/SCRIB/RAP2B/SLC8A1	18
82	Shared	Shared	GO:0097542	ciliary tip	13/2040	48/22568	0.000243756	0.00258846	0.00190199	CDKL5/GLI2/KIFAP3/KIF3C/KIF3B/SUFU/WDR35/TTC21B/IFT172/IFT122/KIF7/IFT140/IFT70B	13
83	Shared	Shared	GO:0071013	catalytic step 2 spliceosome	21/2040	102/22568	0.000270681	0.00282946	0.00207908	AQR/MTREX/DHX8/GPATCH1/XAB2/SF3A1/TFIP11/PRPF6/DHX35/CACTIN/EFTUD2/SF3B1/SRRM1/DHX38/SNRNP200/HNRNPU/HNRNPK/PRPF8/DDX23/SART1/SF3B3	21
84	Shared	Shared	GO:0030496	midbody	35/2040	210/22568	0.000294681	0.00303295	0.0022286	WIZ/PIK3CB/CTDP1/ZFYVE26/SPAG5/DNM2/SSH1/RAB11FIP3/KIF4A/KIF3B/CPEB3/PITPNM1/EXOC2/KIF20A/RAP2A/EXOC4/MYH10/NAT10/MICAL1/URB2/KIF13A/IQGAP1/EML4/CHMP7/TACC1/EML3/INCENP/HNRNPU/SAFB/MTCL1/PDCD6IP/RCC2/PTCH1/CTNND1/MICAL3	35
85	Shared	Shared	GO:0031253	cell projection membrane	57/2040	400/22568	0.000391599	0.00396939	0.00291669	CDKL5/EHD3/ANK1/PHLPP2/SLC12A2/FSCN1/DLG1/PTPRH/EZR/PACSIN2/SLC7A5/PIEZO1/IQCE/KANK1/EHD1/C2CD5/EPB41L5/SPTBN1/ARHGEF2/PLCG1/BBS2/MACF1/PODXL/HIP1R/SLC6A6/DIAPH1/MTSS2/DAGLA/APC/TLN1/ADCY3/KSR1/ERBB2/EPHA2/GPR161/PIP5K1A/MYO10/EGFR/CASK/MSN/ITGB1/TIRAP/ADAM17/UTRN/PSD3/TIAM1/ITGA5/CLASP2/CTNNB1/TCTN2/EVC2/SPATA13/PTCH1/PIP5K1C/NF2/MYO6/SRC	57
86	Shared	Shared	GO:0005884	actin filament	25/2040	135/22568	0.000421294	0.00420665	0.00309103	ACTN1/MARK2/ACTB/CARMIL1/CTTN/EZR/MYO9B/SPECC1L/CORO1A/VPS18/AMOT/MYO1B/PALLD/DIAPH1/MICAL2/MICAL1/IQGAP1/TSC1/JAM3/SMTN/MYO6/FLNA/SRC/MYO5A/FMN1	25
87	Shared	Shared	GO:0030126	COPI vesicle coat	1940-06-01	13/22568	0.000531231	0.00515063	0.00378466	ARCN1/COPA/COPB1/COPG2/COPG1/COPB2	6
88	Shared	Shared	GO:0044615	nuclear pore nuclear basket	1940-06-01	13/22568	0.000531231	0.00515063	0.00378466	MAD1L1/TPR/NUP98/NUP153/RANBP2/MCM3AP	6
89	Shared	Shared	GO:0017053	transcription repressor complex	17/2040	79/22568	0.000588936	0.00562855	0.00413584	DDX20/HDAC4/RCOR1/TFAP4/TBL1X/CORO2A/ETV3/FOXO3/RLIM/MYC/SKI/CTNNB1/SIN3A/PRDM10/SP3/SP1/ZNF224	17
90	Shared	Shared	GO:0032279	asymmetric synapse	52/2040	363/22568	0.000607871	0.00572768	0.00420868	ALS2/CDKL5/INPP4A/DLG1/DNM2/DLG3/ADD1/DRP2/TSC2/EEF2K/PTPRS/MPDZ/EIF3A/CPEB3/CHD4/DROSHA/TANC1/SPTBN1/STRN/ARFGEF2/EFNB2/DGCR8/FXR2/HIP1R/MAP1B/SYT11/VHL/LRP4/DAGLA/PDPK1/MINK1/KCNH1/IQSEC1/ITGB1/CACNA1C/DLG5/PSD3/TIAM1/PPP1R9A/DISC1/TSC1/CTNNB1/CDH2/CLSTN1/BAIAP2/SCRIB/SLC8A1/SORCS2/BCR/CTNND1/ARC/SRGAP2	52
91	Shared	Shared	GO:0097431	mitotic spindle pole	1940-11-01	40/22568	0.000627283	0.00581055	0.00426957	MAD1L1/EML1/SMC1A/SPAG5/NIN/ARHGEF7/STAG1/CDK5RAP2/NUMA1/MAPKBP1/TNKS	11
92	Shared	Shared	GO:0043034	costamere	1940-07-01	18/22568	0.000634036	0.00581055	0.00426957	VCL/AHNAK/FLNC/ANK2/DAG1/SYNM/AHNAK2	7
93	Shared	Shared	GO:0034451	centriolar satellite	25/2040	139/22568	0.000661028	0.00597605	0.00439118	SPAG9/CEP68/TACC3/FNIP2/SPAG5/RAB11FIP3/PACSIN2/MID1/NAA40/C2CD5/CEP72/KLHL12/UBN1/FRMD8/PODXL/PATJ/RAB11FIP5/DYSF/MYOF/CEP131/C2CD3/FLII/YTHDF2/KIAA0753/ZBED6	25
94	Shared	Shared	GO:0009295	nucleoid	1940-12-01	47/22568	0.000750491	0.00660629	0.00485428	ELAC2/CPS1/HADHA/POLRMT/TWNK/HSPA9/DHX30/LRPPRC/POLG/TERT/LONP1/FASTKD5	12
95	Shared	Shared	GO:0042645	mitochondrial nucleoid	1940-12-01	47/22568	0.000750491	0.00660629	0.00485428	ELAC2/CPS1/HADHA/POLRMT/TWNK/HSPA9/DHX30/LRPPRC/POLG/TERT/LONP1/FASTKD5	12
96	Shared	Shared	GO:0031261	DNA replication preinitiation complex	1940-06-01	14/22568	0.000858717	0.00745713	0.00547947	MCM2/MCM6/MCM5/GINS1/MCM4/MCM3	6
97	Shared	Shared	GO:0098978	glutamatergic synapse	60/2040	440/22568	0.000869441	0.00745713	0.00547947	TSPOAP1/AP2B1/CDKL5/TRIO/AP3D1/ELAVL1/SPTB/ACTN1/ACTB/DLG1/CTTNBP2/OPHN1/DLG3/PACSIN2/DRP2/CORO1A/EEF2K/VPS18/PTPRS/PPP2R1A/CHD4/MAPK14/ERBIN/DROSHA/UBE3A/TANC1/SPTBN1/PLCG1/ARFGEF2/EFNB2/DGCR8/HIP1R/EPHB2/VHL/DOCK10/PPP3CA/DGKQ/ARHGAP39/ITGB1/DLG5/ASAP1/TIAM1/ABR/ITGA5/DISC1/VCP/CTNNB1/NPTX1/CLSTN1/DAG1/SPTBN2/FZD4/BAIAP2/SCRIB/BTBD9/BCR/FLNA/SRC/CTNND1/ARC	60
98	Shared	Shared	GO:0005844	polysome	15/2040	68/22568	0.000924929	0.00783263	0.00575539	GCN1/AGO1/LARP4B/NUFIP2/EIF4G1/HDLBP/AGO2/EIF2AK4/FXR2/MYH10/DHX9/DIS3L2/UPF2/LARP1/EEF2	15
99	Shared	Shared	GO:0044295	axonal growth cone	1940-09-01	30/22568	0.00097866	0.00818405	0.00601361	NIN/BOC/TAOK2/TIAM1/KIF5C/PTCH1/TRPV2/FLNA/CYFIP1	9
100	Shared	Shared	GO:0002102	podosome	1940-10-01	36/22568	0.00100899	0.00833351	0.00612343	VCL/FSCN1/CTTN/PALLD/TNS3/DOCK5/GSN/ASAP1/HNRNPK/SRC	10
101	Shared	Shared	GO:0000791	euchromatin	14/2040	62/22568	0.00106224	0.00866633	0.00636799	TCF3/SIRT1/ELL/DNMT3A/TRIM28/BCAS3/PELP1/RRP1B/ICE1/CTNNB1/JUN/SP1/CTR9/UHRF1	14
102	Shared	Shared	GO:0014069	postsynaptic density	49/2040	347/22568	0.00117515	0.00947202	0.00696001	ALS2/CDKL5/INPP4A/DLG1/DNM2/DLG3/ADD1/DRP2/TSC2/EEF2K/PTPRS/MPDZ/EIF3A/CPEB3/DROSHA/TANC1/SPTBN1/STRN/EFNB2/DGCR8/FXR2/HIP1R/MAP1B/SYT11/VHL/LRP4/DAGLA/PDPK1/MINK1/KCNH1/IQSEC1/CACNA1C/DLG5/PSD3/TIAM1/PPP1R9A/DISC1/TSC1/CTNNB1/CDH2/CLSTN1/BAIAP2/SCRIB/SLC8A1/SORCS2/BCR/CTNND1/ARC/SRGAP2	49
103	Shared	Shared	GO:0071564	npBAF complex	1940-06-01	15/22568	0.0013222	0.0105304	0.00773767	ARID1B/ACTB/SMARCA2/SMARCA4/SMARCC2/SMARCC1	6
104	Shared	Shared	GO:0014704	intercalated disc	1940-12-01	50/22568	0.00135276	0.010647	0.00782338	VCL/CTNNA1/ACTN1/DLG1/OBSL1/ATP1B1/ANK2/ITGB1/CTNNB1/CDH2/JUP/SLC8A1	12
105	Shared	Shared	GO:0098984	neuron to neuron synapse	54/2040	395/22568	0.00144442	0.0110598	0.00812668	ALS2/CDKL5/INPP4A/DLG1/DNM2/DLG3/ADD1/DRP2/TSC2/EEF2K/PTPRS/MPDZ/EIF3A/CPEB3/CHD4/DROSHA/TANC1/SPTBN1/STRN/ARFGEF2/EFNB2/DGCR8/FXR2/HIP1R/MAP1B/SYT11/EPHB2/VHL/LRP4/DAGLA/PDPK1/MINK1/KCNH1/IQSEC1/ITGB1/CACNA1C/DLG5/PSD3/TIAM1/PPP1R9A/DISC1/STXBP5/TSC1/CTNNB1/CDH2/CLSTN1/BAIAP2/SCRIB/SLC8A1/SORCS2/BCR/CTNND1/ARC/SRGAP2	54
106	Shared	Shared	GO:0042641	actomyosin	16/2040	78/22568	0.00144765	0.0110598	0.00812668	MYLK/ACTN1/FSCN1/SORBS1/MYH9/SIPA1L3/PALLD/MYH10/FLNB/TLNRD1/CDC42BPA/FBLIM1/PTK2/PDCD6IP/MYO18A/CDC42BPB	16
107	Shared	Shared	GO:0000932	P-body	22/2040	123/22568	0.0014548	0.0110598	0.00812668	UPF1/EDC4/ELAVL1/TNRC6C/AGO1/TNRC6B/DDX6/AGO2/CNOT1/PUM1/AGO4/PAN2/UBAP2/DIS3L2/LIMD1/PAN3/MOV10/IGF2BP1/GARRE1/MEX3B/YTHDF3/YTHDF2	22
108	Shared	Shared	GO:0090576	RNA polymerase III transcription regulator complex	1940-05-01	11/22568	0.00174191	0.0129482	0.00951428	GTF3C1/GTF3C3/GTF3C4/GTF3C5/BRF1	5
109	Shared	Shared	GO:0140092	bBAF complex	1940-05-01	11/22568	0.00174191	0.0129482	0.00951428	ARID1B/ACTB/SMARCA2/SMARCA4/SMARCC2	5
110	Shared	Shared	GO:0016605	PML body	23/2040	133/22568	0.00182706	0.0134319	0.00986971	HIPK2/CHFR/KLHL20/SIRT1/HIRA/UBN1/ZMYM2/RNF111/SKI/MORC3/HIPK1/TOPBP1/TERT/TP53INP1/RFWD3/TRIM8/SP3/ATR/TOP3A/CIITA/USP7/BLM/MTOR	23
111	Shared	Shared	GO:0016586	RSC-type complex	1940-06-01	16/22568	0.00195472	0.0140614	0.0103322	ACTB/SMARCA4/SMARCC2/PBRM1/SMARCC1/ARID2	6
112	Shared	Shared	GO:1990023	mitotic spindle midzone	1940-06-01	16/22568	0.00195472	0.0140614	0.0103322	EML1/CTTN/NUMA1/HNRNPU/RCC2/KIF18B	6
113	Shared	Shared	GO:0030686	90S preribosome	1940-09-01	33/22568	0.00205918	0.0146552	0.0107686	WDR3/HEATR1/UTP20/WDR36/BMS1/TBL3/NOC2L/NOP9/LOC102724159	9
114	Shared	Shared	GO:0070603	SWI/SNF superfamily-type complex	21/2040	119/22568	0.00218651	0.0153976	0.0113141	BAZ1B/BRD9/ARID1B/ACTB/SMARCA2/SRCAP/YY1/CHD4/SF3B1/SMARCA4/INO80/MYBBP1A/SMARCC2/MTA2/SMARCA5/RBBP4/PBRM1/GATAD2A/NFRKB/SMARCC1/ARID2	21
115	Shared	Shared	GO:0042405	nuclear inclusion body	1940-05-01	12/22568	0.00276489	0.0190581	0.0140038	TPR/NUP98/ATXN1/NUP153/RANBP2	5
116	Shared	Shared	GO:0044294	dendritic growth cone	1940-05-01	12/22568	0.00276489	0.0190581	0.0140038	CDKL5/TAOK2/PTCH1/SRC/CYFIP1	5
117	Shared	Shared	GO:0071565	nBAF complex	1940-06-01	17/22568	0.00279177	0.0190581	0.0140038	ARID1B/ACTB/SMARCA2/SMARCA4/SMARCC2/SMARCC1	6
118	Shared	Shared	GO:0099572	postsynaptic specialization	51/2040	383/22568	0.0033297	0.0224459	0.0164932	ALS2/CDKL5/INPP4A/DLG1/DNM2/DLG3/ADD1/DRP2/TSC2/EEF2K/PTPRS/MPDZ/EIF3A/CPEB3/ERBIN/DROSHA/TANC1/SPTBN1/STRN/EFNB2/DGCR8/FXR2/HIP1R/MAP1B/SYT11/VHL/LRP4/DAGLA/PDPK1/MINK1/KCNH1/IQSEC1/CACNA1C/DLG5/PSD3/TIAM1/PPP1R9A/DISC1/TSC1/CTNNB1/CDH2/CLSTN1/BAIAP2/SCRIB/SLC8A1/SORCS2/BCR/SRC/CTNND1/ARC/SRGAP2	51
119	Shared	Shared	GO:0009898	cytoplasmic side of plasma membrane	29/2040	189/22568	0.00335514	0.0224459	0.0164932	AP2B1/ANK1/KCNAB2/PTPN3/SPTB/DLG1/PTPN4/GNA11/RNF31/MYH9/TYK2/JAK3/TRAF2/TRAF3/PPP3CA/ESYT1/IQGAP1/CHMP7/TIRAP/EPB41/JAK1/JUP/SNX18/AP2A2/SOCS3/RASA3/AP2A1/SRC/CHUK	29
120	Shared	Shared	GO:0030663	COPI-coated vesicle membrane	1940-06-01	18/22568	0.00387064	0.0256382	0.0188388	ARCN1/COPA/COPB1/COPG2/COPG1/COPB2	6
121	Shared	Shared	GO:0019898	extrinsic component of membrane	32/2040	217/22568	0.00400556	0.0262718	0.0193044	PIK3C2A/TRIO/CTNNA1/PIK3CB/KCNAB2/GNA11/CRKL/TYK2/JAK3/WDR91/ATP6V1A/PIK3R3/PIK3C2B/APC/PPP3CA/ESYT1/PIK3R1/TIRAP/TIAM1/JAK1/STXBP5/ZFYVE1/COQ7/CTNNB1/CDH2/PIK3CD/JUP/SCRIB/SOCS3/PIK3R4/SRC/CTNND1	32
122	Shared	Shared	GO:0005652	nuclear lamina	1940-05-01	13/22568	0.00416093	0.0265417	0.0195028	LMNB1/CASK/HLCS/LMNA/LMNB2	5
123	Shared	Shared	GO:0031464	Cul4A-RING E3 ubiquitin ligase complex	1940-05-01	13/22568	0.00416093	0.0265417	0.0195028	TRPC4AP/CDKN1B/COP1/DTL/DDB1	5
124	Shared	Shared	GO:0005721	pericentric heterochromatin	1940-08-01	30/22568	0.00420541	0.0265417	0.0195028	BAZ1B/FLYWCH1/KDM4A/KDM4C/DNMT1/INCENP/NCAPD3/SMARCA5	8
125	Shared	Shared	GO:0005942	phosphatidylinositol 3-kinase complex	1940-08-01	30/22568	0.00420541	0.0265417	0.0195028	PIK3C2A/PIK3CB/PIK3R3/PIK3C2B/PIK3R1/PIK3CD/SOCS3/PIK3R4	8
126	Shared	Shared	GO:0030990	intraciliary transport particle	1940-07-01	24/22568	0.0042553	0.0266056	0.0195497	WDR35/TTC21B/IFT172/IFT122/IFT140/IFT70B/IFT70A	7
127	Shared	Shared	GO:0005776	autophagosome	21/2040	126/22568	0.00441433	0.0271088	0.0199195	ULK2/ATG16L1/VPS18/TBC1D12/AMBRA1/TBC1D5/VPS33A/CHMP7/VPS11/FYCO1/TP53INP1/ZFYVE1/WDR81/ULK1/NBR1/PIK3R4/MYO6/TECPR1/VPS16/PLEKHM1/PIP4K2B	21
128	Shared	Shared	GO:0031248	protein acetyltransferase complex	19/2040	110/22568	0.00441683	0.0271088	0.0199195	PHF20/JADE2/TAF2/ACTB/JADE1/ATXN7L3/BRD1/NAA25/KANSL3/NAA30/TAF5/KAT14/BRPF1/ATXN7/YEATS2/HCFC1/TADA2B/MSL2/SF3B3	19
129	Shared	Shared	GO:0000792	heterochromatin	16/2040	87/22568	0.00460712	0.0280196	0.0205887	BAZ1B/FLYWCH1/KDM4A/SIRT1/KDM4C/DNMT3A/TRIM28/DNMT1/MORC2/INCENP/NCAPD3/SMARCA5/RRP1B/BEND3/CBX6/UHRF1	16
130	Shared	Shared	GO:1902493	acetyltransferase complex	19/2040	111/22568	0.00488826	0.0294617	0.0216483	PHF20/JADE2/TAF2/ACTB/JADE1/ATXN7L3/BRD1/NAA25/KANSL3/NAA30/TAF5/KAT14/BRPF1/ATXN7/YEATS2/HCFC1/TADA2B/MSL2/SF3B3	19
131	Shared	Shared	GO:0016459	myosin complex	1940-12-01	58/22568	0.00506601	0.0302604	0.0222352	MYO9B/MYH9/MYO1B/MYO5C/MYH10/CCDC102A/MYO10/MYO1E/MYO18A/MYO6/MYO5A/MYO19	12
132	Shared	Shared	GO:0031462	Cul2-RING ubiquitin ligase complex	1940-08-01	31/22568	0.00522657	0.0306901	0.022551	KLHDC10/ZSWIM6/ZSWIM4/VHL/FEM1A/ZER1/ZYG11B/FEM1B	8
133	Shared	Shared	GO:0042575	DNA polymerase complex	1940-06-01	19/22568	0.00522971	0.0306901	0.022551	POLA2/POLD1/POLA1/MCM3/POLG/POLE	6
134	Shared	Shared	GO:0090734	site of DNA damage	20/2040	121/22568	0.00590874	0.0342819	0.0251903	ELOA/TP53BP1/ZMYND8/TIMELESS/CHD4/HELB/SMARCAL1/INTS3/PARP1/SMARCA5/XPC/LMNA/TONSL/VCP/RNF169/DDB1/RFWD3/POLH/SLFN11/ZBTB7A	20
135	Shared	Shared	GO:0140288	GBAF complex	1940-05-01	14/22568	0.0059955	0.0342819	0.0251903	BRD9/ACTB/SMARCA2/SMARCA4/SMARCC1	5
136	Shared	Shared	GO:1990498	mitotic spindle microtubule	1940-05-01	14/22568	0.0059955	0.0342819	0.0251903	MAP1S/CLTC/EML3/HNRNPU/HAUS5	5
137	Shared	Shared	GO:0001650	fibrillar center	27/2040	180/22568	0.00617473	0.0348911	0.0256379	KDM5D/FOXJ2/KDM4A/TCOF1/EZR/SIRT1/AKNA/UBTF/GTF3C3/HEATR1/TRERF1/RREB1/SMARCA4/CC2D1A/PRMT7/TAF4B/NFIC/URB1/DCAF1/SMARCA5/SPATA2/FBLIM1/PTPN13/NOLC1/PAFAH1B2/TXNRD1/ACACA	27
138	Shared	Shared	GO:0005681	spliceosomal complex	34/2040	241/22568	0.00620634	0.0348911	0.0256379	UPF1/AQR/MTREX/DHX8/GPKOW/GPATCH1/XAB2/SF3A1/TFIP11/PRPF6/DHX35/SNRNP70/CACTIN/CASC3/EFTUD2/DHX15/PRPF40B/SF3B1/TTF2/SMU1/SRRM1/BUD13/DHX38/SNRNP200/HNRNPU/TRA2A/HNRNPK/PRPF8/DDX23/SART1/SF3B3/AKAP17A/DHX16/RBMXL1	34
139	Shared	Shared	GO:0030660	Golgi-associated vesicle membrane	1940-12-01	60/22568	0.00672222	0.0374764	0.0275375	CLTCL1/ARCN1/AP1B1/COPA/COPB1/CLTC/COPG2/COPG1/COPB2/AP2A1/PI4KA/SYNRG	12
140	Shared	Shared	GO:0005881	cytoplasmic microtubule	18/2040	107/22568	0.00726547	0.039841	0.029275	FBXW11/CLASP1/GTSE1/NIN/SNPH/MID1/ARFGEF2/TUBGCP2/APC/NUMA1/BCAS3/KIF2C/CLASP2/KIF18B/IFT70B/DYNC1H1/IFT70A/TOGARAM1	18
141	Shared	Shared	GO:0005902	microvillus	18/2040	107/22568	0.00726547	0.039841	0.029275	FSCN1/RAPGEF3/PTPRH/EZR/SLC7A5/ATP6V1A/BBS2/PODXL/MYO1B/SLC6A6/EXOC4/MSN/MYO1E/JAM3/CTNNB1/CNP/MYO6/PDGFA	18
142	Shared	Shared	GO:1902911	protein kinase complex	26/2040	174/22568	0.00746896	0.0406239	0.0298503	PHKA2/CDK13/PHKA1/CSNK2A2/ERCC2/CDK6/CCNY/PRKAR2A/ACVR2B/STK11/SESN2/TRAF3/ACVR1B/PARD3/CCNF/TGFBR2/IRS1/SMCR8/ULK1/TSSK6/ZBTB7A/MED12/XRCC6/MAP3K5/CHUK/PRKDC	26
143	Shared	Shared	GO:0090575	RNA polymerase II transcription regulator complex	38/2040	281/22568	0.00799647	0.04302	0.0316109	NFYA/E2F2/NFE2L3/TAF2/HIPK2/TCF3/HLTF/FOSL2/GEMIN5/ATXN7L3/ADNP/ERCC2/CHD4/E2F3/ASCC3/MED23/BCL9/SFPQ/MYB/SMAD9/MED1/STAT5A/TRIM28/RARA/MYC/YAP1/TLE3/TAF4B/ARNT/TAF1/TAF5/BACH1/ATXN7/CTNNB1/STAT5B/JUN/MED14/RXRA	38
144	Shared	Shared	GO:0000123	histone acetyltransferase complex	17/2040	100/22568	0.00803811	0.04302	0.0316109	PHF20/JADE2/TAF2/ACTB/JADE1/ATXN7L3/BRD1/KANSL3/TAF5/KAT14/BRPF1/ATXN7/YEATS2/HCFC1/TADA2B/MSL2/SF3B3	17
145	Shared	Shared	GO:0051233	spindle midzone	1940-09-01	40/22568	0.00821977	0.0435485	0.0319993	CTDP1/EML1/CTTN/NUMA1/APP/INCENP/HNRNPU/RCC2/KIF18B	9
146	Shared	Shared	GO:0035060	brahma complex	1940-05-01	15/22568	0.00833215	0.0435485	0.0319993	ARID1B/ACTB/SMARCA2/SMARCC2/SMARCC1	5
147	Shared	Shared	GO:0090571	RNA polymerase II transcription repressor complex	1940-05-01	15/22568	0.00833215	0.0435485	0.0319993	DDX20/ETV3/FOXO3/MYC/CTNNB1	5
148	Shared	Shared	GO:1904813	ficolin-1-rich granule lumen	23/2040	150/22568	0.00840994	0.0436143	0.0320477	MVP/CAPN1/VCL/CDK13/PKM/MAPK1/KPNB1/CAND1/MAPK14/ACLY/GNS/IDH1/PFKL/GSN/VCP/EEF2/PAFAH1B2/JUP/XRCC6/HSPA1B/HSPA1A/DDX3X/PLEKHO2	23
149	Shared	Shared	GO:0035097	histone methyltransferase complex	14/2040	77/22568	0.0085748	0.0438849	0.0322465	JARID2/PHF20/EED/PRDM4/RBBP5/PELP1/KDM6A/TAF1/PAXIP1/RBBP4/WDR82/HCFC1/MGA/NCOA6	14
150	Shared	Shared	GO:0071782	endoplasmic reticulum tubular network	1940-07-01	27/22568	0.00859331	0.0438849	0.0322465	KPNB1/RAB3GAP1/ATL2/RETREG3/STIM1/ATL3/STIMATE	7
151	Shared	Shared	GO:0017119	Golgi transport complex	1940-04-01	10/22568	0.00895429	0.045382	0.0333465	COG3/COG1/COG7/COG8	4
152	Shared	Shared	GO:0000407	phagophore assembly site	1940-09-01	41/22568	0.00970611	0.0488224	0.0358746	ATG2B/ULK2/ATG16L1/ATG2A/BCAS3/SNX30/ZFYVE1/ULK1/NBR1	9
153	Shared	Shared	GO:0032839	dendrite cytoplasm	1940-07-01	28/22568	0.0105819	0.0528306	0.0388197	CDKL5/KIF3B/HIP1R/HNRNPU/KIF5A/KIF5C/BAIAP2	7
154	Shared	Shared	GO:0044292	dendrite terminus	1940-05-01	16/22568	0.011231	0.0552465	0.0405949	CDKL5/TAOK2/PTCH1/SRC/CYFIP1	5
155	Shared	Shared	GO:1990909	Wnt signalosome	1940-05-01	16/22568	0.011231	0.0552465	0.0405949	ADGRA2/LRP6/APC/FZD1/CTNNB1	5
156	Shared	Shared	GO:1902554	serine/threonine protein kinase complex	23/2040	154/22568	0.0114313	0.0558214	0.0410174	PHKA2/CDK13/PHKA1/CSNK2A2/ERCC2/CDK6/CCNY/PRKAR2A/ACVR2B/STK11/SESN2/TRAF3/ACVR1B/PARD3/CCNF/TGFBR2/SMCR8/ULK1/ZBTB7A/MED12/XRCC6/CHUK/PRKDC	23
157	Shared	Shared	GO:0035861	site of double-strand break	15/2040	88/22568	0.0120171	0.0582568	0.0428069	TP53BP1/TIMELESS/HELB/SMARCAL1/INTS3/PARP1/SMARCA5/LMNA/TONSL/VCP/RNF169/DDB1/RFWD3/POLH/ZBTB7A	15
158	Shared	Shared	GO:0030877	beta-catenin destruction complex	1940-04-01	11/22568	0.0130757	0.0618024	0.0454122	CSNK1A1/APC/CTNNB1/AXIN2	4
159	Shared	Shared	GO:0031094	platelet dense tubular network	1940-04-01	11/22568	0.0130757	0.0618024	0.0454122	ATP2A3/ITPR3/EHD1/ATP2A2	4
160	Shared	Shared	GO:0038201	TOR complex	1940-04-01	11/22568	0.0130757	0.0618024	0.0454122	TELO2/TTI1/RPTOR/MTOR	4
161	Shared	Shared	GO:0016328	lateral plasma membrane	13/2040	73/22568	0.013118	0.0618024	0.0454122	SLC12A2/MARK2/DLG1/ABCC1/PPP2R1A/APC/NUMA1/IQGAP1/TBCD/ATP1B1/CTNNB1/MTCL1/IQGAP3	13
162	Shared	Shared	GO:0016234	inclusion body	15/2040	89/22568	0.0132801	0.0621286	0.0456519	TPR/POLD1/CABIN1/GYS1/TRIM37/NUP98/ATXN1/NUP153/EDEM1/URB2/RANBP2/EEF2/SFMBT2/HSPA1B/HSPA1A	15
163	Shared	Shared	GO:0000242	pericentriolar material	1940-06-01	23/22568	0.014236	0.0652319	0.0479322	NIN/CEP192/TNKS2/CEP85/CDK5RAP2/TNKS	6
164	Shared	Shared	GO:0031430	M band	1940-06-01	23/22568	0.014236	0.0652319	0.0479322	ANK1/SPTBN1/OBSL1/ANK2/OBSCN/NBR1	6
165	Shared	Shared	GO:0036020	endolysosome membrane	1940-06-01	23/22568	0.014236	0.0652319	0.0479322	AP2B1/CLEC16A/ATG16L1/CLTC/AP2A2/AP2A1	6
166	Shared	Shared	GO:0030127	COPII vesicle coat	1940-05-01	17/22568	0.0147473	0.0666618	0.0489829	SEC23A/KLHL12/SEC31A/SEC24D/SEC24C	5
167	Shared	Shared	GO:0030688	preribosome, small subunit precursor	1940-05-01	17/22568	0.0147473	0.0666618	0.0489829	FTSJ3/UTP20/RRP1B/TSR1/NOP9	5
168	Shared	Shared	GO:0005684	U2-type spliceosomal complex	18/2040	115/22568	0.0149853	0.0671729	0.0493584	AQR/DHX8/XAB2/SF3A1/TFIP11/PRPF6/SNRNP70/CASC3/EFTUD2/PRPF40B/SF3B1/SMU1/BUD13/SNRNP200/PRPF8/SART1/SF3B3/DHX16	18
169	Shared	Shared	GO:0045178	basal part of cell	42/2040	330/22568	0.0150612	0.0671729	0.0493584	PHLDB1/ANK1/SLC12A2/TFRC/CLASP1/DLG1/DLG3/SLC23A2/EZR/ABCC1/SLC7A5/SLC39A14/MET/NOD1/ERBIN/DOCK7/LRP1/SLC6A6/DSTYK/SLC41A1/SLC7A1/SLC12A6/IQGAP1/ERBB2/ATP1B1/PHLDB2/SLC26A1/ANK2/EGFR/CASK/MSN/CNNM4/EPB41/CLASP2/SLC4A2/INPPL1/CTNNB1/CDH2/DAG1/SCRIB/AP2A1/ALPK2	42
