# Supplementary material for: eIF2A regulates cell migration in a translation-independent manner
Source: Sci Adv. 2025 Aug 1;11(31):eadu5668. doi: 10.1126/sciadv.adu5668 (PMC12315956; doi:10.1126/sciadv.adu5668)
Supplement: Supplementary file 2 — Tables S1 to S6, S9, and S10 [file sciadv.adu5668_tables_s1_to_s6_s9_and_s10.zip › adu5668_table_s4.xlsx]

## Sheet: iclip_peaks_table
	chr	start_peak	end_peak	ensembl_gene_id	strand	region	crosslink_counts_rep1	crosslink_counts_rep2	crosslink_counts_rep3	RIPSeq_target	gene_symbol
1	1	944367	944380	ENSG00000188976	-	three_prime_utr	9	0	0	Yes	NOC2L
2	1	944554	944563	ENSG00000188976	-	three_prime_utr	6	0	0	Yes	NOC2L
3	1	945108	945120	ENSG00000188976	-	CDS	5	0	0	Yes	NOC2L
4	1	946233	946243	ENSG00000188976	-	CDS	6	0	0	Yes	NOC2L
5	1	946426	946436	ENSG00000188976	-	CDS	5	0	0	Yes	NOC2L
6	1	948511	948521	ENSG00000188976	-	CDS	6	0	0	Yes	NOC2L
7	1	951151	951161	ENSG00000188976	-	CDS	5	0	0	Yes	NOC2L
8	1	952046	952054	ENSG00000188976	-	CDS	5	0	0	Yes	NOC2L
9	1	952063	952075	ENSG00000188976	-	CDS	10	0	0	Yes	NOC2L
10	1	952462	952472	ENSG00000188976	-	CDS	17	0	0	Yes	NOC2L
11	1	952529	952538	ENSG00000188976	-	CDS	10	0	0	Yes	NOC2L
12	1	955986	955996	ENSG00000188976	-	CDS	5	0	0	Yes	NOC2L
13	1	956005	956016	ENSG00000188976	-	CDS	5	0	0	Yes	NOC2L
14	1	957196	957208	ENSG00000188976	-	CDS	7	0	0	Yes	NOC2L
15	1	959049	959060	ENSG00000188976	-	CDS	8	0	0	Yes	NOC2L
16	1	959250	959259	ENSG00000188976	-	five_prime_utr	5	0	0	Yes	NOC2L
17	1	1020157	1020167	ENSG00000188157	+	five_prime_utr	6	0	0	Yes	AGRN
18	1	1020236	1020246	ENSG00000188157	+	CDS	5	0	0	Yes	AGRN
19	1	1020276	1020286	ENSG00000188157	+	CDS	7	0	0	Yes	AGRN
20	1	1020293	1020302	ENSG00000188157	+	CDS	5	0	0	Yes	AGRN
21	1	1020327	1020337	ENSG00000188157	+	CDS	7	0	0	Yes	AGRN
22	1	1022210	1022221	ENSG00000188157	+	CDS	11	0	0	Yes	AGRN
23	1	1022282	1022292	ENSG00000188157	+	CDS	6	0	0	Yes	AGRN
24	1	1022340	1022353	ENSG00000188157	+	CDS	12	16	0	Yes	AGRN
25	1	1022390	1022401	ENSG00000188157	+	CDS	5	0	0	Yes	AGRN
26	1	1022410	1022419	ENSG00000188157	+	CDS	16	0	0	Yes	AGRN
27	1	1035271	1035282	ENSG00000188157	+	CDS	11	0	0	Yes	AGRN
28	1	1035316	1035324	ENSG00000188157	+	CDS	7	0	0	Yes	AGRN
29	1	1040671	1040681	ENSG00000188157	+	CDS	5	0	0	Yes	AGRN
30	1	1040694	1040704	ENSG00000188157	+	CDS	6	0	0	Yes	AGRN
31	1	1040742	1040751	ENSG00000188157	+	CDS	7	9	0	Yes	AGRN
32	1	1040779	1040787	ENSG00000188157	+	CDS	6	0	0	Yes	AGRN
33	1	1041197	1041208	ENSG00000188157	+	CDS	5	0	0	Yes	AGRN
34	1	1041244	1041257	ENSG00000188157	+	CDS	6	0	0	Yes	AGRN
35	1	1041370	1041384	ENSG00000188157	+	CDS	16	0	0	Yes	AGRN
36	1	1041542	1041553	ENSG00000188157	+	CDS	6	0	12	Yes	AGRN
37	1	1041611	1041630	ENSG00000188157	+	CDS	28	0	0	Yes	AGRN
38	1	1041667	1041676	ENSG00000188157	+	CDS	6	0	0	Yes	AGRN
39	1	1041953	1041963	ENSG00000188157	+	CDS	6	0	0	Yes	AGRN
40	1	1041976	1041987	ENSG00000188157	+	CDS	9	0	0	Yes	AGRN
41	1	1042079	1042090	ENSG00000188157	+	CDS	5	0	0	Yes	AGRN
42	1	1043271	1043281	ENSG00000188157	+	CDS	6	0	0	Yes	AGRN
43	1	1043295	1043304	ENSG00000188157	+	CDS	9	0	0	Yes	AGRN
44	1	1043314	1043325	ENSG00000188157	+	CDS	8	0	0	Yes	AGRN
45	1	1043346	1043358	ENSG00000188157	+	CDS	15	0	0	Yes	AGRN
46	1	1043370	1043381	ENSG00000188157	+	CDS	5	0	0	Yes	AGRN
47	1	1043601	1043642	ENSG00000188157	+	CDS	39	0	0	Yes	AGRN
48	1	1043648	1043658	ENSG00000188157	+	CDS	8	0	0	Yes	AGRN
49	1	1043693	1043704	ENSG00000188157	+	CDS	8	0	0	Yes	AGRN
50	1	1043844	1043854	ENSG00000188157	+	CDS	20	0	0	Yes	AGRN
51	1	1043874	1043885	ENSG00000188157	+	CDS	14	0	0	Yes	AGRN
52	1	1043888	1043895	ENSG00000188157	+	CDS	11	0	0	Yes	AGRN
53	1	1043912	1043922	ENSG00000188157	+	CDS	10	0	0	Yes	AGRN
54	1	1043991	1044002	ENSG00000188157	+	CDS	6	0	0	Yes	AGRN
55	1	1044110	1044120	ENSG00000188157	+	CDS	6	0	0	Yes	AGRN
56	1	1044146	1044159	ENSG00000188157	+	CDS	10	0	0	Yes	AGRN
57	1	1044220	1044229	ENSG00000188157	+	CDS	5	0	0	Yes	AGRN
58	1	1044236	1044245	ENSG00000188157	+	CDS	7	0	0	Yes	AGRN
59	1	1044374	1044385	ENSG00000188157	+	CDS	8	0	0	Yes	AGRN
60	1	1044407	1044417	ENSG00000188157	+	CDS	8	0	0	Yes	AGRN
61	1	1045163	1045173	ENSG00000188157	+	CDS	9	0	0	Yes	AGRN
62	1	1045192	1045202	ENSG00000188157	+	CDS	11	0	11	Yes	AGRN
63	1	1045231	1045242	ENSG00000188157	+	CDS	21	0	0	Yes	AGRN
64	1	1045431	1045441	ENSG00000188157	+	CDS	7	0	0	Yes	AGRN
65	1	1045471	1045483	ENSG00000188157	+	CDS	9	0	0	Yes	AGRN
66	1	1045744	1045753	ENSG00000188157	+	CDS	8	0	0	Yes	AGRN
67	1	1045787	1045797	ENSG00000188157	+	CDS	9	0	0	Yes	AGRN
68	1	1045818	1045829	ENSG00000188157	+	CDS	7	0	0	Yes	AGRN
69	1	1045963	1045970	ENSG00000188157	+	CDS	7	0	0	Yes	AGRN
70	1	1045999	1046009	ENSG00000188157	+	CDS	11	0	0	Yes	AGRN
71	1	1046040	1046051	ENSG00000188157	+	CDS	8	0	0	Yes	AGRN
72	1	1046076	1046086	ENSG00000188157	+	CDS	6	0	0	Yes	AGRN
73	1	1046179	1046188	ENSG00000188157	+	CDS	6	0	0	Yes	AGRN
74	1	1046205	1046216	ENSG00000188157	+	CDS	7	0	0	Yes	AGRN
75	1	1046231	1046242	ENSG00000188157	+	CDS	12	0	0	Yes	AGRN
76	1	1046398	1046410	ENSG00000188157	+	CDS	12	0	0	Yes	AGRN
77	1	1046428	1046447	ENSG00000188157	+	CDS	19	0	0	Yes	AGRN
78	1	1046454	1046464	ENSG00000188157	+	CDS	7	0	0	Yes	AGRN
79	1	1046515	1046526	ENSG00000188157	+	CDS	9	0	0	Yes	AGRN
80	1	1046648	1046660	ENSG00000188157	+	CDS	7	0	0	Yes	AGRN
81	1	1046674	1046685	ENSG00000188157	+	CDS	10	12	0	Yes	AGRN
82	1	1046711	1046722	ENSG00000188157	+	CDS	8	0	0	Yes	AGRN
83	1	1046862	1046871	ENSG00000188157	+	CDS	7	0	0	Yes	AGRN
84	1	1046877	1046890	ENSG00000188157	+	CDS	15	0	0	Yes	AGRN
85	1	1047596	1047612	ENSG00000188157	+	CDS	13	0	0	Yes	AGRN
86	1	1047672	1047683	ENSG00000188157	+	CDS	5	0	0	Yes	AGRN
87	1	1047778	1047788	ENSG00000188157	+	CDS	6	0	0	Yes	AGRN
88	1	1047818	1047829	ENSG00000188157	+	CDS	7	0	7	Yes	AGRN
89	1	1047885	1047894	ENSG00000188157	+	CDS	7	0	0	Yes	AGRN
90	1	1048024	1048034	ENSG00000188157	+	CDS	14	0	0	Yes	AGRN
91	1	1048049	1048058	ENSG00000188157	+	CDS	9	0	0	Yes	AGRN
92	1	1048083	1048092	ENSG00000188157	+	CDS	7	0	0	Yes	AGRN
93	1	1048100	1048109	ENSG00000188157	+	CDS	7	0	0	Yes	AGRN
94	1	1048130	1048141	ENSG00000188157	+	CDS	10	0	0	Yes	AGRN
95	1	1048209	1048225	ENSG00000188157	+	CDS	8	0	0	Yes	AGRN
96	1	1048269	1048280	ENSG00000188157	+	CDS	17	0	0	Yes	AGRN
97	1	1048864	1048875	ENSG00000188157	+	CDS	7	0	0	Yes	AGRN
98	1	1048927	1048938	ENSG00000188157	+	CDS	5	0	0	Yes	AGRN
99	1	1048954	1048964	ENSG00000188157	+	CDS	7	0	0	Yes	AGRN
100	1	1048990	1049001	ENSG00000188157	+	CDS	10	0	0	Yes	AGRN
101	1	1049015	1049025	ENSG00000188157	+	CDS	14	0	0	Yes	AGRN
102	1	1049233	1049244	ENSG00000188157	+	CDS	13	0	0	Yes	AGRN
103	1	1049269	1049282	ENSG00000188157	+	CDS	7	0	0	Yes	AGRN
104	1	1049368	1049380	ENSG00000188157	+	CDS	11	0	0	Yes	AGRN
105	1	1049412	1049423	ENSG00000188157	+	CDS	15	0	17	Yes	AGRN
106	1	1049610	1049631	ENSG00000188157	+	CDS	20	0	0	Yes	AGRN
107	1	1049646	1049655	ENSG00000188157	+	CDS	6	0	0	Yes	AGRN
108	1	1049758	1049770	ENSG00000188157	+	CDS	13	0	0	Yes	AGRN
109	1	1049905	1049919	ENSG00000188157	+	CDS	10	0	0	Yes	AGRN
110	1	1050018	1050029	ENSG00000188157	+	CDS	8	0	0	Yes	AGRN
111	1	1050309	1050321	ENSG00000188157	+	CDS	16	0	0	Yes	AGRN
112	1	1050428	1050437	ENSG00000188157	+	CDS	5	0	0	Yes	AGRN
113	1	1050447	1050457	ENSG00000188157	+	CDS	7	0	0	Yes	AGRN
114	1	1050480	1050490	ENSG00000188157	+	CDS	7	0	0	Yes	AGRN
115	1	1050514	1050523	ENSG00000188157	+	CDS	5	5	0	Yes	AGRN
116	1	1050761	1050780	ENSG00000188157	+	CDS	9	0	0	Yes	AGRN
117	1	1050816	1050828	ENSG00000188157	+	CDS	5	0	0	Yes	AGRN
118	1	1051303	1051316	ENSG00000188157	+	CDS	9	0	0	Yes	AGRN
119	1	1051476	1051487	ENSG00000188157	+	CDS	6	0	0	Yes	AGRN
120	1	1051513	1051524	ENSG00000188157	+	CDS	6	0	0	Yes	AGRN
121	1	1051635	1051642	ENSG00000188157	+	CDS	8	0	0	Yes	AGRN
122	1	1051736	1051745	ENSG00000188157	+	CDS	5	0	0	Yes	AGRN
123	1	1051765	1051775	ENSG00000188157	+	CDS	5	0	0	Yes	AGRN
124	1	1051780	1051791	ENSG00000188157	+	CDS	7	0	0	Yes	AGRN
125	1	1053774	1053785	ENSG00000188157	+	CDS	6	0	0	Yes	AGRN
126	1	1053792	1053801	ENSG00000188157	+	CDS	5	0	0	Yes	AGRN
127	1	1053863	1053873	ENSG00000188157	+	CDS	6	0	0	Yes	AGRN
128	1	1053888	1053899	ENSG00000188157	+	CDS	6	0	0	Yes	AGRN
129	1	1053907	1053916	ENSG00000188157	+	CDS	6	0	0	Yes	AGRN
130	1	1053952	1053962	ENSG00000188157	+	CDS	6	0	0	Yes	AGRN
131	1	1054458	1054470	ENSG00000188157	+	CDS	5	0	0	Yes	AGRN
132	1	1054524	1054535	ENSG00000188157	+	CDS	8	0	0	Yes	AGRN
133	1	1054875	1054886	ENSG00000188157	+	CDS	15	0	0	Yes	AGRN
134	1	1054939	1054950	ENSG00000188157	+	CDS	12	13	0	Yes	AGRN
135	1	1055010	1055020	ENSG00000188157	+	three_prime_utr	8	0	0	Yes	AGRN
136	1	1055048	1055059	ENSG00000188157	+	three_prime_utr	47	0	0	Yes	AGRN
137	1	1055131	1055143	ENSG00000188157	+	three_prime_utr	9	0	0	Yes	AGRN
138	1	1055209	1055220	ENSG00000188157	+	three_prime_utr	6	0	0	Yes	AGRN
139	1	1055281	1055291	ENSG00000188157	+	three_prime_utr	6	0	0	Yes	AGRN
140	1	1055380	1055387	ENSG00000188157	+	three_prime_utr	5	0	0	Yes	AGRN
141	1	1055392	1055401	ENSG00000188157	+	three_prime_utr	10	0	0	Yes	AGRN
142	1	1055404	1055415	ENSG00000188157	+	three_prime_utr	11	0	0	Yes	AGRN
143	1	1055448	1055455	ENSG00000188157	+	three_prime_utr	6	0	0	Yes	AGRN
144	1	1055467	1055477	ENSG00000188157	+	three_prime_utr	8	13	0	Yes	AGRN
145	1	1055555	1055570	ENSG00000188157	+	three_prime_utr	8	0	0	Yes	AGRN
146	1	1055656	1055667	ENSG00000188157	+	three_prime_utr	14	0	14	Yes	AGRN
147	1	1055736	1055746	ENSG00000188157	+	three_prime_utr	13	0	0	Yes	AGRN
148	1	1055761	1055771	ENSG00000188157	+	three_prime_utr	24	0	0	Yes	AGRN
149	1	1055870	1055881	ENSG00000188157	+	three_prime_utr	6	0	0	Yes	AGRN
150	1	1055933	1055944	ENSG00000188157	+	three_prime_utr	7	0	0	Yes	AGRN
151	1	1056021	1056033	ENSG00000188157	+	three_prime_utr	20	0	0	Yes	AGRN
152	1	1056053	1056065	ENSG00000188157	+	three_prime_utr	9	0	0	Yes	AGRN
153	1	1056069	1056078	ENSG00000188157	+	three_prime_utr	6	0	0	Yes	AGRN
154	1	1217570	1217579	ENSG00000078808	-	three_prime_utr,CDS	5	0	0	No	SDF4
155	1	1223319	1223330	ENSG00000078808	-	CDS	5	0	0	No	SDF4
156	1	1228862	1228878	ENSG00000078808	-	five_prime_utr	7	0	0	No	SDF4
157	1	1254788	1254805	ENSG00000160087	-	three_prime_utr	5	0	0	No	UBE2J2
158	1	1256059	1256070	ENSG00000160087	-	CDS	6	0	0	No	UBE2J2
159	1	1267918	1267934	ENSG00000160087	-	CDS	9	0	0	No	UBE2J2
160	1	1273736	1273745	ENSG00000160087	-	five_prime_utr	5	0	0	No	UBE2J2
161	1	1273756	1273766	ENSG00000160087	-	five_prime_utr	5	0	0	No	UBE2J2
162	1	1311896	1311905	ENSG00000127054	-	CDS	5	0	0	No	INTS11
163	1	1335366	1335386	ENSG00000107404	-	three_prime_utr	5	0	0	No	DVL1
164	1	1335508	1335519	ENSG00000107404	-	three_prime_utr	5	0	0	No	DVL1
165	1	1335688	1335698	ENSG00000107404	-	three_prime_utr	7	0	0	No	DVL1
166	1	1335730	1335742	ENSG00000107404	-	three_prime_utr	8	0	0	No	DVL1
167	1	1349042	1349053	ENSG00000107404	-	CDS	7	0	0	No	DVL1
168	1	1373815	1373825	ENSG00000175756	-	CDS	7	0	0	No	AURKAIP1
169	1	1374048	1374057	ENSG00000175756	-	CDS	9	0	0	No	AURKAIP1
170	1	1374170	1374180	ENSG00000175756	-	CDS	11	0	0	No	AURKAIP1
171	1	1374739	1374767	ENSG00000175756	-	five_prime_utr,CDS	6	0	0	No	AURKAIP1
172	1	1386779	1386788	ENSG00000221978	-	three_prime_utr	7	0	0	No	CCNL2
173	1	1392613	1392622	ENSG00000221978	-	three_prime_utr	5	0	0	No	CCNL2
174	1	1399299	1399300	ENSG00000221978	-	CDS	5	0	0	No	CCNL2
175	1	1399301	1399312	ENSG00000221978	-	five_prime_utr,CDS	57	0	0	No	CCNL2
176	1	1402010	1402021	ENSG00000242485	-	three_prime_utr	7	0	0	No	MRPL20
177	1	1402104	1402115	ENSG00000242485	-	CDS	8	0	0	No	MRPL20
178	1	1407285	1407296	ENSG00000242485	-	five_prime_utr	5	0	0	No	MRPL20
179	1	1785378	1785389	ENSG00000078369	-	three_prime_utr	8	0	0	No	GNB1
180	1	1785530	1785542	ENSG00000078369	-	three_prime_utr	7	0	0	No	GNB1
181	1	1785565	1785575	ENSG00000078369	-	three_prime_utr	7	0	0	No	GNB1
182	1	1785639	1785650	ENSG00000078369	-	three_prime_utr	6	0	0	No	GNB1
183	1	1785953	1785964	ENSG00000078369	-	three_prime_utr	8	0	0	No	GNB1
184	1	1786028	1786038	ENSG00000078369	-	three_prime_utr	6	0	0	No	GNB1
185	1	1786055	1786065	ENSG00000078369	-	three_prime_utr	5	0	0	No	GNB1
186	1	1786222	1786233	ENSG00000078369	-	three_prime_utr	5	0	0	No	GNB1
187	1	1786805	1786819	ENSG00000078369	-	three_prime_utr	11	0	0	No	GNB1
188	1	1786970	1786980	ENSG00000078369	-	three_prime_utr	10	0	0	No	GNB1
189	1	1786986	1786993	ENSG00000078369	-	three_prime_utr	5	0	0	No	GNB1
190	1	1787000	1787009	ENSG00000078369	-	three_prime_utr	5	0	0	No	GNB1
191	1	1789088	1789099	ENSG00000078369	-	CDS	5	0	0	No	GNB1
192	1	1789133	1789145	ENSG00000078369	-	CDS	5	0	0	No	GNB1
193	1	1789174	1789185	ENSG00000078369	-	CDS	6	0	0	No	GNB1
194	1	1789205	1789215	ENSG00000078369	-	CDS	6	0	0	No	GNB1
195	1	1789245	1789255	ENSG00000078369	-	CDS	7	0	0	No	GNB1
196	1	1790459	1790469	ENSG00000078369	-	CDS	5	0	0	No	GNB1
197	1	1790518	1790527	ENSG00000078369	-	CDS	6	0	0	No	GNB1
198	1	1793273	1793283	ENSG00000078369	-	CDS	6	0	0	No	GNB1
199	1	1804473	1804484	ENSG00000078369	-	CDS	8	0	0	No	GNB1
200	1	1804487	1804495	ENSG00000078369	-	CDS	5	0	0	No	GNB1
201	1	1804562	1804572	ENSG00000078369	-	CDS	6	0	0	No	GNB1
202	1	1839226	1839235	ENSG00000078369	-	five_prime_utr	7	0	0	No	GNB1
203	1	1890994	1891002	ENSG00000078369	-	five_prime_utr	5	0	0	No	GNB1
204	1	1891012	1891022	ENSG00000078369	-	five_prime_utr	6	0	0	No	GNB1
205	1	2189586	2189597	ENSG00000162585	-	three_prime_utr	5	0	0	No	FAAP20
206	1	2193792	2193803	ENSG00000162585	-	CDS	5	0	0	No	FAAP20
207	1	2229699	2229709	ENSG00000157933	+	CDS	5	0	0	Yes	SKI
208	1	2229710	2229722	ENSG00000157933	+	CDS	5	0	0	Yes	SKI
209	1	2307954	2307963	ENSG00000157933	+	three_prime_utr	5	0	0	Yes	SKI
210	1	2308453	2308462	ENSG00000157933	+	three_prime_utr	6	0	0	Yes	SKI
211	1	2309973	2309983	ENSG00000157933	+	three_prime_utr	5	0	0	Yes	SKI
212	1	2394002	2394012	ENSG00000157916	+	five_prime_utr	5	0	0	No	RER1
213	1	2394160	2394170	ENSG00000157916	+	five_prime_utr	7	0	0	No	RER1
214	1	2394201	2394211	ENSG00000157916	+	five_prime_utr	6	0	0	No	RER1
215	1	2394350	2394360	ENSG00000157916	+	five_prime_utr	8	0	0	No	RER1
216	1	2394372	2394393	ENSG00000157916	+	five_prime_utr	5	0	0	No	RER1
217	1	2394468	2394486	ENSG00000157916	+	five_prime_utr	5	0	0	No	RER1
218	1	2394537	2394548	ENSG00000157916	+	five_prime_utr	5	0	0	No	RER1
219	1	2394636	2394646	ENSG00000157916	+	five_prime_utr	8	0	0	No	RER1
220	1	2394798	2394808	ENSG00000157916	+	five_prime_utr	5	0	0	No	RER1
221	1	2394861	2394872	ENSG00000157916	+	five_prime_utr	6	0	0	No	RER1
222	1	2400884	2400894	ENSG00000157916	+	CDS	5	0	0	No	RER1
223	1	2400925	2400934	ENSG00000157916	+	CDS	9	0	0	No	RER1
224	1	2403798	2403808	ENSG00000157916	+	three_prime_utr	6	0	0	No	RER1
225	1	6185192	6185216	ENSG00000116251	-	three_prime_utr	5	0	0	No	RPL22
226	1	6197743	6197749	ENSG00000116251	-	five_prime_utr,CDS	5	0	0	No	RPL22
227	1	6199586	6199597	ENSG00000116251	-	five_prime_utr	19	0	0	No	RPL22
228	1	6231917	6231927	ENSG00000116237	-	CDS	6	0	0	No	ICMT
229	1	6264409	6264420	ENSG00000097021	-	three_prime_utr	8	0	0	No	ACOT7
230	1	6264458	6264477	ENSG00000097021	-	three_prime_utr	12	0	0	No	ACOT7
231	1	6264528	6264549	ENSG00000097021	-	three_prime_utr	8	0	0	No	ACOT7
232	1	6264559	6264571	ENSG00000097021	-	three_prime_utr	5	0	0	No	ACOT7
233	1	6264663	6264673	ENSG00000097021	-	CDS	6	0	0	No	ACOT7
234	1	6339541	6339551	ENSG00000097021	-	CDS	10	0	0	No	ACOT7
235	1	6339557	6339566	ENSG00000097021	-	CDS	7	0	0	No	ACOT7
236	1	6468447	6468458	ENSG00000171680	-	CDS	5	0	0	Yes	PLEKHG5
237	1	6590905	6590927	ENSG00000162413	-	three_prime_utr	5	0	0	Yes	KLHL21
238	1	6591757	6591771	ENSG00000162413	-	three_prime_utr	10	0	0	Yes	KLHL21
239	1	6592900	6592911	ENSG00000162413	-	three_prime_utr	7	0	0	Yes	KLHL21
240	1	6593118	6593130	ENSG00000162413	-	three_prime_utr	10	0	0	Yes	KLHL21
241	1	6593219	6593228	ENSG00000162413	-	three_prime_utr	5	0	0	Yes	KLHL21
242	1	6593480	6593491	ENSG00000162413	-	five_prime_utr,three_prime_utr,CDS	5	0	0	Yes	KLHL21
243	1	6593577	6593587	ENSG00000162413	-	five_prime_utr,three_prime_utr,CDS	6	0	0	Yes	KLHL21
244	1	6593649	6593659	ENSG00000162413	-	five_prime_utr,three_prime_utr,CDS	7	0	0	Yes	KLHL21
245	1	6599318	6599328	ENSG00000162413	-	CDS	5	0	0	Yes	KLHL21
246	1	6602114	6602124	ENSG00000162413	-	CDS	5	0	0	Yes	KLHL21
247	1	6602451	6602461	ENSG00000162413	-	CDS	5	0	0	Yes	KLHL21
248	1	6602784	6602794	ENSG00000162413	-	CDS	5	0	0	Yes	KLHL21
249	1	7773441	7773460	ENSG00000049245	+	CDS	5	0	0	No	VAMP3
250	1	7961714	7961722	ENSG00000116288	+	five_prime_utr	5	0	0	No	PARK7
251	1	7962774	7962787	ENSG00000116288	+	five_prime_utr,CDS	7	0	0	No	PARK7
252	1	7962812	7962822	ENSG00000116288	+	CDS	5	0	0	No	PARK7
253	1	7962828	7962839	ENSG00000116288	+	CDS	8	0	0	No	PARK7
254	1	7969359	7969369	ENSG00000116288	+	CDS	6	0	0	No	PARK7
255	1	7969392	7969402	ENSG00000116288	+	CDS	11	0	0	No	PARK7
256	1	7970911	7970922	ENSG00000116288	+	CDS	7	0	0	No	PARK7
257	1	7970939	7970948	ENSG00000116288	+	CDS	5	0	0	No	PARK7
258	1	7984894	7984904	ENSG00000116288	+	CDS	6	0	0	No	PARK7
259	1	7984969	7984979	ENSG00000116288	+	CDS	5	0	0	No	PARK7
260	1	7985038	7985050	ENSG00000116288	+	CDS	8	0	8	No	PARK7
261	1	7985094	7985105	ENSG00000116288	+	three_prime_utr	6	0	0	No	PARK7
262	1	7985226	7985244	ENSG00000116288	+	three_prime_utr	5	0	0	No	PARK7
263	1	8012262	8012271	ENSG00000116285	-	three_prime_utr	5	0	0	No	ERRFI1
264	1	8012949	8012961	ENSG00000116285	-	three_prime_utr	6	0	0	No	ERRFI1
265	1	8015664	8015675	ENSG00000116285	-	five_prime_utr	6	0	0	No	ERRFI1
266	1	8360396	8360407	ENSG00000142599	-	CDS	6	0	0	No	RERE
267	1	9729723	9729731	ENSG00000171603	-	three_prime_utr	5	0	0	Yes	CLSTN1
268	1	9730080	9730090	ENSG00000171603	-	three_prime_utr	7	0	0	Yes	CLSTN1
269	1	9730619	9730630	ENSG00000171603	-	CDS	5	0	0	Yes	CLSTN1
270	1	9735533	9735543	ENSG00000171603	-	CDS	5	0	0	Yes	CLSTN1
271	1	9735577	9735586	ENSG00000171603	-	CDS	5	0	0	Yes	CLSTN1
272	1	9736014	9736024	ENSG00000171603	-	CDS	7	0	0	Yes	CLSTN1
273	1	9743973	9743982	ENSG00000171603	-	CDS	5	0	0	Yes	CLSTN1
274	1	9755244	9755254	ENSG00000171603	-	CDS	5	0	0	Yes	CLSTN1
275	1	9823802	9823823	ENSG00000171603	-	five_prime_utr	5	0	0	Yes	CLSTN1
276	1	9823938	9823947	ENSG00000171603	-	five_prime_utr	5	0	0	Yes	CLSTN1
277	1	10400399	10400408	ENSG00000142657	+	CDS	6	0	0	No	PGD
278	1	10400498	10400509	ENSG00000142657	+	CDS	5	0	0	No	PGD
279	1	10408125	10408135	ENSG00000142657	+	CDS	6	0	0	No	PGD
280	1	10411454	10411463	ENSG00000142657	+	CDS	5	0	0	No	PGD
281	1	10411497	10411508	ENSG00000142657	+	CDS	8	0	0	No	PGD
282	1	10413119	10413137	ENSG00000142657	+	CDS	11	0	0	No	PGD
283	1	10413161	10413170	ENSG00000142657	+	CDS	7	0	0	No	PGD
284	1	10417073	10417095	ENSG00000142657	+	CDS	7	0	0	No	PGD
285	1	10417412	10417423	ENSG00000142657	+	CDS	7	0	0	No	PGD
286	1	10418895	10418906	ENSG00000142657	+	CDS	7	0	0	No	PGD
287	1	10419489	10419500	ENSG00000142657	+	CDS	8	0	0	No	PGD
288	1	10419638	10419647	ENSG00000142657	+	CDS	5	0	0	No	PGD
289	1	10419684	10419694	ENSG00000142657	+	CDS	6	0	0	No	PGD
290	1	10419721	10419744	ENSG00000142657	+	CDS	6	0	0	No	PGD
291	1	10419789	10419800	ENSG00000142657	+	three_prime_utr	7	0	0	No	PGD
292	1	10419844	10419854	ENSG00000142657	+	three_prime_utr	5	0	0	No	PGD
293	1	10419891	10419902	ENSG00000142657	+	three_prime_utr	8	0	0	No	PGD
294	1	11013902	11013911	ENSG00000120948,ENSG00000277726	+	CDS	5	0	0	No	TARDBP,ENSG00000277726
295	1	11020580	11020591	ENSG00000120948,ENSG00000277726	+	CDS	5	0	0	No	TARDBP,ENSG00000277726
296	1	11022133	11022153	ENSG00000120948,ENSG00000277726	+	CDS	5	0	0	No	TARDBP,ENSG00000277726
297	1	11022172	11022182	ENSG00000120948,ENSG00000277726	+	CDS	5	0	0	No	TARDBP,ENSG00000277726
298	1	11022272	11022280	ENSG00000120948	+	CDS	7	0	0	No	TARDBP
299	1	11023122	11023136	ENSG00000120948	+	three_prime_utr	6	0	0	No	TARDBP
300	1	11054832	11054838	ENSG00000116649	-	three_prime_utr	5	0	0	No	SRM
301	1	11054845	11054853	ENSG00000116649	-	three_prime_utr	7	0	0	No	SRM
302	1	11054873	11054883	ENSG00000116649	-	CDS	7	0	0	No	SRM
303	1	11055873	11055883	ENSG00000116649	-	CDS	6	0	0	No	SRM
304	1	11056703	11056712	ENSG00000116649	-	CDS	7	0	0	No	SRM
305	1	11091580	11091599	ENSG00000171824	-	CDS	5	0	0	No	EXOSC10
306	1	11098151	11098160	ENSG00000171824	-	CDS	6	0	0	No	EXOSC10
307	1	11212325	11212335	ENSG00000198793	-	CDS	6	0	0	Yes	MTOR
308	1	11213479	11213490	ENSG00000198793	-	CDS	9	0	0	Yes	MTOR
309	1	11947978	11947989	ENSG00000083444	+	CDS	9	0	0	No	PLOD1
310	1	11949817	11949837	ENSG00000083444	+	CDS	5	0	0	No	PLOD1
311	1	11958572	11958589	ENSG00000083444	+	CDS	11	0	0	No	PLOD1
312	1	11964210	11964228	ENSG00000083444	+	CDS	6	0	0	No	PLOD1
313	1	11972888	11972898	ENSG00000083444	+	CDS	5	0	0	No	PLOD1
314	1	11974792	11974802	ENSG00000083444	+	CDS	5	0	0	No	PLOD1
315	1	11974836	11974849	ENSG00000083444	+	three_prime_utr	7	0	0	No	PLOD1
316	1	11989291	11989299	ENSG00000116688	+	CDS	6	0	0	Yes	MFN2
317	1	12005792	12005802	ENSG00000116688	+	CDS	5	0	0	Yes	MFN2
318	1	12011719	12011730	ENSG00000116688	+	three_prime_utr	8	0	0	Yes	MFN2
319	1	12568021	12568031	ENSG00000162496	-	three_prime_utr	5	0	0	Yes	DHRS3
320	1	12572734	12572743	ENSG00000162496	-	CDS	7	0	0	Yes	DHRS3
321	1	12572823	12572834	ENSG00000162496	-	CDS	5	0	0	Yes	DHRS3
322	1	12578902	12578912	ENSG00000162496	-	CDS	6	0	0	Yes	DHRS3
323	1	12617294	12617306	ENSG00000162496	-	CDS	6	0	0	Yes	DHRS3
324	1	12617375	12617386	ENSG00000162496	-	five_prime_utr	6	0	0	Yes	DHRS3
325	1	12617405	12617416	ENSG00000162496	-	five_prime_utr	6	0	0	Yes	DHRS3
326	1	12617516	12617527	ENSG00000162496	-	five_prime_utr	9	0	0	Yes	DHRS3
327	1	12617715	12617727	ENSG00000162496	-	five_prime_utr	9	0	0	Yes	DHRS3
328	1	15428712	15428721	ENSG00000142634	+	CDS	6	0	0	No	EFHD2
329	1	15428904	15428922	ENSG00000142634	+	three_prime_utr	6	0	0	No	EFHD2
330	1	15428965	15428986	ENSG00000142634	+	three_prime_utr	7	0	0	No	EFHD2
331	1	15429652	15429662	ENSG00000142634	+	three_prime_utr	6	0	0	No	EFHD2
332	1	15429725	15429735	ENSG00000142634	+	three_prime_utr	5	0	0	No	EFHD2
333	1	15429781	15429791	ENSG00000142634	+	three_prime_utr	6	0	0	No	EFHD2
334	1	16124602	16124618	ENSG00000142627	-	three_prime_utr	6	0	0	Yes	EPHA2
335	1	16124728	16124739	ENSG00000142627	-	three_prime_utr	5	0	0	Yes	EPHA2
336	1	16125013	16125022	ENSG00000142627	-	three_prime_utr	5	0	0	Yes	EPHA2
337	1	16125107	16125119	ENSG00000142627	-	three_prime_utr	8	0	0	Yes	EPHA2
338	1	16129433	16129445	ENSG00000142627	-	CDS	5	0	0	Yes	EPHA2
339	1	16130372	16130380	ENSG00000142627	-	CDS	5	0	0	Yes	EPHA2
340	1	16131776	16131784	ENSG00000142627	-	CDS	5	0	0	Yes	EPHA2
341	1	16132070	16132082	ENSG00000142627	-	CDS	6	0	0	Yes	EPHA2
342	1	16132418	16132425	ENSG00000142627	-	CDS	5	0	0	Yes	EPHA2
343	1	16133210	16133230	ENSG00000142627	-	CDS	8	0	0	Yes	EPHA2
344	1	16133248	16133257	ENSG00000142627	-	CDS	5	0	0	Yes	EPHA2
345	1	16133357	16133368	ENSG00000142627	-	CDS	6	0	0	Yes	EPHA2
346	1	16133578	16133589	ENSG00000142627	-	CDS	5	0	0	Yes	EPHA2
347	1	16134536	16134547	ENSG00000142627	-	CDS	5	0	0	Yes	EPHA2
348	1	16135167	16135177	ENSG00000142627	-	CDS	7	0	0	Yes	EPHA2
349	1	16138311	16138320	ENSG00000142627	-	CDS	10	0	0	Yes	EPHA2
350	1	16138379	16138401	ENSG00000142627	-	CDS	7	0	0	Yes	EPHA2
351	1	16148606	16148618	ENSG00000142627	-	CDS	9	0	0	Yes	EPHA2
352	1	16148762	16148783	ENSG00000142627	-	CDS	7	0	0	Yes	EPHA2
353	1	16148894	16148906	ENSG00000142627	-	CDS	9	0	0	Yes	EPHA2
354	1	16155927	16155938	ENSG00000142627	-	five_prime_utr,CDS	6	0	0	Yes	EPHA2
355	1	16393231	16393249	ENSG00000055070	+	CDS	6	0	0	No	SZRD1
356	1	16393261	16393272	ENSG00000055070	+	CDS	6	0	0	No	SZRD1
357	1	16395970	16395980	ENSG00000055070	+	three_prime_utr	6	0	0	No	SZRD1
358	1	16397058	16397068	ENSG00000055070	+	three_prime_utr	6	0	0	No	SZRD1
359	1	16397477	16397489	ENSG00000055070	+	three_prime_utr	11	0	0	No	SZRD1
360	1	17044820	17044831	ENSG00000117118	-	CDS	8	0	0	No	SDHB
361	1	18906032	18906041	ENSG00000169991	-	three_prime_utr	5	0	0	Yes	IFFO2
362	1	18907135	18907146	ENSG00000169991	-	three_prime_utr	6	6	0	Yes	IFFO2
363	1	18907929	18907939	ENSG00000169991	-	three_prime_utr	6	0	0	Yes	IFFO2
364	1	18910356	18910367	ENSG00000255275,ENSG00000169991	-	CDS	6	0	0	No	ENSG00000255275,IFFO2
365	1	18911423	18911434	ENSG00000255275,ENSG00000169991	-	CDS	6	0	0	No	ENSG00000255275,IFFO2
366	1	19074664	19074672	ENSG00000127481	-	three_prime_utr	5	0	0	Yes	UBR4
367	1	19074875	19074896	ENSG00000127481	-	CDS	7	0	0	Yes	UBR4
368	1	19092862	19092870	ENSG00000127481	-	CDS	6	0	0	Yes	UBR4
369	1	19110440	19110450	ENSG00000127481	-	CDS	5	0	0	Yes	UBR4
370	1	19112583	19112594	ENSG00000127481	-	three_prime_utr,CDS	10	0	0	Yes	UBR4
371	1	19112796	19112804	ENSG00000127481	-	three_prime_utr,CDS	5	0	0	Yes	UBR4
372	1	19114887	19114900	ENSG00000127481	-	CDS	6	0	0	Yes	UBR4
373	1	19114914	19114924	ENSG00000127481	-	CDS	5	0	0	Yes	UBR4
374	1	19115477	19115485	ENSG00000127481	-	CDS	5	0	0	Yes	UBR4
375	1	19117261	19117271	ENSG00000127481	-	CDS	5	0	0	Yes	UBR4
376	1	19117289	19117308	ENSG00000127481	-	five_prime_utr,CDS	5	0	0	Yes	UBR4
377	1	19117390	19117400	ENSG00000127481	-	five_prime_utr,CDS	8	0	0	Yes	UBR4
378	1	19117405	19117415	ENSG00000127481	-	five_prime_utr,CDS	5	0	0	Yes	UBR4
379	1	19117872	19117878	ENSG00000127481	-	five_prime_utr,CDS	5	0	0	Yes	UBR4
380	1	19117879	19117893	ENSG00000127481	-	five_prime_utr,CDS	7	0	0	Yes	UBR4
381	1	19119665	19119675	ENSG00000127481	-	CDS	5	0	0	Yes	UBR4
382	1	19120224	19120232	ENSG00000127481	-	CDS	8	0	0	Yes	UBR4
383	1	19121287	19121297	ENSG00000127481	-	CDS	11	0	0	Yes	UBR4
384	1	19121355	19121366	ENSG00000127481	-	CDS	5	0	0	Yes	UBR4
385	1	19121399	19121409	ENSG00000127481	-	CDS	8	0	0	Yes	UBR4
386	1	19122940	19122951	ENSG00000127481	-	CDS	5	0	0	Yes	UBR4
387	1	19123030	19123040	ENSG00000127481	-	CDS	6	0	0	Yes	UBR4
388	1	19124551	19124561	ENSG00000127481	-	CDS	6	0	0	Yes	UBR4
389	1	19126461	19126472	ENSG00000127481	-	CDS	5	0	0	Yes	UBR4
390	1	19126538	19126550	ENSG00000127481	-	CDS	5	0	0	Yes	UBR4
391	1	19126570	19126598	ENSG00000127481	-	CDS	7	0	0	Yes	UBR4
392	1	19126646	19126657	ENSG00000127481	-	CDS	5	0	0	Yes	UBR4
393	1	19127626	19127634	ENSG00000127481	-	CDS	5	0	0	Yes	UBR4
394	1	19127662	19127671	ENSG00000127481	-	CDS	9	0	0	Yes	UBR4
395	1	19128268	19128279	ENSG00000127481	-	CDS	7	0	0	Yes	UBR4
396	1	19128307	19128318	ENSG00000127481	-	CDS	5	8	0	Yes	UBR4
397	1	19138024	19138035	ENSG00000127481	-	CDS	5	0	0	Yes	UBR4
398	1	19138117	19138128	ENSG00000127481	-	CDS	5	0	0	Yes	UBR4
399	1	19138175	19138186	ENSG00000127481	-	CDS	8	0	0	Yes	UBR4
400	1	19141487	19141499	ENSG00000127481	-	CDS	5	0	0	Yes	UBR4
401	1	19141652	19141662	ENSG00000127481	-	CDS	8	0	0	Yes	UBR4
402	1	19144825	19144835	ENSG00000127481	-	CDS	6	0	0	Yes	UBR4
403	1	19144891	19144902	ENSG00000127481	-	CDS	5	0	0	Yes	UBR4
404	1	19145835	19145847	ENSG00000127481	-	CDS	8	0	0	Yes	UBR4
405	1	19145877	19145887	ENSG00000127481	-	CDS	5	0	0	Yes	UBR4
406	1	19146950	19146961	ENSG00000127481	-	CDS	6	0	0	Yes	UBR4
407	1	19148605	19148615	ENSG00000127481	-	CDS	8	0	0	Yes	UBR4
408	1	19150682	19150692	ENSG00000127481	-	CDS	5	0	0	Yes	UBR4
409	1	19150735	19150747	ENSG00000127481	-	CDS	6	0	0	Yes	UBR4
410	1	19151654	19151664	ENSG00000127481	-	CDS	8	0	0	Yes	UBR4
411	1	19151796	19151809	ENSG00000127481	-	CDS	7	0	0	Yes	UBR4
412	1	19152354	19152364	ENSG00000127481	-	CDS	11	0	0	Yes	UBR4
413	1	19152430	19152440	ENSG00000127481	-	CDS	16	0	0	Yes	UBR4
414	1	19153343	19153357	ENSG00000127481	-	CDS	5	0	0	Yes	UBR4
415	1	19153404	19153415	ENSG00000127481	-	CDS	10	0	0	Yes	UBR4
416	1	19153440	19153448	ENSG00000127481	-	CDS	6	0	0	Yes	UBR4
417	1	19153775	19153794	ENSG00000127481	-	CDS	8	0	0	Yes	UBR4
418	1	19153801	19153810	ENSG00000127481	-	CDS	16	0	0	Yes	UBR4
419	1	19154979	19154987	ENSG00000127481	-	CDS	5	0	0	Yes	UBR4
420	1	19154991	19155001	ENSG00000127481	-	CDS	6	0	0	Yes	UBR4
421	1	19155037	19155047	ENSG00000127481	-	CDS	5	0	0	Yes	UBR4
422	1	19155478	19155488	ENSG00000127481	-	CDS	7	0	0	Yes	UBR4
423	1	19155525	19155536	ENSG00000127481	-	CDS	5	0	0	Yes	UBR4
424	1	19155549	19155560	ENSG00000127481	-	CDS	6	0	0	Yes	UBR4
425	1	19155648	19155657	ENSG00000127481	-	CDS	5	0	0	Yes	UBR4
426	1	19156315	19156325	ENSG00000127481	-	CDS	5	0	0	Yes	UBR4
427	1	19156335	19156343	ENSG00000127481	-	CDS	8	0	0	Yes	UBR4
428	1	19156400	19156410	ENSG00000127481	-	CDS	6	0	0	Yes	UBR4
429	1	19157874	19157884	ENSG00000127481	-	CDS	5	0	0	Yes	UBR4
430	1	19157895	19157907	ENSG00000127481	-	CDS	6	0	0	Yes	UBR4
431	1	19157945	19157952	ENSG00000127481	-	CDS	5	0	0	Yes	UBR4
432	1	19157961	19157970	ENSG00000127481	-	CDS	5	0	0	Yes	UBR4
433	1	19160167	19160177	ENSG00000127481	-	CDS	6	0	0	Yes	UBR4
434	1	19160917	19160928	ENSG00000127481	-	CDS	5	0	0	Yes	UBR4
435	1	19161065	19161076	ENSG00000127481	-	CDS	11	0	0	Yes	UBR4
436	1	19161601	19161611	ENSG00000127481	-	CDS	5	0	0	Yes	UBR4
437	1	19161645	19161656	ENSG00000127481	-	CDS	12	0	0	Yes	UBR4
438	1	19161703	19161714	ENSG00000127481	-	CDS	7	0	0	Yes	UBR4
439	1	19161842	19161854	ENSG00000127481	-	CDS	5	0	0	Yes	UBR4
440	1	19161860	19161870	ENSG00000127481	-	CDS	5	0	0	Yes	UBR4
441	1	19161879	19161891	ENSG00000127481	-	CDS	5	0	0	Yes	UBR4
442	1	19163793	19163804	ENSG00000127481	-	CDS	7	0	0	Yes	UBR4
443	1	19163818	19163829	ENSG00000127481	-	CDS	7	0	0	Yes	UBR4
444	1	19164280	19164291	ENSG00000127481	-	CDS	9	0	0	Yes	UBR4
445	1	19164305	19164316	ENSG00000127481	-	CDS	7	0	0	Yes	UBR4
446	1	19164854	19164862	ENSG00000127481	-	CDS	5	0	0	Yes	UBR4
447	1	19164889	19164899	ENSG00000127481	-	CDS	5	0	0	Yes	UBR4
448	1	19164956	19164969	ENSG00000127481	-	CDS	7	0	0	Yes	UBR4
449	1	19165269	19165280	ENSG00000127481	-	CDS	10	0	9	Yes	UBR4
450	1	19167075	19167086	ENSG00000127481	-	CDS	5	0	9	Yes	UBR4
451	1	19167174	19167185	ENSG00000127481	-	CDS	6	0	0	Yes	UBR4
452	1	19168026	19168035	ENSG00000127481	-	CDS	6	0	0	Yes	UBR4
453	1	19168137	19168147	ENSG00000127481	-	CDS	10	0	8	Yes	UBR4
454	1	19169463	19169472	ENSG00000127481	-	CDS	6	0	0	Yes	UBR4
455	1	19169508	19169519	ENSG00000127481	-	CDS	5	0	0	Yes	UBR4
456	1	19170796	19170806	ENSG00000127481	-	CDS	7	0	0	Yes	UBR4
457	1	19170830	19170840	ENSG00000127481	-	CDS	5	0	0	Yes	UBR4
458	1	19172879	19172889	ENSG00000127481	-	CDS	6	0	0	Yes	UBR4
459	1	19172909	19172919	ENSG00000127481	-	CDS	6	0	0	Yes	UBR4
460	1	19172963	19172973	ENSG00000127481	-	CDS	6	0	0	Yes	UBR4
461	1	19173042	19173049	ENSG00000127481	-	CDS	5	0	0	Yes	UBR4
462	1	19173206	19173219	ENSG00000127481	-	CDS	9	0	0	Yes	UBR4
463	1	19173494	19173505	ENSG00000127481	-	CDS	6	0	0	Yes	UBR4
464	1	19173543	19173553	ENSG00000127481	-	CDS	6	0	0	Yes	UBR4
465	1	19173594	19173612	ENSG00000127481	-	CDS	5	0	0	Yes	UBR4
466	1	19174954	19174964	ENSG00000127481	-	CDS	5	0	0	Yes	UBR4
467	1	19176596	19176608	ENSG00000127481	-	CDS	7	0	0	Yes	UBR4
468	1	19177502	19177513	ENSG00000127481	-	CDS	7	0	0	Yes	UBR4
469	1	19177533	19177544	ENSG00000127481	-	CDS	5	0	5	Yes	UBR4
470	1	19177639	19177651	ENSG00000127481	-	CDS	7	0	0	Yes	UBR4
471	1	19177733	19177744	ENSG00000127481	-	CDS	10	10	0	Yes	UBR4
472	1	19179137	19179147	ENSG00000127481	-	CDS	5	0	0	Yes	UBR4
473	1	19183824	19183836	ENSG00000127481	-	CDS	6	0	0	Yes	UBR4
474	1	19183847	19183864	ENSG00000127481	-	CDS	9	0	0	Yes	UBR4
475	1	19184044	19184051	ENSG00000127481	-	CDS	5	0	0	Yes	UBR4
476	1	19184074	19184084	ENSG00000127481	-	CDS	6	0	0	Yes	UBR4
477	1	19185193	19185213	ENSG00000127481	-	CDS	6	0	0	Yes	UBR4
478	1	19185226	19185241	ENSG00000127481	-	CDS	11	0	0	Yes	UBR4
479	1	19186567	19186575	ENSG00000127481	-	CDS	6	0	0	Yes	UBR4
480	1	19186579	19186589	ENSG00000127481	-	CDS	10	0	0	Yes	UBR4
481	1	19186646	19186656	ENSG00000127481	-	CDS	6	0	0	Yes	UBR4
482	1	19187169	19187189	ENSG00000127481	-	CDS	19	0	0	Yes	UBR4
483	1	19187458	19187470	ENSG00000127481	-	CDS	5	0	0	Yes	UBR4
484	1	19192298	19192309	ENSG00000127481	-	CDS	5	0	0	Yes	UBR4
485	1	19192360	19192371	ENSG00000127481	-	CDS	8	0	0	Yes	UBR4
486	1	19193477	19193487	ENSG00000127481	-	CDS	8	0	0	Yes	UBR4
487	1	19193519	19193527	ENSG00000127481	-	CDS	5	0	0	Yes	UBR4
488	1	19197147	19197158	ENSG00000127481	-	CDS	9	0	0	Yes	UBR4
489	1	19197190	19197200	ENSG00000127481	-	CDS	6	0	0	Yes	UBR4
490	1	19197217	19197227	ENSG00000127481	-	CDS	8	0	0	Yes	UBR4
491	1	19197711	19197719	ENSG00000127481	-	CDS	5	0	0	Yes	UBR4
492	1	19198582	19198592	ENSG00000127481	-	CDS	10	0	0	Yes	UBR4
493	1	19198847	19198856	ENSG00000127481	-	CDS	8	0	0	Yes	UBR4
494	1	19199701	19199712	ENSG00000127481	-	CDS	9	0	0	Yes	UBR4
495	1	19219227	19219247	ENSG00000127463	-	three_prime_utr	5	0	0	No	EMC1
496	1	19230947	19230968	ENSG00000127463	-	CDS	5	0	0	No	EMC1
497	1	19238090	19238106	ENSG00000127463	-	CDS	5	0	0	No	EMC1
498	1	19239895	19239905	ENSG00000127463	-	CDS	5	0	0	No	EMC1
499	1	19239964	19239984	ENSG00000127463	-	CDS	6	0	0	No	EMC1
500	1	19240434	19240445	ENSG00000127463	-	CDS	6	0	0	No	EMC1
501	1	19241106	19241117	ENSG00000127463	-	CDS	7	0	0	No	EMC1
502	1	19255975	19255997	ENSG00000053372	+	CDS	6	0	0	No	MRTO4
503	1	19257882	19257893	ENSG00000053372	+	CDS	5	0	0	No	MRTO4
504	1	19339219	19339232	ENSG00000077549	-	three_prime_utr	13	0	0	No	CAPZB
505	1	19339237	19339243	ENSG00000077549	-	three_prime_utr	6	0	0	No	CAPZB
506	1	19339276	19339286	ENSG00000077549	-	three_prime_utr	10	0	0	No	CAPZB
507	1	19339298	19339308	ENSG00000077549	-	three_prime_utr	8	0	0	No	CAPZB
508	1	19339375	19339387	ENSG00000077549	-	three_prime_utr	7	0	0	No	CAPZB
509	1	19339461	19339468	ENSG00000077549	-	three_prime_utr	14	0	0	No	CAPZB
510	1	19339477	19339487	ENSG00000077549	-	three_prime_utr	22	0	0	No	CAPZB
511	1	19339514	19339526	ENSG00000077549	-	three_prime_utr	6	0	0	No	CAPZB
512	1	19339569	19339581	ENSG00000077549	-	CDS	8	0	0	No	CAPZB
513	1	19344398	19344411	ENSG00000077549	-	CDS	5	0	0	No	CAPZB
514	1	19345209	19345219	ENSG00000077549	-	CDS	5	0	0	No	CAPZB
515	1	19345231	19345242	ENSG00000077549	-	CDS	8	0	0	No	CAPZB
516	1	19356639	19356649	ENSG00000077549	-	CDS	6	0	0	No	CAPZB
517	1	19356717	19356727	ENSG00000077549	-	CDS	11	0	0	No	CAPZB
518	1	19357463	19357472	ENSG00000077549	-	CDS	5	0	0	No	CAPZB
519	1	19357534	19357546	ENSG00000077549	-	CDS	10	0	0	No	CAPZB
520	1	19357555	19357564	ENSG00000077549	-	CDS	6	0	0	No	CAPZB
521	1	19378610	19378622	ENSG00000077549	-	CDS	6	0	0	No	CAPZB
522	1	19378634	19378646	ENSG00000077549	-	CDS	6	0	0	No	CAPZB
523	1	19385525	19385538	ENSG00000077549	-	CDS	10	0	0	No	CAPZB
524	1	19419678	19419686	ENSG00000077549	-	CDS	10	0	0	No	CAPZB
525	1	19419702	19419723	ENSG00000077549	-	five_prime_utr,CDS	6	0	0	No	CAPZB
526	1	19419733	19419746	ENSG00000077549	-	five_prime_utr,CDS	6	0	0	No	CAPZB
527	1	19484635	19484645	ENSG00000077549	-	five_prime_utr	6	0	0	No	CAPZB
528	1	19622136	19622146	ENSG00000173436,ENSG00000270136	+	CDS	5	0	0	No	MICOS10,MICOS10-NBL1
529	1	19623516	19623526	ENSG00000173436,ENSG00000270136	+	CDS	6	0	0	No	MICOS10,MICOS10-NBL1
530	1	20482901	20482911	ENSG00000162545	-	three_prime_utr	14	8	0	No	CAMK2N1
531	1	20483119	20483146	ENSG00000162545	-	three_prime_utr	7	0	0	No	CAMK2N1
532	1	20483409	20483419	ENSG00000162545	-	three_prime_utr	5	0	0	No	CAMK2N1
533	1	20486035	20486045	ENSG00000162545	-	five_prime_utr	7	0	0	No	CAMK2N1
534	1	20652133	20652142	ENSG00000244038	-	three_prime_utr	5	0	0	No	DDOST
535	1	20652177	20652187	ENSG00000244038	-	three_prime_utr	5	0	0	No	DDOST
536	1	20652235	20652247	ENSG00000244038	-	three_prime_utr	8	0	0	No	DDOST
537	1	20652291	20652301	ENSG00000244038	-	three_prime_utr	7	0	0	No	DDOST
538	1	20652305	20652313	ENSG00000244038	-	three_prime_utr	6	0	0	No	DDOST
539	1	20652322	20652329	ENSG00000244038	-	three_prime_utr	6	0	0	No	DDOST
540	1	20652488	20652504	ENSG00000244038	-	CDS	10	0	0	No	DDOST
541	1	20652622	20652632	ENSG00000244038	-	CDS	6	0	0	No	DDOST
542	1	20652668	20652679	ENSG00000244038	-	CDS	11	0	0	No	DDOST
543	1	20652956	20652975	ENSG00000244038	-	CDS	7	0	0	No	DDOST
544	1	20653642	20653652	ENSG00000244038	-	CDS	8	0	0	No	DDOST
545	1	20653717	20653727	ENSG00000244038	-	CDS	6	0	0	No	DDOST
546	1	20653750	20653760	ENSG00000244038	-	CDS	6	0	0	No	DDOST
547	1	20654274	20654283	ENSG00000244038	-	CDS	7	0	0	No	DDOST
548	1	20654297	20654306	ENSG00000244038	-	CDS	14	0	0	No	DDOST
549	1	20654331	20654339	ENSG00000244038	-	CDS	5	0	0	No	DDOST
550	1	20654347	20654354	ENSG00000244038	-	CDS	5	0	0	No	DDOST
551	1	20654637	20654647	ENSG00000244038	-	CDS	14	0	0	No	DDOST
552	1	20654650	20654660	ENSG00000244038	-	CDS	8	0	0	No	DDOST
553	1	20654677	20654687	ENSG00000244038	-	CDS	6	0	0	No	DDOST
554	1	20655447	20655457	ENSG00000244038	-	CDS	7	0	0	No	DDOST
555	1	20655464	20655475	ENSG00000244038	-	CDS	10	0	0	No	DDOST
556	1	20655680	20655689	ENSG00000244038	-	CDS	5	0	0	No	DDOST
557	1	20655695	20655716	ENSG00000244038	-	CDS	15	0	0	No	DDOST
558	1	20655737	20655744	ENSG00000244038	-	CDS	7	0	0	No	DDOST
559	1	20655753	20655761	ENSG00000244038	-	CDS	5	0	0	No	DDOST
560	1	20655768	20655776	ENSG00000244038	-	CDS	11	0	0	No	DDOST
561	1	20656123	20656133	ENSG00000244038	-	CDS	5	0	0	No	DDOST
562	1	20656144	20656156	ENSG00000244038	-	CDS	8	0	0	No	DDOST
563	1	20656179	20656187	ENSG00000244038	-	CDS	5	0	0	No	DDOST
564	1	20661277	20661287	ENSG00000244038	-	CDS	5	0	0	No	DDOST
565	1	20661308	20661317	ENSG00000244038	-	CDS	15	0	0	No	DDOST
566	1	20765448	20765460	ENSG00000127483	-	CDS	5	0	0	No	HP1BP3
567	1	21822266	21822278	ENSG00000142798	-	three_prime_utr	5	0	0	Yes	HSPG2
568	1	21823200	21823210	ENSG00000142798	-	three_prime_utr	6	0	0	Yes	HSPG2
569	1	21823227	21823237	ENSG00000142798	-	three_prime_utr	10	0	0	Yes	HSPG2
570	1	21823313	21823335	ENSG00000142798	-	three_prime_utr,CDS	6	0	0	Yes	HSPG2
571	1	21824324	21824334	ENSG00000142798	-	CDS	5	0	0	Yes	HSPG2
572	1	21824749	21824760	ENSG00000142798	-	CDS	5	0	0	Yes	HSPG2
573	1	21829392	21829403	ENSG00000142798	-	CDS	6	0	0	Yes	HSPG2
574	1	21829470	21829480	ENSG00000142798	-	CDS	7	0	0	Yes	HSPG2
575	1	21831269	21831280	ENSG00000142798	-	CDS	11	0	0	Yes	HSPG2
576	1	21831729	21831737	ENSG00000142798	-	CDS	5	0	0	Yes	HSPG2
577	1	21832529	21832538	ENSG00000142798	-	CDS	5	0	0	Yes	HSPG2
578	1	21833906	21833916	ENSG00000142798	-	CDS	5	0	0	Yes	HSPG2
579	1	21834720	21834742	ENSG00000142798	-	CDS	6	0	0	Yes	HSPG2
580	1	21834901	21834911	ENSG00000142798	-	CDS	5	0	0	Yes	HSPG2
581	1	21836856	21836863	ENSG00000142798	-	CDS	5	0	0	Yes	HSPG2
582	1	21836987	21836997	ENSG00000142798	-	CDS	5	0	0	Yes	HSPG2
583	1	21839509	21839519	ENSG00000142798	-	CDS	5	0	0	Yes	HSPG2
584	1	21842035	21842044	ENSG00000142798	-	CDS	5	0	0	Yes	HSPG2
585	1	21842070	21842079	ENSG00000142798	-	CDS	5	0	0	Yes	HSPG2
586	1	21842322	21842342	ENSG00000142798	-	CDS	5	0	0	Yes	HSPG2
587	1	21847382	21847391	ENSG00000142798	-	CDS	5	0	0	Yes	HSPG2
588	1	21847717	21847729	ENSG00000142798	-	CDS	5	0	0	Yes	HSPG2
589	1	21847981	21847992	ENSG00000142798	-	CDS	5	0	0	Yes	HSPG2
590	1	21848901	21848911	ENSG00000142798	-	CDS	6	0	0	Yes	HSPG2
591	1	21848923	21848934	ENSG00000142798	-	CDS	7	0	8	Yes	HSPG2
592	1	21850385	21850402	ENSG00000142798	-	CDS	9	0	0	Yes	HSPG2
593	1	21850406	21850416	ENSG00000142798	-	CDS	6	0	6	Yes	HSPG2
594	1	21850469	21850477	ENSG00000142798	-	CDS	5	0	5	Yes	HSPG2
595	1	21851583	21851605	ENSG00000142798	-	CDS	6	0	0	Yes	HSPG2
596	1	21852192	21852201	ENSG00000142798	-	CDS	5	0	0	Yes	HSPG2
597	1	21854234	21854246	ENSG00000142798	-	CDS	8	0	0	Yes	HSPG2
598	1	21854729	21854739	ENSG00000142798	-	CDS	5	0	0	Yes	HSPG2
599	1	21854911	21854921	ENSG00000142798	-	CDS	5	0	8	Yes	HSPG2
600	1	21855373	21855391	ENSG00000142798	-	CDS	5	0	0	Yes	HSPG2
601	1	21855828	21855838	ENSG00000142798	-	CDS	5	0	0	Yes	HSPG2
602	1	21857103	21857116	ENSG00000142798	-	CDS	7	0	0	Yes	HSPG2
603	1	21857179	21857190	ENSG00000142798	-	CDS	6	0	0	Yes	HSPG2
604	1	21857303	21857315	ENSG00000142798	-	CDS	13	0	0	Yes	HSPG2
605	1	21859619	21859628	ENSG00000142798	-	CDS	9	0	0	Yes	HSPG2
606	1	21859890	21859899	ENSG00000142798	-	CDS	11	0	0	Yes	HSPG2
607	1	21861761	21861771	ENSG00000142798	-	CDS	7	0	0	Yes	HSPG2
608	1	21861822	21861833	ENSG00000142798	-	CDS	5	0	0	Yes	HSPG2
609	1	21862050	21862061	ENSG00000142798	-	CDS	8	0	0	Yes	HSPG2
610	1	21862082	21862094	ENSG00000142798	-	CDS	5	0	0	Yes	HSPG2
611	1	21864146	21864157	ENSG00000142798	-	CDS	10	0	0	Yes	HSPG2
612	1	21865777	21865789	ENSG00000142798	-	CDS	6	0	0	Yes	HSPG2
613	1	21872226	21872237	ENSG00000142798	-	CDS	5	0	0	Yes	HSPG2
614	1	21872360	21872370	ENSG00000142798	-	CDS	7	0	0	Yes	HSPG2
615	1	21872666	21872675	ENSG00000142798	-	CDS	5	0	0	Yes	HSPG2
616	1	21873018	21873027	ENSG00000142798	-	CDS	5	0	0	Yes	HSPG2
617	1	21873987	21873996	ENSG00000142798	-	CDS	5	0	0	Yes	HSPG2
618	1	21876009	21876019	ENSG00000142798	-	CDS	6	0	0	Yes	HSPG2
619	1	21876242	21876251	ENSG00000142798	-	CDS	5	0	0	Yes	HSPG2
620	1	21876322	21876345	ENSG00000142798	-	CDS	5	0	0	Yes	HSPG2
621	1	21876368	21876380	ENSG00000142798	-	CDS	5	0	0	Yes	HSPG2
622	1	21879032	21879042	ENSG00000142798	-	CDS	9	0	0	Yes	HSPG2
623	1	21880199	21880210	ENSG00000142798	-	CDS	5	0	0	Yes	HSPG2
624	1	21880410	21880421	ENSG00000142798	-	CDS	5	0	0	Yes	HSPG2
625	1	21880771	21880781	ENSG00000142798	-	CDS	5	0	0	Yes	HSPG2
626	1	21880803	21880813	ENSG00000142798	-	CDS	6	0	0	Yes	HSPG2
627	1	21880822	21880832	ENSG00000142798	-	CDS	5	0	0	Yes	HSPG2
628	1	21881482	21881490	ENSG00000142798	-	CDS	8	0	0	Yes	HSPG2
629	1	21884531	21884540	ENSG00000142798	-	CDS	6	0	0	Yes	HSPG2
630	1	21884647	21884657	ENSG00000142798	-	CDS	9	0	0	Yes	HSPG2
631	1	21884782	21884792	ENSG00000142798	-	CDS	6	0	0	Yes	HSPG2
632	1	21885040	21885058	ENSG00000142798	-	CDS	9	0	0	Yes	HSPG2
633	1	21885115	21885125	ENSG00000142798	-	CDS	6	0	0	Yes	HSPG2
634	1	21885323	21885333	ENSG00000142798	-	CDS	9	0	0	Yes	HSPG2
635	1	21885438	21885447	ENSG00000142798	-	CDS	6	0	0	Yes	HSPG2
636	1	21887613	21887623	ENSG00000142798	-	CDS	6	0	5	Yes	HSPG2
637	1	21887940	21887949	ENSG00000142798	-	CDS	5	0	0	Yes	HSPG2
638	1	21890116	21890127	ENSG00000142798	-	CDS	9	0	0	Yes	HSPG2
639	1	21890611	21890621	ENSG00000142798	-	CDS	5	0	0	Yes	HSPG2
640	1	21896259	21896268	ENSG00000142798	-	CDS	6	0	0	Yes	HSPG2
641	1	21937234	21937245	ENSG00000142798	-	five_prime_utr	6	0	0	Yes	HSPG2
642	1	22091454	22091464	ENSG00000070831,ENSG00000285721	+	CDS	9	0	0	No	CDC42,ENSG00000285721
643	1	22092419	22092430	ENSG00000070831,ENSG00000285721	+	three_prime_utr	6	0	0	No	CDC42,ENSG00000285721
644	1	23019894	23019904	ENSG00000004487	+	CDS	5	0	0	Yes	KDM1A
645	1	23059104	23059113	ENSG00000004487	+	CDS	6	0	0	Yes	KDM1A
646	1	23082230	23082242	ENSG00000004487	+	CDS	6	0	0	Yes	KDM1A
647	1	23794794	23794809	ENSG00000011009	+	three_prime_utr	7	0	0	No	LYPLA2
648	1	23980242	23980250	ENSG00000188529	-	CDS	5	0	0	No	SRSF10
649	1	23980284	23980302	ENSG00000188529	-	five_prime_utr	9	0	0	No	SRSF10
650	1	24419410	24419422	ENSG00000001461	+	five_prime_utr	5	0	0	No	NIPAL3
651	1	24650023	24650034	ENSG00000133226	+	CDS	6	0	0	Yes	SRRM1
652	1	24654888	24654910	ENSG00000133226	+	CDS	10	0	0	Yes	SRRM1
653	1	24654973	24654986	ENSG00000133226	+	CDS	7	0	0	Yes	SRRM1
654	1	24655016	24655033	ENSG00000133226	+	CDS	5	0	0	Yes	SRRM1
655	1	24660746	24660758	ENSG00000133226	+	CDS	5	0	0	Yes	SRRM1
656	1	24669237	24669248	ENSG00000133226	+	CDS	6	0	0	Yes	SRRM1
657	1	24669254	24669264	ENSG00000133226	+	CDS	5	0	0	Yes	SRRM1
658	1	24670195	24670204	ENSG00000133226	+	CDS	6	0	0	Yes	SRRM1
659	1	24672973	24672984	ENSG00000133226	+	three_prime_utr	6	0	0	Yes	SRRM1
660	1	24745491	24745513	ENSG00000169504	+	five_prime_utr	8	0	0	No	CLIC4
661	1	24797822	24797831	ENSG00000169504	+	CDS	8	0	0	No	CLIC4
662	1	24839938	24839949	ENSG00000169504	+	CDS	5	0	0	No	CLIC4
663	1	24839993	24840002	ENSG00000169504	+	CDS	6	0	0	No	CLIC4
664	1	24840794	24840809	ENSG00000169504	+	CDS	5	0	0	No	CLIC4
665	1	24840836	24840848	ENSG00000169504	+	CDS	5	0	0	No	CLIC4
666	1	24841042	24841052	ENSG00000169504	+	three_prime_utr	5	0	0	No	CLIC4
667	1	24842161	24842171	ENSG00000169504	+	three_prime_utr	6	0	0	No	CLIC4
668	1	24842774	24842783	ENSG00000169504	+	three_prime_utr	5	0	0	No	CLIC4
669	1	24844187	24844204	ENSG00000169504	+	three_prime_utr	6	0	0	No	CLIC4
670	1	25338371	25338387	ENSG00000183726	+	five_prime_utr	13	0	0	No	TMEM50A
671	1	25340491	25340507	ENSG00000183726	+	CDS	6	0	0	No	TMEM50A
672	1	25801074	25801086	ENSG00000162430	+	CDS	5	0	0	No	SELENON
673	1	25815780	25815790	ENSG00000162430	+	three_prime_utr	5	0	0	No	SELENON
674	1	25816185	25816193	ENSG00000162430	+	three_prime_utr	5	0	0	No	SELENON
675	1	25816394	25816405	ENSG00000162430	+	three_prime_utr	5	0	0	No	SELENON
676	1	25816761	25816771	ENSG00000162430	+	three_prime_utr	10	6	0	No	SELENON
677	1	25816919	25816930	ENSG00000162430	+	three_prime_utr	6	0	10	No	SELENON
678	1	25818118	25818133	ENSG00000162430	+	three_prime_utr	6	0	0	No	SELENON
679	1	25900765	25900775	ENSG00000117632	-	three_prime_utr	23	0	0	No	STMN1
680	1	25900781	25900791	ENSG00000117632	-	three_prime_utr	6	0	10	No	STMN1
681	1	25900799	25900807	ENSG00000117632	-	three_prime_utr	5	0	0	No	STMN1
682	1	25900813	25900823	ENSG00000117632	-	three_prime_utr	5	0	0	No	STMN1
683	1	25900855	25900866	ENSG00000117632	-	three_prime_utr	6	0	0	No	STMN1
684	1	25900913	25900924	ENSG00000117632	-	three_prime_utr	27	0	40	No	STMN1
685	1	25900936	25900944	ENSG00000117632	-	three_prime_utr	18	0	0	No	STMN1
686	1	25900994	25901000	ENSG00000117632	-	three_prime_utr	9	0	0	No	STMN1
687	1	25901006	25901017	ENSG00000117632	-	three_prime_utr,CDS	21	0	0	No	STMN1
688	1	25901497	25901507	ENSG00000117632	-	CDS	6	7	0	No	STMN1
689	1	25901531	25901550	ENSG00000117632	-	CDS	10	0	0	No	STMN1
690	1	25901628	25901638	ENSG00000117632	-	CDS	6	0	0	No	STMN1
691	1	25901658	25901667	ENSG00000117632	-	CDS	8	0	0	No	STMN1
692	1	25903662	25903682	ENSG00000117632	-	CDS	19	0	0	No	STMN1
693	1	25903690	25903697	ENSG00000117632	-	CDS	7	0	0	No	STMN1
694	1	25903726	25903737	ENSG00000117632	-	CDS	12	0	0	No	STMN1
695	1	25903752	25903762	ENSG00000117632	-	CDS	16	0	0	No	STMN1
696	1	25904665	25904676	ENSG00000117632	-	CDS	11	0	0	No	STMN1
697	1	25904686	25904694	ENSG00000117632	-	five_prime_utr	6	0	0	No	STMN1
698	1	26280099	26280109	ENSG00000142669	+	five_prime_utr	10	0	0	No	SH3BGRL3
699	1	26280121	26280129	ENSG00000142669	+	five_prime_utr	5	0	0	No	SH3BGRL3
700	1	26280140	26280153	ENSG00000142669	+	five_prime_utr	20	0	0	No	SH3BGRL3
701	1	26280807	26280815	ENSG00000142669	+	CDS	6	0	0	No	SH3BGRL3
702	1	26280841	26280851	ENSG00000142669	+	CDS	9	0	0	No	SH3BGRL3
703	1	26280906	26280914	ENSG00000142669	+	CDS	6	0	0	No	SH3BGRL3
704	1	26281059	26281071	ENSG00000142669	+	three_prime_utr,CDS	9	0	0	No	SH3BGRL3
705	1	26281087	26281097	ENSG00000142669	+	three_prime_utr,CDS	13	0	10	No	SH3BGRL3
706	1	26281103	26281111	ENSG00000142669	+	three_prime_utr,CDS	6	0	0	No	SH3BGRL3
707	1	26281119	26281127	ENSG00000142669	+	three_prime_utr,CDS	13	0	0	No	SH3BGRL3
708	1	26281136	26281142	ENSG00000142669	+	three_prime_utr	8	0	0	No	SH3BGRL3
709	1	26281154	26281165	ENSG00000142669	+	three_prime_utr	13	0	0	No	SH3BGRL3
710	1	26281195	26281207	ENSG00000142669	+	three_prime_utr	43	0	0	No	SH3BGRL3
711	1	26281220	26281226	ENSG00000142669	+	three_prime_utr	19	0	0	No	SH3BGRL3
712	1	26281229	26281239	ENSG00000142669	+	three_prime_utr	39	0	0	No	SH3BGRL3
713	1	26281250	26281253	ENSG00000142669	+	three_prime_utr	9	0	0	No	SH3BGRL3
714	1	26281257	26281269	ENSG00000142669	+	three_prime_utr	27	0	0	No	SH3BGRL3
715	1	26281280	26281290	ENSG00000142669	+	three_prime_utr	12	0	0	No	SH3BGRL3
716	1	26281297	26281307	ENSG00000142669	+	three_prime_utr	11	0	0	No	SH3BGRL3
717	1	26281311	26281319	ENSG00000142669	+	three_prime_utr	12	0	0	No	SH3BGRL3
718	1	26281324	26281332	ENSG00000142669	+	three_prime_utr	14	0	0	No	SH3BGRL3
719	1	26281423	26281433	ENSG00000142669	+	three_prime_utr	6	0	0	No	SH3BGRL3
720	1	26281495	26281505	ENSG00000142669	+	three_prime_utr	6	0	0	No	SH3BGRL3
721	1	26472541	26472553	ENSG00000198830	+	five_prime_utr	17	0	9	No	HMGN2
722	1	26472559	26472565	ENSG00000198830	+	five_prime_utr	5	0	0	No	HMGN2
723	1	26472589	26472598	ENSG00000198830	+	five_prime_utr	8	0	0	No	HMGN2
724	1	26473481	26473491	ENSG00000198830	+	CDS	10	0	0	No	HMGN2
725	1	26475253	26475263	ENSG00000198830	+	three_prime_utr	9	0	0	No	HMGN2
726	1	26924130	26924140	ENSG00000090273	+	CDS	5	0	0	No	NUDC
727	1	26941463	26941473	ENSG00000090273	+	CDS	6	0	0	No	NUDC
728	1	26942736	26942747	ENSG00000090273	+	CDS	5	0	0	No	NUDC
729	1	26945387	26945395	ENSG00000090273	+	CDS	6	0	0	No	NUDC
730	1	26946184	26946195	ENSG00000090273	+	three_prime_utr	13	0	0	No	NUDC
731	1	26946278	26946289	ENSG00000090273	+	three_prime_utr	7	0	0	No	NUDC
732	1	27850476	27850487	ENSG00000117751	+	three_prime_utr	6	0	0	No	PPP1R8
733	1	28508869	28508882	ENSG00000180198	+	five_prime_utr	5	0	0	No	RCC1
734	1	28531838	28531849	ENSG00000180198	+	CDS	5	0	0	No	RCC1
735	1	28531917	28531927	ENSG00000180198	+	CDS	5	0	0	No	RCC1
736	1	28536279	28536287	ENSG00000180198	+	CDS	5	0	0	No	RCC1
737	1	28537835	28537846	ENSG00000180198	+	CDS	8	0	0	No	RCC1
738	1	28537886	28537896	ENSG00000180198	+	CDS	5	0	0	No	RCC1
739	1	28537975	28537988	ENSG00000180198	+	CDS	5	0	0	No	RCC1
740	1	28538128	28538139	ENSG00000180198	+	three_prime_utr	5	0	0	No	RCC1
741	1	28538258	28538269	ENSG00000180198	+	three_prime_utr	6	0	0	No	RCC1
742	1	28538539	28538546	ENSG00000180198	+	three_prime_utr	5	0	0	No	RCC1
743	1	28738310	28738320	ENSG00000198492	+	five_prime_utr,CDS	5	0	0	Yes	YTHDF2
744	1	28742432	28742447	ENSG00000198492	+	CDS	7	0	0	Yes	YTHDF2
745	1	28742470	28742481	ENSG00000198492	+	CDS	8	0	0	Yes	YTHDF2
746	1	28742525	28742536	ENSG00000198492	+	CDS	5	0	0	Yes	YTHDF2
747	1	28742558	28742585	ENSG00000198492	+	CDS	13	0	0	Yes	YTHDF2
748	1	28742636	28742646	ENSG00000198492	+	CDS	7	0	0	Yes	YTHDF2
749	1	28742657	28742665	ENSG00000198492	+	CDS	6	0	0	Yes	YTHDF2
750	1	28742772	28742793	ENSG00000198492	+	CDS	8	0	0	Yes	YTHDF2
751	1	28742931	28742944	ENSG00000198492	+	CDS	6	0	0	Yes	YTHDF2
752	1	28743747	28743757	ENSG00000198492	+	CDS	5	0	0	Yes	YTHDF2
753	1	28743764	28743774	ENSG00000198492	+	CDS	6	0	0	Yes	YTHDF2
754	1	28769099	28769119	ENSG00000198492	+	three_prime_utr	6	0	0	Yes	YTHDF2
755	1	30966131	30966142	ENSG00000134644	-	CDS	5	0	0	Yes	PUM1
756	1	31908367	31908378	ENSG00000184007	-	three_prime_utr	5	0	0	No	PTP4A2
757	1	31919112	31919123	ENSG00000184007	-	five_prime_utr	10	0	0	No	PTP4A2
758	1	32013865	32013874	ENSG00000121774	+	five_prime_utr	7	0	0	No	KHDRBS1
759	1	32013961	32013973	ENSG00000121774	+	five_prime_utr	8	0	0	No	KHDRBS1
760	1	32014027	32014037	ENSG00000121774	+	CDS	7	0	0	No	KHDRBS1
761	1	32014057	32014070	ENSG00000121774	+	CDS	7	0	0	No	KHDRBS1
762	1	32014118	32014126	ENSG00000121774	+	CDS	5	0	0	No	KHDRBS1
763	1	32014209	32014232	ENSG00000121774	+	CDS	10	0	0	No	KHDRBS1
764	1	32014277	32014287	ENSG00000121774	+	CDS	5	0	0	No	KHDRBS1
765	1	32014295	32014307	ENSG00000121774	+	CDS	12	0	0	No	KHDRBS1
766	1	32014331	32014341	ENSG00000121774	+	CDS	7	0	0	No	KHDRBS1
767	1	32014343	32014354	ENSG00000121774	+	CDS	8	0	0	No	KHDRBS1
768	1	32030352	32030364	ENSG00000121774	+	CDS	5	0	0	No	KHDRBS1
769	1	32031539	32031551	ENSG00000121774	+	CDS	5	0	9	No	KHDRBS1
770	1	32031615	32031627	ENSG00000121774	+	CDS	7	0	0	No	KHDRBS1
771	1	32033195	32033206	ENSG00000121774	+	CDS	5	0	0	No	KHDRBS1
772	1	32033215	32033225	ENSG00000121774	+	CDS	6	0	0	No	KHDRBS1
773	1	32033247	32033258	ENSG00000121774	+	CDS	7	0	0	No	KHDRBS1
774	1	32033262	32033270	ENSG00000121774	+	CDS	5	0	0	No	KHDRBS1
775	1	32033323	32033331	ENSG00000121774	+	CDS	10	0	0	No	KHDRBS1
776	1	32036938	32036947	ENSG00000121774	+	CDS	7	0	0	No	KHDRBS1
777	1	32036953	32036961	ENSG00000121774	+	CDS	6	0	0	No	KHDRBS1
778	1	32036974	32036985	ENSG00000121774	+	CDS	8	0	0	No	KHDRBS1
779	1	32037862	32037883	ENSG00000121774	+	CDS	11	0	0	No	KHDRBS1
780	1	32037938	32037958	ENSG00000121774	+	CDS	15	0	0	No	KHDRBS1
781	1	32037989	32038003	ENSG00000121774	+	CDS	18	0	0	No	KHDRBS1
782	1	32038019	32038028	ENSG00000121774	+	CDS	5	0	0	No	KHDRBS1
783	1	32038557	32038568	ENSG00000121774	+	CDS	7	0	0	No	KHDRBS1
784	1	32038577	32038587	ENSG00000121774	+	CDS	5	0	0	No	KHDRBS1
785	1	32038598	32038608	ENSG00000121774	+	CDS	7	0	0	No	KHDRBS1
786	1	32039526	32039533	ENSG00000121774	+	CDS	5	0	0	No	KHDRBS1
787	1	32039558	32039569	ENSG00000121774	+	CDS	13	0	0	No	KHDRBS1
788	1	32042615	32042626	ENSG00000121774	+	three_prime_utr,CDS	5	0	0	No	KHDRBS1
789	1	32042671	32042682	ENSG00000121774	+	three_prime_utr	7	0	0	No	KHDRBS1
790	1	32042734	32042745	ENSG00000121774	+	three_prime_utr	13	0	0	No	KHDRBS1
791	1	32042765	32042780	ENSG00000121774	+	three_prime_utr	7	0	0	No	KHDRBS1
792	1	32042874	32042881	ENSG00000121774	+	three_prime_utr	5	0	0	No	KHDRBS1
793	1	32043026	32043036	ENSG00000121774	+	three_prime_utr	8	0	0	No	KHDRBS1
794	1	32043040	32043050	ENSG00000121774	+	three_prime_utr	5	0	0	No	KHDRBS1
795	1	32043102	32043113	ENSG00000121774	+	three_prime_utr	5	0	0	No	KHDRBS1
796	1	32043260	32043272	ENSG00000121774	+	three_prime_utr	5	0	0	No	KHDRBS1
797	1	32043394	32043404	ENSG00000121774	+	three_prime_utr	7	0	0	No	KHDRBS1
798	1	32043591	32043601	ENSG00000121774	+	three_prime_utr	5	0	0	No	KHDRBS1
799	1	32043665	32043674	ENSG00000121774	+	three_prime_utr	5	0	0	No	KHDRBS1
800	1	32170768	32170776	ENSG00000025800	+	CDS	5	0	0	Yes	KPNA6
801	1	32170781	32170792	ENSG00000025800	+	CDS	5	0	0	Yes	KPNA6
802	1	32170883	32170896	ENSG00000025800	+	three_prime_utr,CDS	5	0	0	Yes	KPNA6
803	1	32193247	32193261	ENSG00000084652	+	CDS	5	0	0	Yes	TXLNA
804	1	32196376	32196388	ENSG00000084652	+	three_prime_utr	7	0	0	Yes	TXLNA
805	1	32196773	32196784	ENSG00000084652	+	three_prime_utr	8	0	0	Yes	TXLNA
806	1	32197050	32197067	ENSG00000084652	+	three_prime_utr	6	0	0	Yes	TXLNA
807	1	32222580	32222590	ENSG00000084623	+	CDS	13	0	0	No	EIF3I
808	1	32224050	32224064	ENSG00000084623	+	CDS	9	0	0	No	EIF3I
809	1	32224075	32224096	ENSG00000084623	+	CDS	11	0	0	No	EIF3I
810	1	32224415	32224427	ENSG00000084623	+	CDS	8	0	0	No	EIF3I
811	1	32224444	32224456	ENSG00000084623	+	CDS	6	0	0	No	EIF3I
812	1	32226169	32226178	ENSG00000084623	+	CDS	7	0	0	No	EIF3I
813	1	32226214	32226223	ENSG00000084623	+	CDS	5	0	0	No	EIF3I
814	1	32226287	32226297	ENSG00000084623	+	CDS	19	0	0	No	EIF3I
815	1	32226417	32226426	ENSG00000084623	+	CDS	5	0	0	No	EIF3I
816	1	32226435	32226447	ENSG00000084623	+	CDS	7	0	0	No	EIF3I
817	1	32226454	32226463	ENSG00000084623	+	CDS	5	0	0	No	EIF3I
818	1	32226509	32226524	ENSG00000084623	+	CDS	5	0	0	No	EIF3I
819	1	32228517	32228527	ENSG00000084623	+	CDS	7	0	0	No	EIF3I
820	1	32228570	32228581	ENSG00000084623	+	CDS	5	0	0	No	EIF3I
821	1	32228725	32228735	ENSG00000084623	+	CDS	9	7	0	No	EIF3I
822	1	32228757	32228766	ENSG00000084623	+	CDS	11	10	0	No	EIF3I
823	1	32228771	32228778	ENSG00000084623	+	CDS	5	0	0	No	EIF3I
824	1	32228795	32228802	ENSG00000084623	+	CDS	7	0	0	No	EIF3I
825	1	32230939	32230949	ENSG00000084623	+	CDS	5	0	0	No	EIF3I
826	1	32230956	32230968	ENSG00000084623	+	CDS	5	0	0	No	EIF3I
827	1	32231115	32231126	ENSG00000084623	+	CDS	6	0	0	No	EIF3I
828	1	32231137	32231144	ENSG00000084623	+	CDS	5	0	0	No	EIF3I
829	1	32231177	32231187	ENSG00000084623	+	CDS	9	0	0	No	EIF3I
830	1	32231188	32231199	ENSG00000084623	+	three_prime_utr,CDS	9	12	0	No	EIF3I
831	1	32326949	32326960	ENSG00000116478	+	CDS	5	0	0	No	HDAC1
832	1	32327563	32327574	ENSG00000116478	+	CDS	5	0	0	No	HDAC1
833	1	32331510	32331521	ENSG00000116478	+	CDS	8	0	0	No	HDAC1
834	1	32332104	32332114	ENSG00000116478	+	CDS	5	0	0	No	HDAC1
835	1	32332127	32332136	ENSG00000116478	+	CDS	5	0	0	No	HDAC1
836	1	32333145	32333154	ENSG00000116478	+	three_prime_utr	5	0	0	No	HDAC1
837	1	32333912	32333922	ENSG00000175130	-	three_prime_utr	5	0	0	No	MARCKSL1
838	1	32334026	32334035	ENSG00000175130	-	three_prime_utr	5	0	0	No	MARCKSL1
839	1	32334345	32334356	ENSG00000175130	-	three_prime_utr	12	0	0	No	MARCKSL1
840	1	32334375	32334385	ENSG00000175130	-	three_prime_utr	9	0	0	No	MARCKSL1
841	1	32334400	32334410	ENSG00000175130	-	three_prime_utr	5	0	0	No	MARCKSL1
842	1	32334429	32334439	ENSG00000175130	-	three_prime_utr	5	0	0	No	MARCKSL1
843	1	32334458	32334470	ENSG00000175130	-	three_prime_utr	8	0	0	No	MARCKSL1
844	1	32334476	32334487	ENSG00000175130	-	three_prime_utr	9	0	0	No	MARCKSL1
845	1	32334543	32334551	ENSG00000175130	-	three_prime_utr	5	0	0	No	MARCKSL1
846	1	32334683	32334692	ENSG00000175130	-	CDS	5	0	0	No	MARCKSL1
847	1	32335017	32335028	ENSG00000175130	-	CDS	6	0	0	No	MARCKSL1
848	1	32336084	32336097	ENSG00000175130	-	five_prime_utr	7	0	0	No	MARCKSL1
849	1	32651913	32651925	ENSG00000162521	+	five_prime_utr,CDS	5	0	0	Yes	RBBP4
850	1	32668827	32668839	ENSG00000162521	+	CDS	9	5	0	Yes	RBBP4
851	1	32669034	32669045	ENSG00000162521	+	CDS	6	6	6	Yes	RBBP4
852	1	32669242	32669260	ENSG00000162521	+	CDS	5	0	0	Yes	RBBP4
853	1	32672478	32672487	ENSG00000162521	+	CDS	8	0	0	Yes	RBBP4
854	1	32672789	32672799	ENSG00000162521	+	CDS	5	0	0	Yes	RBBP4
855	1	32775319	32775330	ENSG00000134684	-	three_prime_utr	8	0	0	No	YARS1
856	1	32775953	32775962	ENSG00000134684	-	three_prime_utr	5	0	0	No	YARS1
857	1	32780181	32780192	ENSG00000134684	-	CDS	6	0	0	No	YARS1
858	1	32780239	32780248	ENSG00000134684	-	CDS	7	0	0	No	YARS1
859	1	32780252	32780262	ENSG00000134684	-	CDS	6	0	0	No	YARS1
860	1	32782458	32782468	ENSG00000134684	-	CDS	17	0	0	No	YARS1
861	1	32782505	32782516	ENSG00000134684	-	CDS	5	9	0	No	YARS1
862	1	32791227	32791238	ENSG00000134684	-	CDS	7	0	0	No	YARS1
863	1	32797774	32797785	ENSG00000134684	-	CDS	7	0	0	No	YARS1
864	1	32797822	32797831	ENSG00000134684	-	CDS	5	0	0	No	YARS1
865	1	32810668	32810677	ENSG00000134684	-	CDS	6	0	0	No	YARS1
866	1	33013295	33013306	ENSG00000004455	-	three_prime_utr,CDS	6	0	0	No	AK2
867	1	33013342	33013353	ENSG00000004455	-	three_prime_utr,CDS	6	0	0	No	AK2
868	1	33036741	33036752	ENSG00000004455	-	CDS	5	0	0	No	AK2
869	1	33036790	33036800	ENSG00000004455	-	CDS	6	0	0	No	AK2
870	1	33324439	33324449	ENSG00000134686	-	three_prime_utr	5	0	0	No	PHC2
871	1	33334131	33334139	ENSG00000134686	-	CDS	5	0	0	No	PHC2
872	1	35183676	35183686	ENSG00000116560	-	three_prime_utr	6	0	0	Yes	SFPQ
873	1	35183879	35183887	ENSG00000116560	-	three_prime_utr	5	0	0	Yes	SFPQ
874	1	35184152	35184163	ENSG00000116560	-	three_prime_utr	10	0	17	Yes	SFPQ
875	1	35184232	35184243	ENSG00000116560	-	three_prime_utr	7	0	0	Yes	SFPQ
876	1	35184419	35184425	ENSG00000116560	-	three_prime_utr	5	0	0	Yes	SFPQ
877	1	35184514	35184525	ENSG00000116560	-	CDS	6	0	0	Yes	SFPQ
878	1	35187999	35188007	ENSG00000116560	-	CDS	5	0	0	Yes	SFPQ
879	1	35189059	35189069	ENSG00000116560	-	CDS	9	0	0	Yes	SFPQ
880	1	35189191	35189202	ENSG00000116560	-	CDS	9	0	10	Yes	SFPQ
881	1	35189211	35189219	ENSG00000116560	-	CDS	6	0	0	Yes	SFPQ
882	1	35189307	35189318	ENSG00000116560	-	CDS	8	0	0	Yes	SFPQ
883	1	35189355	35189364	ENSG00000116560	-	CDS	8	0	0	Yes	SFPQ
884	1	35190498	35190509	ENSG00000116560	-	CDS	8	0	0	Yes	SFPQ
885	1	35190545	35190553	ENSG00000116560	-	CDS	6	0	0	Yes	SFPQ
886	1	35190572	35190581	ENSG00000116560	-	CDS	5	0	0	Yes	SFPQ
887	1	35190701	35190709	ENSG00000116560	-	CDS	10	0	0	Yes	SFPQ
888	1	35190777	35190797	ENSG00000116560	-	CDS	5	0	0	Yes	SFPQ
889	1	35190803	35190813	ENSG00000116560	-	CDS	8	0	0	Yes	SFPQ
890	1	35190969	35190979	ENSG00000116560	-	CDS	11	0	0	Yes	SFPQ
891	1	35191345	35191355	ENSG00000116560	-	CDS	9	0	0	Yes	SFPQ
892	1	35191376	35191384	ENSG00000116560	-	CDS	8	0	0	Yes	SFPQ
893	1	35191400	35191412	ENSG00000116560	-	CDS	6	0	0	Yes	SFPQ
894	1	35191454	35191465	ENSG00000116560	-	CDS	11	0	0	Yes	SFPQ
895	1	35191512	35191526	ENSG00000116560	-	CDS	19	0	0	Yes	SFPQ
896	1	35192279	35192299	ENSG00000116560	-	CDS	17	0	0	Yes	SFPQ
897	1	35192340	35192349	ENSG00000116560	-	CDS	6	0	0	Yes	SFPQ
898	1	35192373	35192385	ENSG00000116560	-	CDS	5	0	0	Yes	SFPQ
899	1	35192396	35192406	ENSG00000116560	-	CDS	6	0	0	Yes	SFPQ
900	1	35192425	35192436	ENSG00000116560	-	CDS	6	0	0	Yes	SFPQ
901	1	35192449	35192460	ENSG00000116560	-	CDS	7	5	0	Yes	SFPQ
902	1	35192519	35192531	ENSG00000116560	-	CDS	19	0	0	Yes	SFPQ
903	1	35192533	35192543	ENSG00000116560	-	CDS	15	0	0	Yes	SFPQ
904	1	35192576	35192586	ENSG00000116560	-	CDS	11	12	13	Yes	SFPQ
905	1	35192595	35192606	ENSG00000116560	-	CDS	12	0	0	Yes	SFPQ
906	1	35192638	35192652	ENSG00000116560	-	CDS	16	0	0	Yes	SFPQ
907	1	35192661	35192670	ENSG00000116560	-	CDS	7	0	0	Yes	SFPQ
908	1	35192713	35192723	ENSG00000116560	-	CDS	10	0	0	Yes	SFPQ
909	1	35192728	35192738	ENSG00000116560	-	CDS	5	0	5	Yes	SFPQ
910	1	35192761	35192772	ENSG00000116560	-	CDS	7	0	0	Yes	SFPQ
911	1	35192918	35192931	ENSG00000116560	-	CDS	13	0	0	Yes	SFPQ
912	1	35192952	35192962	ENSG00000116560	-	CDS	16	0	0	Yes	SFPQ
913	1	35192999	35193008	ENSG00000116560	-	CDS	11	0	0	Yes	SFPQ
914	1	35193027	35193038	ENSG00000116560	-	CDS	26	0	17	Yes	SFPQ
915	1	35193044	35193055	ENSG00000116560	-	five_prime_utr,CDS	19	0	19	Yes	SFPQ
916	1	35193073	35193088	ENSG00000116560	-	five_prime_utr	20	0	0	Yes	SFPQ
917	1	35193119	35193130	ENSG00000116560	-	five_prime_utr	9	0	0	Yes	SFPQ
918	1	35566606	35566617	ENSG00000020129	+	three_prime_utr	15	0	0	Yes	NCDN
919	1	35603193	35603203	ENSG00000126067	-	three_prime_utr	5	0	0	No	PSMB2
920	1	35603285	35603295	ENSG00000126067	-	CDS	5	0	0	No	PSMB2
921	1	35603345	35603365	ENSG00000126067	-	CDS	7	0	0	No	PSMB2
922	1	35609302	35609314	ENSG00000126067	-	CDS	6	0	0	No	PSMB2
923	1	35609344	35609352	ENSG00000126067	-	five_prime_utr,CDS	6	0	0	No	PSMB2
924	1	35636385	35636403	ENSG00000126067	-	CDS	12	0	0	No	PSMB2
925	1	35641388	35641398	ENSG00000126067	-	CDS	7	0	0	No	PSMB2
926	1	35641418	35641428	ENSG00000126067	-	CDS	6	0	0	No	PSMB2
927	1	35641463	35641470	ENSG00000126067	-	five_prime_utr	5	0	0	No	PSMB2
928	1	36156215	36156225	ENSG00000116871	+	five_prime_utr	6	0	0	Yes	MAP7D1
929	1	36156329	36156339	ENSG00000116871	+	five_prime_utr	5	0	0	Yes	MAP7D1
930	1	36171032	36171043	ENSG00000116871	+	CDS	6	0	0	Yes	MAP7D1
931	1	36172557	36172568	ENSG00000116871	+	CDS	7	0	0	Yes	MAP7D1
932	1	36174949	36174957	ENSG00000116871	+	CDS	8	0	0	Yes	MAP7D1
933	1	36176401	36176413	ENSG00000116871	+	CDS	5	0	0	Yes	MAP7D1
934	1	36176784	36176793	ENSG00000116871	+	CDS	5	0	0	Yes	MAP7D1
935	1	36177873	36177883	ENSG00000116871	+	CDS	5	0	0	Yes	MAP7D1
936	1	36177892	36177909	ENSG00000116871	+	CDS	13	0	0	Yes	MAP7D1
937	1	36178686	36178698	ENSG00000116871	+	CDS	9	0	0	Yes	MAP7D1
938	1	36178737	36178748	ENSG00000116871	+	CDS	5	0	0	Yes	MAP7D1
939	1	36180257	36180266	ENSG00000116871	+	three_prime_utr,CDS	5	0	0	Yes	MAP7D1
940	1	36180387	36180397	ENSG00000116871	+	three_prime_utr	10	0	0	Yes	MAP7D1
941	1	36180582	36180593	ENSG00000116871	+	three_prime_utr	5	0	0	Yes	MAP7D1
942	1	36180691	36180701	ENSG00000116871	+	three_prime_utr	6	0	0	Yes	MAP7D1
943	1	36224458	36224481	ENSG00000054118	+	five_prime_utr	8	0	0	Yes	THRAP3
944	1	36259412	36259421	ENSG00000054118	+	five_prime_utr	5	0	0	Yes	THRAP3
945	1	36259428	36259439	ENSG00000054118	+	five_prime_utr	8	0	0	Yes	THRAP3
946	1	36286481	36286491	ENSG00000054118	+	CDS	10	0	0	Yes	THRAP3
947	1	36286504	36286514	ENSG00000054118	+	CDS	11	0	11	Yes	THRAP3
948	1	36286597	36286608	ENSG00000054118	+	CDS	7	0	0	Yes	THRAP3
949	1	36286665	36286684	ENSG00000054118	+	CDS	13	0	0	Yes	THRAP3
950	1	36286775	36286785	ENSG00000054118	+	CDS	8	0	0	Yes	THRAP3
951	1	36286943	36286953	ENSG00000054118	+	CDS	5	0	0	Yes	THRAP3
952	1	36286994	36287004	ENSG00000054118	+	CDS	6	6	7	Yes	THRAP3
953	1	36287054	36287066	ENSG00000054118	+	CDS	10	0	0	Yes	THRAP3
954	1	36287255	36287265	ENSG00000054118	+	CDS	5	0	0	Yes	THRAP3
955	1	36289084	36289104	ENSG00000054118	+	CDS	5	0	0	Yes	THRAP3
956	1	36289372	36289384	ENSG00000054118	+	CDS	6	0	0	Yes	THRAP3
957	1	36289559	36289579	ENSG00000054118	+	CDS	5	0	0	Yes	THRAP3
958	1	36291455	36291466	ENSG00000054118	+	CDS	9	0	0	Yes	THRAP3
959	1	36292637	36292648	ENSG00000054118	+	CDS	12	0	0	Yes	THRAP3
960	1	36293855	36293865	ENSG00000054118	+	CDS	5	0	0	Yes	THRAP3
961	1	36296591	36296601	ENSG00000054118	+	CDS	5	0	0	Yes	THRAP3
962	1	36296624	36296638	ENSG00000054118	+	CDS	10	0	0	Yes	THRAP3
963	1	36301626	36301641	ENSG00000054118	+	CDS	10	0	0	Yes	THRAP3
964	1	36304462	36304473	ENSG00000054118	+	three_prime_utr	7	0	0	Yes	THRAP3
965	1	36304494	36304504	ENSG00000054118	+	three_prime_utr	6	0	0	Yes	THRAP3
966	1	36304725	36304743	ENSG00000054118	+	three_prime_utr	5	0	0	Yes	THRAP3
967	1	36305020	36305031	ENSG00000054118	+	three_prime_utr	7	0	0	Yes	THRAP3
968	1	36339682	36339691	ENSG00000196182	-	three_prime_utr	5	0	0	No	STK40
969	1	36340588	36340600	ENSG00000196182	-	three_prime_utr	6	0	0	No	STK40
970	1	36341103	36341114	ENSG00000196182	-	three_prime_utr	5	0	0	No	STK40
971	1	36341190	36341200	ENSG00000196182	-	three_prime_utr	5	0	0	No	STK40
972	1	36341476	36341487	ENSG00000196182	-	three_prime_utr	7	0	0	No	STK40
973	1	37803956	37803978	ENSG00000196449	-	CDS	6	0	0	No	YRDC
974	1	37809084	37809102	ENSG00000197982	+	three_prime_utr	6	0	0	No	C1orf122
975	1	37958124	37958132	ENSG00000183431	-	three_prime_utr	5	0	0	No	SF3A3
976	1	37958160	37958170	ENSG00000183431	-	three_prime_utr	5	0	0	No	SF3A3
977	1	37980593	37980604	ENSG00000183431	-	CDS	9	0	0	No	SF3A3
978	1	37980620	37980630	ENSG00000183431	-	CDS	5	0	0	No	SF3A3
979	1	37984216	37984227	ENSG00000183431	-	CDS	6	0	0	No	SF3A3
980	1	37997344	37997351	ENSG00000183386	-	three_prime_utr	5	0	0	No	FHL3
981	1	38012778	38012788	ENSG00000183520	+	five_prime_utr	7	0	0	No	UTP11
982	1	38018473	38018484	ENSG00000183520	+	CDS	6	0	0	No	UTP11
983	1	38018525	38018542	ENSG00000183520	+	CDS	8	0	0	No	UTP11
984	1	39026351	39026362	ENSG00000168653	+	five_prime_utr	12	0	0	No	NDUFS5
985	1	39026367	39026378	ENSG00000168653	+	five_prime_utr	7	0	0	No	NDUFS5
986	1	39028776	39028787	ENSG00000168653	+	CDS	6	0	5	No	NDUFS5
987	1	39028828	39028838	ENSG00000168653	+	CDS	6	0	0	No	NDUFS5
988	1	39028839	39028850	ENSG00000168653	+	CDS	9	0	0	No	NDUFS5
989	1	39028864	39028873	ENSG00000168653	+	CDS	10	0	0	No	NDUFS5
990	1	39034443	39034452	ENSG00000168653	+	CDS	7	0	0	No	NDUFS5
991	1	39034557	39034566	ENSG00000168653	+	three_prime_utr	8	0	0	No	NDUFS5
992	1	39575810	39575819	ENSG00000090621	-	CDS	5	0	0	No	PABPC4
993	1	39576107	39576118	ENSG00000090621	-	five_prime_utr	7	0	0	No	PABPC4
994	1	39576155	39576164	ENSG00000090621	-	five_prime_utr	9	0	0	No	PABPC4
995	1	39576345	39576356	ENSG00000090621	-	five_prime_utr	6	0	0	No	PABPC4
996	1	39576374	39576384	ENSG00000090621	-	five_prime_utr	5	0	0	No	PABPC4
997	1	39576613	39576624	ENSG00000090621	-	five_prime_utr	5	0	0	No	PABPC4
998	1	40040740	40040761	ENSG00000131236	+	five_prime_utr	7	0	0	No	CAP1
999	1	40059340	40059351	ENSG00000131236	+	five_prime_utr,CDS	18	0	0	No	CAP1
1000	1	40059370	40059381	ENSG00000131236	+	CDS	13	0	0	No	CAP1
1001	1	40059422	40059434	ENSG00000131236	+	CDS	10	0	0	No	CAP1
1002	1	40060091	40060101	ENSG00000131236	+	CDS	8	0	0	No	CAP1
1003	1	40061749	40061759	ENSG00000131236	+	CDS	5	0	0	No	CAP1
1004	1	40061779	40061789	ENSG00000131236	+	CDS	5	0	0	No	CAP1
1005	1	40064312	40064329	ENSG00000131236	+	CDS	27	0	0	No	CAP1
1006	1	40064338	40064348	ENSG00000131236	+	CDS	8	0	0	No	CAP1
1007	1	40066248	40066255	ENSG00000131236	+	CDS	7	0	0	No	CAP1
1008	1	40066279	40066293	ENSG00000131236	+	CDS	23	0	0	No	CAP1
1009	1	40067550	40067561	ENSG00000131236	+	CDS	13	0	0	No	CAP1
1010	1	40067631	40067642	ENSG00000131236	+	CDS	5	0	0	No	CAP1
1011	1	40067704	40067714	ENSG00000131236	+	CDS	9	0	0	No	CAP1
1012	1	40069754	40069764	ENSG00000131236	+	CDS	13	0	0	No	CAP1
1013	1	40069784	40069795	ENSG00000131236	+	CDS	13	0	0	No	CAP1
1014	1	40070171	40070180	ENSG00000131236	+	CDS	6	0	0	No	CAP1
1015	1	40070183	40070194	ENSG00000131236	+	CDS	10	0	0	No	CAP1
1016	1	40070438	40070444	ENSG00000131236	+	CDS	5	0	0	No	CAP1
1017	1	40070450	40070460	ENSG00000131236	+	CDS	11	0	0	No	CAP1
1018	1	40070471	40070491	ENSG00000131236	+	CDS	7	0	0	No	CAP1
1019	1	40070897	40070907	ENSG00000131236	+	CDS	5	0	0	No	CAP1
1020	1	40070928	40070939	ENSG00000131236	+	CDS	5	0	8	No	CAP1
1021	1	40071446	40071454	ENSG00000131236	+	CDS	8	0	0	No	CAP1
1022	1	40071470	40071481	ENSG00000131236	+	CDS	12	0	0	No	CAP1
1023	1	40072198	40072209	ENSG00000131236	+	three_prime_utr	5	0	0	No	CAP1
1024	1	40072475	40072490	ENSG00000131236	+	three_prime_utr	7	0	0	No	CAP1
1025	1	40072558	40072579	ENSG00000131236	+	three_prime_utr	9	0	0	No	CAP1
1026	1	40161518	40161528	ENSG00000117000	+	CDS	7	0	5	Yes	RLF
1027	1	40292607	40292617	ENSG00000084073	+	CDS	5	0	0	No	ZMPSTE24
1028	1	40770725	40770736	ENSG00000066136	+	CDS	5	0	0	No	NFYC
1029	1	40979747	40979756	ENSG00000171793	+	five_prime_utr	7	0	0	Yes	CTPS1
1030	1	40983300	40983307	ENSG00000171793	+	CDS	5	0	0	Yes	CTPS1
1031	1	40983316	40983326	ENSG00000171793	+	CDS	6	0	0	Yes	CTPS1
1032	1	40984825	40984835	ENSG00000171793	+	CDS	8	0	0	Yes	CTPS1
1033	1	40984853	40984863	ENSG00000171793	+	CDS	6	0	0	Yes	CTPS1
1034	1	40984943	40984953	ENSG00000171793	+	CDS	9	0	0	Yes	CTPS1
1035	1	40987460	40987471	ENSG00000171793	+	CDS	7	0	0	Yes	CTPS1
1036	1	40988626	40988637	ENSG00000171793	+	CDS	5	0	0	Yes	CTPS1
1037	1	40991764	40991784	ENSG00000171793	+	CDS	6	0	0	Yes	CTPS1
1038	1	40997468	40997478	ENSG00000171793	+	CDS	5	0	7	Yes	CTPS1
1039	1	41009452	41009459	ENSG00000171793	+	CDS	5	0	0	Yes	CTPS1
1040	1	41010217	41010228	ENSG00000171793	+	CDS	7	0	0	Yes	CTPS1
1041	1	41011757	41011767	ENSG00000171793	+	three_prime_utr	7	0	0	Yes	CTPS1
1042	1	41011776	41011786	ENSG00000171793	+	three_prime_utr	5	0	0	Yes	CTPS1
1043	1	41011793	41011805	ENSG00000171793	+	three_prime_utr	5	0	0	Yes	CTPS1
1044	1	41011815	41011823	ENSG00000171793	+	three_prime_utr	5	0	0	Yes	CTPS1
1045	1	41012056	41012064	ENSG00000171793	+	three_prime_utr	5	0	0	Yes	CTPS1
1046	1	41012126	41012139	ENSG00000171793	+	three_prime_utr	6	0	0	Yes	CTPS1
1047	1	41012252	41012262	ENSG00000171793	+	three_prime_utr	5	0	0	Yes	CTPS1
1048	1	42191670	42191681	ENSG00000198815	-	CDS	6	0	0	No	FOXJ3
1049	1	42191688	42191699	ENSG00000198815	-	CDS	7	0	0	No	FOXJ3
1050	1	42335124	42335141	ENSG00000198815	-	five_prime_utr	6	0	0	No	FOXJ3
1051	1	42682469	42682480	ENSG00000065978	+	five_prime_utr	10	0	0	No	YBX1
1052	1	42682493	42682500	ENSG00000065978	+	five_prime_utr	8	0	0	No	YBX1
1053	1	42682639	42682642	ENSG00000065978	+	CDS	5	0	0	No	YBX1
1054	1	42682645	42682656	ENSG00000065978	+	CDS	30	26	22	No	YBX1
1055	1	42693507	42693519	ENSG00000065978	+	CDS	23	0	0	No	YBX1
1056	1	42696198	42696209	ENSG00000065978	+	CDS	5	0	0	No	YBX1
1057	1	42696277	42696287	ENSG00000065978	+	CDS	5	0	0	No	YBX1
1058	1	42696714	42696736	ENSG00000065978	+	CDS	52	0	62	No	YBX1
1059	1	42700875	42700886	ENSG00000065978	+	CDS	5	0	0	No	YBX1
1060	1	42700946	42700958	ENSG00000065978	+	CDS	8	0	0	No	YBX1
1061	1	42700970	42700981	ENSG00000065978	+	CDS	10	0	0	No	YBX1
1062	1	42702031	42702042	ENSG00000065978	+	three_prime_utr	6	0	0	No	YBX1
1063	1	42702168	42702178	ENSG00000065978	+	three_prime_utr	9	0	0	No	YBX1
1064	1	42766986	42766996	ENSG00000117385	-	five_prime_utr	7	0	0	No	P3H1
1065	1	43164705	43164714	ENSG00000117395	-	CDS	7	0	0	No	EBNA1BP2
1066	1	43164747	43164762	ENSG00000117395	-	CDS	5	0	0	No	EBNA1BP2
1067	1	43166899	43166917	ENSG00000117395	-	CDS	5	0	0	No	EBNA1BP2
1068	1	43167173	43167183	ENSG00000117395	-	CDS	5	0	0	No	EBNA1BP2
1069	1	43167214	43167223	ENSG00000117395	-	CDS	5	0	0	No	EBNA1BP2
1070	1	43170833	43170845	ENSG00000117395	-	CDS	7	0	0	No	EBNA1BP2
1071	1	43171478	43171488	ENSG00000117395	-	CDS	5	0	0	No	EBNA1BP2
1072	1	43171577	43171584	ENSG00000117395	-	CDS	5	0	0	No	EBNA1BP2
1073	1	43171604	43171615	ENSG00000117395	-	CDS	6	0	0	No	EBNA1BP2
1074	1	43171619	43171640	ENSG00000117395	-	CDS	11	0	0	No	EBNA1BP2
1075	1	43171951	43171961	ENSG00000117395	-	CDS	5	0	0	No	EBNA1BP2
1076	1	43172064	43172073	ENSG00000117395	-	CDS	7	0	0	No	EBNA1BP2
1077	1	43172078	43172087	ENSG00000117395	-	CDS	5	0	0	No	EBNA1BP2
1078	1	43172093	43172103	ENSG00000117395	-	CDS	6	0	0	No	EBNA1BP2
1079	1	43172147	43172159	ENSG00000117395	-	five_prime_utr	9	0	0	No	EBNA1BP2
1080	1	43172176	43172190	ENSG00000117395	-	five_prime_utr	5	0	0	No	EBNA1BP2
1081	1	43172257	43172272	ENSG00000117395	-	five_prime_utr	5	0	0	No	EBNA1BP2
1082	1	43358972	43358987	ENSG00000117399	+	five_prime_utr	10	0	0	No	CDC20
1083	1	43359180	43359192	ENSG00000117399	+	five_prime_utr	8	0	0	No	CDC20
1084	1	43359230	43359242	ENSG00000117399	+	CDS	10	0	0	No	CDC20
1085	1	43359254	43359260	ENSG00000117399	+	CDS	5	0	0	No	CDC20
1086	1	43359356	43359367	ENSG00000117399	+	CDS	6	0	0	No	CDC20
1087	1	43359539	43359559	ENSG00000117399	+	CDS	12	0	0	No	CDC20
1088	1	43359999	43360008	ENSG00000117399	+	CDS	7	0	0	No	CDC20
1089	1	43360036	43360048	ENSG00000117399	+	CDS	14	0	0	No	CDC20
1090	1	43360253	43360264	ENSG00000117399	+	CDS	6	0	0	No	CDC20
1091	1	43360318	43360328	ENSG00000117399	+	CDS	10	0	0	No	CDC20
1092	1	43360351	43360360	ENSG00000117399	+	CDS	7	0	0	No	CDC20
1093	1	43360527	43360538	ENSG00000117399	+	CDS	6	0	0	No	CDC20
1094	1	43360574	43360585	ENSG00000117399	+	CDS	6	0	0	No	CDC20
1095	1	43360770	43360782	ENSG00000117399	+	CDS	7	0	0	No	CDC20
1096	1	43360849	43360858	ENSG00000117399	+	CDS	6	0	0	No	CDC20
1097	1	43360871	43360897	ENSG00000117399	+	CDS	22	0	0	No	CDC20
1098	1	43360919	43360935	ENSG00000117399	+	CDS	11	0	0	No	CDC20
1099	1	43361200	43361209	ENSG00000117399	+	CDS	8	0	0	No	CDC20
1100	1	43361216	43361227	ENSG00000117399	+	CDS	8	0	0	No	CDC20
1101	1	43362242	43362253	ENSG00000117399	+	CDS	5	0	0	No	CDC20
1102	1	43363040	43363051	ENSG00000117399	+	CDS	7	0	0	No	CDC20
1103	1	43363650	43363659	ENSG00000066322	-	three_prime_utr	5	0	0	No	ELOVL1
1104	1	43363811	43363822	ENSG00000066322	-	three_prime_utr	8	8	0	No	ELOVL1
1105	1	43363934	43363945	ENSG00000066322	-	CDS	5	0	0	No	ELOVL1
1106	1	43363993	43364002	ENSG00000066322	-	CDS	11	0	0	No	ELOVL1
1107	1	43364020	43364030	ENSG00000066322	-	CDS	5	0	0	No	ELOVL1
1108	1	43364051	43364063	ENSG00000066322	-	CDS	7	0	0	No	ELOVL1
1109	1	43364088	43364098	ENSG00000066322	-	CDS	5	0	0	No	ELOVL1
1110	1	43364404	43364416	ENSG00000066322	-	CDS	8	0	0	No	ELOVL1
1111	1	43364597	43364608	ENSG00000066322	-	CDS	5	0	0	No	ELOVL1
1112	1	43364634	43364645	ENSG00000066322	-	CDS	9	0	0	No	ELOVL1
1113	1	43364945	43364955	ENSG00000066322	-	CDS	6	0	0	No	ELOVL1
1114	1	43365291	43365300	ENSG00000066322	-	CDS	10	0	0	No	ELOVL1
1115	1	43365328	43365339	ENSG00000066322	-	CDS	5	0	0	No	ELOVL1
1116	1	43365581	43365594	ENSG00000066322	-	CDS	9	0	0	No	ELOVL1
1117	1	43367502	43367513	ENSG00000066322	-	five_prime_utr	5	0	0	No	ELOVL1
1118	1	43367938	43367948	ENSG00000066322	-	five_prime_utr	5	0	0	No	ELOVL1
1119	1	43367963	43367972	ENSG00000066322	-	five_prime_utr	6	0	0	No	ELOVL1
1120	1	43451263	43451274	ENSG00000178922	-	three_prime_utr,CDS	5	0	0	No	HYI
1121	1	43451800	43451811	ENSG00000178922	-	CDS	5	0	0	No	HYI
1122	1	43451951	43451963	ENSG00000178922	-	CDS	7	0	0	No	HYI
1123	1	43452241	43452251	ENSG00000178922	-	CDS	7	0	0	No	HYI
1124	1	43453475	43453496	ENSG00000178922	-	CDS	5	0	0	No	HYI
1125	1	43453694	43453705	ENSG00000178922	-	CDS	5	0	0	No	HYI
1126	1	43453829	43453840	ENSG00000178922	-	five_prime_utr	6	0	0	No	HYI
1127	1	43530897	43530908	ENSG00000142949	+	five_prime_utr	5	0	0	Yes	PTPRF
1128	1	43531011	43531020	ENSG00000142949	+	five_prime_utr	7	0	0	Yes	PTPRF
1129	1	43538261	43538273	ENSG00000142949	+	five_prime_utr	7	0	0	Yes	PTPRF
1130	1	43553863	43553877	ENSG00000142949	+	CDS	7	0	0	Yes	PTPRF
1131	1	43569669	43569680	ENSG00000142949	+	CDS	6	0	0	Yes	PTPRF
1132	1	43569708	43569720	ENSG00000142949	+	CDS	9	0	0	Yes	PTPRF
1133	1	43578903	43578914	ENSG00000142949	+	CDS	6	0	0	Yes	PTPRF
1134	1	43588744	43588755	ENSG00000142949	+	CDS	10	0	0	Yes	PTPRF
1135	1	43588800	43588807	ENSG00000142949	+	CDS	5	0	0	Yes	PTPRF
1136	1	43588836	43588848	ENSG00000142949	+	CDS	6	0	0	Yes	PTPRF
1137	1	43590987	43590996	ENSG00000142949	+	CDS	6	0	0	Yes	PTPRF
1138	1	43591004	43591015	ENSG00000142949	+	CDS	8	0	0	Yes	PTPRF
1139	1	43591062	43591072	ENSG00000142949	+	CDS	9	0	0	Yes	PTPRF
1140	1	43591135	43591155	ENSG00000142949	+	CDS	5	0	0	Yes	PTPRF
1141	1	43591170	43591180	ENSG00000142949	+	CDS	5	0	0	Yes	PTPRF
1142	1	43591247	43591269	ENSG00000142949	+	CDS	6	0	0	Yes	PTPRF
1143	1	43591289	43591297	ENSG00000142949	+	CDS	6	0	0	Yes	PTPRF
1144	1	43591304	43591316	ENSG00000142949	+	CDS	5	0	6	Yes	PTPRF
1145	1	43591346	43591353	ENSG00000142949	+	CDS	6	0	0	Yes	PTPRF
1146	1	43591370	43591380	ENSG00000142949	+	CDS	17	0	0	Yes	PTPRF
1147	1	43591404	43591414	ENSG00000142949	+	CDS	5	0	0	Yes	PTPRF
1148	1	43591437	43591447	ENSG00000142949	+	CDS	5	0	0	Yes	PTPRF
1149	1	43591462	43591472	ENSG00000142949	+	CDS	7	0	0	Yes	PTPRF
1150	1	43591487	43591493	ENSG00000142949	+	CDS	6	0	0	Yes	PTPRF
1151	1	43591530	43591541	ENSG00000142949	+	CDS	7	0	0	Yes	PTPRF
1152	1	43591905	43591916	ENSG00000142949	+	CDS	7	0	0	Yes	PTPRF
1153	1	43592487	43592497	ENSG00000142949	+	CDS	5	0	0	Yes	PTPRF
1154	1	43592573	43592583	ENSG00000142949	+	CDS	5	0	0	Yes	PTPRF
1155	1	43597761	43597771	ENSG00000142949	+	CDS	7	0	0	Yes	PTPRF
1156	1	43597850	43597862	ENSG00000142949	+	CDS	6	0	0	Yes	PTPRF
1157	1	43597938	43597948	ENSG00000142949	+	CDS	6	0	0	Yes	PTPRF
1158	1	43597957	43597967	ENSG00000142949	+	CDS	5	0	0	Yes	PTPRF
1159	1	43598756	43598766	ENSG00000142949	+	CDS	6	0	0	Yes	PTPRF
1160	1	43598785	43598797	ENSG00000142949	+	CDS	7	0	0	Yes	PTPRF
1161	1	43598832	43598844	ENSG00000142949	+	CDS	11	0	0	Yes	PTPRF
1162	1	43598879	43598890	ENSG00000142949	+	CDS	7	0	0	Yes	PTPRF
1163	1	43603419	43603429	ENSG00000142949	+	CDS	15	0	12	Yes	PTPRF
1164	1	43603454	43603466	ENSG00000142949	+	CDS	10	0	0	Yes	PTPRF
1165	1	43603515	43603523	ENSG00000142949	+	CDS	5	0	0	Yes	PTPRF
1166	1	43603630	43603641	ENSG00000142949	+	CDS	6	0	0	Yes	PTPRF
1167	1	43603680	43603687	ENSG00000142949	+	CDS	5	0	0	Yes	PTPRF
1168	1	43603694	43603705	ENSG00000142949	+	CDS	7	0	0	Yes	PTPRF
1169	1	43603753	43603763	ENSG00000142949	+	CDS	10	0	0	Yes	PTPRF
1170	1	43603810	43603821	ENSG00000142949	+	CDS	8	0	0	Yes	PTPRF
1171	1	43603861	43603877	ENSG00000142949	+	CDS	12	0	0	Yes	PTPRF
1172	1	43603908	43603919	ENSG00000142949	+	CDS	6	0	0	Yes	PTPRF
1173	1	43603965	43603986	ENSG00000142949	+	CDS	6	0	0	Yes	PTPRF
1174	1	43604097	43604112	ENSG00000142949	+	CDS	8	0	0	Yes	PTPRF
1175	1	43605187	43605198	ENSG00000142949	+	CDS	11	0	0	Yes	PTPRF
1176	1	43605238	43605249	ENSG00000142949	+	CDS	5	0	0	Yes	PTPRF
1177	1	43605346	43605357	ENSG00000142949	+	CDS	7	0	0	Yes	PTPRF
1178	1	43605537	43605548	ENSG00000142949	+	CDS	7	0	0	Yes	PTPRF
1179	1	43606418	43606429	ENSG00000142949	+	CDS	7	0	0	Yes	PTPRF
1180	1	43606433	43606443	ENSG00000142949	+	CDS	7	0	0	Yes	PTPRF
1181	1	43606884	43606895	ENSG00000142949	+	CDS	9	0	0	Yes	PTPRF
1182	1	43606937	43606947	ENSG00000142949	+	CDS	6	0	0	Yes	PTPRF
1183	1	43609430	43609441	ENSG00000142949	+	CDS	9	0	0	Yes	PTPRF
1184	1	43609481	43609492	ENSG00000142949	+	CDS	5	0	0	Yes	PTPRF
1185	1	43617750	43617760	ENSG00000142949	+	CDS	5	0	0	Yes	PTPRF
1186	1	43617833	43617845	ENSG00000142949	+	CDS	5	0	0	Yes	PTPRF
1187	1	43618633	43618644	ENSG00000142949	+	CDS	6	0	0	Yes	PTPRF
1188	1	43618676	43618686	ENSG00000142949	+	CDS	8	0	0	Yes	PTPRF
1189	1	43618715	43618725	ENSG00000142949	+	CDS	6	0	0	Yes	PTPRF
1190	1	43619079	43619089	ENSG00000142949	+	CDS	6	0	0	Yes	PTPRF
1191	1	43619108	43619125	ENSG00000142949	+	CDS	11	0	0	Yes	PTPRF
1192	1	43619141	43619152	ENSG00000142949	+	CDS	6	0	0	Yes	PTPRF
1193	1	43619183	43619193	ENSG00000142949	+	CDS	5	0	0	Yes	PTPRF
1194	1	43619431	43619444	ENSG00000142949	+	CDS	14	0	0	Yes	PTPRF
1195	1	43619563	43619573	ENSG00000142949	+	CDS	5	0	0	Yes	PTPRF
1196	1	43619710	43619721	ENSG00000142949	+	CDS	6	0	0	Yes	PTPRF
1197	1	43619739	43619748	ENSG00000142949	+	CDS	7	0	0	Yes	PTPRF
1198	1	43620174	43620184	ENSG00000142949	+	CDS	6	0	0	Yes	PTPRF
1199	1	43620201	43620211	ENSG00000142949	+	CDS	5	0	0	Yes	PTPRF
1200	1	43620554	43620564	ENSG00000142949	+	CDS	5	0	0	Yes	PTPRF
1201	1	43620951	43620962	ENSG00000142949	+	CDS	5	0	0	Yes	PTPRF
1202	1	43622001	43622008	ENSG00000142949	+	three_prime_utr,CDS	5	0	0	Yes	PTPRF
1203	1	43622028	43622038	ENSG00000142949	+	three_prime_utr	5	0	0	Yes	PTPRF
1204	1	43622281	43622289	ENSG00000142949	+	three_prime_utr	5	0	0	Yes	PTPRF
1205	1	43622325	43622336	ENSG00000142949	+	three_prime_utr	7	0	0	Yes	PTPRF
1206	1	43622474	43622495	ENSG00000142949	+	three_prime_utr	7	0	0	Yes	PTPRF
1207	1	43622676	43622687	ENSG00000142949	+	three_prime_utr	6	0	7	Yes	PTPRF
1208	1	43623042	43623052	ENSG00000142949	+	three_prime_utr	5	0	0	Yes	PTPRF
1209	1	43623322	43623333	ENSG00000142949	+	three_prime_utr	5	0	0	Yes	PTPRF
1210	1	43623422	43623439	ENSG00000142949	+	three_prime_utr	7	0	0	Yes	PTPRF
1211	1	43704080	43704088	ENSG00000066135,ENSG00000284989	+	three_prime_utr,CDS	5	0	0	No	KDM4A,
1212	1	43705143	43705154	ENSG00000066135	+	three_prime_utr	6	0	0	Yes	KDM4A
1213	1	43705194	43705205	ENSG00000066135	+	three_prime_utr	6	0	0	Yes	KDM4A
1214	1	43705284	43705300	ENSG00000066135	+	three_prime_utr	6	0	0	Yes	KDM4A
1215	1	43971605	43971626	ENSG00000132768	+	CDS	5	0	0	No	DPH2
1216	1	43971972	43971987	ENSG00000132768	+	CDS	8	0	0	No	DPH2
1217	1	43972046	43972066	ENSG00000132768	+	CDS	5	0	0	No	DPH2
1218	1	43973209	43973226	ENSG00000132768	+	three_prime_utr	5	0	0	No	DPH2
1219	1	43975059	43975067	ENSG00000117410	+	five_prime_utr,CDS	5	0	0	No	ATP6V0B
1220	1	43975828	43975838	ENSG00000117410	+	CDS	5	0	0	No	ATP6V0B
1221	1	43976091	43976102	ENSG00000117410	+	five_prime_utr,CDS	6	0	0	No	ATP6V0B
1222	1	43976308	43976318	ENSG00000117410	+	CDS	11	0	0	No	ATP6V0B
1223	1	43977068	43977078	ENSG00000117410	+	CDS	10	0	0	No	ATP6V0B
1224	1	43978039	43978061	ENSG00000117410	+	three_prime_utr	11	0	0	No	ATP6V0B
1225	1	43978074	43978084	ENSG00000117410	+	three_prime_utr	6	0	0	No	ATP6V0B
1226	1	43978170	43978180	ENSG00000117410	+	three_prime_utr	7	0	0	No	ATP6V0B
1227	1	43978200	43978211	ENSG00000117410	+	three_prime_utr	5	0	0	No	ATP6V0B
1228	1	43981167	43981178	ENSG00000117411	+	five_prime_utr,CDS	5	0	0	No	B4GALT2
1229	1	43991021	43991031	ENSG00000117411	+	three_prime_utr	6	0	0	No	B4GALT2
1230	1	44319678	44319688	ENSG00000117419	-	CDS	5	0	0	No	ERI3
1231	1	44339187	44339199	ENSG00000117419	-	CDS	6	0	0	No	ERI3
1232	1	44650846	44650865	ENSG00000187147	+	three_prime_utr	12	0	0	No	RNF220
1233	1	44650880	44650887	ENSG00000187147	+	three_prime_utr	6	0	0	No	RNF220
1234	1	44650892	44650901	ENSG00000187147	+	three_prime_utr	5	0	0	No	RNF220
1235	1	44650919	44650928	ENSG00000187147	+	three_prime_utr	6	0	0	No	RNF220
1236	1	44651229	44651249	ENSG00000187147	+	three_prime_utr	10	0	0	No	RNF220
1237	1	44651447	44651457	ENSG00000187147	+	three_prime_utr	5	0	0	No	RNF220
1238	1	44747387	44747396	ENSG00000142945	+	CDS	5	0	0	Yes	KIF2C
1239	1	44747434	44747443	ENSG00000142945	+	CDS	5	0	0	Yes	KIF2C
1240	1	44750550	44750561	ENSG00000142945	+	CDS	8	0	0	Yes	KIF2C
1241	1	44756125	44756134	ENSG00000142945	+	CDS	5	0	0	Yes	KIF2C
1242	1	44757926	44757947	ENSG00000142945	+	CDS	5	0	0	Yes	KIF2C
1243	1	44757957	44757965	ENSG00000142945	+	CDS	5	0	0	Yes	KIF2C
1244	1	44760378	44760390	ENSG00000142945	+	CDS	6	0	0	Yes	KIF2C
1245	1	44760631	44760640	ENSG00000142945	+	CDS	5	0	0	Yes	KIF2C
1246	1	44762422	44762432	ENSG00000142945	+	CDS	5	0	0	Yes	KIF2C
1247	1	44767193	44767205	ENSG00000142945	+	three_prime_utr	5	0	0	Yes	KIF2C
1248	1	44775591	44775600	ENSG00000142937	+	five_prime_utr,CDS	6	0	0	No	RPS8
1249	1	44776033	44776046	ENSG00000142937	+	CDS	20	0	0	No	RPS8
1250	1	44776083	44776092	ENSG00000142937	+	CDS	10	0	0	No	RPS8
1251	1	44776102	44776113	ENSG00000142937	+	CDS	30	0	28	No	RPS8
1252	1	44776670	44776680	ENSG00000142937	+	CDS	7	0	11	No	RPS8
1253	1	44776719	44776730	ENSG00000142937	+	CDS	38	39	30	No	RPS8
1254	1	44776735	44776745	ENSG00000142937	+	CDS	24	0	0	No	RPS8
1255	1	44777643	44777665	ENSG00000142937	+	CDS	61	59	0	No	RPS8
1256	1	44777692	44777703	ENSG00000142937	+	CDS	20	0	0	No	RPS8
1257	1	44777729	44777738	ENSG00000142937	+	CDS	23	0	0	No	RPS8
1258	1	44777746	44777756	ENSG00000142937	+	CDS	36	29	0	No	RPS8
1259	1	44778064	44778073	ENSG00000142937	+	CDS	6	0	0	No	RPS8
1260	1	44778103	44778114	ENSG00000142937	+	CDS	17	0	0	No	RPS8
1261	1	44778640	44778656	ENSG00000142937	+	CDS	29	0	0	No	RPS8
1262	1	44808681	44808688	ENSG00000222009	+	five_prime_utr	5	0	0	No	BTBD19
1263	1	44813927	44813939	ENSG00000222009	+	three_prime_utr	5	0	0	No	BTBD19
1264	1	44819913	44819934	ENSG00000117425	-	three_prime_utr	48	0	0	No	PTCH2
1265	1	44819939	44819949	ENSG00000117425	-	three_prime_utr	21	0	35	No	PTCH2
1266	1	44819951	44819962	ENSG00000117425	-	three_prime_utr	29	0	0	No	PTCH2
1267	1	44819984	44819987	ENSG00000117425	-	three_prime_utr	25	0	0	No	PTCH2
1268	1	44819989	44819991	ENSG00000117425	-	three_prime_utr	7	11	0	No	PTCH2
1269	1	44819992	44820003	ENSG00000117425	-	three_prime_utr	102	0	0	No	PTCH2
1270	1	45012263	45012280	ENSG00000126088	+	five_prime_utr,CDS	5	0	0	No	UROD
1271	1	45013008	45013016	ENSG00000126088	+	CDS	6	0	0	No	UROD
1272	1	45013162	45013174	ENSG00000126088	+	CDS	7	0	0	No	UROD
1273	1	45013646	45013657	ENSG00000126088	+	CDS	8	0	0	No	UROD
1274	1	45013921	45013932	ENSG00000126088	+	CDS	7	0	0	No	UROD
1275	1	45014042	45014052	ENSG00000126088	+	CDS	5	0	0	No	UROD
1276	1	45015413	45015423	ENSG00000126088	+	CDS	5	0	0	No	UROD
1277	1	45511103	45511114	ENSG00000117450	-	three_prime_utr	6	0	0	No	PRDX1
1278	1	45511229	45511236	ENSG00000117450	-	three_prime_utr	8	0	0	No	PRDX1
1279	1	45511253	45511265	ENSG00000117450	-	three_prime_utr	28	0	0	No	PRDX1
1280	1	45511310	45511320	ENSG00000117450	-	three_prime_utr	14	16	0	No	PRDX1
1281	1	45511343	45511355	ENSG00000117450	-	CDS	13	0	0	No	PRDX1
1282	1	45511408	45511418	ENSG00000117450	-	CDS	11	0	0	No	PRDX1
1283	1	45514514	45514535	ENSG00000117450	-	CDS	27	0	0	No	PRDX1
1284	1	45514626	45514635	ENSG00000117450	-	CDS	9	0	0	No	PRDX1
1285	1	45514893	45514907	ENSG00000117450	-	CDS	17	0	0	No	PRDX1
1286	1	45514963	45514974	ENSG00000117450	-	CDS	8	0	0	No	PRDX1
1287	1	45515662	45515683	ENSG00000117450	-	CDS	35	0	0	No	PRDX1
1288	1	45515712	45515722	ENSG00000117450	-	CDS	22	32	0	No	PRDX1
1289	1	45515734	45515744	ENSG00000117450	-	CDS	13	0	19	No	PRDX1
1290	1	45515761	45515773	ENSG00000117450	-	CDS	19	0	0	No	PRDX1
1291	1	45515779	45515791	ENSG00000117450	-	CDS	17	0	0	No	PRDX1
1292	1	45518961	45518972	ENSG00000117450	-	CDS	14	0	0	No	PRDX1
1293	1	45518980	45518991	ENSG00000117450	-	CDS	16	0	0	No	PRDX1
1294	1	45518995	45519005	ENSG00000117450	-	CDS	10	0	16	No	PRDX1
1295	1	45519032	45519042	ENSG00000117450	-	CDS	11	0	0	No	PRDX1
1296	1	45521845	45521857	ENSG00000117450	-	five_prime_utr	29	0	0	No	PRDX1
1297	1	45521870	45521880	ENSG00000117450	-	five_prime_utr	26	30	0	No	PRDX1
1298	1	45551078	45551098	ENSG00000117448	+	five_prime_utr	5	0	0	No	AKR1A1
1299	1	45551126	45551137	ENSG00000117448	+	five_prime_utr	5	0	0	No	AKR1A1
1300	1	45566644	45566655	ENSG00000117448	+	CDS	5	0	0	No	AKR1A1
1301	1	45569938	45569946	ENSG00000117448	+	CDS	5	0	0	No	AKR1A1
1302	1	45584051	45584061	ENSG00000132780	+	five_prime_utr	8	0	0	No	NASP
1303	1	45584095	45584105	ENSG00000132780	+	five_prime_utr	5	0	0	No	NASP
1304	1	45584112	45584123	ENSG00000132780	+	five_prime_utr	13	0	0	No	NASP
1305	1	45584146	45584157	ENSG00000132780	+	CDS	8	0	0	No	NASP
1306	1	45584189	45584197	ENSG00000132780	+	CDS	7	0	0	No	NASP
1307	1	45591236	45591248	ENSG00000132780	+	CDS	6	0	0	No	NASP
1308	1	45602284	45602296	ENSG00000132780	+	CDS	14	0	0	No	NASP
1309	1	45604980	45604990	ENSG00000132780	+	CDS	5	0	0	No	NASP
1310	1	45606481	45606497	ENSG00000132780	+	CDS	10	0	0	No	NASP
1311	1	45614169	45614179	ENSG00000132780	+	CDS	5	0	10	No	NASP
1312	1	45615048	45615058	ENSG00000132780	+	CDS	7	0	0	No	NASP
1313	1	45615121	45615132	ENSG00000132780	+	CDS	7	0	0	No	NASP
1314	1	45616344	45616364	ENSG00000132780	+	CDS	8	0	0	No	NASP
1315	1	45617465	45617476	ENSG00000132780	+	CDS	5	0	0	No	NASP
1316	1	45618116	45618127	ENSG00000132780	+	CDS	5	0	0	No	NASP
1317	1	45660827	45660838	ENSG00000159592	-	five_prime_utr	5	0	0	Yes	GPBP1L1
1318	1	45693571	45693581	ENSG00000159596	+	CDS	8	0	0	No	TMEM69
1319	1	45694133	45694151	ENSG00000159596	+	three_prime_utr	5	0	0	No	TMEM69
1320	1	46010760	46010771	ENSG00000086015	+	CDS	5	0	0	Yes	MAST2
1321	1	46034797	46034808	ENSG00000086015	+	CDS	5	0	0	Yes	MAST2
1322	1	46188895	46188906	ENSG00000085998	-	three_prime_utr,CDS	5	0	0	No	POMGNT1
1323	1	46260926	46260947	ENSG00000085999	+	CDS	5	0	7	No	RAD54L
1324	1	46278733	46278743	ENSG00000132128	-	three_prime_utr	5	0	0	No	LRRC41
1325	1	46278746	46278756	ENSG00000132128	-	three_prime_utr	5	0	0	No	LRRC41
1326	1	46278765	46278777	ENSG00000132128	-	three_prime_utr	8	0	0	No	LRRC41
1327	1	46278875	46278884	ENSG00000132128	-	CDS	7	0	7	No	LRRC41
1328	1	46280268	46280275	ENSG00000132128	-	CDS	5	0	0	No	LRRC41
1329	1	46280483	46280492	ENSG00000132128	-	CDS	7	0	0	No	LRRC41
1330	1	46280526	46280536	ENSG00000132128	-	CDS	7	0	0	No	LRRC41
1331	1	46281204	46281219	ENSG00000132128	-	CDS	7	0	0	No	LRRC41
1332	1	46285477	46285486	ENSG00000132128	-	CDS	5	0	0	No	LRRC41
1333	1	46285597	46285608	ENSG00000132128	-	CDS	10	0	0	No	LRRC41
1334	1	46285748	46285758	ENSG00000132128	-	CDS	5	0	0	No	LRRC41
1335	1	46285777	46285784	ENSG00000132128	-	CDS	5	0	0	No	LRRC41
1336	1	46285839	46285850	ENSG00000132128	-	CDS	10	0	0	No	LRRC41
1337	1	46285875	46285905	ENSG00000132128	-	CDS	7	0	0	No	LRRC41
1338	1	46298283	46298303	ENSG00000132128	-	CDS	5	0	0	No	LRRC41
1339	1	46303145	46303158	ENSG00000132128	-	CDS	9	0	0	No	LRRC41
1340	1	46303174	46303189	ENSG00000132128	-	CDS	6	0	0	No	LRRC41
1341	1	46303275	46303286	ENSG00000132128	-	CDS	5	0	0	No	LRRC41
1342	1	46303694	46303705	ENSG00000173660	+	five_prime_utr	6	0	0	No	UQCRH
1343	1	46303726	46303736	ENSG00000173660	+	five_prime_utr	7	0	0	No	UQCRH
1344	1	46303738	46303745	ENSG00000173660	+	five_prime_utr	5	0	0	No	UQCRH
1345	1	46310228	46310238	ENSG00000173660	+	CDS	6	0	0	No	UQCRH
1346	1	46310290	46310301	ENSG00000173660	+	CDS	8	0	0	No	UQCRH
1347	1	46316593	46316603	ENSG00000173660	+	three_prime_utr	6	0	0	No	UQCRH
1348	1	46316663	46316674	ENSG00000173660	+	three_prime_utr	7	9	0	No	UQCRH
1349	1	46316694	46316704	ENSG00000173660	+	three_prime_utr	6	0	0	No	UQCRH
1350	1	46316725	46316735	ENSG00000173660	+	three_prime_utr	11	0	0	No	UQCRH
1351	1	47368555	47368565	ENSG00000162368	+	CDS	6	0	0	No	CMPK1
1352	1	47368602	47368612	ENSG00000162368	+	CDS	11	0	0	No	CMPK1
1353	1	47374943	47374954	ENSG00000162368	+	CDS	5	0	0	No	CMPK1
1354	1	47374973	47374982	ENSG00000162368	+	CDS	5	0	0	No	CMPK1
1355	1	47375196	47375214	ENSG00000162368	+	CDS	5	0	0	No	CMPK1
1356	1	47375234	47375244	ENSG00000162368	+	CDS	5	0	0	No	CMPK1
1357	1	47376899	47376909	ENSG00000162368	+	three_prime_utr	9	0	0	No	CMPK1
1358	1	47377046	47377054	ENSG00000162368	+	three_prime_utr	5	0	0	No	CMPK1
1359	1	47377358	47377365	ENSG00000162368	+	three_prime_utr	5	0	0	No	CMPK1
1360	1	47377600	47377609	ENSG00000162368	+	three_prime_utr	9	0	0	No	CMPK1
1361	1	47377709	47377719	ENSG00000162368	+	three_prime_utr	6	0	0	No	CMPK1
1362	1	47378016	47378028	ENSG00000162368	+	three_prime_utr	6	0	0	No	CMPK1
1363	1	50567116	50567127	ENSG00000185104	-	CDS	8	0	0	No	FAF1
1364	1	50959923	50959933	ENSG00000185104	-	five_prime_utr	5	0	0	No	FAF1
1365	1	51271480	51271490	ENSG00000123091	+	three_prime_utr	6	0	0	No	RNF11
1366	1	51271513	51271523	ENSG00000123091	+	three_prime_utr	6	0	0	No	RNF11
1367	1	51788137	51788151	ENSG00000117859	+	three_prime_utr	12	0	0	No	OSBPL9
1368	1	51789277	51789289	ENSG00000078618	-	CDS	7	0	0	Yes	NRDC
1369	1	51791619	51791631	ENSG00000078618	-	CDS	6	0	0	Yes	NRDC
1370	1	51792066	51792078	ENSG00000078618	-	CDS	5	0	0	Yes	NRDC
1371	1	51805546	51805557	ENSG00000078618	-	CDS	5	0	0	Yes	NRDC
1372	1	51878671	51878680	ENSG00000078618	-	five_prime_utr	9	0	0	Yes	NRDC
1373	1	52020513	52020523	ENSG00000285839,ENSG00000117862	-	three_prime_utr	5	0	0	No	,TXNDC12
1374	1	52020908	52020919	ENSG00000285839,ENSG00000117862	-	three_prime_utr	5	0	0	No	,TXNDC12
1375	1	52028600	52028611	ENSG00000285839,ENSG00000117862	-	three_prime_utr,CDS	5	0	0	No	,TXNDC12
1376	1	52055149	52055170	ENSG00000117862	-	five_prime_utr	8	0	0	No	TXNDC12
1377	1	52352919	52352929	ENSG00000154222	-	three_prime_utr	5	0	0	Yes	CC2D1B
1378	1	52687737	52687749	ENSG00000162377	-	CDS	6	0	0	No	COA7
1379	1	53226968	53226978	ENSG00000162385	-	three_prime_utr	5	0	0	No	MAGOH
1380	1	53226995	53227008	ENSG00000162385	-	three_prime_utr	7	0	0	No	MAGOH
1381	1	53227032	53227043	ENSG00000162385	-	three_prime_utr	5	0	0	No	MAGOH
1382	1	53238381	53238392	ENSG00000162385	-	CDS	5	0	0	No	MAGOH
1383	1	53238427	53238438	ENSG00000162385	-	CDS	6	0	0	No	MAGOH
1384	1	53245646	53245654	ENSG00000157193	-	three_prime_utr	5	0	0	No	LRP8
1385	1	53271085	53271095	ENSG00000157193	-	CDS	6	0	0	No	LRP8
1386	1	53767830	53767837	ENSG00000058804	-	three_prime_utr	5	0	0	No	NDC1
1387	1	53787224	53787235	ENSG00000058804	-	CDS	5	0	0	No	NDC1
1388	1	53796760	53796776	ENSG00000058804	-	CDS	6	0	0	No	NDC1
1389	1	53828023	53828033	ENSG00000058804	-	CDS	5	0	0	No	NDC1
1390	1	53952000	53952010	ENSG00000116212	+	CDS	6	0	0	No	LRRC42
1391	1	54031876	54031896	ENSG00000116209	-	three_prime_utr	5	0	0	No	TMEM59
1392	1	54032135	54032144	ENSG00000116209	-	three_prime_utr	6	0	0	No	TMEM59
1393	1	54032214	54032227	ENSG00000116209	-	CDS	6	0	0	No	TMEM59
1394	1	54032262	54032282	ENSG00000116209	-	CDS	5	0	0	No	TMEM59
1395	1	54036653	54036664	ENSG00000116209	-	CDS	5	0	0	No	TMEM59
1396	1	54040767	54040777	ENSG00000116209	-	CDS	5	0	0	No	TMEM59
1397	1	54043376	54043387	ENSG00000116209	-	CDS	8	0	0	No	TMEM59
1398	1	54045744	54045754	ENSG00000116209	-	five_prime_utr,CDS	6	0	0	No	TMEM59
1399	1	54053044	54053055	ENSG00000116209	-	CDS	6	0	0	No	TMEM59
1400	1	54053074	54053083	ENSG00000116209	-	CDS	5	0	0	No	TMEM59
1401	1	54200240	54200251	ENSG00000116221	+	five_prime_utr,CDS	7	0	0	No	MRPL37
1402	1	54200557	54200566	ENSG00000116221	+	CDS	5	0	0	No	MRPL37
1403	1	54205048	54205058	ENSG00000116221	+	CDS	5	0	0	No	MRPL37
1404	1	54205062	54205073	ENSG00000116221	+	CDS	5	0	0	No	MRPL37
1405	1	54218224	54218236	ENSG00000116221	+	CDS	5	0	0	No	MRPL37
1406	1	55068745	55068755	ENSG00000162402	-	three_prime_utr	5	0	0	Yes	USP24
1407	1	55121458	55121477	ENSG00000162402	-	CDS	5	0	0	Yes	USP24
1408	1	55132586	55132597	ENSG00000162402	-	CDS	7	0	0	Yes	USP24
1409	1	55132671	55132681	ENSG00000162402	-	CDS	6	0	0	Yes	USP24
1410	1	55138993	55139003	ENSG00000162402	-	CDS	5	0	0	Yes	USP24
1411	1	55154120	55154131	ENSG00000162402	-	CDS	5	0	0	Yes	USP24
1412	1	55154272	55154280	ENSG00000162402	-	CDS	5	0	0	Yes	USP24
1413	1	55157002	55157013	ENSG00000162402	-	CDS	5	5	0	Yes	USP24
1414	1	55171581	55171593	ENSG00000162402	-	CDS	5	0	0	Yes	USP24
1415	1	58656989	58656999	ENSG00000162601	-	three_prime_utr	6	0	0	No	MYSM1
1416	1	58781618	58781626	ENSG00000177606	-	three_prime_utr	6	0	0	Yes	JUN
1417	1	58781718	58781730	ENSG00000177606	-	three_prime_utr	6	0	0	Yes	JUN
1418	1	58781757	58781770	ENSG00000177606	-	three_prime_utr	9	0	0	Yes	JUN
1419	1	58782000	58782010	ENSG00000177606	-	three_prime_utr	6	0	0	Yes	JUN
1420	1	58782028	58782038	ENSG00000177606	-	three_prime_utr	7	0	0	Yes	JUN
1421	1	58782072	58782081	ENSG00000177606	-	three_prime_utr,CDS	14	0	0	Yes	JUN
1422	1	58782118	58782128	ENSG00000177606	-	CDS	9	0	0	Yes	JUN
1423	1	58782180	58782191	ENSG00000177606	-	CDS	7	0	0	Yes	JUN
1424	1	58782206	58782217	ENSG00000177606	-	CDS	7	0	0	Yes	JUN
1425	1	58782260	58782272	ENSG00000177606	-	CDS	5	0	0	Yes	JUN
1426	1	58782309	58782319	ENSG00000177606	-	CDS	8	0	0	Yes	JUN
1427	1	58782322	58782332	ENSG00000177606	-	CDS	5	0	0	Yes	JUN
1428	1	58782422	58782433	ENSG00000177606	-	CDS	5	0	0	Yes	JUN
1429	1	58782477	58782487	ENSG00000177606	-	CDS	12	0	0	Yes	JUN
1430	1	58782499	58782510	ENSG00000177606	-	CDS	5	0	0	Yes	JUN
1431	1	58782538	58782548	ENSG00000177606	-	CDS	6	0	0	Yes	JUN
1432	1	58782645	58782652	ENSG00000177606	-	CDS	5	0	0	Yes	JUN
1433	1	58782656	58782666	ENSG00000177606	-	CDS	8	0	0	Yes	JUN
1434	1	58782694	58782704	ENSG00000177606	-	CDS	5	0	0	Yes	JUN
1435	1	58782758	58782766	ENSG00000177606	-	CDS	6	0	0	Yes	JUN
1436	1	58782803	58782813	ENSG00000177606	-	CDS	7	0	0	Yes	JUN
1437	1	58782826	58782836	ENSG00000177606	-	CDS	14	0	0	Yes	JUN
1438	1	58782888	58782900	ENSG00000177606	-	CDS	7	0	0	Yes	JUN
1439	1	58782990	58783000	ENSG00000177606	-	CDS	8	0	0	Yes	JUN
1440	1	58783038	58783049	ENSG00000177606	-	CDS	19	0	0	Yes	JUN
1441	1	58783094	58783104	ENSG00000177606	-	five_prime_utr	6	0	0	Yes	JUN
1442	1	58783113	58783123	ENSG00000177606	-	five_prime_utr	12	10	0	Yes	JUN
1443	1	58783131	58783140	ENSG00000177606	-	five_prime_utr	12	0	0	Yes	JUN
1444	1	58783153	58783163	ENSG00000177606	-	five_prime_utr	6	0	0	Yes	JUN
1445	1	58783175	58783193	ENSG00000177606	-	five_prime_utr	29	0	0	Yes	JUN
1446	1	58783239	58783248	ENSG00000177606	-	five_prime_utr	13	0	0	Yes	JUN
1447	1	58783268	58783279	ENSG00000177606	-	five_prime_utr	22	24	20	Yes	JUN
1448	1	58783323	58783333	ENSG00000177606	-	five_prime_utr	19	0	13	Yes	JUN
1449	1	58783475	58783491	ENSG00000177606	-	five_prime_utr	8	0	0	Yes	JUN
1450	1	58783552	58783564	ENSG00000177606	-	five_prime_utr	16	0	0	Yes	JUN
1451	1	58783616	58783626	ENSG00000177606	-	five_prime_utr	9	0	0	Yes	JUN
1452	1	58783644	58783657	ENSG00000177606	-	five_prime_utr	15	0	0	Yes	JUN
1453	1	58783717	58783727	ENSG00000177606	-	five_prime_utr	8	0	0	Yes	JUN
1454	1	58783791	58783802	ENSG00000177606	-	five_prime_utr	6	0	0	Yes	JUN
1455	1	58783858	58783870	ENSG00000177606	-	five_prime_utr	8	0	0	Yes	JUN
1456	1	58783905	58783925	ENSG00000177606	-	five_prime_utr	29	0	0	Yes	JUN
1457	1	62437083	62437098	ENSG00000162607	+	five_prime_utr	5	0	0	No	USP1
1458	1	62437278	62437289	ENSG00000162607	+	five_prime_utr	9	0	0	No	USP1
1459	1	62439853	62439871	ENSG00000162607	+	five_prime_utr,CDS	6	0	0	No	USP1
1460	1	62442244	62442253	ENSG00000162607	+	CDS	5	0	0	No	USP1
1461	1	62444786	62444797	ENSG00000162607	+	CDS	5	0	0	No	USP1
1462	1	62447444	62447454	ENSG00000162607	+	CDS	6	0	0	No	USP1
1463	1	62450300	62450309	ENSG00000162607	+	CDS	5	0	0	No	USP1
1464	1	62450911	62450939	ENSG00000162607	+	CDS	6	0	0	No	USP1
1465	1	62451064	62451075	ENSG00000162607	+	three_prime_utr	6	0	0	No	USP1
1466	1	62451155	62451166	ENSG00000162607	+	three_prime_utr	5	0	0	No	USP1
1467	1	62451550	62451559	ENSG00000162607	+	three_prime_utr	5	0	0	No	USP1
1468	1	62451689	62451700	ENSG00000162607	+	three_prime_utr	6	0	0	No	USP1
1469	1	62455152	62455162	ENSG00000116641	-	three_prime_utr	6	0	0	Yes	DOCK7
1470	1	62475822	62475832	ENSG00000116641	-	CDS	6	0	0	Yes	DOCK7
1471	1	62492828	62492845	ENSG00000116641	-	CDS	5	0	0	Yes	DOCK7
1472	1	62494440	62494459	ENSG00000116641	-	CDS	5	0	0	Yes	DOCK7
1473	1	62529397	62529407	ENSG00000116641	-	CDS	11	0	0	Yes	DOCK7
1474	1	62537929	62537944	ENSG00000116641	-	CDS	7	0	0	Yes	DOCK7
1475	1	62537951	62537961	ENSG00000116641	-	CDS	6	0	0	Yes	DOCK7
1476	1	62539561	62539581	ENSG00000116641	-	CDS	5	0	0	Yes	DOCK7
1477	1	62539862	62539870	ENSG00000116641	-	CDS	5	0	0	Yes	DOCK7
1478	1	62555836	62555847	ENSG00000116641	-	CDS	7	0	0	Yes	DOCK7
1479	1	62555962	62555970	ENSG00000116641	-	CDS	6	0	0	Yes	DOCK7
1480	1	62559021	62559031	ENSG00000116641	-	CDS	5	0	0	Yes	DOCK7
1481	1	62559087	62559098	ENSG00000116641	-	CDS	5	0	0	Yes	DOCK7
1482	1	62559192	62559202	ENSG00000116641	-	CDS	8	0	0	Yes	DOCK7
1483	1	62583220	62583228	ENSG00000116641	-	CDS	5	0	0	Yes	DOCK7
1484	1	62618783	62618794	ENSG00000116641	-	CDS	5	0	0	Yes	DOCK7
1485	1	62631261	62631271	ENSG00000116641	-	CDS	5	0	0	Yes	DOCK7
1486	1	62633516	62633526	ENSG00000116641	-	CDS	5	0	11	Yes	DOCK7
1487	1	62648205	62648216	ENSG00000116641	-	CDS	5	0	0	Yes	DOCK7
1488	1	62648456	62648467	ENSG00000116641	-	CDS	7	0	0	Yes	DOCK7
1489	1	62653772	62653782	ENSG00000116641	-	CDS	5	0	0	Yes	DOCK7
1490	1	62654027	62654038	ENSG00000116641	-	CDS	14	0	0	Yes	DOCK7
1491	1	63636238	63636248	ENSG00000079739	+	CDS	6	0	0	No	PGM1
1492	1	63636265	63636281	ENSG00000079739	+	CDS	6	0	0	No	PGM1
1493	1	63659598	63659609	ENSG00000079739	+	CDS	5	0	0	No	PGM1
1494	1	64834648	64834658	ENSG00000162434	-	CDS	6	0	0	Yes	JAK1
1495	1	64844791	64844811	ENSG00000162434	-	CDS	5	0	0	Yes	JAK1
1496	1	64844851	64844861	ENSG00000162434	-	CDS	7	0	0	Yes	JAK1
1497	1	64844874	64844885	ENSG00000162434	-	CDS	8	0	0	Yes	JAK1
1498	1	64845537	64845559	ENSG00000162434	-	CDS	6	0	0	Yes	JAK1
1499	1	64850829	64850838	ENSG00000162434	-	CDS	5	0	0	Yes	JAK1
1500	1	64857745	64857764	ENSG00000162434	-	CDS	6	0	0	Yes	JAK1
1501	1	64860171	64860181	ENSG00000162434	-	CDS	7	0	0	Yes	JAK1
1502	1	64864856	64864867	ENSG00000162434	-	CDS	6	0	0	Yes	JAK1
1503	1	65429873	65429891	ENSG00000213625	+	CDS	10	0	0	No	LEPROT
1504	1	65432132	65432157	ENSG00000213625	+	three_prime_utr	6	0	0	No	LEPROT
1505	1	65433542	65433555	ENSG00000213625	+	three_prime_utr	5	0	0	No	LEPROT
1506	1	66985149	66985160	ENSG00000198160	+	three_prime_utr	8	0	0	No	MIER1
1507	1	66985828	66985851	ENSG00000198160	+	three_prime_utr	5	0	0	No	MIER1
1508	1	67409798	67409817	ENSG00000142864	-	three_prime_utr	5	0	0	No	SERBP1
1509	1	67410127	67410139	ENSG00000142864	-	three_prime_utr	7	0	0	No	SERBP1
1510	1	67410344	67410355	ENSG00000142864	-	three_prime_utr	8	0	0	No	SERBP1
1511	1	67410918	67410929	ENSG00000142864	-	three_prime_utr	6	0	0	No	SERBP1
1512	1	67411445	67411456	ENSG00000142864	-	three_prime_utr	8	0	0	No	SERBP1
1513	1	67411957	67411969	ENSG00000142864	-	three_prime_utr	8	0	0	No	SERBP1
1514	1	67412021	67412032	ENSG00000142864	-	three_prime_utr	8	0	0	No	SERBP1
1515	1	67412242	67412253	ENSG00000142864	-	three_prime_utr	15	0	0	No	SERBP1
1516	1	67412286	67412297	ENSG00000142864	-	three_prime_utr	14	0	13	No	SERBP1
1517	1	67412344	67412354	ENSG00000142864	-	three_prime_utr	26	0	0	No	SERBP1
1518	1	67412359	67412366	ENSG00000142864	-	three_prime_utr	11	0	0	No	SERBP1
1519	1	67412467	67412478	ENSG00000142864	-	three_prime_utr	9	0	0	No	SERBP1
1520	1	67412489	67412496	ENSG00000142864	-	three_prime_utr	5	0	0	No	SERBP1
1521	1	67412778	67412785	ENSG00000142864	-	three_prime_utr	7	0	0	No	SERBP1
1522	1	67412795	67412813	ENSG00000142864	-	three_prime_utr	13	0	0	No	SERBP1
1523	1	67413056	67413068	ENSG00000142864	-	three_prime_utr	19	0	0	No	SERBP1
1524	1	67413144	67413156	ENSG00000142864	-	three_prime_utr	37	0	0	No	SERBP1
1525	1	67413161	67413166	ENSG00000142864	-	three_prime_utr	8	15	0	No	SERBP1
1526	1	67413191	67413202	ENSG00000142864	-	three_prime_utr	11	0	0	No	SERBP1
1527	1	67413219	67413230	ENSG00000142864	-	CDS	11	0	0	No	SERBP1
1528	1	67413233	67413255	ENSG00000142864	-	CDS	20	0	0	No	SERBP1
1529	1	67415214	67415224	ENSG00000142864	-	CDS	7	0	0	No	SERBP1
1530	1	67415233	67415243	ENSG00000142864	-	CDS	16	0	0	No	SERBP1
1531	1	67415313	67415337	ENSG00000142864	-	CDS	18	0	0	No	SERBP1
1532	1	67420010	67420020	ENSG00000142864	-	CDS	5	0	0	No	SERBP1
1533	1	67426162	67426174	ENSG00000142864	-	CDS	8	0	0	No	SERBP1
1534	1	67426211	67426215	ENSG00000142864	-	CDS	8	0	0	No	SERBP1
1535	1	67426223	67426233	ENSG00000142864	-	CDS	31	0	0	No	SERBP1
1536	1	67426244	67426255	ENSG00000142864	-	CDS	16	0	0	No	SERBP1
1537	1	67430142	67430153	ENSG00000142864	-	CDS	7	0	0	No	SERBP1
1538	1	67430179	67430198	ENSG00000142864	-	CDS	16	0	0	No	SERBP1
1539	1	67430202	67430224	ENSG00000142864	-	CDS	19	0	0	No	SERBP1
1540	1	67430282	67430293	ENSG00000142864	-	CDS	23	24	0	No	SERBP1
1541	1	67430296	67430306	ENSG00000142864	-	five_prime_utr,CDS	24	18	0	No	SERBP1
1542	1	67430328	67430338	ENSG00000142864	-	five_prime_utr	18	0	0	No	SERBP1
1543	1	67430354	67430364	ENSG00000142864	-	five_prime_utr	7	0	9	No	SERBP1
1544	1	67685232	67685245	ENSG00000116717	+	five_prime_utr	9	0	0	No	GADD45A
1545	1	67685286	67685298	ENSG00000116717	+	five_prime_utr	6	0	0	No	GADD45A
1546	1	67685409	67685419	ENSG00000116717	+	five_prime_utr	7	0	0	No	GADD45A
1547	1	67685499	67685510	ENSG00000116717	+	CDS	5	0	0	No	GADD45A
1548	1	67686028	67686040	ENSG00000116717	+	CDS	7	0	0	No	GADD45A
1549	1	67686052	67686062	ENSG00000116717	+	CDS	5	0	0	No	GADD45A
1550	1	67686422	67686432	ENSG00000116717	+	CDS	6	0	0	No	GADD45A
1551	1	67686444	67686454	ENSG00000116717	+	CDS	6	0	0	No	GADD45A
1552	1	67686457	67686472	ENSG00000116717	+	CDS	9	0	0	No	GADD45A
1553	1	67686508	67686518	ENSG00000116717	+	CDS	5	0	0	No	GADD45A
1554	1	67686542	67686550	ENSG00000116717	+	CDS	5	0	0	No	GADD45A
1555	1	67687660	67687678	ENSG00000116717	+	CDS	5	0	0	No	GADD45A
1556	1	67687706	67687716	ENSG00000116717	+	CDS	8	0	0	No	GADD45A
1557	1	67687871	67687883	ENSG00000116717	+	three_prime_utr	5	0	0	No	GADD45A
1558	1	67688088	67688098	ENSG00000116717	+	three_prime_utr	6	0	0	No	GADD45A
1559	1	67688121	67688132	ENSG00000116717	+	three_prime_utr	6	0	0	No	GADD45A
1560	1	67701687	67701698	ENSG00000172380	-	three_prime_utr	7	0	0	No	GNG12
1561	1	67701705	67701715	ENSG00000172380	-	three_prime_utr	5	0	0	No	GNG12
1562	1	67701883	67701892	ENSG00000172380	-	three_prime_utr	5	0	0	No	GNG12
1563	1	67702192	67702203	ENSG00000172380	-	three_prime_utr	5	0	0	No	GNG12
1564	1	67702209	67702219	ENSG00000172380	-	three_prime_utr	16	0	0	No	GNG12
1565	1	67702303	67702327	ENSG00000172380	-	three_prime_utr	6	0	0	No	GNG12
1566	1	67702427	67702447	ENSG00000172380	-	three_prime_utr	7	0	0	No	GNG12
1567	1	67702482	67702494	ENSG00000172380	-	three_prime_utr	8	0	0	No	GNG12
1568	1	67702608	67702619	ENSG00000172380	-	three_prime_utr	12	0	0	No	GNG12
1569	1	67702757	67702767	ENSG00000172380	-	three_prime_utr	7	0	0	No	GNG12
1570	1	67703167	67703194	ENSG00000172380	-	three_prime_utr	6	0	0	No	GNG12
1571	1	67703217	67703229	ENSG00000172380	-	three_prime_utr	5	0	0	No	GNG12
1572	1	67703311	67703321	ENSG00000172380	-	three_prime_utr	7	0	0	No	GNG12
1573	1	67703332	67703344	ENSG00000172380	-	three_prime_utr	11	14	0	No	GNG12
1574	1	67703364	67703392	ENSG00000172380	-	three_prime_utr	11	0	0	No	GNG12
1575	1	67703651	67703662	ENSG00000172380	-	three_prime_utr	8	0	0	No	GNG12
1576	1	67703748	67703766	ENSG00000172380	-	three_prime_utr	7	0	0	No	GNG12
1577	1	67703862	67703883	ENSG00000172380	-	three_prime_utr	6	0	0	No	GNG12
1578	1	67703931	67703947	ENSG00000172380	-	three_prime_utr	8	0	0	No	GNG12
1579	1	67703954	67703963	ENSG00000172380	-	three_prime_utr	5	0	0	No	GNG12
1580	1	67703980	67703990	ENSG00000172380	-	three_prime_utr	6	0	0	No	GNG12
1581	1	67704007	67704028	ENSG00000172380	-	three_prime_utr	5	0	0	No	GNG12
1582	1	67704255	67704264	ENSG00000172380	-	three_prime_utr	5	0	0	No	GNG12
1583	1	67704281	67704297	ENSG00000172380	-	three_prime_utr	5	0	0	No	GNG12
1584	1	67704387	67704397	ENSG00000172380	-	three_prime_utr	5	0	0	No	GNG12
1585	1	67704685	67704695	ENSG00000172380	-	three_prime_utr	5	0	0	No	GNG12
1586	1	67704746	67704753	ENSG00000172380	-	three_prime_utr	5	0	0	No	GNG12
1587	1	67704760	67704772	ENSG00000172380	-	three_prime_utr	8	0	0	No	GNG12
1588	1	67704842	67704861	ENSG00000172380	-	three_prime_utr	9	0	0	No	GNG12
1589	1	67704946	67704957	ENSG00000172380	-	three_prime_utr	5	0	0	No	GNG12
1590	1	67705045	67705054	ENSG00000172380	-	three_prime_utr	6	0	0	No	GNG12
1591	1	67705172	67705182	ENSG00000172380	-	three_prime_utr	6	0	0	No	GNG12
1592	1	67705297	67705309	ENSG00000172380	-	three_prime_utr	5	0	0	No	GNG12
1593	1	67705367	67705373	ENSG00000172380	-	three_prime_utr	5	0	0	No	GNG12
1594	1	67705379	67705389	ENSG00000172380	-	three_prime_utr	8	0	0	No	GNG12
1595	1	67705400	67705410	ENSG00000172380	-	three_prime_utr	5	0	0	No	GNG12
1596	1	67705449	67705461	ENSG00000172380	-	three_prime_utr,CDS	20	0	0	No	GNG12
1597	1	67705478	67705486	ENSG00000172380	-	CDS	7	0	0	No	GNG12
1598	1	67705498	67705509	ENSG00000172380	-	CDS	10	0	0	No	GNG12
1599	1	67705516	67705523	ENSG00000172380	-	CDS	6	0	0	No	GNG12
1600	1	67705570	67705580	ENSG00000172380	-	CDS	5	0	0	No	GNG12
1601	1	67707652	67707663	ENSG00000172380	-	CDS	5	0	0	No	GNG12
1602	1	67707677	67707693	ENSG00000172380	-	five_prime_utr,CDS	8	0	0	No	GNG12
1603	1	67777492	67777504	ENSG00000172380	-	five_prime_utr	13	0	0	No	GNG12
1604	1	67833387	67833398	ENSG00000172380	-	five_prime_utr	10	0	15	No	GNG12
1605	1	67833400	67833407	ENSG00000172380	-	five_prime_utr	7	0	0	No	GNG12
1606	1	68125819	68125829	ENSG00000116729	-	three_prime_utr	5	0	0	No	WLS
1607	1	68125966	68125975	ENSG00000116729	-	three_prime_utr	5	0	0	No	WLS
1608	1	68137838	68137849	ENSG00000116729	-	CDS	7	0	0	No	WLS
1609	1	68137872	68137883	ENSG00000116729	-	CDS	8	0	0	No	WLS
1610	1	68144575	68144585	ENSG00000116729	-	CDS	6	0	0	No	WLS
1611	1	68144637	68144644	ENSG00000116729	-	CDS	8	0	0	No	WLS
1612	1	68145938	68145946	ENSG00000116729	-	CDS	6	0	0	No	WLS
1613	1	68146002	68146011	ENSG00000116729	-	CDS	6	0	0	No	WLS
1614	1	68150205	68150214	ENSG00000116729	-	CDS	6	0	0	No	WLS
1615	1	68155173	68155189	ENSG00000116729	-	CDS	12	0	0	No	WLS
1616	1	68155208	68155240	ENSG00000116729	-	CDS	10	0	0	No	WLS
1617	1	68159171	68159182	ENSG00000116729	-	CDS	6	0	0	No	WLS
1618	1	68159186	68159196	ENSG00000116729	-	CDS	5	0	0	No	WLS
1619	1	68193969	68193980	ENSG00000116729	-	CDS	5	0	0	No	WLS
1620	1	68194050	68194064	ENSG00000116729	-	CDS	8	0	0	No	WLS
1621	1	68232327	68232338	ENSG00000116729	-	five_prime_utr	6	0	0	No	WLS
1622	1	68476808	68476827	ENSG00000024526	-	three_prime_utr	5	0	0	No	DEPDC1
1623	1	70144916	70144926	ENSG00000066557	-	three_prime_utr	5	0	0	No	LRRC40
1624	1	70175858	70175869	ENSG00000066557	-	CDS	5	0	0	No	LRRC40
1625	1	70181162	70181172	ENSG00000066557	-	CDS	6	0	0	No	LRRC40
1626	1	70187292	70187313	ENSG00000066557	-	CDS	5	0	0	No	LRRC40
1627	1	70221795	70221807	ENSG00000116754	+	CDS	7	0	0	No	SRSF11
1628	1	70221826	70221835	ENSG00000116754	+	CDS	13	0	0	No	SRSF11
1629	1	70228436	70228448	ENSG00000116754	+	CDS	6	0	0	No	SRSF11
1630	1	70228461	70228474	ENSG00000116754	+	CDS	7	0	0	No	SRSF11
1631	1	70231551	70231562	ENSG00000116754	+	five_prime_utr	12	12	0	No	SRSF11
1632	1	70231585	70231598	ENSG00000116754	+	five_prime_utr	16	0	0	No	SRSF11
1633	1	70231657	70231668	ENSG00000116754	+	five_prime_utr	9	0	0	No	SRSF11
1634	1	70231738	70231749	ENSG00000116754	+	five_prime_utr	7	0	0	No	SRSF11
1635	1	70232326	70232337	ENSG00000116754	+	CDS	7	0	0	No	SRSF11
1636	1	70232347	70232359	ENSG00000116754	+	CDS	7	0	0	No	SRSF11
1637	1	70237427	70237437	ENSG00000116754	+	CDS	8	0	0	No	SRSF11
1638	1	70237527	70237539	ENSG00000116754	+	CDS	7	0	0	No	SRSF11
1639	1	70250608	70250619	ENSG00000116754	+	CDS	10	0	0	No	SRSF11
1640	1	70250801	70250811	ENSG00000116754	+	three_prime_utr,CDS	8	0	0	No	SRSF11
1641	1	70250863	70250873	ENSG00000116754	+	three_prime_utr	5	0	0	No	SRSF11
1642	1	70251033	70251045	ENSG00000116754	+	three_prime_utr	6	0	0	No	SRSF11
1643	1	70251298	70251312	ENSG00000116754	+	three_prime_utr	5	0	0	No	SRSF11
1644	1	70251380	70251391	ENSG00000116754	+	three_prime_utr	7	0	0	No	SRSF11
1645	1	70251671	70251682	ENSG00000116754	+	three_prime_utr	13	0	0	No	SRSF11
1646	1	70251718	70251728	ENSG00000116754	+	three_prime_utr	5	0	0	No	SRSF11
1647	1	70251818	70251829	ENSG00000116754	+	three_prime_utr	5	0	0	No	SRSF11
1648	1	70251835	70251845	ENSG00000116754	+	three_prime_utr	7	0	0	No	SRSF11
1649	1	70252224	70252234	ENSG00000116754	+	three_prime_utr	6	0	0	No	SRSF11
1650	1	70313751	70313761	ENSG00000118454	-	CDS	5	0	0	No	ANKRD13C
1651	1	71063407	71063429	ENSG00000132485	-	three_prime_utr	9	0	0	No	ZRANB2
1652	1	71063630	71063640	ENSG00000132485	-	three_prime_utr	7	0	0	No	ZRANB2
1653	1	71063644	71063654	ENSG00000132485	-	three_prime_utr	5	0	0	No	ZRANB2
1654	1	71063764	71063775	ENSG00000132485	-	three_prime_utr	5	0	0	No	ZRANB2
1655	1	71063852	71063862	ENSG00000132485	-	three_prime_utr	14	0	0	No	ZRANB2
1656	1	71063951	71063965	ENSG00000132485	-	three_prime_utr	12	0	0	No	ZRANB2
1657	1	71064055	71064072	ENSG00000132485	-	three_prime_utr	6	0	0	No	ZRANB2
1658	1	71064231	71064242	ENSG00000132485	-	three_prime_utr	5	0	0	No	ZRANB2
1659	1	71064332	71064342	ENSG00000132485	-	three_prime_utr	5	0	0	No	ZRANB2
1660	1	71064383	71064394	ENSG00000132485	-	three_prime_utr	5	0	0	No	ZRANB2
1661	1	71064515	71064527	ENSG00000132485	-	three_prime_utr	10	0	0	No	ZRANB2
1662	1	71064566	71064576	ENSG00000132485	-	three_prime_utr	6	0	0	No	ZRANB2
1663	1	71064647	71064658	ENSG00000132485	-	three_prime_utr	6	0	0	No	ZRANB2
1664	1	71064769	71064785	ENSG00000132485	-	three_prime_utr	11	0	0	No	ZRANB2
1665	1	71064843	71064855	ENSG00000132485	-	three_prime_utr	9	0	0	No	ZRANB2
1666	1	71064910	71064931	ENSG00000132485	-	three_prime_utr	16	0	0	No	ZRANB2
1667	1	71064942	71064953	ENSG00000132485	-	three_prime_utr	10	0	0	No	ZRANB2
1668	1	71065009	71065032	ENSG00000132485	-	three_prime_utr	12	0	0	No	ZRANB2
1669	1	71065726	71065738	ENSG00000132485	-	CDS	5	0	0	No	ZRANB2
1670	1	71066820	71066828	ENSG00000132485	-	CDS	5	0	0	No	ZRANB2
1671	1	71066880	71066888	ENSG00000132485	-	CDS	6	0	0	No	ZRANB2
1672	1	71069339	71069350	ENSG00000132485	-	CDS	6	0	0	No	ZRANB2
1673	1	71070838	71070849	ENSG00000132485	-	CDS	12	0	0	No	ZRANB2
1674	1	71070900	71070910	ENSG00000132485	-	CDS	5	0	0	No	ZRANB2
1675	1	71072132	71072146	ENSG00000132485	-	CDS	16	0	0	No	ZRANB2
1676	1	71072250	71072260	ENSG00000132485	-	CDS	5	0	0	No	ZRANB2
1677	1	71072529	71072538	ENSG00000132485	-	CDS	7	0	0	No	ZRANB2
1678	1	71076823	71076840	ENSG00000132485	-	CDS	9	0	0	No	ZRANB2
1679	1	71080974	71080984	ENSG00000132485	-	CDS	5	0	0	No	ZRANB2
1680	1	74706162	74706172	ENSG00000116791	-	three_prime_utr	6	5	0	No	CRYZ
1681	1	74706442	74706450	ENSG00000116791	-	CDS	6	0	0	No	CRYZ
1682	1	74719352	74719362	ENSG00000116791	-	CDS	7	0	0	No	CRYZ
1683	1	74732963	74732981	ENSG00000116791	-	five_prime_utr	7	0	0	No	CRYZ
1684	1	74733005	74733014	ENSG00000116791	-	five_prime_utr	5	0	0	No	CRYZ
1685	1	75786251	75786263	ENSG00000137955	+	five_prime_utr	10	0	0	No	RABGGTB
1686	1	75787514	75787525	ENSG00000137955	+	CDS	8	0	0	No	RABGGTB
1687	1	75787543	75787554	ENSG00000137955	+	CDS	13	0	0	No	RABGGTB
1688	1	75789147	75789160	ENSG00000137955	+	CDS	5	0	0	No	RABGGTB
1689	1	75789161	75789175	ENSG00000137955	+	CDS	7	0	0	No	RABGGTB
1690	1	75789266	75789276	ENSG00000137955	+	CDS	14	0	0	No	RABGGTB
1691	1	75789291	75789303	ENSG00000137955	+	CDS	7	0	0	No	RABGGTB
1692	1	75789328	75789339	ENSG00000137955	+	CDS	15	0	0	No	RABGGTB
1693	1	75789950	75789961	ENSG00000137955	+	CDS	5	0	0	No	RABGGTB
1694	1	75790037	75790044	ENSG00000137955	+	CDS	7	0	0	No	RABGGTB
1695	1	75790064	75790075	ENSG00000137955	+	CDS	8	0	0	No	RABGGTB
1696	1	75791304	75791313	ENSG00000137955	+	CDS	9	0	20	No	RABGGTB
1697	1	75791499	75791508	ENSG00000137955	+	CDS	8	0	0	No	RABGGTB
1698	1	75792267	75792277	ENSG00000137955	+	CDS	8	0	0	No	RABGGTB
1699	1	75794173	75794185	ENSG00000137955	+	CDS	14	0	0	No	RABGGTB
1700	1	75794195	75794217	ENSG00000137955	+	CDS	12	0	0	No	RABGGTB
1701	1	75794525	75794536	ENSG00000137955	+	CDS	6	0	0	No	RABGGTB
1702	1	75794587	75794599	ENSG00000137955	+	CDS	10	0	0	No	RABGGTB
1703	1	75794692	75794710	ENSG00000137955	+	three_prime_utr	6	0	0	No	RABGGTB
1704	1	77166807	77166817	ENSG00000142892	-	CDS	7	0	0	No	PIGK
1705	1	77169344	77169365	ENSG00000142892	-	CDS	6	0	0	No	PIGK
1706	1	77206693	77206709	ENSG00000142892	-	CDS	8	0	0	No	PIGK
1707	1	77578791	77578801	ENSG00000036549	-	CDS	5	0	0	No	ZZZ3
1708	1	77581822	77581844	ENSG00000036549	-	CDS	5	0	0	No	ZZZ3
1709	1	77639525	77639540	ENSG00000036549	-	five_prime_utr	6	0	0	No	ZZZ3
1710	1	77682583	77682594	ENSG00000036549	-	five_prime_utr	9	0	0	No	ZZZ3
1711	1	77696407	77696428	ENSG00000077254	-	three_prime_utr	5	0	0	Yes	USP33
1712	1	77696500	77696510	ENSG00000077254	-	three_prime_utr	6	0	0	Yes	USP33
1713	1	77697397	77697407	ENSG00000077254	-	CDS	5	0	0	Yes	USP33
1714	1	77697416	77697427	ENSG00000077254	-	CDS	5	0	0	Yes	USP33
1715	1	77714659	77714679	ENSG00000077254	-	CDS	6	0	0	Yes	USP33
1716	1	77717879	77717889	ENSG00000077254	-	CDS	5	0	0	Yes	USP33
1717	1	77717969	77717979	ENSG00000077254	-	CDS	6	0	0	Yes	USP33
1718	1	77721890	77721901	ENSG00000077254	-	CDS	5	0	0	Yes	USP33
1719	1	77722094	77722104	ENSG00000077254	-	CDS	6	0	0	Yes	USP33
1720	1	77722114	77722124	ENSG00000077254	-	CDS	5	0	0	Yes	USP33
1721	1	77948430	77948441	ENSG00000162613	-	three_prime_utr	5	0	10	Yes	FUBP1
1722	1	77948542	77948553	ENSG00000162613	-	three_prime_utr	5	0	0	Yes	FUBP1
1723	1	77948626	77948636	ENSG00000162613	-	three_prime_utr	7	0	12	Yes	FUBP1
1724	1	77948735	77948745	ENSG00000162613	-	three_prime_utr	6	0	0	Yes	FUBP1
1725	1	77949222	77949232	ENSG00000162613	-	CDS	5	0	0	Yes	FUBP1
1726	1	77955261	77955270	ENSG00000162613	-	CDS	6	0	0	Yes	FUBP1
1727	1	77956639	77956649	ENSG00000162613	-	CDS	17	0	0	Yes	FUBP1
1728	1	77956655	77956659	ENSG00000162613	-	CDS	5	0	0	Yes	FUBP1
1729	1	77960209	77960220	ENSG00000162613	-	CDS	6	0	0	Yes	FUBP1
1730	1	77960343	77960352	ENSG00000162613	-	CDS	6	0	0	Yes	FUBP1
1731	1	77960369	77960379	ENSG00000162613	-	CDS	13	0	0	Yes	FUBP1
1732	1	77960469	77960475	ENSG00000162613	-	CDS	5	0	0	Yes	FUBP1
1733	1	77960476	77960487	ENSG00000162613	-	CDS	8	0	0	Yes	FUBP1
1734	1	77962824	77962837	ENSG00000162613	-	CDS	26	0	0	Yes	FUBP1
1735	1	77962877	77962887	ENSG00000162613	-	CDS	5	0	0	Yes	FUBP1
1736	1	77963583	77963594	ENSG00000162613	-	CDS	8	0	0	Yes	FUBP1
1737	1	77963609	77963620	ENSG00000162613	-	CDS	17	0	0	Yes	FUBP1
1738	1	77963661	77963672	ENSG00000162613	-	CDS	5	0	0	Yes	FUBP1
1739	1	77964080	77964091	ENSG00000162613	-	CDS	6	0	0	Yes	FUBP1
1740	1	77964258	77964268	ENSG00000162613	-	CDS	8	0	0	Yes	FUBP1
1741	1	77964333	77964351	ENSG00000162613	-	CDS	13	0	0	Yes	FUBP1
1742	1	77964682	77964693	ENSG00000162613	-	CDS	9	0	0	Yes	FUBP1
1743	1	77964695	77964704	ENSG00000162613	-	CDS	7	0	0	Yes	FUBP1
1744	1	77964895	77964903	ENSG00000162613	-	CDS	6	0	0	Yes	FUBP1
1745	1	77965130	77965142	ENSG00000162613	-	CDS	8	0	0	Yes	FUBP1
1746	1	77966713	77966724	ENSG00000162613	-	CDS	5	0	0	Yes	FUBP1
1747	1	77966894	77966904	ENSG00000162613	-	CDS	6	0	0	Yes	FUBP1
1748	1	77966927	77966939	ENSG00000162613	-	CDS	7	0	0	Yes	FUBP1
1749	1	77967660	77967670	ENSG00000162613	-	CDS	10	0	0	Yes	FUBP1
1750	1	77968180	77968203	ENSG00000162613	-	CDS	8	0	0	Yes	FUBP1
1751	1	77969958	77969979	ENSG00000162613	-	CDS	19	0	0	Yes	FUBP1
1752	1	77978908	77978919	ENSG00000162613	-	CDS	14	11	0	Yes	FUBP1
1753	1	77978920	77978930	ENSG00000162613	-	CDS	6	0	0	Yes	FUBP1
1754	1	77978989	77979000	ENSG00000162613	-	CDS	6	0	0	Yes	FUBP1
1755	1	77979032	77979043	ENSG00000162613	-	five_prime_utr	5	0	0	Yes	FUBP1
1756	1	84185147	84185156	ENSG00000142875	+	CDS	5	0	0	No	PRKACB
1757	1	84236415	84236422	ENSG00000142875	+	three_prime_utr	5	0	0	No	PRKACB
1758	1	84236931	84236946	ENSG00000142875	+	three_prime_utr	6	0	0	No	PRKACB
1759	1	84479263	84479286	ENSG00000117133	+	five_prime_utr,CDS	5	0	0	No	RPF1
1760	1	84479435	84479447	ENSG00000117133	+	CDS	5	0	0	No	RPF1
1761	1	84489664	84489674	ENSG00000117133	+	CDS	8	0	0	No	RPF1
1762	1	84490394	84490405	ENSG00000117133	+	CDS	5	0	0	No	RPF1
1763	1	84495929	84495941	ENSG00000117133	+	CDS	5	0	0	No	RPF1
1764	1	84497526	84497535	ENSG00000117133	+	three_prime_utr	5	0	0	No	RPF1
1765	1	84498361	84498372	ENSG00000174021	-	three_prime_utr	6	0	0	No	GNG5
1766	1	84498471	84498484	ENSG00000174021	-	three_prime_utr	14	0	0	No	GNG5
1767	1	84501827	84501837	ENSG00000174021	-	three_prime_utr	11	0	0	No	GNG5
1768	1	84501847	84501857	ENSG00000174021	-	CDS	9	0	0	No	GNG5
1769	1	84501962	84501973	ENSG00000174021	-	CDS	7	0	0	No	GNG5
1770	1	84506060	84506071	ENSG00000174021	-	CDS	5	0	0	No	GNG5
1771	1	84506110	84506120	ENSG00000174021	-	five_prime_utr	11	0	0	No	GNG5
1772	1	84506157	84506167	ENSG00000174021	-	five_prime_utr	7	0	0	No	GNG5
1773	1	84506175	84506183	ENSG00000174021	-	five_prime_utr	5	0	0	No	GNG5
1774	1	84865979	84865989	ENSG00000171517	-	CDS	5	0	0	No	LPAR3
1775	1	85580757	85580769	ENSG00000142871	+	five_prime_utr	25	0	0	No	CCN1
1776	1	85580781	85580791	ENSG00000142871	+	five_prime_utr	16	0	0	No	CCN1
1777	1	85580804	85580815	ENSG00000142871	+	five_prime_utr	33	28	30	No	CCN1
1778	1	85580858	85580869	ENSG00000142871	+	five_prime_utr	13	0	0	No	CCN1
1779	1	85580940	85580951	ENSG00000142871	+	five_prime_utr	43	0	0	No	CCN1
1780	1	85580967	85580976	ENSG00000142871	+	five_prime_utr	21	0	0	No	CCN1
1781	1	85580994	85581000	ENSG00000142871	+	CDS	10	0	0	No	CCN1
1782	1	85581024	85581039	ENSG00000142871	+	CDS	60	0	0	No	CCN1
1783	1	85581367	85581377	ENSG00000142871	+	CDS	31	0	0	No	CCN1
1784	1	85581407	85581417	ENSG00000142871	+	CDS	16	0	0	No	CCN1
1785	1	85581423	85581434	ENSG00000142871	+	CDS	15	0	0	No	CCN1
1786	1	85581478	85581488	ENSG00000142871	+	CDS	11	0	0	No	CCN1
1787	1	85581490	85581495	ENSG00000142871	+	CDS	5	0	0	No	CCN1
1788	1	85581530	85581540	ENSG00000142871	+	CDS	13	0	0	No	CCN1
1789	1	85581567	85581578	ENSG00000142871	+	CDS	14	0	0	No	CCN1
1790	1	85581928	85581938	ENSG00000142871	+	CDS	15	23	24	No	CCN1
1791	1	85581952	85581972	ENSG00000142871	+	CDS	40	0	0	No	CCN1
1792	1	85581982	85581992	ENSG00000142871	+	CDS	23	0	0	No	CCN1
1793	1	85582013	85582023	ENSG00000142871	+	CDS	42	0	0	No	CCN1
1794	1	85582040	85582050	ENSG00000142871	+	CDS	30	0	0	No	CCN1
1795	1	85582057	85582068	ENSG00000142871	+	CDS	28	0	0	No	CCN1
1796	1	85582102	85582113	ENSG00000142871	+	CDS	35	34	0	No	CCN1
1797	1	85582149	85582160	ENSG00000142871	+	CDS	27	0	0	No	CCN1
1798	1	85582182	85582190	ENSG00000142871	+	CDS	18	0	0	No	CCN1
1799	1	85582239	85582251	ENSG00000142871	+	CDS	19	0	29	No	CCN1
1800	1	85582413	85582423	ENSG00000142871	+	CDS	27	36	0	No	CCN1
1801	1	85582468	85582484	ENSG00000142871	+	CDS	32	0	0	No	CCN1
1802	1	85582528	85582539	ENSG00000142871	+	CDS	16	0	0	No	CCN1
1803	1	85582574	85582585	ENSG00000142871	+	CDS	46	48	55	No	CCN1
1804	1	85582588	85582599	ENSG00000142871	+	CDS	31	0	0	No	CCN1
1805	1	85582618	85582628	ENSG00000142871	+	CDS	5	0	0	No	CCN1
1806	1	85582811	85582822	ENSG00000142871	+	CDS	26	0	0	No	CCN1
1807	1	85582829	85582843	ENSG00000142871	+	CDS	37	0	0	No	CCN1
1808	1	85582920	85582944	ENSG00000142871	+	CDS	68	0	0	No	CCN1
1809	1	85583013	85583019	ENSG00000142871	+	CDS	11	0	0	No	CCN1
1810	1	85583025	85583037	ENSG00000142871	+	CDS	18	0	0	No	CCN1
1811	1	85583050	85583059	ENSG00000142871	+	three_prime_utr	23	0	0	No	CCN1
1812	1	85583101	85583118	ENSG00000142871	+	three_prime_utr	45	0	0	No	CCN1
1813	1	85583128	85583134	ENSG00000142871	+	three_prime_utr	17	0	0	No	CCN1
1814	1	85583190	85583201	ENSG00000142871	+	three_prime_utr	18	0	0	No	CCN1
1815	1	85583247	85583257	ENSG00000142871	+	three_prime_utr	15	0	0	No	CCN1
1816	1	85583261	85583273	ENSG00000142871	+	three_prime_utr	24	0	0	No	CCN1
1817	1	85583275	85583282	ENSG00000142871	+	three_prime_utr	19	0	0	No	CCN1
1818	1	85583368	85583378	ENSG00000142871	+	three_prime_utr	10	0	0	No	CCN1
1819	1	85583567	85583577	ENSG00000142871	+	three_prime_utr	60	0	0	No	CCN1
1820	1	85583584	85583594	ENSG00000142871	+	three_prime_utr	43	0	0	No	CCN1
1821	1	85583661	85583673	ENSG00000142871	+	three_prime_utr	20	0	0	No	CCN1
1822	1	85708155	85708165	ENSG00000117174	-	CDS	5	0	0	No	ZNHIT6
1823	1	86715844	86715854	ENSG00000097033	+	CDS	5	0	0	No	SH3GLB1
1824	1	86724389	86724406	ENSG00000097033	+	CDS	6	0	0	No	SH3GLB1
1825	1	86742220	86742228	ENSG00000097033	+	CDS	6	0	0	No	SH3GLB1
1826	1	86742385	86742395	ENSG00000097033	+	CDS	5	0	0	No	SH3GLB1
1827	1	86746996	86747016	ENSG00000097033	+	three_prime_utr	5	0	0	No	SH3GLB1
1828	1	86862792	86862803	ENSG00000183291	-	three_prime_utr	5	0	0	No	SELENOF
1829	1	86862910	86862921	ENSG00000183291	-	three_prime_utr	7	0	0	No	SELENOF
1830	1	86862973	86862983	ENSG00000183291	-	three_prime_utr	7	0	0	No	SELENOF
1831	1	86862987	86862998	ENSG00000183291	-	three_prime_utr	6	0	0	No	SELENOF
1832	1	86863041	86863063	ENSG00000183291	-	three_prime_utr	8	0	0	No	SELENOF
1833	1	86863120	86863129	ENSG00000183291	-	three_prime_utr	8	0	0	No	SELENOF
1834	1	86863269	86863281	ENSG00000183291	-	three_prime_utr	7	0	0	No	SELENOF
1835	1	86863343	86863352	ENSG00000183291	-	three_prime_utr	6	0	0	No	SELENOF
1836	1	86863369	86863380	ENSG00000183291	-	three_prime_utr	6	0	0	No	SELENOF
1837	1	86863420	86863429	ENSG00000183291	-	three_prime_utr	9	0	0	No	SELENOF
1838	1	86863440	86863452	ENSG00000183291	-	three_prime_utr	13	0	0	No	SELENOF
1839	1	86863463	86863470	ENSG00000183291	-	three_prime_utr	5	0	0	No	SELENOF
1840	1	86863530	86863542	ENSG00000183291	-	three_prime_utr,CDS	5	0	0	No	SELENOF
1841	1	86863569	86863582	ENSG00000183291	-	three_prime_utr,CDS	14	0	0	No	SELENOF
1842	1	86880696	86880707	ENSG00000183291	-	CDS	12	0	0	No	SELENOF
1843	1	86880717	86880727	ENSG00000183291	-	CDS	6	0	0	No	SELENOF
1844	1	86903322	86903329	ENSG00000183291	-	CDS	6	0	0	No	SELENOF
1845	1	86903337	86903357	ENSG00000183291	-	CDS	17	0	0	No	SELENOF
1846	1	86903364	86903372	ENSG00000183291	-	CDS	7	0	0	No	SELENOF
1847	1	86903421	86903430	ENSG00000183291	-	CDS	6	0	0	No	SELENOF
1848	1	86914073	86914081	ENSG00000183291	-	CDS	5	0	0	No	SELENOF
1849	1	86914102	86914114	ENSG00000183291	-	five_prime_utr,CDS	11	0	0	No	SELENOF
1850	1	86914967	86914977	ENSG00000153936	+	five_prime_utr	7	0	0	No	HS2ST1
1851	1	87104477	87104489	ENSG00000153936	+	CDS	5	0	0	No	HS2ST1
1852	1	88684472	88684481	ENSG00000065243	+	five_prime_utr	7	0	0	No	PKN2
1853	1	88741250	88741261	ENSG00000065243	+	CDS	5	0	0	No	PKN2
1854	1	88771725	88771734	ENSG00000065243	+	CDS	5	0	0	No	PKN2
1855	1	88784750	88784760	ENSG00000065243	+	CDS	6	0	0	No	PKN2
1856	1	88804447	88804458	ENSG00000065243	+	CDS	5	0	0	No	PKN2
1857	1	88807365	88807384	ENSG00000065243	+	CDS	5	0	0	No	PKN2
1858	1	88832783	88832793	ENSG00000065243	+	CDS	5	0	0	No	PKN2
1859	1	88833760	88833771	ENSG00000065243	+	three_prime_utr	6	0	0	No	PKN2
1860	1	88853310	88853320	ENSG00000137947	-	CDS	6	0	0	No	GTF2B
1861	1	88857246	88857254	ENSG00000137947	-	CDS	5	0	0	No	GTF2B
1862	1	88857392	88857401	ENSG00000137947	-	CDS	5	0	0	No	GTF2B
1863	1	88864054	88864065	ENSG00000137947	-	CDS	5	0	0	No	GTF2B
1864	1	93154748	93154759	ENSG00000117500	-	CDS	6	0	0	No	TMED5
1865	1	93156395	93156406	ENSG00000117500	-	CDS	6	0	0	No	TMED5
1866	1	93180212	93180226	ENSG00000117500	-	CDS	5	0	0	No	TMED5
1867	1	93345977	93345989	ENSG00000117505	+	five_prime_utr	5	0	0	No	DR1
1868	1	93346114	93346126	ENSG00000117505	+	five_prime_utr	7	0	0	No	DR1
1869	1	93346144	93346156	ENSG00000117505	+	five_prime_utr	6	0	0	No	DR1
1870	1	93346380	93346390	ENSG00000117505	+	five_prime_utr	5	0	0	No	DR1
1871	1	93346432	93346443	ENSG00000117505	+	five_prime_utr	7	0	0	No	DR1
1872	1	93877784	93877794	ENSG00000067334	-	CDS	5	0	0	No	DNTTIP2
1873	1	94188899	94188910	ENSG00000137962	-	CDS	5	0	0	No	ARHGAP29
1874	1	94897191	94897207	ENSG00000117519	-	three_prime_utr	6	0	0	No	CNN3
1875	1	94897228	94897238	ENSG00000117519	-	three_prime_utr	9	0	0	No	CNN3
1876	1	94897291	94897301	ENSG00000117519	-	three_prime_utr	8	0	0	No	CNN3
1877	1	94897319	94897328	ENSG00000117519	-	three_prime_utr	5	0	0	No	CNN3
1878	1	94897344	94897354	ENSG00000117519	-	three_prime_utr	6	0	0	No	CNN3
1879	1	94897371	94897381	ENSG00000117519	-	three_prime_utr	19	0	0	No	CNN3
1880	1	94897582	94897593	ENSG00000117519	-	three_prime_utr	15	0	0	No	CNN3
1881	1	94897622	94897633	ENSG00000117519	-	three_prime_utr	8	0	0	No	CNN3
1882	1	94897697	94897708	ENSG00000117519	-	three_prime_utr	20	0	0	No	CNN3
1883	1	94897742	94897752	ENSG00000117519	-	CDS	6	0	0	No	CNN3
1884	1	94897768	94897776	ENSG00000117519	-	CDS	9	0	0	No	CNN3
1885	1	94897805	94897813	ENSG00000117519	-	CDS	10	0	0	No	CNN3
1886	1	94897829	94897840	ENSG00000117519	-	CDS	12	0	0	No	CNN3
1887	1	94897886	94897897	ENSG00000117519	-	CDS	21	19	0	No	CNN3
1888	1	94897899	94897905	ENSG00000117519	-	CDS	9	0	0	No	CNN3
1889	1	94897913	94897930	ENSG00000117519	-	CDS	32	0	0	No	CNN3
1890	1	94897945	94897953	ENSG00000117519	-	CDS	18	0	0	No	CNN3
1891	1	94897954	94897958	ENSG00000117519	-	CDS	6	0	0	No	CNN3
1892	1	94897995	94898008	ENSG00000117519	-	CDS	15	0	0	No	CNN3
1893	1	94898023	94898030	ENSG00000117519	-	CDS	6	0	0	No	CNN3
1894	1	94898045	94898056	ENSG00000117519	-	CDS	6	0	0	No	CNN3
1895	1	94898068	94898079	ENSG00000117519	-	CDS	5	0	0	No	CNN3
1896	1	94899382	94899393	ENSG00000117519	-	CDS	19	0	0	No	CNN3
1897	1	94899420	94899427	ENSG00000117519	-	CDS	11	0	0	No	CNN3
1898	1	94899450	94899460	ENSG00000117519	-	CDS	15	0	0	No	CNN3
1899	1	94899471	94899482	ENSG00000117519	-	CDS	11	0	0	No	CNN3
1900	1	94899499	94899509	ENSG00000117519	-	CDS	6	0	0	No	CNN3
1901	1	94901676	94901687	ENSG00000117519	-	CDS	7	0	0	No	CNN3
1902	1	94901696	94901707	ENSG00000117519	-	CDS	10	0	11	No	CNN3
1903	1	94901764	94901772	ENSG00000117519	-	CDS	6	0	0	No	CNN3
1904	1	94902142	94902151	ENSG00000117519	-	CDS	7	0	0	No	CNN3
1905	1	94902162	94902168	ENSG00000117519	-	CDS	9	0	0	No	CNN3
1906	1	94902172	94902183	ENSG00000117519	-	CDS	18	21	21	No	CNN3
1907	1	94902193	94902201	ENSG00000117519	-	CDS	10	0	0	No	CNN3
1908	1	94902234	94902244	ENSG00000117519	-	CDS	6	0	0	No	CNN3
1909	1	94903140	94903150	ENSG00000117519	-	CDS	5	0	0	No	CNN3
1910	1	94903179	94903189	ENSG00000117519	-	CDS	8	7	0	No	CNN3
1911	1	94903438	94903448	ENSG00000117519	-	CDS	11	0	0	No	CNN3
1912	1	94903481	94903493	ENSG00000117519	-	five_prime_utr,CDS	16	0	10	No	CNN3
1913	1	94926841	94926851	ENSG00000117519	-	CDS	8	0	0	No	CNN3
1914	1	94926863	94926873	ENSG00000117519	-	CDS	15	0	0	No	CNN3
1915	1	94926879	94926889	ENSG00000117519	-	CDS	10	0	0	No	CNN3
1916	1	94926911	94926923	ENSG00000117519	-	five_prime_utr	13	0	0	No	CNN3
1917	1	94926994	94927002	ENSG00000117519	-	five_prime_utr	10	0	0	No	CNN3
1918	1	94927015	94927027	ENSG00000117519	-	five_prime_utr	6	0	0	No	CNN3
1919	1	94927059	94927078	ENSG00000117519	-	five_prime_utr	21	0	0	No	CNN3
1920	1	107058127	107058137	ENSG00000198890	+	three_prime_utr	5	0	0	No	PRMT6
1921	1	109228397	109228411	ENSG00000031698	+	CDS	5	0	0	No	SARS1
1922	1	109229429	109229439	ENSG00000031698	+	CDS	6	0	0	No	SARS1
1923	1	109230899	109230920	ENSG00000031698	+	CDS	7	0	0	No	SARS1
1924	1	109231006	109231016	ENSG00000031698	+	CDS	6	0	0	No	SARS1
1925	1	109231715	109231726	ENSG00000031698	+	CDS	7	0	0	No	SARS1
1926	1	109401948	109401958	ENSG00000143106	-	three_prime_utr	5	0	0	No	PSMA5
1927	1	109411016	109411025	ENSG00000143106	-	CDS	6	0	0	No	PSMA5
1928	1	109412092	109412102	ENSG00000143106	-	CDS	5	0	0	No	PSMA5
1929	1	109413089	109413099	ENSG00000143106	-	CDS	5	0	0	No	PSMA5
1930	1	109415295	109415305	ENSG00000143106	-	five_prime_utr,CDS	6	0	0	No	PSMA5
1931	1	109415349	109415359	ENSG00000143106	-	five_prime_utr,CDS	5	0	0	No	PSMA5
1932	1	109421888	109421898	ENSG00000143106	-	five_prime_utr,CDS	6	0	0	No	PSMA5
1933	1	109426321	109426329	ENSG00000143106	-	CDS	5	0	0	No	PSMA5
1934	1	109548783	109548793	ENSG00000065135	+	CDS	7	0	0	No	GNAI3
1935	1	109573910	109573921	ENSG00000065135	+	CDS	6	0	0	No	GNAI3
1936	1	109579220	109579231	ENSG00000065135	+	CDS	6	0	0	No	GNAI3
1937	1	109579277	109579296	ENSG00000065135	+	CDS	9	0	0	No	GNAI3
1938	1	109586288	109586298	ENSG00000065135	+	CDS	5	0	0	No	GNAI3
1939	1	110023291	110023301	ENSG00000168710	+	three_prime_utr	7	0	0	Yes	AHCYL1
1940	1	110401319	110401330	ENSG00000134248	-	three_prime_utr	5	0	0	No	LAMTOR5
1941	1	110401419	110401428	ENSG00000134248	-	three_prime_utr	6	0	0	No	LAMTOR5
1942	1	110401547	110401567	ENSG00000134248	-	CDS	5	0	0	No	LAMTOR5
1943	1	111440980	111440991	ENSG00000116455	-	three_prime_utr	10	0	0	No	WDR77
1944	1	111448736	111448746	ENSG00000116455	-	CDS	6	0	0	No	WDR77
1945	1	111449083	111449094	ENSG00000116455	-	CDS	5	0	0	No	WDR77
1946	1	111449556	111449567	ENSG00000116459	+	CDS	7	0	0	No	ATP5PB
1947	1	111449856	111449866	ENSG00000116459	+	CDS	7	0	0	No	ATP5PB
1948	1	111454272	111454282	ENSG00000116459	+	CDS	7	0	0	No	ATP5PB
1949	1	111454329	111454339	ENSG00000116459	+	CDS	12	0	0	No	ATP5PB
1950	1	111456117	111456128	ENSG00000116459	+	CDS	5	0	0	No	ATP5PB
1951	1	111456215	111456235	ENSG00000116459	+	CDS	6	0	0	No	ATP5PB
1952	1	111459541	111459552	ENSG00000116459	+	CDS	5	0	0	No	ATP5PB
1953	1	111459586	111459596	ENSG00000116459	+	CDS	7	0	0	No	ATP5PB
1954	1	112647251	112647271	ENSG00000116489	+	CDS	5	0	0	No	CAPZA1
1955	1	112659018	112659028	ENSG00000116489	+	CDS	5	0	0	No	CAPZA1
1956	1	112659056	112659063	ENSG00000116489	+	CDS	5	0	0	No	CAPZA1
1957	1	112670029	112670039	ENSG00000116489	+	CDS	5	0	0	No	CAPZA1
1958	1	112670258	112670271	ENSG00000116489	+	three_prime_utr	5	0	0	No	CAPZA1
1959	1	112670548	112670558	ENSG00000116489	+	three_prime_utr	6	0	0	No	CAPZA1
1960	1	112670789	112670799	ENSG00000116489	+	three_prime_utr	5	0	0	No	CAPZA1
1961	1	112670824	112670835	ENSG00000116489	+	three_prime_utr	7	0	0	No	CAPZA1
1962	1	112671526	112671534	ENSG00000116489	+	three_prime_utr	5	0	0	No	CAPZA1
1963	1	112701299	112701318	ENSG00000155366	-	three_prime_utr	5	0	0	No	RHOC
1964	1	112701341	112701351	ENSG00000155366	-	three_prime_utr	6	0	0	No	RHOC
1965	1	112701399	112701409	ENSG00000155366	-	three_prime_utr	16	0	19	No	RHOC
1966	1	112701431	112701441	ENSG00000155366	-	three_prime_utr	5	0	0	No	RHOC
1967	1	112701541	112701551	ENSG00000155366	-	CDS	8	0	0	No	RHOC
1968	1	112701565	112701575	ENSG00000155366	-	CDS	7	0	0	No	RHOC
1969	1	112701631	112701641	ENSG00000155366	-	CDS	5	0	0	No	RHOC
1970	1	112703035	112703045	ENSG00000271810,ENSG00000155366	-	CDS	5	0	0	No	,RHOC
1971	1	112703069	112703079	ENSG00000271810,ENSG00000155366	-	CDS	5	0	0	No	,RHOC
1972	1	112703766	112703777	ENSG00000271810,ENSG00000155366	-	CDS	5	0	0	No	,RHOC
1973	1	112929097	112929108	ENSG00000155380	-	CDS	5	0	0	No	SLC16A1
1974	1	114706915	114706936	ENSG00000213281	-	three_prime_utr	5	0	0	No	NRAS
1975	1	114707847	114707856	ENSG00000213281	-	three_prime_utr	7	0	0	No	NRAS
1976	1	114708633	114708643	ENSG00000213281	-	CDS	5	0	0	No	NRAS
1977	1	114717414	114717425	ENSG00000009307	-	three_prime_utr	5	0	0	No	CSDE1
1978	1	114717510	114717520	ENSG00000009307	-	three_prime_utr	10	0	0	No	CSDE1
1979	1	114717666	114717677	ENSG00000009307	-	three_prime_utr	6	0	0	No	CSDE1
1980	1	114718126	114718135	ENSG00000009307	-	three_prime_utr	5	0	0	No	CSDE1
1981	1	114720579	114720590	ENSG00000009307	-	CDS	8	0	0	No	CSDE1
1982	1	114720654	114720673	ENSG00000009307	-	CDS	6	0	0	No	CSDE1
1983	1	114723965	114723974	ENSG00000009307	-	CDS	6	0	0	No	CSDE1
1984	1	114725310	114725322	ENSG00000009307	-	CDS	6	0	0	No	CSDE1
1985	1	114726216	114726227	ENSG00000009307	-	CDS	8	0	0	No	CSDE1
1986	1	114726306	114726316	ENSG00000009307	-	CDS	6	0	0	No	CSDE1
1987	1	114726372	114726384	ENSG00000009307	-	CDS	7	0	0	No	CSDE1
1988	1	114727026	114727038	ENSG00000009307	-	CDS	9	0	0	No	CSDE1
1989	1	114730326	114730337	ENSG00000009307	-	CDS	6	0	0	No	CSDE1
1990	1	114730345	114730361	ENSG00000009307	-	CDS	6	0	0	No	CSDE1
1991	1	114730515	114730525	ENSG00000009307	-	CDS	7	0	9	No	CSDE1
1992	1	114730559	114730566	ENSG00000009307	-	CDS	5	0	0	No	CSDE1
1993	1	114730614	114730621	ENSG00000009307	-	CDS	5	0	0	No	CSDE1
1994	1	114732668	114732678	ENSG00000009307	-	CDS	10	0	0	No	CSDE1
1995	1	114732689	114732700	ENSG00000009307	-	CDS	12	0	0	No	CSDE1
1996	1	114732745	114732758	ENSG00000009307	-	CDS	5	0	0	No	CSDE1
1997	1	114732779	114732794	ENSG00000009307	-	CDS	8	0	0	No	CSDE1
1998	1	114733751	114733763	ENSG00000009307	-	CDS	6	0	0	No	CSDE1
1999	1	114733998	114734009	ENSG00000009307	-	CDS	5	0	0	No	CSDE1
[truncated: 120,304 more rows]
