# Supplementary material for: eIF2A regulates cell migration in a translation-independent manner
Source: Sci Adv. 2025 Aug 1;11(31):eadu5668. doi: 10.1126/sciadv.adu5668 (PMC12315956; doi:10.1126/sciadv.adu5668)
Supplement: Supplementary file 2 — Tables S1 to S6, S9, and S10 [file sciadv.adu5668_tables_s1_to_s6_s9_and_s10.zip › adu5668_table_s5.xlsx]

## Sheet: MelST
Bait	Prey	PreyGene	Spec	SpecSum	AvgSpec	NumReplicates	ctrlCounts	SaintScore	FoldChange	BFDR
MelST_IP	P35579	MYH9	1175|1004|1014	3193	1064.33	3	173|229|821	0	2.61	0.35
MelST_IP	P35580	MYH10	264|230|248	742	247.33	3	20|27|161	0.01	3.57	0.27
MelST_IP	Q9BZF9	UACA	242|322|335	899	299.67	3	0|0|2	1	449.5	0
MelST_IP	P08670	VIM	198|159|239	596	198.67	3	44|51|136	0	2.58	0.33
MelST_IP	Q15149	PLEC	234|155|257	646	215.33	3	6|21|178	0.01	3.15	0.28
MelST_IP	Q9P2E9	RRBP1	128|149|154	431	143.67	3	0|0|0	1	1436.67	0
MelST_IP	Q9P0K7	RAI14	131|142|148	421	140.33	3	0|0|43	1	9.79	0
MelST_IP	Q9BW19	KIFC1	100|126|122	348	116	3	0|0|0	1	1160	0
MelST_IP	Q9H2D6	TRIOBP	117|133|137	387	129	3	0|0|2	1	193.5	0
MelST_IP	Q9BY44	EIF2A	99|124|128	351	117	3	0|0|0	1	1170	0
MelST_IP	P67936	TPM4	86|72|70	228	76	3	11|18|57	0	2.65	0.29
MelST_IP	P04264	KRT1	62|74|86	222	74	3	94|68|120	0	0.79	0.35
MelST_IP	P07951	TPM2	91|71|70	232	77.33	3	7|14|64	0.01	2.73	0.28
MelST_IP	P09493	TPM1	82|63|66	211	70.33	3	11|20|63	0	2.24	0.31
MelST_IP	P63261	ACTG1	94|86|92	272	90.67	3	21|39|83	0	1.9	0.34
MelST_IP	P60709	ACTB	92|84|93	269	89.67	3	22|38|82	0	1.89	0.34
MelST_IP	P35527	KRT9	58|53|47	158	52.67	3	70|53|112	0	0.67	0.35
MelST_IP	P11940	PABPC1	64|79|84	227	75.67	3	0|3|3	1	37.83	0
MelST_IP	P60660	MYL6	71|71|70	212	70.67	3	13|14|63	0	2.36	0.32
MelST_IP	O95425	SVIL	74|83|108	265	88.33	3	0|0|36	1	7.36	0
MelST_IP	O14974	PPP1R12A	73|90|70	233	77.67	3	0|0|2	1	116.5	0
MelST_IP	P35908	KRT2	49|43|108	200	66.67	3	64|42|76	0	1.1	0.35
MelST_IP	P67809	YBX1	58|64|67	189	63	3	3|7|6	1	11.81	0
MelST_IP	Q9Y520	PRRC2C	76|80|94	250	83.33	3	0|0|0	1	833.33	0
MelST_IP	Q9BZL4	PPP1R12C	58|65|63	186	62	3	0|0|0	1	620	0
MelST_IP	P68133	ACTA1	75|61|62	198	66	3	16|27|66	0	1.82	0.34
MelST_IP	Q6P4F7	ARHGAP11A	45|59|60	164	54.67	3	0|0|0	1	546.67	0
MelST_IP	Q7Z4H7	HAUS6	58|86|84	228	76	3	0|0|0	1	760	0
MelST_IP	Q9Y383	LUC7L2	37|63|59	159	53	3	62|59|67	0	0.85	0.35
MelST_IP	P06753	TPM3	60|51|54	165	55	3	6|12|43	0.01	2.7	0.28
MelST_IP	P13645	KRT10	48|51|84	183	61	3	52|39|55	0	1.25	0.35
MelST_IP	P20592	MX2	46|51|62	159	53	3	0|0|0	1	530	0
MelST_IP	O14578	CIT	57|65|70	192	64	3	0|0|0	1	640	0
MelST_IP	P16989	YBX3	35|37|44	116	38.67	3	0|1|3	1	29	0
MelST_IP	P51116	FXR2	35|48|55	138	46	3	0|0|0	1	460	0
MelST_IP	Q15058	KIF14	54|58|68	180	60	3	0|0|0	1	600	0
MelST_IP	P21333	FLNA	43|56|63	162	54	3	3|5|7	1	10.8	0
MelST_IP	P51114	FXR1	38|35|48	121	40.33	3	0|0|0	1	403.33	0
MelST_IP	P11142	HSPA8	40|43|44	127	42.33	3	9|12|19	0.99	3.17	0
MelST_IP	Q7Z406	MYH14	40|37|43	120	40	3	15|13|26	0	2.22	0.29
MelST_IP	Q92900	UPF1	28|40|46	114	38	3	0|0|0	1	380	0
MelST_IP	Q6WCQ1	MPRIP	55|56|70	181	60.33	3	0|1|34	0.99	5.17	0
MelST_IP	Q9Y2W1	THRAP3	37|35|41	113	37.67	3	2|1|1	1	28.25	0
MelST_IP	P19105	MYL12A	39|40|35	114	38	3	2|6|26	0.74	3.35	0.01
MelST_IP	O14950	MYL12B	39|40|35	114	38	3	2|6|26	0.74	3.35	0.01
MelST_IP	Q5SW79	CEP170	42|38|41	121	40.33	3	0|0|0	1	403.33	0
MelST_IP	P48634	PRRC2A	50|50|61	161	53.67	3	0|0|0	1	536.67	0
MelST_IP	Q13310	PABPC4	39|56|53	148	49.33	3	0|0|0	1	493.33	0
MelST_IP	Q9Y4I1	MYO5A	36|25|37	98	32.67	3	0|0|21	0.97	4.67	0
MelST_IP	P24844	MYL9	39|26|28	93	31	3	0|4|21	0.86	3.72	0.01
MelST_IP	Q9NZB2	FAM120A	20|34|43	97	32.33	3	0|0|0	1	323.33	0
MelST_IP	Q8WWI1	LMO7	35|18|26	79	26.33	3	0|6|49	0	1.44	0.32
MelST_IP	P02533	KRT14	31|33|48	112	37.33	3	31|20|33	0	1.33	0.33
MelST_IP	Q9BT25	HAUS8	26|34|28	88	29.33	3	0|0|0	1	293.33	0
MelST_IP	P0DP23	CALM1	17|18|16	51	17	3	1|2|20	0.05	2.22	0.24
MelST_IP	P43243	MATR3	28|32|39	99	33	3	0|0|1	1	99	0
MelST_IP	P62753	RPS6	20|31|35	86	28.67	3	4|7|7	1	4.78	0
MelST_IP	P52272	HNRNPM	31|26|37	94	31.33	3	0|0|0	1	313.33	0
MelST_IP	Q86VS8	HOOK3	35|46|48	129	43	3	0|0|0	1	430	0
MelST_IP	P08779	KRT16	31|34|44	109	36.33	3	26|17|24	0	1.63	0.31
MelST_IP	Q6P0Q8	MAST2	39|50|45	134	44.67	3	0|0|0	1	446.67	0
MelST_IP	O00425	IGF2BP3	27|38|45	110	36.67	3	0|0|0	1	366.67	0
MelST_IP	Q9NZI8	IGF2BP1	27|28|38	93	31	3	0|0|0	1	310	0
MelST_IP	Q14498	RBM39	17|19|18	54	18	3	19|18|21	0	0.93	0.35
MelST_IP	Q06787	FMR1	27|29|42	98	32.67	3	0|0|0	1	326.67	0
MelST_IP	Q8IVL1	NAV2	25|23|23	71	23.67	3	0|0|0	1	236.67	0
MelST_IP	P62269	RPS18	23|20|20	63	21	3	15|17|15	0	1.34	0.33
MelST_IP	Q7L014	DDX46	35|40|29	104	34.67	3	35|24|31	0	1.16	0.34
MelST_IP	P05976	MYL1	14|11|10	35	11.67	3	1|2|8	0.86	3.18	0.01
MelST_IP	P10412	H1-4	17|15|14	46	15.33	3	8|8|8	0.02	1.92	0.26
MelST_IP	Q86YS7	C2CD5	20|27|33	80	26.67	3	0|0|0	1	266.67	0
MelST_IP	O43795	MYO1B	23|30|30	83	27.67	3	0|3|18	0.94	3.95	0
MelST_IP	Q86V48	LUZP1	27|18|22	67	22.33	3	1|0|3	1	16.75	0
MelST_IP	P36578	RPL4	26|31|35	92	30.67	3	3|6|8	1	5.41	0
MelST_IP	Q02878	RPL6	27|22|24	73	24.33	3	2|4|4	1	7.3	0
MelST_IP	P16403	H1-2	15|13|14	42	14	3	7|6|7	0.11	2.1	0.23
MelST_IP	Q9BYK8	HELZ2	34|47|56	137	45.67	3	0|0|0	1	456.67	0
MelST_IP	P13647	KRT5	33|37|66	136	45.33	3	32|27|51	0	1.24	0.34
MelST_IP	Q99871	HAUS7	10|13|13	36	12	3	0|0|0	1	120	0
MelST_IP	Q9NYF8	BCLAF1	27|32|34	93	31	3	0|0|1	1	93	0
MelST_IP	Q12906	ILF3	25|24|32	81	27	3	0|0|0	1	270	0
MelST_IP	P61247	RPS3A	28|44|45	117	39	3	2|3|7	1	9.75	0
MelST_IP	O60841	EIF5B	27|29|35	91	30.33	3	40|35|46	0	0.75	0.35
MelST_IP	P02538	KRT6A	29|33|38	100	33.33	3	26|30|37	0	1.08	0.35
MelST_IP	Q86US8	SMG6	33|35|41	109	36.33	3	0|0|0	1	363.33	0
MelST_IP	Q9HCE1	MOV10	18|20|27	65	21.67	3	0|0|0	1	216.67	0
MelST_IP	Q8NDV7	TNRC6A	26|25|29	80	26.67	3	0|0|0	1	266.67	0
MelST_IP	Q8NE71	ABCF1	18|20|23	61	20.33	3	19|20|34	0	0.84	0.35
MelST_IP	P61254	RPL26	24|21|26	71	23.67	3	2|5|5	1	5.92	0
MelST_IP	P62701	RPS4X	23|25|23	71	23.67	3	3|5|7	1	4.73	0
MelST_IP	Q04695	KRT17	21|22|25	68	22.67	3	21|9|19	0	1.39	0.33
MelST_IP	P04259	KRT6B	26|33|37	96	32	3	24|28|36	0	1.09	0.34
MelST_IP	Q9UNX3	RPL26L1	22|18|23	63	21	3	1|4|4	1	7	0
MelST_IP	P17661	DES	19|15|16	50	16.67	3	4|8|15	0	1.85	0.28
MelST_IP	Q9NQ29	LUC7L	14|19|19	52	17.33	3	27|21|28	0	0.68	0.35
MelST_IP	P62280	RPS11	27|31|33	91	30.33	3	2|7|14	0.98	3.96	0
MelST_IP	O95232	LUC7L3	15|19|16	50	16.67	3	14|15|14	0	1.16	0.33
MelST_IP	Q96SN8	CDK5RAP2	22|33|37	92	30.67	3	0|0|0	1	306.67	0
MelST_IP	Q15717	ELAVL1	21|25|31	77	25.67	3	0|0|0	1	256.67	0
MelST_IP	P14649	MYL6B	17|23|26	66	22	3	4|3|20	0.18	2.44	0.22
MelST_IP	Q66PJ3	ARL6IP4	13|18|14	45	15	3	16|16|19	0	0.88	0.34
MelST_IP	P25398	RPS12	8|16|16	40	13.33	3	0|0|0	1	133.33	0
MelST_IP	P26373	RPL13	22|20|21	63	21	3	1|1|5	1	9	0
MelST_IP	P62424	RPL7A	14|19|19	52	17.33	3	2|3|6	1	4.73	0
MelST_IP	P07910	HNRNPC	13|17|21	51	17	3	0|1|1	1	25.5	0
MelST_IP	P62917	RPL8	15|15|14	44	14.67	3	1|3|7	0.99	4	0
MelST_IP	Q02241	KIF23	17|21|22	60	20	3	0|0|0	1	200	0
MelST_IP	Q96L91	EP400	14|11|10	35	11.67	3	0|0|0	1	116.67	0
MelST_IP	P16401	H1-5	13|13|11	37	12.33	3	5|6|5	0.47	2.31	0.09
MelST_IP	Q8TA86	RP9	19|22|20	61	20.33	3	25|28|25	0	0.78	0.35
MelST_IP	Q13627	DYRK1A	19|17|19	55	18.33	3	0|0|0	1	183.33	0
MelST_IP	P62847	RPS24	10|10|11	31	10.33	3	1|1|1	1	10.33	0
MelST_IP	Q9Y6M1	IGF2BP2	18|15|26	59	19.67	3	0|0|0	1	196.67	0
MelST_IP	Q07020	RPL18	9|8|7	24	8	3	1|3|3	0.97	3.43	0
MelST_IP	Q13895	BYSL	14|11|9	34	11.33	3	0|0|0	1	113.33	0
MelST_IP	P62241	RPS8	14|19|18	51	17	3	2|4|2	1	6.38	0
MelST_IP	P49756	RBM25	19|15|18	52	17.33	3	17|22|21	0	0.87	0.35
MelST_IP	O00159	MYO1C	19|16|21	56	18.67	3	0|1|15	0.91	3.5	0
MelST_IP	P18124	RPL7	17|17|24	58	19.33	3	0|1|4	1	11.6	0
MelST_IP	Q9NWB6	ARGLU1	15|9|12	36	12	3	13|9|13	0	1.03	0.32
MelST_IP	Q5U5Q3	MEX3C	6|7|7	20	6.67	3	0|0|0	1	66.67	0
MelST_IP	P39023	RPL3	20|21|20	61	20.33	3	3|2|12	0.95	3.59	0
MelST_IP	P63173	RPL38	11|9|13	33	11	3	8|5|13	0	1.27	0.3
MelST_IP	P22090	RPS4Y1	15|14|14	43	14.33	3	1|2|4	1	6.14	0
MelST_IP	P84098	RPL19	10|14|12	36	12	3	1|1|1	1	12	0
MelST_IP	Q9NYL9	TMOD3	9|6|9	24	8	3	0|1|2	1	8	0
MelST_IP	P62263	RPS14	13|10|13	36	12	3	5|4|5	0.71	2.57	0.01
MelST_IP	Q9NXE8	CWC25	18|19|12	49	16.33	3	16|14|18	0	1.02	0.33
MelST_IP	P40429	RPL13A	10|11|13	34	11.33	3	0|3|4	0.99	4.86	0
MelST_IP	P31943	HNRNPH1	8|12|14	34	11.33	3	0|0|1	1	34	0
MelST_IP	O95793	STAU1	14|10|16	40	13.33	3	0|0|0	1	133.33	0
MelST_IP	P11021	HSPA5	11|10|12	33	11	3	7|8|10	0	1.32	0.3
MelST_IP	P13646	KRT13	9|9|12	30	10	3	9|6|8	0	1.3	0.3
MelST_IP	P18621	RPL17	15|20|19	54	18	3	2|2|2	1	9	0
MelST_IP	P46782	RPS5	7|12|12	31	10.33	3	16|10|13	0	0.79	0.35
MelST_IP	P20591	MX1	6|6|9	21	7	3	0|0|0	1	70	0
MelST_IP	P62750	RPL23A	16|13|14	43	14.33	3	1|0|1	1	21.5	0
MelST_IP	Q8IYB3	SRRM1	4|7|3	14	4.67	3	6|7|7	0	0.7	0.31
MelST_IP	Q9ULW0	TPX2	11|8|10	29	9.67	3	0|0|0	1	96.67	0
MelST_IP	Q16777	H2AC20	9|6|7	22	7.33	3	4|4|5	0.08	1.69	0.24
MelST_IP	P46778	RPL21	11|10|11	32	10.67	3	0|1|4	0.99	6.4	0
MelST_IP	P08727	KRT19	10|10|9	29	9.67	3	8|5|6	0	1.53	0.29
MelST_IP	Q7Z794	KRT77	9|6|10	25	8.33	3	10|6|14	0	0.83	0.35
MelST_IP	P49257	LMAN1	9|7|5	21	7	3	0|0|0	1	70	0
MelST_IP	P08708	RPS17	11|10|16	37	12.33	3	4|4|8	0.38	2.31	0.1
MelST_IP	P53814	SMTN	9|5|2	16	5.33	3	0|0|0	1	53.33	0
MelST_IP	P38919	EIF4A3	11|11|16	38	12.67	3	0|0|0	1	126.67	0
MelST_IP	P01857	IGHG1	19|29|23	71	23.67	3	14|1|14	0.2	2.45	0.22
MelST_IP	P62249	RPS16	6|10|8	24	8	3	4|4|6	0.09	1.71	0.23
MelST_IP	Q14444	CAPRIN1	10|10|14	34	11.33	3	0|0|0	1	113.33	0
MelST_IP	Q5T5U3	ARHGAP21	12|13|12	37	12.33	3	0|0|0	1	123.33	0
MelST_IP	Q9BVJ6	UTP14A	10|6|14	30	10	3	0|0|0	1	100	0
MelST_IP	Q8N5F7	NKAP	8|8|8	24	8	3	9|8|9	0	0.92	0.35
MelST_IP	O95613	PCNT	21|21|29	71	23.67	3	0|0|0	1	236.67	0
MelST_IP	Q9H6W3	RIOX1	17|21|19	57	19	3	0|0|0	1	190	0
MelST_IP	P27635	RPL10	14|24|19	57	19	3	0|0|1	1	57	0
MelST_IP	P83731	RPL24	7|8|14	29	9.67	3	1|2|4	0.97	4.14	0
MelST_IP	Q16891	IMMT	14|3|0	17	5.67	3	0|0|1	0.67	17	0.03
MelST_IP	P06396	GSN	13|11|12	36	12	3	0|0|1	1	36	0
MelST_IP	P62266	RPS23	9|10|8	27	9	3	4|3|3	0.84	2.7	0.01
MelST_IP	Q5BKY9	FAM133B	9|8|8	25	8.33	3	13|8|11	0	0.78	0.35
MelST_IP	P15880	RPS2	9|18|16	43	14.33	3	1|3|4	0.99	5.38	0
MelST_IP	Q969Q0	RPL36AL	8|9|12	29	9.67	3	3|3|6	0.54	2.42	0.09
MelST_IP	O94916	NFAT5	11|24|18	53	17.67	3	0|0|0	1	176.67	0
MelST_IP	P84090	ERH	11|14|14	39	13	3	0|0|0	1	130	0
MelST_IP	Q92841	DDX17	4|3|5	12	4	3	0|0|0	1	40	0
MelST_IP	Q7L7L0	H2AC25	7|3|6	16	5.33	3	3|3|4	0.16	1.6	0.22
MelST_IP	P46781	RPS9	16|15|18	49	16.33	3	0|0|3	1	16.33	0
MelST_IP	P62906	RPL10A	10|13|15	38	12.67	3	1|0|2	1	12.67	0
MelST_IP	P46779	RPL28	11|14|14	39	13	3	0|0|1	1	39	0
MelST_IP	P62277	RPS13	7|6|8	21	7	3	1|2|2	0.99	4.2	0
MelST_IP	P62841	RPS15	5|5|4	14	4.67	3	1|1|1	0.98	4.67	0
MelST_IP	Q12815	TROAP	14|24|24	62	20.67	3	0|0|0	1	206.67	0
MelST_IP	Q9Y5S9	RBM8A	6|5|5	16	5.33	3	0|0|0	1	53.33	0
MelST_IP	P83881	RPL36A	9|12|12	33	11	3	3|3|7	0.69	2.54	0.01
MelST_IP	Q9H444	CHMP4B	6|11|7	24	8	3	0|0|0	1	80	0
MelST_IP	Q9UHX1	PUF60	16|15|18	49	16.33	3	18|17|15	0	0.98	0.34
MelST_IP	Q9Y3Y2	CHTOP	4|11|11	26	8.67	3	0|0|0	1	86.67	0
MelST_IP	Q99996	AKAP9	17|18|22	57	19	3	0|0|0	1	190	0
MelST_IP	Q7Z2W4	ZC3HAV1	9|13|17	39	13	3	0|0|0	1	130	0
MelST_IP	Q8WVK2	SNRNP27	6|3|3	12	4	3	11|8|8	0	0.44	0.35
MelST_IP	O95678	KRT75	14|15|24	53	17.67	3	11|9|20	0	1.32	0.31
MelST_IP	P05387	RPLP2	5|7|6	18	6	3	0|0|2	0.99	9	0
MelST_IP	Q9NUL3	STAU2	11|14|17	42	14	3	0|0|0	1	140	0
MelST_IP	Q9NX63	CHCHD3	6|2|0	8	2.67	3	0|0|0	0.67	26.67	0.04
MelST_IP	P22087	FBL	6|9|14	29	9.67	3	0|0|0	1	96.67	0
MelST_IP	P38159	RBMX	9|7|15	31	10.33	3	0|0|0	1	103.33	0
MelST_IP	Q13428	TCOF1	8|8|8	24	8	3	11|10|10	0	0.77	0.35
MelST_IP	P52597	HNRNPF	8|9|8	25	8.33	3	0|0|0	1	83.33	0
MelST_IP	P55795	HNRNPH2	4|7|6	17	5.67	3	0|0|1	1	17	0
MelST_IP	P42766	RPL35	10|11|11	32	10.67	3	2|2|3	1	4.57	0
MelST_IP	Q9UGU0	TCF20	12|17|12	41	13.67	3	0|0|0	1	136.67	0
MelST_IP	P62851	RPS25	8|8|12	28	9.33	3	11|10|10	0	0.9	0.32
MelST_IP	Q86X95	CIR1	8|13|12	33	11	3	12|13|12	0	0.89	0.33
MelST_IP	Q9NUQ6	SPATS2L	10|17|17	44	14.67	3	0|0|0	1	146.67	0
MelST_IP	P61353	RPL27	13|14|12	39	13	3	1|1|1	1	13	0
MelST_IP	Q6PKG0	LARP1	13|15|23	51	17	3	0|0|0	1	170	0
MelST_IP	P47756	CAPZB	8|11|18	37	12.33	3	0|1|3	1	9.25	0
MelST_IP	Q5JTH9	RRP12	10|11|11	32	10.67	3	0|0|0	1	106.67	0
MelST_IP	Q2M3G4	SHROOM1	8|19|13	40	13.33	3	0|0|0	1	133.33	0
MelST_IP	P46776	RPL27A	8|12|10	30	10	3	1|4|4	0.95	3.33	0
MelST_IP	P53999	SUB1	11|9|13	33	11	3	11|10|15	0	0.92	0.33
MelST_IP	Q9UQ35	SRRM2	10|10|10	30	10	3	9|4|11	0	1.25	0.31
MelST_IP	P49207	RPL34	7|10|11	28	9.33	3	2|2|5	0.87	3.11	0.01
MelST_IP	P19338	NCL	6|7|9	22	7.33	3	1|2|3	0.97	3.67	0
MelST_IP	P61313	RPL15	11|11|11	33	11	3	1|2|5	0.99	4.12	0
MelST_IP	Q96I24	FUBP3	10|12|16	38	12.67	3	0|0|0	1	126.67	0
MelST_IP	O15234	CASC3	11|9|18	38	12.67	3	0|0|0	1	126.67	0
MelST_IP	Q9UJV9	DDX41	12|11|14	37	12.33	3	16|13|14	0	0.86	0.35
MelST_IP	P23396	RPS3	7|7|10	24	8	3	4|3|6	0.18	1.85	0.22
MelST_IP	P46013	MKI67	19|12|19	50	16.67	3	0|0|1	1	50	0
MelST_IP	P46087	NOP2	7|8|9	24	8	3	0|0|0	1	80	0
MelST_IP	O00566	MPHOSPH10	9|5|6	20	6.67	3	0|0|0	1	66.67	0
MelST_IP	Q12965	MYO1E	9|3|3	15	5	3	0|0|3	0.93	5	0
MelST_IP	P0DMV8	HSPA1A	6|8|9	23	7.67	3	3|2|5	0.56	2.3	0.09
MelST_IP	P26599	PTBP1	7|8|10	25	8.33	3	0|0|0	1	83.33	0
MelST_IP	Q8NHV4	NEDD1	2|2|3	7	2.33	3	0|0|0	1	23.33	0
MelST_IP	P47914	RPL29	8|5|5	18	6	3	1|1|3	0.94	3.6	0
MelST_IP	Q9HD42	CHMP1A	8|7|7	22	7.33	3	0|0|0	1	73.33	0
MelST_IP	Q9UN86	G3BP2	8|12|11	31	10.33	3	0|0|0	1	103.33	0
MelST_IP	Q96QR8	PURB	7|9|12	28	9.33	3	0|0|0	1	93.33	0
MelST_IP	P62140	PPP1CB	5|10|17	32	10.67	3	0|0|0	1	106.67	0
MelST_IP	Q9Y3U8	RPL36	6|9|10	25	8.33	3	0|0|3	0.99	8.33	0
MelST_IP	Q7Z417	NUFIP2	9|6|12	27	9	3	0|0|0	1	90	0
MelST_IP	Q96CS2	HAUS1	10|10|12	32	10.67	3	0|0|0	1	106.67	0
MelST_IP	P62899	RPL31	9|7|9	25	8.33	3	1|2|3	0.99	4.17	0
MelST_IP	Q9H0H5	RACGAP1	9|6|6	21	7	3	0|0|0	1	70	0
MelST_IP	O43633	CHMP2A	5|4|5	14	4.67	3	0|0|0	1	46.67	0
MelST_IP	P62805	H4C1	8|8|5	21	7	3	2|3|1	0.92	3.5	0
MelST_IP	O43390	HNRNPR	9|16|22	47	15.67	3	0|0|0	1	156.67	0
MelST_IP	Q15154	PCM1	10|11|16	37	12.33	3	0|0|0	1	123.33	0
MelST_IP	Q8WUQ7	CACTIN	7|3|3	13	4.33	3	3|3|4	0.12	1.3	0.23
MelST_IP	O43896	KIF1C	8|10|9	27	9	3	0|0|0	1	90	0
MelST_IP	P22061	PCMT1	6|11|8	25	8.33	3	6|7|13	0	0.96	0.31
MelST_IP	Q00535	CDK5	7|12|9	28	9.33	3	0|0|0	1	93.33	0
MelST_IP	Q9NYH9	UTP6	4|2|3	9	3	3	0|0|0	1	30	0
MelST_IP	O94927	HAUS5	5|13|15	33	11	3	0|0|0	1	110	0
MelST_IP	Q6ZUT1	NKAPD1	6|6|2	14	4.67	3	7|6|7	0	0.7	0.35
MelST_IP	P61978	HNRNPK	11|11|17	39	13	3	0|0|0	1	130	0
MelST_IP	Q02543	RPL18A	6|9|9	24	8	3	1|1|3	0.99	4.8	0
MelST_IP	O60292	SIPA1L3	10|8|8	26	8.67	3	0|0|0	1	86.67	0
MelST_IP	Q9H3F6	KCTD10	5|6|7	18	6	3	0|0|0	1	60	0
MelST_IP	Q13283	G3BP1	3|6|5	14	4.67	3	0|0|0	1	46.67	0
MelST_IP	Q05519	SRSF11	8|11|9	28	9.33	3	13|8|12	0	0.85	0.35
MelST_IP	P62913	RPL11	3|6|7	16	5.33	3	2|2|3	0.6	2.29	0.08
MelST_IP	Q86SQ0	PHLDB2	8|8|8	24	8	3	0|0|0	1	80	0
MelST_IP	P02768	ALB	6|6|6	18	6	3	2|1|3	0.92	3	0
MelST_IP	P62829	RPL23	7|10|7	24	8	3	3|4|2	0.75	2.67	0.01
MelST_IP	Q9UKM9	RALY	8|9|12	29	9.67	3	0|0|0	1	96.67	0
MelST_IP	P07437	TUBB	8|15|12	35	11.67	3	13|15|10	0	0.92	0.33
MelST_IP	Q9NRX1	PNO1	3|2|2	7	2.33	3	0|0|0	1	23.33	0
MelST_IP	P55265	ADAR	8|8|14	30	10	3	0|0|0	1	100	0
MelST_IP	Q6NZI2	CAVIN1	9|9|5	23	7.67	3	5|7|9	0	1.1	0.3
MelST_IP	Q08211	DHX9	6|8|10	24	8	3	0|0|0	1	80	0
MelST_IP	Q7L4I2	RSRC2	5|5|6	16	5.33	3	8|10|10	0	0.57	0.35
MelST_IP	O43427	FIBP	5|3|7	15	5	3	0|0|0	1	50	0
MelST_IP	Q9BU76	MMTAG2	3|9|7	19	6.33	3	7|7|10	0	0.79	0.32
MelST_IP	P61962	DCAF7	6|8|9	23	7.67	3	0|0|0	1	76.67	0
MelST_IP	P35030	PRSS3	2|1|2	5	1.67	3	2|2|2	0	0.83	0.35
MelST_IP	O75400	PRPF40A	8|13|13	34	11.33	3	11|10|12	0	1.03	0.32
MelST_IP	Q9NP64	ZCCHC17	7|9|9	25	8.33	3	13|9|11	0	0.76	0.35
MelST_IP	P42677	RPS27	7|12|12	31	10.33	3	4|3|5	0.67	2.58	0.01
MelST_IP	Q5QNW6	H2BC18	5|4|4	13	4.33	3	3|0|2	0.79	2.6	0.01
MelST_IP	Q9NSB2	KRT84	6|7|13	26	8.67	3	4|4|10	0.03	1.44	0.25
MelST_IP	P62861	FAU	5|6|7	18	6	3	5|4|3	0.02	1.5	0.26
MelST_IP	P62979	RPS27A	8|15|9	32	10.67	3	1|2|4	0.99	4.57	0
MelST_IP	Q8NI36	WDR36	4|6|5	15	5	3	0|0|0	1	50	0
MelST_IP	Q71RC2	LARP4	5|4|7	16	5.33	3	0|0|0	1	53.33	0
MelST_IP	O60506	SYNCRIP	6|15|24	45	15	3	0|0|0	1	150	0
MelST_IP	Q9NY93	DDX56	4|3|3	10	3.33	3	0|0|0	1	33.33	0
MelST_IP	Q6ZUT6	CCDC9B	6|8|11	25	8.33	3	0|0|0	1	83.33	0
MelST_IP	P50914	RPL14	5|6|8	19	6.33	3	1|1|5	0.75	2.71	0.01
MelST_IP	P08238	HSP90AB1	6|12|6	24	8	3	8|7|9	0	1	0.3
MelST_IP	Q9H2U1	DHX36	4|6|11	21	7	3	0|0|0	1	70	0
MelST_IP	Q8WWM7	ATXN2L	13|11|17	41	13.67	3	0|0|0	1	136.67	0
MelST_IP	Q01130	SRSF2	3|2|1	6	2	3	2|2|2	0.06	1	0.24
MelST_IP	Q71U36	TUBA1A	6|7|5	18	6	3	8|11|13	0	0.56	0.35
MelST_IP	P46783	RPS10	6|8|6	20	6.67	3	5|3|6	0.01	1.43	0.27
MelST_IP	Q70CQ4	USP31	4|8|5	17	5.67	3	0|0|0	1	56.67	0
MelST_IP	Q96GA3	LTV1	5|5|9	19	6.33	3	2|3|2	0.68	2.71	0.01
MelST_IP	Q9H2H8	PPIL3	2|2|1	5	1.67	3	0|0|0	0.66	16.67	0.06
MelST_IP	P60842	EIF4A1	2|4|3	9	3	3	2|1|0	0.83	3	0.01
MelST_IP	P68104	EEF1A1	7|13|13	33	11	3	10|8|11	0	1.14	0.31
MelST_IP	Q13765	NACA	2|1|1	4	1.33	3	1|2|1	0.12	1	0.23
MelST_IP	P78316	NOP14	5|5|3	13	4.33	3	0|0|0	1	43.33	0
MelST_IP	Q9BRK4	LZTS2	8|8|8	24	8	3	0|0|0	1	80	0
MelST_IP	P62910	RPL32	8|10|10	28	9.33	3	0|1|2	1	9.33	0
MelST_IP	Q9Y4B5	MTCL1	3|3|2	8	2.67	3	0|0|0	1	26.67	0
MelST_IP	Q68CZ6	HAUS3	5|6|12	23	7.67	3	0|0|0	1	76.67	0
MelST_IP	Q6UN15	FIP1L1	2|1|1	4	1.33	3	0|2|0	0.29	2	0.2
MelST_IP	Q6PK04	CCDC137	4|2|4	10	3.33	3	4|3|5	0	0.83	0.35
MelST_IP	P23258	TUBG1	4|3|7	14	4.67	3	0|0|0	1	46.67	0
MelST_IP	P52907	CAPZA1	4|6|7	17	5.67	3	0|0|1	1	17	0
MelST_IP	Q9BZE4	GTPBP4	4|2|5	11	3.67	3	0|0|0	1	36.67	0
MelST_IP	Q86Y46	KRT73	5|8|10	23	7.67	3	6|5|6	0	1.35	0.28
MelST_IP	Q9BXF6	RAB11FIP5	1|1|1	3	1	3	0|0|0	0	10	0.35
MelST_IP	P13861	PRKAR2A	8|7|11	26	8.67	3	0|0|0	1	86.67	0
MelST_IP	O94964	SOGA1	3|5|6	14	4.67	3	0|0|0	1	46.67	0
MelST_IP	Q9H0A0	NAT10	4|3|6	13	4.33	3	0|0|0	1	43.33	0
MelST_IP	Q8WWK9	CKAP2	1|1|2	4	1.33	3	0|0|0	0.33	13.33	0.13
MelST_IP	O95758	PTBP3	4|6|6	16	5.33	3	0|0|0	1	53.33	0
MelST_IP	O43818	RRP9	3|4|5	12	4	3	0|0|0	1	40	0
MelST_IP	P56537	EIF6	2|3|3	8	2.67	3	0|0|0	1	26.67	0
MelST_IP	O60333	KIF1B	4|5|4	13	4.33	3	0|0|0	1	43.33	0
MelST_IP	P46777	RPL5	5|4|5	14	4.67	3	0|1|1	0.99	7	0
MelST_IP	Q5JSZ5	PRRC2B	3|4|4	11	3.67	3	0|0|0	1	36.67	0
MelST_IP	Q9Y3I0	RTCB	4|8|12	24	8	3	0|0|0	1	80	0
MelST_IP	Q9Y5J1	UTP18	6|5|5	16	5.33	3	0|0|0	1	53.33	0
MelST_IP	Q16778	H2BC21	4|4|2	10	3.33	3	0|0|1	0.99	10	0
MelST_IP	P60866	RPS20	5|5|9	19	6.33	3	7|2|4	0.07	1.46	0.24
MelST_IP	Q13427	PPIG	4|6|7	17	5.67	3	7|7|6	0	0.85	0.31
MelST_IP	P52292	KPNA2	4|1|3	8	2.67	3	0|0|0	0.67	26.67	0.02
MelST_IP	Q5VT06	CEP350	9|10|12	31	10.33	3	0|0|0	1	103.33	0
MelST_IP	Q5VTL8	PRPF38B	3|1|2	6	2	3	4|3|6	0	0.46	0.35
MelST_IP	Q9UPN4	CEP131	8|4|14	26	8.67	3	0|0|1	1	26	0
MelST_IP	O95714	HERC2	9|12|15	36	12	3	0|0|0	1	120	0
MelST_IP	Q71UI9	H2AZ2	2|1|3	6	2	3	2|1|1	0.35	1.5	0.1
MelST_IP	P55081	MFAP1	4|3|3	10	3.33	3	4|4|5	0	0.77	0.35
MelST_IP	Q7Z6E9	RBBP6	8|9|7	24	8	3	3|6|5	0.04	1.71	0.25
MelST_IP	Q16637	SMN1	2|2|3	7	2.33	3	0|0|0	1	23.33	0
MelST_IP	Q15323	KRT31	2|7|2	11	3.67	3	3|1|8	0.02	0.92	0.26
MelST_IP	Q14525	KRT33B	2|5|2	9	3	3	3|1|10	0	0.64	0.29
MelST_IP	Q9NP66	HMG20A	4|3|3	10	3.33	3	0|0|0	1	33.33	0
MelST_IP	P11387	TOP1	1|1|1	3	1	3	0|1|2	0	1	0.35
MelST_IP	O76021	RSL1D1	7|10|13	30	10	3	0|0|0	1	100	0
MelST_IP	Q9P270	SLAIN2	2|3|6	11	3.67	3	0|0|0	1	36.67	0
MelST_IP	Q96IZ7	RSRC1	3|3|4	10	3.33	3	2|5|3	0	1	0.28
MelST_IP	Q01081	U2AF1	2|8|8	18	6	3	5|4|11	0	0.9	0.3
MelST_IP	Q86YT6	MIB1	1|0|2	3	1	3	0|0|0	0.33	10	0.13
MelST_IP	Q6P5R6	RPL22L1	3|2|3	8	2.67	3	2|2|3	0.04	1.14	0.25
MelST_IP	O43293	DAPK3	2|3|1	6	2	3	0|0|0	0.66	20	0.04
MelST_IP	O95391	SLU7	5|3|3	11	3.67	3	1|1|1	0.91	3.67	0
MelST_IP	Q96IZ0	PAWR	4|2|3	9	3	3	0|0|0	1	30	0
MelST_IP	P53350	PLK1	2|1|3	6	2	3	0|0|0	0.66	20	0.04
MelST_IP	Q8IY63	AMOTL1	5|3|9	17	5.67	3	0|0|0	1	56.67	0
MelST_IP	O43166	SIPA1L1	3|3|6	12	4	3	0|0|0	1	40	0
MelST_IP	Q9UQN3	CHMP2B	3|2|4	9	3	3	0|0|0	1	30	0
MelST_IP	O00541	PES1	2|3|4	9	3	3	0|0|0	1	30	0
MelST_IP	Q86UU1	PHLDB1	6|7|14	27	9	3	0|0|0	1	90	0
MelST_IP	O43143	DHX15	3|3|1	7	2.33	3	1|1|0	0.63	3.5	0.08
MelST_IP	Q00577	PURA	6|7|11	24	8	3	0|0|0	1	80	0
MelST_IP	O00571	DDX3X	4|9|15	28	9.33	3	2|1|1	0.96	7	0
MelST_IP	Q14692	BMS1	3|3|3	9	3	3	0|0|0	1	30	0
MelST_IP	P18077	RPL35A	7|3|4	14	4.67	3	0|0|0	1	46.67	0
MelST_IP	Q9Y388	RBMX2	2|3|2	7	2.33	3	1|3|3	0.02	1	0.26
MelST_IP	Q9Y2X3	NOP58	1|3|1	5	1.67	3	0|0|0	0.33	16.67	0.11
MelST_IP	Q96HS1	PGAM5	4|6|5	15	5	3	0|0|0	1	50	0
MelST_IP	P62891	RPL39	4|5|5	14	4.67	3	1|1|2	0.94	3.5	0
MelST_IP	Q9H307	PNN	4|4|1	9	3	3	2|0|1	0.64	3	0.08
MelST_IP	Q8WUA2	PPIL4	2|1|4	7	2.33	3	3|3|2	0.03	0.88	0.25
MelST_IP	P07900	HSP90AA1	3|9|6	18	6	3	4|6|6	0	1.12	0.28
MelST_IP	Q12905	ILF2	2|1|3	6	2	3	0|0|0	0.66	20	0.04
MelST_IP	P05161	ISG15	2|2|4	8	2.67	3	0|0|1	0.97	8	0
MelST_IP	Q2TBE0	CWF19L2	6|6|3	15	5	3	8|5|6	0	0.79	0.35
MelST_IP	O94880	PHF14	4|3|4	11	3.67	3	0|0|0	1	36.67	0
MelST_IP	P06730	EIF4E	2|3|2	7	2.33	3	0|0|0	1	23.33	0
MelST_IP	Q9NXG0	CNTLN	7|12|10	29	9.67	3	0|0|0	1	96.67	0
MelST_IP	Q12872	SFSWAP	5|8|8	21	7	3	17|9|12	0	0.55	0.35
MelST_IP	P06748	NPM1	2|3|3	8	2.67	3	2|2|1	0.33	1.6	0.19
MelST_IP	P07305	H1-0	2|4|2	8	2.67	3	1|0|0	0.97	8	0
MelST_IP	O15213	WDR46	4|4|4	12	4	3	0|0|0	1	40	0
MelST_IP	Q9Y2J4	AMOTL2	3|2|7	12	4	3	0|0|0	1	40	0
MelST_IP	Q92974	ARHGEF2	3|3|4	10	3.33	3	0|0|1	1	10	0
MelST_IP	P35659	DEK	4|4|4	12	4	3	8|5|4	0	0.71	0.35
MelST_IP	Q8N4C6	NIN	2|4|3	9	3	3	0|0|0	1	30	0
MelST_IP	Q16629	SRSF7	2|1|2	5	1.67	3	3|2|3	0	0.63	0.35
MelST_IP	Q8TC92	ENOX1	2|3|1	6	2	3	0|0|0	0.66	20	0.04
MelST_IP	P62854	RPS26	3|7|10	20	6.67	3	1|2|2	0.8	4	0.01
MelST_IP	Q7L2E3	DHX30	3|5|7	15	5	3	0|0|0	1	50	0
MelST_IP	O75369	FLNB	1|2|2	5	1.67	3	0|0|1	0.64	5	0.08
MelST_IP	Q06830	PRDX1	1|0|1	2	0.67	3	2|0|2	0	0.5	0.35
MelST_IP	P05388	RPLP0	2|3|4	9	3	3	0|0|1	0.98	9	0
MelST_IP	Q6P2Q9	PRPF8	1|0|0	1	0.33	3	0|0|0	0	3.33	0.35
MelST_IP	Q9BTV7	CABLES2	3|3|5	11	3.67	3	0|0|0	1	36.67	0
MelST_IP	O00567	NOP56	4|4|5	13	4.33	3	0|0|0	1	43.33	0
MelST_IP	Q13435	SF3B2	5|3|6	14	4.67	3	3|1|2	0.63	2.33	0.08
MelST_IP	P06703	S100A6	1|1|3	5	1.67	3	2|2|3	0.02	0.71	0.26
MelST_IP	Q9Y3A2	UTP11	3|1|2	6	2	3	0|0|0	0.66	20	0.04
MelST_IP	Q96PK6	RBM14	1|1|1	3	1	3	0|0|0	0	10	0.35
MelST_IP	P27348	YWHAQ	2|2|2	6	2	3	3|2|2	0	0.86	0.35
MelST_IP	P61981	YWHAG	2|2|3	7	2.33	3	2|1|2	0.24	1.4	0.21
MelST_IP	P31947	SFN	2|2|2	6	2	3	3|1|2	0	1	0.35
MelST_IP	Q86YZ3	HRNR	1|2|1	4	1.33	3	3|3|5	0	0.36	0.35
MelST_IP	P09429	HMGB1	1|2|1	4	1.33	3	4|4|4	0	0.33	0.35
MelST_IP	P12829	MYL4	1|1|1	3	1	3	0|0|1	0	3	0.35
MelST_IP	Q15436	SEC23A	1|0|0	1	0.33	3	0|0|0	0	3.33	0.35
MelST_IP	Q6KB66	KRT80	1|1|1	3	1	3	0|0|2	0	1.5	0.35
MelST_IP	Q15678	PTPN14	2|2|3	7	2.33	3	0|0|0	1	23.33	0
MelST_IP	O60318	MCM3AP	4|1|7	12	4	3	0|0|0	0.67	40	0.02
MelST_IP	P30050	RPL12	1|4|2	7	2.33	3	1|1|1	0.53	2.33	0.09
MelST_IP	O75534	CSDE1	4|7|13	24	8	3	0|0|0	1	80	0
MelST_IP	Q71UM5	RPS27L	3|7|5	15	5	3	0|0|2	0.98	7.5	0
MelST_IP	Q9H7E2	TDRD3	5|6|6	17	5.67	3	0|0|0	1	56.67	0
MelST_IP	Q04637	EIF4G1	5|6|12	23	7.67	3	0|0|0	1	76.67	0
MelST_IP	Q9Y250	LZTS1	2|1|2	5	1.67	3	0|0|0	0.66	16.67	0.06
MelST_IP	P35251	RFC1	4|3|1	8	2.67	3	0|0|0	0.67	26.67	0.02
MelST_IP	Q5BKZ1	ZNF326	2|2|3	7	2.33	3	0|0|0	1	23.33	0
MelST_IP	Q9BSJ2	TUBGCP2	5|4|8	17	5.67	3	0|0|0	1	56.67	0
MelST_IP	P23528	CFL1	1|1|1	3	1	3	2|3|2	0	0.43	0.35
MelST_IP	Q14315	FLNC	4|6|4	14	4.67	3	0|1|1	0.99	7	0
MelST_IP	Q15061	WDR43	4|7|6	17	5.67	3	0|0|0	1	56.67	0
MelST_IP	O60237	PPP1R12B	1|1|1	3	1	3	0|0|0	0	10	0.35
MelST_IP	P84103	SRSF3	1|2|2	5	1.67	3	2|1|2	0.1	1	0.23
MelST_IP	P42696	RBM34	1|0|0	1	0.33	3	0|0|0	0	3.33	0.35
MelST_IP	P27816	MAP4	2|2|4	8	2.67	3	0|0|1	0.97	8	0
MelST_IP	O75643	SNRNP200	2|0|0	2	0.67	3	0|0|0	0.33	6.67	0.13
MelST_IP	Q9NY61	AATF	3|1|2	6	2	3	0|0|0	0.66	20	0.04
MelST_IP	Q13523	PRPF4B	2|2|1	5	1.67	3	3|3|3	0	0.56	0.35
MelST_IP	P62318	SNRPD3	1|1|2	4	1.33	3	1|1|1	0.22	1.33	0.21
MelST_IP	Q69YQ0	SPECC1L	3|2|2	7	2.33	3	0|0|0	1	23.33	0
MelST_IP	Q86TB9	PATL1	1|2|3	6	2	3	0|0|0	0.66	20	0.04
MelST_IP	P61326	MAGOH	1|2|2	5	1.67	3	0|0|0	0.66	16.67	0.06
MelST_IP	P55209	NAP1L1	3|2|4	9	3	3	0|0|0	1	30	0
MelST_IP	O76094	SRP72	1|0|0	1	0.33	3	0|0|0	0	3.33	0.35
MelST_IP	Q9Y5A9	YTHDF2	2|2|3	7	2.33	3	0|0|0	1	23.33	0
MelST_IP	Q96CW5	TUBGCP3	4|7|9	20	6.67	3	0|0|0	1	66.67	0
MelST_IP	O15042	U2SURP	3|3|1	7	2.33	3	1|2|3	0.12	1.17	0.23
MelST_IP	P48681	NES	3|2|6	11	3.67	3	0|0|1	0.99	11	0
MelST_IP	P63167	DYNLL1	3|4|5	12	4	3	0|0|1	1	12	0
MelST_IP	P12882	MYH1	2|2|1	5	1.67	3	0|0|1	0.64	5	0.08
MelST_IP	Q14677	CLINT1	5|4|4	13	4.33	3	0|0|0	1	43.33	0
MelST_IP	Q68DA7	FMN1	5|4|9	18	6	3	0|0|0	1	60	0
MelST_IP	Q9H0J9	PARP12	1|3|3	7	2.33	3	0|0|0	0.67	23.33	0.03
MelST_IP	Q5VU43	PDE4DIP	3|3|5	11	3.67	3	0|0|0	1	36.67	0
MelST_IP	O43439	CBFA2T2	1|0|2	3	1	3	0|0|0	0.33	10	0.13
MelST_IP	Q8NEF9	SRFBP1	3|0|1	4	1.33	3	0|0|0	0.33	13.33	0.11
MelST_IP	O43663	PRC1	3|2|2	7	2.33	3	0|0|0	1	23.33	0
MelST_IP	Q9NVX0	HAUS2	3|8|8	19	6.33	3	0|0|0	1	63.33	0
MelST_IP	O60832	DKC1	2|2|2	6	2	3	0|0|0	1	20	0
MelST_IP	O75531	BANF1	1|2|1	4	1.33	3	0|1|1	0.28	2	0.21
MelST_IP	Q96N67	DOCK7	3|2|3	8	2.67	3	0|0|0	1	26.67	0
MelST_IP	P21589	NT5E	3|4|4	11	3.67	3	0|0|1	1	11	0
MelST_IP	P04216	THY1	2|1|0	3	1	3	0|0|1	0.32	3	0.2
MelST_IP	Q15365	PCBP1	2|4|4	10	3.33	3	4|4|2	0.01	1	0.27
MelST_IP	Q9NUL5	SHFL	2|2|3	7	2.33	3	0|0|0	1	23.33	0
MelST_IP	Q96Q07	BTBD9	2|4|4	10	3.33	3	0|0|0	1	33.33	0
MelST_IP	A4UGR9	XIRP2	1|0|1	2	0.67	3	0|1|0	0	2	0.35
MelST_IP	P63104	YWHAZ	1|4|3	8	2.67	3	3|4|2	0.01	0.89	0.27
MelST_IP	P62258	YWHAE	1|2|2	5	1.67	3	2|5|1	0	0.63	0.35
MelST_IP	Q5QJE6	DNTTIP2	4|1|5	10	3.33	3	0|0|0	0.67	33.33	0.02
MelST_IP	Q14764	MVP	4|2|4	10	3.33	3	0|0|0	1	33.33	0
MelST_IP	O14746	TERT	1|2|4	7	2.33	3	0|0|0	0.66	23.33	0.04
MelST_IP	Q63ZY3	KANK2	1|2|2	5	1.67	3	0|0|0	0.66	16.67	0.06
MelST_IP	Q8WXA9	SREK1	1|0|0	1	0.33	3	3|3|2	0	0.12	0.35
MelST_IP	P13639	EEF2	1|2|1	4	1.33	3	1|1|2	0.12	1	0.23
MelST_IP	P06733	ENO1	2|6|5	13	4.33	3	5|8|5	0	0.72	0.35
MelST_IP	Q00839	HNRNPU	5|4|8	17	5.67	3	0|0|0	1	56.67	0
MelST_IP	Q9NR30	DDX21	6|8|7	21	7	3	0|0|0	1	70	0
MelST_IP	Q01804	OTUD4	1|3|3	7	2.33	3	0|0|0	0.67	23.33	0.03
MelST_IP	Q99733	NAP1L4	2|2|3	7	2.33	3	0|0|0	1	23.33	0
MelST_IP	Q99417	MYCBP	1|1|1	3	1	3	0|0|0	0	10	0.35
MelST_IP	Q9Y224	RTRAF	4|5|9	18	6	3	0|0|0	1	60	0
MelST_IP	P19525	EIF2AK2	1|0|1	2	0.67	3	0|0|0	0	6.67	0.35
MelST_IP	Q9NX05	FAM120C	3|4|4	11	3.67	3	0|0|0	1	36.67	0
MelST_IP	P63313	TMSB10	2|3|1	6	2	3	3|4|1	0.01	0.75	0.27
MelST_IP	P62273	RPS29	3|4|5	12	4	3	3|4|2	0.04	1.33	0.25
MelST_IP	Q9H9G7	AGO3	2|1|8	11	3.67	3	0|0|0	0.67	36.67	0.04
MelST_IP	O75122	CLASP2	1|2|2	5	1.67	3	0|0|0	0.66	16.67	0.06
MelST_IP	Q99848	EBNA1BP2	3|1|3	7	2.33	3	0|0|0	0.67	23.33	0.03
MelST_IP	P62081	RPS7	2|2|4	8	2.67	3	1|1|1	0.75	2.67	0.01
MelST_IP	P62314	SNRPD1	2|1|1	4	1.33	3	0|0|0	0.33	13.33	0.13
MelST_IP	O75475	PSIP1	2|1|1	4	1.33	3	0|2|0	0.29	2	0.2
MelST_IP	Q8TDN4	CABLES1	2|5|9	16	5.33	3	0|0|0	1	53.33	0
MelST_IP	Q14690	PDCD11	2|2|2	6	2	3	0|0|0	1	20	0
MelST_IP	Q15366	PCBP2	2|5|6	13	4.33	3	2|2|2	0.57	2.17	0.09
MelST_IP	Q8N9Q2	SREK1IP1	2|5|4	11	3.67	3	6|5|6	0	0.65	0.35
MelST_IP	Q13509	TUBB3	2|6|5	13	4.33	3	6|5|3	0	0.93	0.29
MelST_IP	P68371	TUBB4B	4|11|9	24	8	3	11|11|9	0	0.77	0.32
MelST_IP	Q92499	DDX1	3|6|6	15	5	3	0|0|0	1	50	0
MelST_IP	P05386	RPLP1	1|1|2	4	1.33	3	0|0|0	0.33	13.33	0.13
MelST_IP	Q9H6D7	HAUS4	1|6|12	19	6.33	3	0|0|0	0.67	63.33	0.02
MelST_IP	E9PRG8	C11orf98	2|3|1	6	2	3	0|0|0	0.66	20	0.04
MelST_IP	P60174	TPI1	1|1|0	2	0.67	3	1|3|0	0	0.5	0.35
MelST_IP	P14866	HNRNPL	4|4|5	13	4.33	3	0|0|0	1	43.33	0
MelST_IP	P07814	EPRS1	2|0|2	4	1.33	3	0|0|0	0.66	13.33	0.06
MelST_IP	Q9NW13	RBM28	4|1|3	8	2.67	3	0|0|0	0.67	26.67	0.02
MelST_IP	Q8NEY1	NAV1	3|4|7	14	4.67	3	0|0|0	1	46.67	0
MelST_IP	Q9BWT7	CARD10	3|9|8	20	6.67	3	0|0|0	1	66.67	0
MelST_IP	Q14137	BOP1	1|2|2	5	1.67	3	0|0|0	0.66	16.67	0.06
MelST_IP	P14373	TRIM27	1|2|1	4	1.33	3	0|0|0	0.33	13.33	0.13
MelST_IP	Q96QD9	FYTTD1	2|5|6	13	4.33	3	0|0|0	1	43.33	0
MelST_IP	O14744	PRMT5	1|2|1	4	1.33	3	2|2|3	0	0.57	0.35
MelST_IP	Q9NZT1	CALML5	1|2|2	5	1.67	3	3|3|2	0	0.63	0.35
MelST_IP	Q4VCS5	AMOT	2|1|3	6	2	3	0|0|0	0.66	20	0.04
MelST_IP	P61927	RPL37	1|2|1	4	1.33	3	0|0|0	0.33	13.33	0.13
MelST_IP	Q96JN8	NEURL4	1|4|4	9	3	3	0|0|0	0.67	30	0.02
MelST_IP	P83111	LACTB	1|1|0	2	0.67	3	0|0|0	0	6.67	0.35
MelST_IP	P14923	JUP	3|0|3	6	2	3	5|3|14	0	0.27	0.35
MelST_IP	Q9NPA8	ENY2	1|2|4	7	2.33	3	0|0|0	0.66	23.33	0.04
MelST_IP	P30414	NKTR	1|0|2	3	1	3	2|1|2	0.05	0.6	0.24
MelST_IP	Q96SB4	SRPK1	1|1|1	3	1	3	0|0|0	0	10	0.35
MelST_IP	Q6P158	DHX57	1|2|0	3	1	3	0|0|0	0.33	10	0.13
MelST_IP	Q96EY4	TMA16	2|2|3	7	2.33	3	3|1|3	0.02	1	0.26
MelST_IP	Q96BK5	PINX1	1|0|0	1	0.33	3	0|0|0	0	3.33	0.35
MelST_IP	Q15646	OASL	2|0|4	6	2	3	0|0|0	0.66	20	0.04
MelST_IP	Q9NR56	MBNL1	1|1|1	3	1	3	0|0|0	0	10	0.35
MelST_IP	Q9NQ55	PPAN	1|0|0	1	0.33	3	0|0|0	0	3.33	0.35
MelST_IP	Q6DKI1	RPL7L1	1|0|2	3	1	3	0|0|0	0.33	10	0.13
MelST_IP	O15145	ARPC3	1|1|1	3	1	3	0|0|0	0	10	0.35
MelST_IP	P14678	SNRPB	1|1|1	3	1	3	0|0|1	0	3	0.35
MelST_IP	P39019	RPS19	5|7|4	16	5.33	3	9|8|10	0	0.59	0.35
MelST_IP	O75330	HMMR	4|3|3	10	3.33	3	0|0|0	1	33.33	0
MelST_IP	Q8ND56	LSM14A	2|1|3	6	2	3	1|0|0	0.65	6	0.08
MelST_IP	Q14974	KPNB1	1|2|2	5	1.67	3	0|0|0	0.66	16.67	0.06
MelST_IP	Q9Y6M4	CSNK1G3	1|1|0	2	0.67	3	0|0|0	0	6.67	0.35
MelST_IP	O43290	SART1	3|2|2	7	2.33	3	1|2|2	0.24	1.4	0.21
MelST_IP	Q9H6R4	NOL6	1|1|2	4	1.33	3	0|0|0	0.33	13.33	0.13
MelST_IP	Q9BRX9	WDR83	1|1|2	4	1.33	3	1|0|1	0.28	2	0.21
MelST_IP	Q9BSC4	NOL10	3|3|3	9	3	3	0|0|0	1	30	0
MelST_IP	P28300	LOX	3|2|2	7	2.33	3	0|0|0	1	23.33	0
MelST_IP	Q96KR1	ZFR	1|0|1	2	0.67	3	0|0|0	0	6.67	0.35
MelST_IP	Q14331	FRG1	2|1|1	4	1.33	3	1|2|3	0	0.67	0.35
MelST_IP	P26368	U2AF2	3|5|3	11	3.67	3	2|3|4	0.03	1.22	0.25
MelST_IP	Q9H7B2	RPF2	2|3|2	7	2.33	3	0|0|0	1	23.33	0
MelST_IP	Q5T3I0	GPATCH4	2|1|0	3	1	3	0|0|0	0.33	10	0.13
MelST_IP	P62995	TRA2B	3|3|4	10	3.33	3	0|0|0	1	33.33	0
MelST_IP	Q9Y3C1	NOP16	1|1|1	3	1	3	0|0|0	0	10	0.35
MelST_IP	Q9H1K1	ISCU	1|1|1	3	1	3	0|0|1	0	3	0.35
MelST_IP	P55769	SNU13	2|1|4	7	2.33	3	0|0|0	0.66	23.33	0.04
MelST_IP	Q12788	TBL3	1|2|0	3	1	3	0|0|0	0.33	10	0.13
MelST_IP	Q13459	MYO9B	2|2|3	7	2.33	3	0|0|0	1	23.33	0
MelST_IP	Q68DL7	C18orf63	1|1|1	3	1	3	0|1|1	0	1.5	0.35
MelST_IP	Q14314	FGL2	1|0|0	1	0.33	3	0|0|0	0	3.33	0.35
MelST_IP	Q9H5V9	STEEP1	1|0|0	1	0.33	3	0|0|0	0	3.33	0.35
MelST_IP	O95816	BAG2	1|1|3	5	1.67	3	0|0|0	0.33	16.67	0.11
MelST_IP	P04626	ERBB2	1|1|0	2	0.67	3	0|0|0	0	6.67	0.35
MelST_IP	O75569	PRKRA	2|3|7	12	4	3	0|0|0	1	40	0
MelST_IP	Q9NVN8	GNL3L	1|1|1	3	1	3	2|1|0	0	1	0.35
MelST_IP	Q8TF01	PNISR	1|2|1	4	1.33	3	0|0|0	0.33	13.33	0.13
MelST_IP	Q86UP2	KTN1	1|0|0	1	0.33	3	0|0|0	0	3.33	0.35
MelST_IP	O95373	IPO7	1|1|1	3	1	3	0|1|1	0	1.5	0.35
MelST_IP	Q17RS7	GEN1	2|7|6	15	5	3	0|0|0	1	50	0
MelST_IP	Q8NC51	SERBP1	2|4|4	10	3.33	3	2|0|0	0.94	5	0
MelST_IP	Q9H2G2	SLK	3|6|4	13	4.33	3	3|1|6	0.05	1.3	0.25
MelST_IP	P08621	SNRNP70	3|1|3	7	2.33	3	0|0|0	0.67	23.33	0.03
MelST_IP	P62888	RPL30	1|3|4	8	2.67	3	0|0|1	0.66	8	0.04
MelST_IP	Q9BVI4	NOC4L	2|4|2	8	2.67	3	0|0|0	1	26.67	0
MelST_IP	Q9BUF5	TUBB6	1|2|2	5	1.67	3	2|3|2	0	0.71	0.35
MelST_IP	P84243	H3-3A	3|3|2	8	2.67	3	1|1|0	0.92	4	0
MelST_IP	Q5T7N2	L1TD1	1|0|1	2	0.67	3	0|0|0	0	6.67	0.35
MelST_IP	Q9BYG3	NIFK	1|2|1	4	1.33	3	0|0|0	0.33	13.33	0.13
MelST_IP	Q96DN5	TBC1D31	1|1|0	2	0.67	3	0|0|0	0	6.67	0.35
MelST_IP	P17096	HMGA1	1|2|2	5	1.67	3	0|1|1	0.57	2.5	0.08
MelST_IP	P51991	HNRNPA3	1|1|3	5	1.67	3	0|0|0	0.33	16.67	0.11
MelST_IP	O43809	NUDT21	1|1|1	3	1	3	1|1|2	0	0.75	0.35
MelST_IP	P14618	PKM	1|2|4	7	2.33	3	5|4|6	0	0.47	0.35
MelST_IP	P80723	BASP1	2|0|0	2	0.67	3	0|0|0	0.33	6.67	0.13
MelST_IP	Q7Z460	CLASP1	1|0|1	2	0.67	3	0|0|0	0	6.67	0.35
MelST_IP	Q8NCA5	FAM98A	1|2|1	4	1.33	3	0|0|0	0.33	13.33	0.13
MelST_IP	A6NFN3	RBFOX3	1|1|0	2	0.67	3	0|0|0	0	6.67	0.35
MelST_IP	Q9UBB9	TFIP11	1|1|0	2	0.67	3	0|0|0	0	6.67	0.35
MelST_IP	Q9NUD5	ZCCHC3	2|2|2	6	2	3	0|0|0	1	20	0
MelST_IP	Q9UL18	AGO1	2|1|9	12	4	3	0|0|0	0.67	40	0.03
MelST_IP	Q9UKV8	AGO2	4|3|9	16	5.33	3	0|0|0	1	53.33	0
MelST_IP	Q2NKX9	C2orf68	2|4|6	12	4	3	0|0|0	1	40	0
MelST_IP	Q14978	NOLC1	1|2|1	4	1.33	3	1|1|1	0.22	1.33	0.21
MelST_IP	Q13823	GNL2	2|1|3	6	2	3	0|0|0	0.66	20	0.04
MelST_IP	Q9NV06	DCAF13	2|2|3	7	2.33	3	0|0|0	1	23.33	0
MelST_IP	P07355	ANXA2	2|3|4	9	3	3	5|4|5	0	0.64	0.35
MelST_IP	Q96GY0	ZC2HC1A	1|1|2	4	1.33	3	0|0|0	0.33	13.33	0.13
MelST_IP	P04899	GNAI2	1|0|1	2	0.67	3	0|0|1	0	2	0.35
MelST_IP	P08754	GNAI3	1|0|1	2	0.67	3	0|0|1	0	2	0.35
MelST_IP	Q9Y3X0	CCDC9	1|3|3	7	2.33	3	0|0|0	0.67	23.33	0.03
MelST_IP	O00299	CLIC1	1|1|0	2	0.67	3	0|0|0	0	6.67	0.35
MelST_IP	Q14694	USP10	1|1|3	5	1.67	3	0|0|0	0.33	16.67	0.11
MelST_IP	Q9BZI7	UPF3B	1|1|1	3	1	3	0|0|0	0	10	0.35
MelST_IP	Q07666	KHDRBS1	1|1|1	3	1	3	0|0|0	0	10	0.35
MelST_IP	Q13829	TNFAIP1	2|3|2	7	2.33	3	0|0|0	1	23.33	0
MelST_IP	Q9Y2P8	RCL1	1|1|1	3	1	3	0|0|0	0	10	0.35
MelST_IP	Q8N163	CCAR2	3|4|4	11	3.67	3	0|0|0	1	36.67	0
MelST_IP	Q9BY43	CHMP4A	1|1|2	4	1.33	3	0|0|0	0.33	13.33	0.13
MelST_IP	Q9BQG0	MYBBP1A	1|1|1	3	1	3	0|0|0	0	10	0.35
MelST_IP	Q15427	SF3B4	1|1|2	4	1.33	3	0|0|0	0.33	13.33	0.13
MelST_IP	Q6P2E9	EDC4	1|0|4	5	1.67	3	0|0|0	0.33	16.67	0.11
MelST_IP	Q99700	ATXN2	2|3|5	10	3.33	3	0|0|0	1	33.33	0
MelST_IP	Q9Y3E7	CHMP3	1|5|2	8	2.67	3	0|0|0	0.67	26.67	0.04
MelST_IP	Q9H501	ESF1	1|0|1	2	0.67	3	0|0|0	0	6.67	0.35
MelST_IP	P26232	CTNNA2	2|0|0	2	0.67	3	2|0|1	0.22	0.67	0.21
MelST_IP	Q9BVG8	KIFC3	3|1|0	4	1.33	3	0|0|0	0.33	13.33	0.11
MelST_IP	Q27J81	INF2	1|1|2	4	1.33	3	0|0|0	0.33	13.33	0.13
MelST_IP	Q15459	SF3A1	1|1|1	3	1	3	0|0|0	0	10	0.35
MelST_IP	Q8IWC1	MAP7D3	2|5|2	9	3	3	0|0|0	1	30	0
MelST_IP	P61026	RAB10	1|0|0	1	0.33	3	0|0|0	0	3.33	0.35
MelST_IP	Q03701	CEBPZ	1|2|2	5	1.67	3	0|0|0	0.66	16.67	0.06
MelST_IP	P35610	SOAT1	1|2|0	3	1	3	0|0|0	0.33	10	0.13
MelST_IP	Q86XZ4	SPATS2	1|2|2	5	1.67	3	0|0|0	0.66	16.67	0.06
MelST_IP	Q14258	TRIM25	1|1|1	3	1	3	0|0|0	0	10	0.35
MelST_IP	Q00610	CLTC	1|0|0	1	0.33	3	0|0|0	0	3.33	0.35
MelST_IP	O75152	ZC3H11A	1|0|0	1	0.33	3	0|0|0	0	3.33	0.35
MelST_IP	Q86WX3	RPS19BP1	1|1|0	2	0.67	3	0|0|0	0	6.67	0.35
MelST_IP	Q9Y3F4	STRAP	1|2|3	6	2	3	0|0|0	0.66	20	0.04
MelST_IP	Q96F86	EDC3	1|0|0	1	0.33	3	0|0|0	0	3.33	0.35
MelST_IP	Q8TED0	UTP15	1|1|1	3	1	3	0|0|0	0	10	0.35
MelST_IP	Q5SSJ5	HP1BP3	1|0|0	1	0.33	3	0|0|0	0	3.33	0.35
MelST_IP	Q9BVS4	RIOK2	1|2|1	4	1.33	3	0|0|0	0.33	13.33	0.13
MelST_IP	P26641	EEF1G	1|3|2	6	2	3	1|3|3	0.02	0.86	0.26
MelST_IP	P23246	SFPQ	1|1|0	2	0.67	3	0|0|0	0	6.67	0.35
MelST_IP	Q92615	LARP4B	1|2|2	5	1.67	3	0|0|0	0.66	16.67	0.06
MelST_IP	Q9Y6A4	CFAP20	1|0|2	3	1	3	1|1|0	0.28	1.5	0.21
MelST_IP	Q9UMS4	PRPF19	1|1|1	3	1	3	0|0|0	0	10	0.35
MelST_IP	Q9HCH0	NCKAP5L	1|2|2	5	1.67	3	0|0|0	0.66	16.67	0.06
MelST_IP	Q9H0G5	NSRP1	1|2|0	3	1	3	1|2|3	0	0.5	0.35
MelST_IP	Q13247	SRSF6	1|0|0	1	0.33	3	2|1|1	0	0.25	0.35
MelST_IP	Q86XJ1	GAS2L3	1|0|0	1	0.33	3	0|0|0	0	3.33	0.35
MelST_IP	Q8NI77	KIF18A	1|7|4	12	4	3	0|0|0	0.67	40	0.02
MelST_IP	Q9GZL7	WDR12	1|1|3	5	1.67	3	0|0|0	0.33	16.67	0.11
MelST_IP	Q9BX40	LSM14B	2|0|3	5	1.67	3	0|0|0	0.66	16.67	0.04
MelST_IP	Q6ZUA9	MROH5	1|1|0	2	0.67	3	0|0|0	0	6.67	0.35
MelST_IP	P17844	DDX5	1|3|6	10	3.33	3	0|0|0	0.67	33.33	0.02
MelST_IP	Q9UHB6	LIMA1	1|0|5	6	2	3	0|0|14	0	0.43	0.29
MelST_IP	Q92876	KLK6	1|0|0	1	0.33	3	0|0|0	0	3.33	0.35
MelST_IP	Q86TG7	PEG10	1|1|2	4	1.33	3	0|0|0	0.33	13.33	0.13
MelST_IP	Q9UG63	ABCF2	1|0|0	1	0.33	3	0|0|0	0	3.33	0.35
MelST_IP	Q8TF09	DYNLRB2	1|0|0	1	0.33	3	0|0|0	0	3.33	0.35
MelST_IP	P35268	RPL22	1|3|4	8	2.67	3	1|0|2	0.61	2.67	0.08
MelST_IP	O15143	ARPC1B	1|1|1	3	1	3	0|0|0	0	10	0.35
MelST_IP	Q8N9T8	KRI1	1|0|0	1	0.33	3	0|0|0	0	3.33	0.35
MelST_IP	Q9Y230	RUVBL2	1|0|0	1	0.33	3	0|0|0	0	3.33	0.35
MelST_IP	P09914	IFIT1	1|0|0	1	0.33	3	0|0|0	0	3.33	0.35
MelST_IP	Q8TDM6	DLG5	1|1|3	5	1.67	3	0|0|0	0.33	16.67	0.11
MelST_IP	Q9P2E3	ZNFX1	1|1|1	3	1	3	0|0|0	0	10	0.35
MelST_IP	Q96FV9	THOC1	1|0|0	1	0.33	3	0|0|0	0	3.33	0.35
MelST_IP	Q0ZGT2	NEXN	1|0|1	2	0.67	3	0|0|6	0	0.33	0.35
MelST_IP	O00422	SAP18	1|2|3	6	2	3	0|0|0	0.66	20	0.04
MelST_IP	Q8IVL0	NAV3	1|0|2	3	1	3	0|0|0	0.33	10	0.13
MelST_IP	P62316	SNRPD2	2|2|3	7	2.33	3	0|0|0	1	23.33	0
MelST_IP	Q8IYA6	CKAP2L	1|5|4	10	3.33	3	0|0|0	0.67	33.33	0.02
MelST_IP	Q01813	PFKP	1|1|0	2	0.67	3	0|0|0	0	6.67	0.35
MelST_IP	Q9H4H8	FAM83D	1|0|0	1	0.33	3	0|0|0	0	3.33	0.35
MelST_IP	Q9UM19	HPCAL4	2|0|1	3	1	3	0|0|0	0.33	10	0.13
MelST_IP	Q86TM3	DDX53	1|2|0	3	1	3	1|0|3	0.14	0.75	0.22
MelST_IP	P18583	SON	1|4|2	7	2.33	3	0|0|0	0.66	23.33	0.04
MelST_IP	Q8IY81	FTSJ3	1|0|2	3	1	3	0|0|0	0.33	10	0.13
MelST_IP	Q6NZ67	MZT2B	1|0|1	2	0.67	3	0|0|0	0	6.67	0.35
MelST_IP	Q86W92	PPFIBP1	1|1|0	2	0.67	3	0|0|0	0	6.67	0.35
MelST_IP	P81605	DCD	2|1|0	3	1	3	2|2|3	0	0.43	0.35
MelST_IP	Q02413	DSG1	1|0|2	3	1	3	3|1|4	0	0.38	0.35
MelST_IP	Q86TI2	DPP9	3|2|2	7	2.33	3	0|0|0	1	23.33	0
MelST_IP	P49790	NUP153	1|0|1	2	0.67	3	0|0|0	0	6.67	0.35
MelST_IP	Q8WVV9	HNRNPLL	1|0|1	2	0.67	3	0|0|0	0	6.67	0.35
MelST_IP	P12268	IMPDH2	1|1|0	2	0.67	3	0|1|0	0	2	0.35
MelST_IP	Q3YEC7	RABL6	1|2|5	8	2.67	3	1|1|4	0.25	1.33	0.21
MelST_IP	Q8NDD1	C1orf131	1|1|3	5	1.67	3	0|0|0	0.33	16.67	0.11
MelST_IP	P12814	ACTN1	1|0|0	1	0.33	3	0|1|1	0	0.5	0.35
MelST_IP	P20020	ATP2B1	1|0|0	1	0.33	3	0|0|0	0	3.33	0.35
MelST_IP	P40938	RFC3	1|0|0	1	0.33	3	0|0|0	0	3.33	0.35
MelST_IP	Q9Y295	DRG1	1|0|0	1	0.33	3	1|1|1	0	0.33	0.35
MelST_IP	P31689	DNAJA1	1|2|2	5	1.67	3	0|0|0	0.66	16.67	0.06
MelST_IP	P07737	PFN1	1|2|0	3	1	3	1|1|1	0.22	1	0.21
MelST_IP	O95684	CEP43	1|2|2	5	1.67	3	0|0|0	0.66	16.67	0.06
MelST_IP	P29692	EEF1D	2|2|1	5	1.67	3	3|3|0	0	0.83	0.35
MelST_IP	Q6ISU1	PTCRA	1|0|0	1	0.33	3	0|0|0	0	3.33	0.35
MelST_IP	O60307	MAST3	1|2|2	5	1.67	3	0|0|0	0.66	16.67	0.06
MelST_IP	Q3KQU3	MAP7D1	2|2|1	5	1.67	3	0|0|0	0.66	16.67	0.06
MelST_IP	Q9HAU5	UPF2	1|1|2	4	1.33	3	0|0|0	0.33	13.33	0.13
MelST_IP	Q9NSI2	SLX9	1|0|0	1	0.33	3	0|0|0	0	3.33	0.35
MelST_IP	Q14671	PUM1	1|2|3	6	2	3	0|0|0	0.66	20	0.04
MelST_IP	Q15019	SEPTIN2	1|0|0	1	0.33	3	0|0|0	0	3.33	0.35
MelST_IP	Q13573	SNW1	1|3|1	5	1.67	3	0|0|1	0.33	5	0.13
MelST_IP	Q8NEJ9	NGDN	3|3|3	9	3	3	0|0|0	1	30	0
MelST_IP	P55060	CSE1L	1|3|3	7	2.33	3	4|3|3	0	0.7	0.35
MelST_IPRnase	P35579	MYH9	920|662|1081	2663	887.67	3	173|229|821	0	2.18	0.35
MelST_IPRnase	P35580	MYH10	217|160|258	635	211.67	3	20|27|161	0	3.05	0.28
MelST_IPRnase	Q9BZF9	UACA	293|227|320	840	280	3	0|0|2	1	420	0
MelST_IPRnase	P08670	VIM	210|174|255	639	213	3	44|51|136	0	2.77	0.32
MelST_IPRnase	Q15149	PLEC	187|148|258	593	197.67	3	6|21|178	0.01	2.89	0.27
MelST_IPRnase	Q9P2E9	RRBP1	49|45|44	138	46	3	0|0|0	1	460	0
MelST_IPRnase	Q9P0K7	RAI14	119|93|127	339	113	3	0|0|43	1	7.88	0
MelST_IPRnase	Q9BW19	KIFC1	108|73|100	281	93.67	3	0|0|0	1	936.67	0
MelST_IPRnase	Q9H2D6	TRIOBP	119|102|136	357	119	3	0|0|2	1	178.5	0
MelST_IPRnase	Q9BY44	EIF2A	98|80|115	293	97.67	3	0|0|0	1	976.67	0
MelST_IPRnase	P67936	TPM4	58|44|77	179	59.67	3	11|18|57	0	2.08	0.31
MelST_IPRnase	P04264	KRT1	131|131|83	345	115	3	94|68|120	0	1.22	0.35
MelST_IPRnase	P07951	TPM2	60|38|72	170	56.67	3	7|14|64	0	2	0.31
MelST_IPRnase	P09493	TPM1	59|46|62	167	55.67	3	11|20|63	0	1.78	0.33
MelST_IPRnase	P63261	ACTG1	75|76|93	244	81.33	3	21|39|83	0	1.71	0.34
MelST_IPRnase	P60709	ACTB	70|78|93	241	80.33	3	22|38|82	0	1.7	0.34
MelST_IPRnase	P35527	KRT9	107|85|57	249	83	3	70|53|112	0	1.06	0.35
MelST_IPRnase	P11940	PABPC1	9|13|12	34	11.33	3	0|3|3	1	5.67	0
MelST_IPRnase	P60660	MYL6	70|57|87	214	71.33	3	13|14|63	0	2.38	0.3
MelST_IPRnase	O95425	SVIL	78|70|108	256	85.33	3	0|0|36	1	7.11	0
MelST_IPRnase	O14974	PPP1R12A	69|56|81	206	68.67	3	0|0|2	1	103	0
MelST_IPRnase	P35908	KRT2	80|102|68	250	83.33	3	64|42|76	0	1.37	0.35
MelST_IPRnase	P67809	YBX1	28|43|37	108	36	3	3|7|6	1	6.75	0
MelST_IPRnase	Q9Y520	PRRC2C	53|41|64	158	52.67	3	0|0|0	1	526.67	0
MelST_IPRnase	Q9BZL4	PPP1R12C	67|77|68	212	70.67	3	0|0|0	1	706.67	0
MelST_IPRnase	P68133	ACTA1	54|64|74	192	64	3	16|27|66	0	1.76	0.34
MelST_IPRnase	Q6P4F7	ARHGAP11A	59|48|57	164	54.67	3	0|0|0	1	546.67	0
MelST_IPRnase	Q7Z4H7	HAUS6	72|62|90	224	74.67	3	0|0|0	1	746.67	0
MelST_IPRnase	Q9Y383	LUC7L2	53|39|54	146	48.67	3	62|59|67	0	0.78	0.35
MelST_IPRnase	P06753	TPM3	41|35|60	136	45.33	3	6|12|43	0.01	2.23	0.28
MelST_IPRnase	P13645	KRT10	65|91|67	223	74.33	3	52|39|55	0	1.53	0.34
MelST_IPRnase	P20592	MX2	53|40|52	145	48.33	3	0|0|0	1	483.33	0
MelST_IPRnase	O14578	CIT	54|48|70	172	57.33	3	0|0|0	1	573.33	0
MelST_IPRnase	P16989	YBX3	12|18|15	45	15	3	0|1|3	1	11.25	0
MelST_IPRnase	P51116	FXR2	28|29|44	101	33.67	3	0|0|0	1	336.67	0
MelST_IPRnase	Q15058	KIF14	53|47|72	172	57.33	3	0|0|0	1	573.33	0
MelST_IPRnase	P21333	FLNA	49|54|51	154	51.33	3	3|5|7	1	10.27	0
MelST_IPRnase	P51114	FXR1	29|29|36	94	31.33	3	0|0|0	1	313.33	0
MelST_IPRnase	P11142	HSPA8	33|37|41	111	37	3	9|12|19	0.58	2.77	0.08
MelST_IPRnase	Q7Z406	MYH14	35|34|39	108	36	3	15|13|26	0	2	0.31
MelST_IPRnase	Q92900	UPF1	3|0|2	5	1.67	3	0|0|0	0.66	16.67	0.04
MelST_IPRnase	Q6WCQ1	MPRIP	53|43|63	159	53	3	0|1|34	0.97	4.54	0
MelST_IPRnase	Q9Y2W1	THRAP3	35|37|40	112	37.33	3	2|1|1	1	28	0
MelST_IPRnase	P19105	MYL12A	34|16|38	88	29.33	3	2|6|26	0.38	2.59	0.1
MelST_IPRnase	O14950	MYL12B	34|16|38	88	29.33	3	2|6|26	0.38	2.59	0.1
MelST_IPRnase	Q5SW79	CEP170	49|50|38	137	45.67	3	0|0|0	1	456.67	0
MelST_IPRnase	P48634	PRRC2A	33|43|36	112	37.33	3	0|0|0	1	373.33	0
MelST_IPRnase	Q13310	PABPC4	2|8|3	13	4.33	3	0|0|0	1	43.33	0
MelST_IPRnase	Q9Y4I1	MYO5A	25|23|38	86	28.67	3	0|0|21	0.94	4.1	0
MelST_IPRnase	P24844	MYL9	24|14|27	65	21.67	3	0|4|21	0.44	2.6	0.09
MelST_IPRnase	Q9NZB2	FAM120A	8|10|14	32	10.67	3	0|0|0	1	106.67	0
MelST_IPRnase	Q8WWI1	LMO7	15|12|22	49	16.33	3	0|6|49	0	0.89	0.33
MelST_IPRnase	P02533	KRT14	44|48|33	125	41.67	3	31|20|33	0	1.49	0.33
MelST_IPRnase	Q9BT25	HAUS8	28|23|29	80	26.67	3	0|0|0	1	266.67	0
MelST_IPRnase	P0DP23	CALM1	18|10|16	44	14.67	3	1|2|20	0.04	1.91	0.25
MelST_IPRnase	P43243	MATR3	7|3|6	16	5.33	3	0|0|1	1	16	0
MelST_IPRnase	P62753	RPS6	25|25|37	87	29	3	4|7|7	1	4.83	0
MelST_IPRnase	P52272	HNRNPM	17|24|15	56	18.67	3	0|0|0	1	186.67	0
MelST_IPRnase	Q86VS8	HOOK3	46|36|42	124	41.33	3	0|0|0	1	413.33	0
MelST_IPRnase	P08779	KRT16	39|43|28	110	36.67	3	26|17|24	0	1.64	0.32
MelST_IPRnase	Q6P0Q8	MAST2	45|44|50	139	46.33	3	0|0|0	1	463.33	0
MelST_IPRnase	O00425	IGF2BP3	6|4|4	14	4.67	3	0|0|0	1	46.67	0
MelST_IPRnase	Q9NZI8	IGF2BP1	1|1|1	3	1	3	0|0|0	0	10	0.35
MelST_IPRnase	Q14498	RBM39	19|13|18	50	16.67	3	19|18|21	0	0.86	0.35
MelST_IPRnase	Q06787	FMR1	20|18|25	63	21	3	0|0|0	1	210	0
MelST_IPRnase	Q8IVL1	NAV2	19|22|19	60	20	3	0|0|0	1	200	0
MelST_IPRnase	P62269	RPS18	15|13|19	47	15.67	3	15|17|15	0	1	0.33
MelST_IPRnase	Q7L014	DDX46	38|32|27	97	32.33	3	35|24|31	0	1.08	0.35
MelST_IPRnase	P05976	MYL1	7|13|13	33	11	3	1|2|8	0.7	3	0.01
MelST_IPRnase	P10412	H1-4	14|20|13	47	15.67	3	8|8|8	0.24	1.96	0.21
MelST_IPRnase	Q86YS7	C2CD5	28|27|31	86	28.67	3	0|0|0	1	286.67	0
MelST_IPRnase	O43795	MYO1B	35|13|29	77	25.67	3	0|3|18	0.66	3.67	0.07
MelST_IPRnase	Q86V48	LUZP1	11|19|19	49	16.33	3	1|0|3	1	12.25	0
MelST_IPRnase	P36578	RPL4	33|25|38	96	32	3	3|6|8	1	5.65	0
MelST_IPRnase	Q02878	RPL6	32|26|37	95	31.67	3	2|4|4	1	9.5	0
MelST_IPRnase	P16403	H1-2	13|20|12	45	15	3	7|6|7	0.34	2.25	0.1
MelST_IPRnase	Q9BYK8	HELZ2	35|33|40	108	36	3	0|0|0	1	360	0
MelST_IPRnase	P13647	KRT5	56|57|51	164	54.67	3	32|27|51	0	1.49	0.34
MelST_IPRnase	Q99871	HAUS7	14|11|16	41	13.67	3	0|0|0	1	136.67	0
MelST_IPRnase	Q9NYF8	BCLAF1	26|28|35	89	29.67	3	0|0|1	1	89	0
MelST_IPRnase	P61247	RPS3A	29|29|31	89	29.67	3	2|3|7	1	7.42	0
MelST_IPRnase	O60841	EIF5B	28|24|33	85	28.33	3	40|35|46	0	0.7	0.35
MelST_IPRnase	P02538	KRT6A	48|45|32	125	41.67	3	26|30|37	0	1.34	0.34
MelST_IPRnase	Q86US8	SMG6	19|23|25	67	22.33	3	0|0|0	1	223.33	0
MelST_IPRnase	Q9HCE1	MOV10	5|8|6	19	6.33	3	0|0|0	1	63.33	0
MelST_IPRnase	Q8NDV7	TNRC6A	17|16|16	49	16.33	3	0|0|0	1	163.33	0
MelST_IPRnase	Q8NE71	ABCF1	17|15|25	57	19	3	19|20|34	0	0.78	0.34
MelST_IPRnase	P61254	RPL26	19|16|20	55	18.33	3	2|5|5	1	4.58	0
MelST_IPRnase	P62701	RPS4X	19|12|18	49	16.33	3	3|5|7	0.87	3.27	0.01
MelST_IPRnase	Q04695	KRT17	31|28|18	77	25.67	3	21|9|19	0	1.57	0.32
MelST_IPRnase	P04259	KRT6B	48|47|30	125	41.67	3	24|28|36	0	1.42	0.34
MelST_IPRnase	Q9UNX3	RPL26L1	15|14|17	46	15.33	3	1|4|4	1	5.11	0
MelST_IPRnase	P17661	DES	11|15|11	37	12.33	3	4|8|15	0	1.37	0.3
MelST_IPRnase	Q9NQ29	LUC7L	19|17|20	56	18.67	3	27|21|28	0	0.74	0.35
MelST_IPRnase	P62280	RPS11	32|27|36	95	31.67	3	2|7|14	0.98	4.13	0
MelST_IPRnase	O95232	LUC7L3	14|11|20	45	15	3	14|15|14	0	1.05	0.33
MelST_IPRnase	Q96SN8	CDK5RAP2	24|32|34	90	30	3	0|0|0	1	300	0
MelST_IPRnase	Q15717	ELAVL1	3|4|3	10	3.33	3	0|0|0	1	33.33	0
MelST_IPRnase	P14649	MYL6B	23|11|30	64	21.33	3	4|3|20	0.32	2.37	0.2
MelST_IPRnase	Q66PJ3	ARL6IP4	19|11|15	45	15	3	16|16|19	0	0.88	0.34
MelST_IPRnase	P25398	RPS12	10|3|9	22	7.33	3	0|0|0	1	73.33	0
MelST_IPRnase	P26373	RPL13	24|20|29	73	24.33	3	1|1|5	1	10.43	0
MelST_IPRnase	P62424	RPL7A	15|17|26	58	19.33	3	2|3|6	1	5.27	0
MelST_IPRnase	P07910	HNRNPC	2|0|1	3	1	3	0|1|1	0.28	1.5	0.21
MelST_IPRnase	P62917	RPL8	16|11|15	42	14	3	1|3|7	0.96	3.82	0
MelST_IPRnase	Q02241	KIF23	20|21|17	58	19.33	3	0|0|0	1	193.33	0
MelST_IPRnase	Q96L91	EP400	15|21|16	52	17.33	3	0|0|0	1	173.33	0
MelST_IPRnase	P16401	H1-5	12|16|9	37	12.33	3	5|6|5	0.45	2.31	0.09
MelST_IPRnase	Q8TA86	RP9	22|24|23	69	23	3	25|28|25	0	0.88	0.35
MelST_IPRnase	Q13627	DYRK1A	15|15|24	54	18	3	0|0|0	1	180	0
MelST_IPRnase	P62847	RPS24	7|14|12	33	11	3	1|1|1	1	11	0
MelST_IPRnase	Q9Y6M1	IGF2BP2	1|0|0	1	0.33	3	0|0|0	0	3.33	0.35
MelST_IPRnase	Q07020	RPL18	8|7|15	30	10	3	1|3|3	0.97	4.29	0
MelST_IPRnase	Q13895	BYSL	7|4|5	16	5.33	3	0|0|0	1	53.33	0
MelST_IPRnase	P62241	RPS8	18|23|22	63	21	3	2|4|2	1	7.88	0
MelST_IPRnase	P49756	RBM25	16|17|16	49	16.33	3	17|22|21	0	0.82	0.35
MelST_IPRnase	O00159	MYO1C	25|14|20	59	19.67	3	0|1|15	0.84	3.69	0.01
MelST_IPRnase	P18124	RPL7	23|20|28	71	23.67	3	0|1|4	1	14.2	0
MelST_IPRnase	Q9NWB6	ARGLU1	11|10|16	37	12.33	3	13|9|13	0	1.06	0.32
MelST_IPRnase	Q5U5Q3	MEX3C	5|6|5	16	5.33	3	0|0|0	1	53.33	0
MelST_IPRnase	P39023	RPL3	28|18|23	69	23	3	3|2|12	0.95	4.06	0
MelST_IPRnase	P63173	RPL38	10|4|13	27	9	3	8|5|13	0	1.04	0.3
MelST_IPRnase	P22090	RPS4Y1	11|6|12	29	9.67	3	1|2|4	0.93	4.14	0
MelST_IPRnase	P84098	RPL19	13|10|15	38	12.67	3	1|1|1	1	12.67	0
MelST_IPRnase	Q9NYL9	TMOD3	5|5|10	20	6.67	3	0|1|2	0.99	6.67	0
MelST_IPRnase	P62263	RPS14	10|10|15	35	11.67	3	5|4|5	0.5	2.5	0.09
MelST_IPRnase	Q9NXE8	CWC25	12|14|16	42	14	3	16|14|18	0	0.88	0.35
MelST_IPRnase	P40429	RPL13A	15|14|15	44	14.67	3	0|3|4	1	6.29	0
MelST_IPRnase	P31943	HNRNPH1	6|5|5	16	5.33	3	0|0|1	1	16	0
MelST_IPRnase	O95793	STAU1	2|6|4	12	4	3	0|0|0	1	40	0
MelST_IPRnase	P11021	HSPA5	9|21|9	39	13	3	7|8|10	0.25	1.56	0.21
MelST_IPRnase	P13646	KRT13	10|12|9	31	10.33	3	9|6|8	0	1.35	0.3
MelST_IPRnase	P18621	RPL17	21|8|17	46	15.33	3	2|2|2	1	7.67	0
MelST_IPRnase	P46782	RPS5	11|9|15	35	11.67	3	16|10|13	0	0.9	0.33
MelST_IPRnase	P20591	MX1	7|0|7	14	4.67	3	0|0|0	0.67	46.67	0.02
MelST_IPRnase	P62750	RPL23A	12|9|12	33	11	3	1|0|1	1	16.5	0
MelST_IPRnase	Q8IYB3	SRRM1	4|4|2	10	3.33	3	6|7|7	0	0.5	0.35
MelST_IPRnase	Q9ULW0	TPX2	6|7|7	20	6.67	3	0|0|0	1	66.67	0
MelST_IPRnase	Q16777	H2AC20	9|4|4	17	5.67	3	4|4|5	0.07	1.31	0.24
MelST_IPRnase	P46778	RPL21	8|10|11	29	9.67	3	0|1|4	0.99	5.8	0
MelST_IPRnase	P08727	KRT19	12|13|10	35	11.67	3	8|5|6	0.03	1.84	0.25
MelST_IPRnase	Q7Z794	KRT77	13|25|9	47	15.67	3	10|6|14	0.12	1.57	0.23
MelST_IPRnase	P49257	LMAN1	9|5|7	21	7	3	0|0|0	1	70	0
MelST_IPRnase	P08708	RPS17	14|5|13	32	10.67	3	4|4|8	0.51	2	0.09
MelST_IPRnase	P53814	SMTN	5|5|0	10	3.33	3	0|0|0	0.67	33.33	0.02
MelST_IPRnase	P38919	EIF4A3	2|2|2	6	2	3	0|0|0	1	20	0
MelST_IPRnase	P01857	IGHG1	23|18|22	63	21	3	14|1|14	0.01	2.17	0.26
MelST_IPRnase	P62249	RPS16	11|9|12	32	10.67	3	4|4|6	0.49	2.29	0.09
MelST_IPRnase	Q14444	CAPRIN1	10|13|6	29	9.67	3	0|0|0	1	96.67	0
MelST_IPRnase	Q5T5U3	ARHGAP21	11|15|10	36	12	3	0|0|0	1	120	0
MelST_IPRnase	Q9BVJ6	UTP14A	8|10|11	29	9.67	3	0|0|0	1	96.67	0
MelST_IPRnase	Q8N5F7	NKAP	6|10|7	23	7.67	3	9|8|9	0	0.88	0.32
MelST_IPRnase	O95613	PCNT	35|27|28	90	30	3	0|0|0	1	300	0
MelST_IPRnase	Q9H6W3	RIOX1	14|9|19	42	14	3	0|0|0	1	140	0
MelST_IPRnase	P27635	RPL10	21|11|22	54	18	3	0|0|1	1	54	0
MelST_IPRnase	P83731	RPL24	10|14|13	37	12.33	3	1|2|4	1	5.29	0
MelST_IPRnase	Q16891	IMMT	18|5|1	24	8	3	0|0|1	0.67	24	0.02
MelST_IPRnase	P06396	GSN	8|10|15	33	11	3	0|0|1	1	33	0
MelST_IPRnase	P62266	RPS23	11|9|15	35	11.67	3	4|3|3	0.96	3.5	0
MelST_IPRnase	Q5BKY9	FAM133B	10|15|6	31	10.33	3	13|8|11	0	0.97	0.32
MelST_IPRnase	P15880	RPS2	15|13|15	43	14.33	3	1|3|4	1	5.38	0
MelST_IPRnase	Q969Q0	RPL36AL	9|11|9	29	9.67	3	3|3|6	0.61	2.42	0.08
MelST_IPRnase	O94916	NFAT5	11|10|17	38	12.67	3	0|0|0	1	126.67	0
MelST_IPRnase	P84090	ERH	13|9|17	39	13	3	0|0|0	1	130	0
MelST_IPRnase	Q92841	DDX17	3|5|2	10	3.33	3	0|0|0	1	33.33	0
MelST_IPRnase	Q7L7L0	H2AC25	7|2|2	11	3.67	3	3|3|4	0.12	1.1	0.23
MelST_IPRnase	P46781	RPS9	18|13|20	51	17	3	0|0|3	1	17	0
MelST_IPRnase	P62906	RPL10A	9|3|5	17	5.67	3	1|0|2	0.95	5.67	0
MelST_IPRnase	P46779	RPL28	15|16|18	49	16.33	3	0|0|1	1	49	0
MelST_IPRnase	P62277	RPS13	6|4|5	15	5	3	1|2|2	0.87	3	0.01
MelST_IPRnase	P62841	RPS15	2|2|2	6	2	3	1|1|1	0.65	2	0.08
MelST_IPRnase	Q12815	TROAP	14|15|19	48	16	3	0|0|0	1	160	0
MelST_IPRnase	Q9Y5S9	RBM8A	1|3|1	5	1.67	3	0|0|0	0.33	16.67	0.11
MelST_IPRnase	P83881	RPL36A	7|12|8	27	9	3	3|3|7	0.34	2.08	0.1
MelST_IPRnase	Q9H444	CHMP4B	8|8|7	23	7.67	3	0|0|0	1	76.67	0
MelST_IPRnase	Q9UHX1	PUF60	14|11|8	33	11	3	18|17|15	0	0.66	0.35
MelST_IPRnase	Q9Y3Y2	CHTOP	3|3|5	11	3.67	3	0|0|0	1	36.67	0
MelST_IPRnase	Q99996	AKAP9	19|29|28	76	25.33	3	0|0|0	1	253.33	0
MelST_IPRnase	Q7Z2W4	ZC3HAV1	9|6|10	25	8.33	3	0|0|0	1	83.33	0
MelST_IPRnase	Q8WVK2	SNRNP27	6|8|3	17	5.67	3	11|8|8	0	0.63	0.35
MelST_IPRnase	O95678	KRT75	23|19|17	59	19.67	3	11|9|20	0	1.48	0.31
MelST_IPRnase	P05387	RPLP2	3|2|3	8	2.67	3	0|0|2	0.92	4	0
MelST_IPRnase	Q9NUL3	STAU2	6|10|9	25	8.33	3	0|0|0	1	83.33	0
MelST_IPRnase	Q9NX63	CHCHD3	7|2|1	10	3.33	3	0|0|0	0.67	33.33	0.04
MelST_IPRnase	P22087	FBL	10|5|12	27	9	3	0|0|0	1	90	0
MelST_IPRnase	Q13428	TCOF1	9|12|7	28	9.33	3	11|10|10	0	0.9	0.32
MelST_IPRnase	P52597	HNRNPF	6|3|5	14	4.67	3	0|0|0	1	46.67	0
MelST_IPRnase	P55795	HNRNPH2	2|4|3	9	3	3	0|0|1	0.98	9	0
MelST_IPRnase	P42766	RPL35	10|10|12	32	10.67	3	2|2|3	1	4.57	0
MelST_IPRnase	Q9UGU0	TCF20	11|11|15	37	12.33	3	0|0|0	1	123.33	0
MelST_IPRnase	P62851	RPS25	9|8|9	26	8.67	3	11|10|10	0	0.84	0.35
MelST_IPRnase	Q86X95	CIR1	15|10|11	36	12	3	12|13|12	0	0.97	0.33
MelST_IPRnase	Q9NUQ6	SPATS2L	10|4|12	26	8.67	3	0|0|0	1	86.67	0
MelST_IPRnase	P61353	RPL27	15|6|14	35	11.67	3	1|1|1	1	11.67	0
MelST_IPRnase	Q6PKG0	LARP1	3|6|6	15	5	3	0|0|0	1	50	0
MelST_IPRnase	P47756	CAPZB	12|5|11	28	9.33	3	0|1|3	0.98	7	0
MelST_IPRnase	Q5JTH9	RRP12	14|6|10	30	10	3	0|0|0	1	100	0
MelST_IPRnase	Q2M3G4	SHROOM1	16|10|12	38	12.67	3	0|0|0	1	126.67	0
MelST_IPRnase	P46776	RPL27A	14|10|16	40	13.33	3	1|4|4	1	4.44	0
MelST_IPRnase	P53999	SUB1	9|12|9	30	10	3	11|10|15	0	0.83	0.35
MelST_IPRnase	Q9UQ35	SRRM2	14|15|13	42	14	3	9|4|11	0	1.75	0.29
MelST_IPRnase	P49207	RPL34	10|10|9	29	9.67	3	2|2|5	0.98	3.22	0
MelST_IPRnase	P61313	RPL15	14|13|12	39	13	3	1|2|5	1	4.88	0
MelST_IPRnase	Q96I24	FUBP3	7|9|10	26	8.67	3	0|0|0	1	86.67	0
MelST_IPRnase	Q9UJV9	DDX41	11|11|12	34	11.33	3	16|13|14	0	0.79	0.35
MelST_IPRnase	P23396	RPS3	8|12|13	33	11	3	4|3|6	0.66	2.54	0.07
MelST_IPRnase	P46013	MKI67	19|27|24	70	23.33	3	0|0|1	1	70	0
MelST_IPRnase	O00566	MPHOSPH10	4|4|6	14	4.67	3	0|0|0	1	46.67	0
MelST_IPRnase	Q12965	MYO1E	3|1|3	7	2.33	3	0|0|3	0.6	2.33	0.08
MelST_IPRnase	P0DMV8	HSPA1A	5|10|6	21	7	3	3|2|5	0.38	2.1	0.1
MelST_IPRnase	P26599	PTBP1	1|1|0	2	0.67	3	0|0|0	0	6.67	0.35
MelST_IPRnase	Q8NHV4	NEDD1	2|3|3	8	2.67	3	0|0|0	1	26.67	0
MelST_IPRnase	P47914	RPL29	6|7|7	20	6.67	3	1|1|3	0.98	4	0
MelST_IPRnase	Q9HD42	CHMP1A	6|10|9	25	8.33	3	0|0|0	1	83.33	0
MelST_IPRnase	Q9UN86	G3BP2	2|2|2	6	2	3	0|0|0	1	20	0
MelST_IPRnase	Q96QR8	PURB	3|2|4	9	3	3	0|0|0	1	30	0
MelST_IPRnase	P62140	PPP1CB	7|3|12	22	7.33	3	0|0|0	1	73.33	0
MelST_IPRnase	Q9Y3U8	RPL36	9|9|12	30	10	3	0|0|3	1	10	0
MelST_IPRnase	Q7Z417	NUFIP2	2|6|4	12	4	3	0|0|0	1	40	0
MelST_IPRnase	Q96CS2	HAUS1	8|6|14	28	9.33	3	0|0|0	1	93.33	0
MelST_IPRnase	P62899	RPL31	3|5|3	11	3.67	3	1|2|3	0.38	1.83	0.1
MelST_IPRnase	Q9H0H5	RACGAP1	8|6|4	18	6	3	0|0|0	1	60	0
MelST_IPRnase	O43633	CHMP2A	5|6|8	19	6.33	3	0|0|0	1	63.33	0
MelST_IPRnase	P62805	H4C1	8|6|6	20	6.67	3	2|3|1	0.95	3.33	0
MelST_IPRnase	O43390	HNRNPR	1|1|0	2	0.67	3	0|0|0	0	6.67	0.35
MelST_IPRnase	Q15154	PCM1	17|12|16	45	15	3	0|0|0	1	150	0
MelST_IPRnase	Q8WUQ7	CACTIN	4|4|3	11	3.67	3	3|3|4	0.01	1.1	0.27
MelST_IPRnase	O43896	KIF1C	6|11|10	27	9	3	0|0|0	1	90	0
MelST_IPRnase	P22061	PCMT1	8|12|10	30	10	3	6|7|13	0	1.15	0.31
MelST_IPRnase	Q00535	CDK5	10|6|11	27	9	3	0|0|0	1	90	0
MelST_IPRnase	Q9NYH9	UTP6	2|3|6	11	3.67	3	0|0|0	1	36.67	0
MelST_IPRnase	O94927	HAUS5	7|6|12	25	8.33	3	0|0|0	1	83.33	0
MelST_IPRnase	Q6ZUT1	NKAPD1	8|5|5	18	6	3	7|6|7	0	0.9	0.3
MelST_IPRnase	P61978	HNRNPK	2|1|0	3	1	3	0|0|0	0.33	10	0.13
MelST_IPRnase	Q02543	RPL18A	16|9|15	40	13.33	3	1|1|3	1	8	0
MelST_IPRnase	O60292	SIPA1L3	11|13|11	35	11.67	3	0|0|0	1	116.67	0
MelST_IPRnase	Q9H3F6	KCTD10	4|6|5	15	5	3	0|0|0	1	50	0
MelST_IPRnase	Q13283	G3BP1	2|2|1	5	1.67	3	0|0|0	0.66	16.67	0.06
MelST_IPRnase	Q05519	SRSF11	8|7|10	25	8.33	3	13|8|12	0	0.76	0.35
MelST_IPRnase	P62913	RPL11	4|4|6	14	4.67	3	2|2|3	0.42	2	0.1
MelST_IPRnase	Q86SQ0	PHLDB2	12|17|9	38	12.67	3	0|0|0	1	126.67	0
MelST_IPRnase	P02768	ALB	9|5|7	21	7	3	2|1|3	0.92	3.5	0
MelST_IPRnase	P62829	RPL23	8|6|9	23	7.67	3	3|4|2	0.71	2.56	0.01
MelST_IPRnase	Q9UKM9	RALY	1|0|0	1	0.33	3	0|0|0	0	3.33	0.35
MelST_IPRnase	P07437	TUBB	9|10|8	27	9	3	13|15|10	0	0.71	0.35
MelST_IPRnase	Q9NRX1	PNO1	1|2|3	6	2	3	0|0|0	0.66	20	0.04
MelST_IPRnase	P55265	ADAR	5|6|9	20	6.67	3	0|0|0	1	66.67	0
MelST_IPRnase	Q6NZI2	CAVIN1	6|7|6	19	6.33	3	5|7|9	0	0.9	0.35
MelST_IPRnase	Q08211	DHX9	3|3|0	6	2	3	0|0|0	0.67	20	0.03
MelST_IPRnase	Q7L4I2	RSRC2	7|8|8	23	7.67	3	8|10|10	0	0.82	0.35
MelST_IPRnase	O43427	FIBP	3|6|8	17	5.67	3	0|0|0	1	56.67	0
MelST_IPRnase	Q9BU76	MMTAG2	7|4|7	18	6	3	7|7|10	0	0.75	0.35
MelST_IPRnase	P61962	DCAF7	8|6|8	22	7.33	3	0|0|0	1	73.33	0
MelST_IPRnase	P35030	PRSS3	1|3|1	5	1.67	3	2|2|2	0.06	0.83	0.24
MelST_IPRnase	O75400	PRPF40A	10|9|9	28	9.33	3	11|10|12	0	0.85	0.35
MelST_IPRnase	Q9NP64	ZCCHC17	8|4|10	22	7.33	3	13|9|11	0	0.67	0.35
MelST_IPRnase	P42677	RPS27	12|10|14	36	12	3	4|3|5	0.91	3	0
MelST_IPRnase	Q5QNW6	H2BC18	7|4|5	16	5.33	3	3|0|2	0.87	3.2	0.01
MelST_IPRnase	Q9NSB2	KRT84	11|7|11	29	9.67	3	4|4|10	0.01	1.61	0.27
MelST_IPRnase	P62861	FAU	3|2|2	7	2.33	3	5|4|3	0	0.58	0.35
MelST_IPRnase	P62979	RPS27A	12|11|10	33	11	3	1|2|4	1	4.71	0
MelST_IPRnase	Q8NI36	WDR36	3|4|7	14	4.67	3	0|0|0	1	46.67	0
MelST_IPRnase	Q71RC2	LARP4	1|3|2	6	2	3	0|0|0	0.66	20	0.04
MelST_IPRnase	O60506	SYNCRIP	1|1|0	2	0.67	3	0|0|0	0	6.67	0.35
MelST_IPRnase	Q9NY93	DDX56	3|2|4	9	3	3	0|0|0	1	30	0
MelST_IPRnase	Q6ZUT6	CCDC9B	4|2|7	13	4.33	3	0|0|0	1	43.33	0
MelST_IPRnase	P50914	RPL14	7|7|4	18	6	3	1|1|5	0.68	2.57	0.01
MelST_IPRnase	P08238	HSP90AB1	6|10|4	20	6.67	3	8|7|9	0	0.83	0.31
MelST_IPRnase	Q9H2U1	DHX36	1|0|0	1	0.33	3	0|0|0	0	3.33	0.35
MelST_IPRnase	Q8WWM7	ATXN2L	9|13|5	27	9	3	0|0|0	1	90	0
MelST_IPRnase	Q01130	SRSF2	2|4|2	8	2.67	3	2|2|2	0.16	1.33	0.22
MelST_IPRnase	Q71U36	TUBA1A	3|3|6	12	4	3	8|11|13	0	0.38	0.35
MelST_IPRnase	P46783	RPS10	8|2|4	14	4.67	3	5|3|6	0.01	1	0.27
MelST_IPRnase	Q70CQ4	USP31	4|3|3	10	3.33	3	0|0|0	1	33.33	0
MelST_IPRnase	Q96GA3	LTV1	7|7|7	21	7	3	2|3|2	0.94	3	0
MelST_IPRnase	Q9H2H8	PPIL3	2|0|2	4	1.33	3	0|0|0	0.66	13.33	0.06
MelST_IPRnase	P60842	EIF4A1	1|1|0	2	0.67	3	2|1|0	0	0.67	0.35
MelST_IPRnase	P68104	EEF1A1	10|7|11	28	9.33	3	10|8|11	0	0.97	0.32
MelST_IPRnase	Q13765	NACA	1|3|1	5	1.67	3	1|2|1	0.23	1.25	0.21
MelST_IPRnase	P78316	NOP14	2|7|4	13	4.33	3	0|0|0	1	43.33	0
MelST_IPRnase	Q9BRK4	LZTS2	7|7|7	21	7	3	0|0|0	1	70	0
MelST_IPRnase	P62910	RPL32	12|8|11	31	10.33	3	0|1|2	1	10.33	0
MelST_IPRnase	Q9Y4B5	MTCL1	1|3|2	6	2	3	0|0|0	0.66	20	0.04
MelST_IPRnase	Q68CZ6	HAUS3	9|8|9	26	8.67	3	0|0|0	1	86.67	0
MelST_IPRnase	Q6UN15	FIP1L1	1|4|1	6	2	3	0|2|0	0.32	3	0.2
MelST_IPRnase	Q6PK04	CCDC137	6|1|3	10	3.33	3	4|3|5	0	0.83	0.28
MelST_IPRnase	P23258	TUBG1	3|4|4	11	3.67	3	0|0|0	1	36.67	0
MelST_IPRnase	P52907	CAPZA1	4|4|9	17	5.67	3	0|0|1	1	17	0
MelST_IPRnase	Q9BZE4	GTPBP4	6|3|5	14	4.67	3	0|0|0	1	46.67	0
MelST_IPRnase	Q86Y46	KRT73	11|13|7	31	10.33	3	6|5|6	0.14	1.82	0.22
MelST_IPRnase	P13861	PRKAR2A	9|7|14	30	10	3	0|0|0	1	100	0
MelST_IPRnase	O94964	SOGA1	6|9|5	20	6.67	3	0|0|0	1	66.67	0
MelST_IPRnase	Q9H0A0	NAT10	3|1|4	8	2.67	3	0|0|0	0.67	26.67	0.02
MelST_IPRnase	Q8WWK9	CKAP2	2|2|1	5	1.67	3	0|0|0	0.66	16.67	0.06
MelST_IPRnase	O43818	RRP9	6|4|3	13	4.33	3	0|0|0	1	43.33	0
MelST_IPRnase	P56537	EIF6	4|1|4	9	3	3	0|0|0	0.67	30	0.02
MelST_IPRnase	O60333	KIF1B	5|7|4	16	5.33	3	0|0|0	1	53.33	0
MelST_IPRnase	P46777	RPL5	11|13|13	37	12.33	3	0|1|1	1	18.5	0
MelST_IPRnase	Q5JSZ5	PRRC2B	2|3|3	8	2.67	3	0|0|0	1	26.67	0
MelST_IPRnase	Q9Y3I0	RTCB	4|5|6	15	5	3	0|0|0	1	50	0
MelST_IPRnase	Q9Y5J1	UTP18	4|3|4	11	3.67	3	0|0|0	1	36.67	0
MelST_IPRnase	Q16778	H2BC21	4|4|3	11	3.67	3	0|0|1	1	11	0
MelST_IPRnase	P60866	RPS20	5|5|6	16	5.33	3	7|2|4	0	1.23	0.28
MelST_IPRnase	Q13427	PPIG	5|4|5	14	4.67	3	7|7|6	0	0.7	0.35
MelST_IPRnase	P52292	KPNA2	2|7|2	11	3.67	3	0|0|0	1	36.67	0
MelST_IPRnase	Q5VT06	CEP350	5|4|14	23	7.67	3	0|0|0	1	76.67	0
MelST_IPRnase	Q5VTL8	PRPF38B	2|4|4	10	3.33	3	4|3|6	0	0.77	0.35
MelST_IPRnase	Q9UPN4	CEP131	7|9|13	29	9.67	3	0|0|1	1	29	0
MelST_IPRnase	O95714	HERC2	14|13|20	47	15.67	3	0|0|0	1	156.67	0
MelST_IPRnase	Q71UI9	H2AZ2	2|4|0	6	2	3	2|1|1	0.42	1.5	0.1
MelST_IPRnase	P55081	MFAP1	3|5|3	11	3.67	3	4|4|5	0	0.85	0.29
MelST_IPRnase	Q7Z6E9	RBBP6	9|9|13	31	10.33	3	3|6|5	0.37	2.21	0.1
MelST_IPRnase	Q16637	SMN1	2|1|4	7	2.33	3	0|0|0	0.66	23.33	0.04
MelST_IPRnase	Q15323	KRT31	3|5|2	10	3.33	3	3|1|8	0	0.83	0.29
MelST_IPRnase	Q14525	KRT33B	2|5|2	9	3	3	3|1|10	0	0.64	0.29
MelST_IPRnase	Q9NP66	HMG20A	3|0|3	6	2	3	0|0|0	0.67	20	0.03
MelST_IPRnase	P11387	TOP1	1|2|1	4	1.33	3	0|1|2	0.22	1.33	0.21
MelST_IPRnase	O76021	RSL1D1	6|3|4	13	4.33	3	0|0|0	1	43.33	0
MelST_IPRnase	Q9P270	SLAIN2	1|1|2	4	1.33	3	0|0|0	0.33	13.33	0.13
MelST_IPRnase	Q96IZ7	RSRC1	2|7|3	12	4	3	2|5|3	0.12	1.2	0.23
MelST_IPRnase	Q01081	U2AF1	13|2|7	22	7.33	3	5|4|11	0	1.1	0.28
MelST_IPRnase	Q86YT6	MIB1	1|1|2	4	1.33	3	0|0|0	0.33	13.33	0.13
MelST_IPRnase	Q6P5R6	RPL22L1	2|2|2	6	2	3	2|2|3	0	0.86	0.35
MelST_IPRnase	O43293	DAPK3	1|1|3	5	1.67	3	0|0|0	0.33	16.67	0.11
MelST_IPRnase	O95391	SLU7	4|3|3	10	3.33	3	1|1|1	0.9	3.33	0
MelST_IPRnase	Q96IZ0	PAWR	1|0|1	2	0.67	3	0|0|0	0	6.67	0.35
MelST_IPRnase	P53350	PLK1	4|3|2	9	3	3	0|0|0	1	30	0
MelST_IPRnase	Q8IY63	AMOTL1	5|7|5	17	5.67	3	0|0|0	1	56.67	0
MelST_IPRnase	O43166	SIPA1L1	2|7|7	16	5.33	3	0|0|0	1	53.33	0
MelST_IPRnase	Q9UQN3	CHMP2B	3|3|4	10	3.33	3	0|0|0	1	33.33	0
MelST_IPRnase	O00541	PES1	3|2|4	9	3	3	0|0|0	1	30	0
MelST_IPRnase	Q86UU1	PHLDB1	7|4|9	20	6.67	3	0|0|0	1	66.67	0
MelST_IPRnase	O43143	DHX15	2|2|2	6	2	3	1|1|0	0.85	3	0.01
MelST_IPRnase	Q00577	PURA	1|1|1	3	1	3	0|0|0	0	10	0.35
MelST_IPRnase	O00571	DDX3X	9|6|10	25	8.33	3	2|1|1	1	6.25	0
MelST_IPRnase	Q14692	BMS1	2|5|4	11	3.67	3	0|0|0	1	36.67	0
MelST_IPRnase	P18077	RPL35A	5|1|5	11	3.67	3	0|0|0	0.67	36.67	0.02
MelST_IPRnase	Q9Y388	RBMX2	3|2|3	8	2.67	3	1|3|3	0.04	1.14	0.25
MelST_IPRnase	Q9Y2X3	NOP58	3|5|2	10	3.33	3	0|0|0	1	33.33	0
MelST_IPRnase	Q96HS1	PGAM5	6|3|4	13	4.33	3	0|0|0	1	43.33	0
MelST_IPRnase	P62891	RPL39	3|1|4	8	2.67	3	1|1|2	0.53	2	0.09
MelST_IPRnase	Q9H307	PNN	5|6|7	18	6	3	2|0|1	0.99	6	0
MelST_IPRnase	Q8WUA2	PPIL4	3|4|3	10	3.33	3	3|3|2	0.04	1.25	0.25
MelST_IPRnase	P07900	HSP90AA1	5|5|3	13	4.33	3	4|6|6	0	0.81	0.35
MelST_IPRnase	P05161	ISG15	2|2|3	7	2.33	3	0|0|1	0.97	7	0
MelST_IPRnase	Q2TBE0	CWF19L2	4|8|5	17	5.67	3	8|5|6	0	0.89	0.3
MelST_IPRnase	O94880	PHF14	2|2|2	6	2	3	0|0|0	1	20	0
MelST_IPRnase	Q9NXG0	CNTLN	9|13|13	35	11.67	3	0|0|0	1	116.67	0
MelST_IPRnase	Q12872	SFSWAP	5|10|6	21	7	3	17|9|12	0	0.55	0.35
MelST_IPRnase	P06748	NPM1	4|5|5	14	4.67	3	2|2|1	0.85	2.8	0.01
MelST_IPRnase	P07305	H1-0	3|5|3	11	3.67	3	1|0|0	1	11	0
MelST_IPRnase	O15213	WDR46	5|4|5	14	4.67	3	0|0|0	1	46.67	0
MelST_IPRnase	Q9Y2J4	AMOTL2	5|4|3	12	4	3	0|0|0	1	40	0
MelST_IPRnase	Q92974	ARHGEF2	2|8|4	14	4.67	3	0|0|1	0.99	14	0
MelST_IPRnase	P35659	DEK	6|10|3	19	6.33	3	8|5|4	0	1.12	0.28
MelST_IPRnase	Q8N4C6	NIN	6|9|6	21	7	3	0|0|0	1	70	0
MelST_IPRnase	Q16629	SRSF7	2|2|1	5	1.67	3	3|2|3	0	0.63	0.35
MelST_IPRnase	Q8TC92	ENOX1	2|1|2	5	1.67	3	0|0|0	0.66	16.67	0.06
MelST_IPRnase	P62854	RPS26	9|7|9	25	8.33	3	1|2|2	1	5	0
MelST_IPRnase	Q7L2E3	DHX30	2|5|4	11	3.67	3	0|0|0	1	36.67	0
MelST_IPRnase	O75369	FLNB	2|2|1	5	1.67	3	0|0|1	0.64	5	0.08
MelST_IPRnase	Q6P2Q9	PRPF8	1|0|1	2	0.67	3	0|0|0	0	6.67	0.35
MelST_IPRnase	Q9BTV7	CABLES2	2|5|4	11	3.67	3	0|0|0	1	36.67	0
MelST_IPRnase	O00567	NOP56	3|6|3	12	4	3	0|0|0	1	40	0
MelST_IPRnase	Q13435	SF3B2	2|2|2	6	2	3	3|1|2	0	1	0.35
MelST_IPRnase	P06703	S100A6	2|0|2	4	1.33	3	2|2|3	0	0.57	0.35
MelST_IPRnase	Q9Y3A2	UTP11	2|1|2	5	1.67	3	0|0|0	0.66	16.67	0.06
MelST_IPRnase	P27348	YWHAQ	2|3|4	9	3	3	3|2|2	0.1	1.29	0.23
MelST_IPRnase	P61981	YWHAG	2|2|4	8	2.67	3	2|1|2	0.35	1.6	0.1
MelST_IPRnase	P31947	SFN	2|2|4	8	2.67	3	3|1|2	0.16	1.33	0.22
MelST_IPRnase	Q86YZ3	HRNR	8|13|0	21	7	3	3|3|5	0.47	1.91	0.09
MelST_IPRnase	P09429	HMGB1	3|1|5	9	3	3	4|4|4	0	0.75	0.29
MelST_IPRnase	P12829	MYL4	1|0|1	2	0.67	3	0|0|1	0	2	0.35
MelST_IPRnase	Q6KB66	KRT80	1|2|2	5	1.67	3	0|0|2	0.58	2.5	0.08
MelST_IPRnase	Q15678	PTPN14	2|1|3	6	2	3	0|0|0	0.66	20	0.04
MelST_IPRnase	O60318	MCM3AP	3|8|4	15	5	3	0|0|0	1	50	0
MelST_IPRnase	P30050	RPL12	1|0|1	2	0.67	3	1|1|1	0	0.67	0.35
MelST_IPRnase	O75534	CSDE1	2|3|4	9	3	3	0|0|0	1	30	0
MelST_IPRnase	Q71UM5	RPS27L	5|6|8	19	6.33	3	0|0|2	0.99	9.5	0
MelST_IPRnase	Q9H7E2	TDRD3	1|3|3	7	2.33	3	0|0|0	0.67	23.33	0.03
MelST_IPRnase	Q04637	EIF4G1	3|2|4	9	3	3	0|0|0	1	30	0
MelST_IPRnase	Q9Y250	LZTS1	1|1|2	4	1.33	3	0|0|0	0.33	13.33	0.13
MelST_IPRnase	P35251	RFC1	4|3|0	7	2.33	3	0|0|0	0.67	23.33	0.02
MelST_IPRnase	Q5BKZ1	ZNF326	1|2|2	5	1.67	3	0|0|0	0.66	16.67	0.06
MelST_IPRnase	Q9BSJ2	TUBGCP2	2|6|8	16	5.33	3	0|0|0	1	53.33	0
MelST_IPRnase	P23528	CFL1	1|2|1	4	1.33	3	2|3|2	0	0.57	0.35
MelST_IPRnase	Q14315	FLNC	8|7|4	19	6.33	3	0|1|1	1	9.5	0
MelST_IPRnase	Q15061	WDR43	6|5|6	17	5.67	3	0|0|0	1	56.67	0
MelST_IPRnase	O60237	PPP1R12B	1|1|1	3	1	3	0|0|0	0	10	0.35
MelST_IPRnase	P84103	SRSF3	1|1|1	3	1	3	2|1|2	0	0.6	0.35
MelST_IPRnase	P27816	MAP4	3|3|4	10	3.33	3	0|0|1	1	10	0
MelST_IPRnase	Q9NY61	AATF	2|4|4	10	3.33	3	0|0|0	1	33.33	0
MelST_IPRnase	Q13523	PRPF4B	1|4|3	8	2.67	3	3|3|3	0.01	0.89	0.27
MelST_IPRnase	Q69YQ0	SPECC1L	1|1|2	4	1.33	3	0|0|0	0.33	13.33	0.13
MelST_IPRnase	P55209	NAP1L1	3|2|3	8	2.67	3	0|0|0	1	26.67	0
MelST_IPRnase	Q9Y5A9	YTHDF2	1|1|1	3	1	3	0|0|0	0	10	0.35
MelST_IPRnase	Q96CW5	TUBGCP3	8|11|7	26	8.67	3	0|0|0	1	86.67	0
MelST_IPRnase	O15042	U2SURP	1|3|1	5	1.67	3	1|2|3	0.06	0.83	0.24
MelST_IPRnase	P48681	NES	7|2|10	19	6.33	3	0|0|1	0.99	19	0
MelST_IPRnase	P63167	DYNLL1	6|0|7	13	4.33	3	0|0|1	0.67	13	0.01
MelST_IPRnase	P12882	MYH1	2|1|2	5	1.67	3	0|0|1	0.64	5	0.08
MelST_IPRnase	Q14677	CLINT1	4|5|4	13	4.33	3	0|0|0	1	43.33	0
MelST_IPRnase	Q68DA7	FMN1	6|4|8	18	6	3	0|0|0	1	60	0
MelST_IPRnase	Q9H0J9	PARP12	1|0|1	2	0.67	3	0|0|0	0	6.67	0.35
MelST_IPRnase	Q5VU43	PDE4DIP	2|6|4	12	4	3	0|0|0	1	40	0
MelST_IPRnase	O43439	CBFA2T2	2|2|2	6	2	3	0|0|0	1	20	0
MelST_IPRnase	O43663	PRC1	1|1|1	3	1	3	0|0|0	0	10	0.35
MelST_IPRnase	Q9NVX0	HAUS2	5|3|6	14	4.67	3	0|0|0	1	46.67	0
MelST_IPRnase	O60832	DKC1	2|2|0	4	1.33	3	0|0|0	0.66	13.33	0.06
MelST_IPRnase	O75531	BANF1	4|0|1	5	1.67	3	0|1|1	0.33	2.5	0.19
MelST_IPRnase	Q96N67	DOCK7	2|2|1	5	1.67	3	0|0|0	0.66	16.67	0.06
MelST_IPRnase	P21589	NT5E	6|0|0	6	2	3	0|0|1	0.33	6	0.11
MelST_IPRnase	P04216	THY1	1|0|1	2	0.67	3	0|0|1	0	2	0.35
MelST_IPRnase	Q15365	PCBP1	5|4|1	10	3.33	3	4|4|2	0.01	1	0.26
MelST_IPRnase	Q96Q07	BTBD9	4|2|4	10	3.33	3	0|0|0	1	33.33	0
MelST_IPRnase	A4UGR9	XIRP2	1|0|1	2	0.67	3	0|1|0	0	2	0.35
MelST_IPRnase	P63104	YWHAZ	1|1|3	5	1.67	3	3|4|2	0	0.56	0.35
MelST_IPRnase	P62258	YWHAE	2|2|3	7	2.33	3	2|5|1	0.01	0.88	0.27
MelST_IPRnase	Q5QJE6	DNTTIP2	2|7|9	18	6	3	0|0|0	1	60	0
MelST_IPRnase	Q14764	MVP	2|2|2	6	2	3	0|0|0	1	20	0
MelST_IPRnase	O14746	TERT	4|2|4	10	3.33	3	0|0|0	1	33.33	0
MelST_IPRnase	Q8WXA9	SREK1	2|1|1	4	1.33	3	3|3|2	0	0.5	0.35
MelST_IPRnase	P06733	ENO1	1|3|4	8	2.67	3	5|8|5	0	0.44	0.35
MelST_IPRnase	Q01804	OTUD4	1|4|3	8	2.67	3	0|0|0	0.67	26.67	0.02
MelST_IPRnase	Q99733	NAP1L4	2|2|2	6	2	3	0|0|0	1	20	0
MelST_IPRnase	Q99417	MYCBP	1|1|2	4	1.33	3	0|0|0	0.33	13.33	0.13
MelST_IPRnase	Q9Y224	RTRAF	2|2|2	6	2	3	0|0|0	1	20	0
MelST_IPRnase	P63313	TMSB10	1|1|0	2	0.67	3	3|4|1	0	0.25	0.35
MelST_IPRnase	P62273	RPS29	4|3|4	11	3.67	3	3|4|2	0.02	1.22	0.26
MelST_IPRnase	O75122	CLASP2	1|2|1	4	1.33	3	0|0|0	0.33	13.33	0.13
MelST_IPRnase	Q99848	EBNA1BP2	4|4|3	11	3.67	3	0|0|0	1	36.67	0
MelST_IPRnase	P62081	RPS7	1|1|1	3	1	3	1|1|1	0	1	0.35
MelST_IPRnase	Q8TDN4	CABLES1	6|4|9	19	6.33	3	0|0|0	1	63.33	0
MelST_IPRnase	Q14690	PDCD11	1|2|2	5	1.67	3	0|0|0	0.66	16.67	0.06
MelST_IPRnase	Q15366	PCBP2	3|3|0	6	2	3	2|2|2	0.12	1	0.23
MelST_IPRnase	Q8N9Q2	SREK1IP1	6|4|6	16	5.33	3	6|5|6	0	0.94	0.3
MelST_IPRnase	Q13509	TUBB3	2|5|4	11	3.67	3	6|5|3	0	0.79	0.3
MelST_IPRnase	P68371	TUBB4B	6|12|7	25	8.33	3	11|11|9	0	0.81	0.32
MelST_IPRnase	Q9H6D7	HAUS4	7|5|5	17	5.67	3	0|0|0	1	56.67	0
MelST_IPRnase	P07814	EPRS1	1|1|2	4	1.33	3	0|0|0	0.33	13.33	0.13
MelST_IPRnase	Q9NW13	RBM28	2|1|2	5	1.67	3	0|0|0	0.66	16.67	0.06
MelST_IPRnase	Q8NEY1	NAV1	4|11|8	23	7.67	3	0|0|0	1	76.67	0
MelST_IPRnase	Q9BWT7	CARD10	8|11|10	29	9.67	3	0|0|0	1	96.67	0
MelST_IPRnase	Q14137	BOP1	2|2|1	5	1.67	3	0|0|0	0.66	16.67	0.06
MelST_IPRnase	P14373	TRIM27	2|1|2	5	1.67	3	0|0|0	0.66	16.67	0.06
MelST_IPRnase	Q96QD9	FYTTD1	2|5|6	13	4.33	3	0|0|0	1	43.33	0
MelST_IPRnase	O14744	PRMT5	1|1|2	4	1.33	3	2|2|3	0	0.57	0.35
MelST_IPRnase	Q9NZT1	CALML5	2|3|2	7	2.33	3	3|3|2	0.01	0.88	0.27
MelST_IPRnase	Q4VCS5	AMOT	2|3|2	7	2.33	3	0|0|0	1	23.33	0
MelST_IPRnase	P61927	RPL37	1|0|2	3	1	3	0|0|0	0.33	10	0.13
MelST_IPRnase	Q96JN8	NEURL4	6|2|4	12	4	3	0|0|0	1	40	0
MelST_IPRnase	P14923	JUP	7|12|7	26	8.67	3	5|3|14	0	1.18	0.29
MelST_IPRnase	Q9NPA8	ENY2	2|0|4	6	2	3	0|0|0	0.66	20	0.04
MelST_IPRnase	Q6P158	DHX57	2|0|0	2	0.67	3	0|0|0	0.33	6.67	0.13
MelST_IPRnase	Q96EY4	TMA16	1|1|2	4	1.33	3	3|1|3	0	0.57	0.35
MelST_IPRnase	Q15646	OASL	1|5|8	14	4.67	3	0|0|0	0.67	46.67	0.02
MelST_IPRnase	Q6DKI1	RPL7L1	2|0|1	3	1	3	0|0|0	0.33	10	0.13
MelST_IPRnase	O15145	ARPC3	1|1|1	3	1	3	0|0|0	0	10	0.35
MelST_IPRnase	P14678	SNRPB	1|0|1	2	0.67	3	0|0|1	0	2	0.35
MelST_IPRnase	P39019	RPS19	5|4|6	15	5	3	9|8|10	0	0.56	0.35
MelST_IPRnase	O75330	HMMR	3|6|3	12	4	3	0|0|0	1	40	0
MelST_IPRnase	Q8ND56	LSM14A	1|1|1	3	1	3	1|0|0	0	3	0.35
MelST_IPRnase	Q9Y6M4	CSNK1G3	2|0|1	3	1	3	0|0|0	0.33	10	0.13
MelST_IPRnase	O43290	SART1	1|0|1	2	0.67	3	1|2|2	0	0.4	0.35
MelST_IPRnase	Q9H6R4	NOL6	1|2|2	5	1.67	3	0|0|0	0.66	16.67	0.06
MelST_IPRnase	Q9BRX9	WDR83	2|1|2	5	1.67	3	1|0|1	0.57	2.5	0.08
MelST_IPRnase	Q9BSC4	NOL10	5|1|3	9	3	3	0|0|0	0.67	30	0.02
MelST_IPRnase	P28300	LOX	4|2|3	9	3	3	0|0|0	1	30	0
MelST_IPRnase	Q14331	FRG1	1|0|2	3	1	3	1|2|3	0	0.5	0.35
MelST_IPRnase	P26368	U2AF2	4|2|2	8	2.67	3	2|3|4	0.01	0.89	0.27
MelST_IPRnase	Q9H7B2	RPF2	2|1|3	6	2	3	0|0|0	0.66	20	0.04
MelST_IPRnase	Q5T3I0	GPATCH4	1|2|0	3	1	3	0|0|0	0.33	10	0.13
MelST_IPRnase	P62995	TRA2B	3|1|4	8	2.67	3	0|0|0	0.67	26.67	0.02
MelST_IPRnase	Q9H1K1	ISCU	1|1|1	3	1	3	0|0|1	0	3	0.35
MelST_IPRnase	P55769	SNU13	1|2|4	7	2.33	3	0|0|0	0.66	23.33	0.04
MelST_IPRnase	Q12788	TBL3	2|6|3	11	3.67	3	0|0|0	1	36.67	0
MelST_IPRnase	Q13459	MYO9B	3|0|1	4	1.33	3	0|0|0	0.33	13.33	0.11
MelST_IPRnase	Q68DL7	C18orf63	2|2|0	4	1.33	3	0|1|1	0.57	2	0.08
MelST_IPRnase	O95816	BAG2	2|0|1	3	1	3	0|0|0	0.33	10	0.13
MelST_IPRnase	Q9NVN8	GNL3L	1|1|2	4	1.33	3	2|1|0	0.22	1.33	0.21
MelST_IPRnase	O95373	IPO7	1|1|1	3	1	3	0|1|1	0	1.5	0.35
MelST_IPRnase	Q17RS7	GEN1	9|4|8	21	7	3	0|0|0	1	70	0
MelST_IPRnase	Q9H2G2	SLK	6|1|4	11	3.67	3	3|1|6	0.05	1.1	0.25
MelST_IPRnase	P08621	SNRNP70	2|2|1	5	1.67	3	0|0|0	0.66	16.67	0.06
MelST_IPRnase	P62888	RPL30	4|1|2	7	2.33	3	0|0|1	0.65	7	0.07
MelST_IPRnase	Q9BVI4	NOC4L	2|1|1	4	1.33	3	0|0|0	0.33	13.33	0.13
MelST_IPRnase	Q9BUF5	TUBB6	3|2|1	6	2	3	2|3|2	0.02	0.86	0.26
MelST_IPRnase	P84243	H3-3A	2|1|1	4	1.33	3	1|1|0	0.28	2	0.21
MelST_IPRnase	Q5T7N2	L1TD1	1|1|1	3	1	3	0|0|0	0	10	0.35
MelST_IPRnase	Q9BYG3	NIFK	2|2|3	7	2.33	3	0|0|0	1	23.33	0
MelST_IPRnase	P14618	PKM	2|4|3	9	3	3	5|4|6	0	0.6	0.35
MelST_IPRnase	P80723	BASP1	1|1|0	2	0.67	3	0|0|0	0	6.67	0.35
MelST_IPRnase	Q8NCA5	FAM98A	1|1|1	3	1	3	0|0|0	0	10	0.35
MelST_IPRnase	Q2NKX9	C2orf68	1|0|4	5	1.67	3	0|0|0	0.33	16.67	0.11
MelST_IPRnase	Q14978	NOLC1	1|0|1	2	0.67	3	1|1|1	0	0.67	0.35
MelST_IPRnase	Q13823	GNL2	3|1|3	7	2.33	3	0|0|0	0.67	23.33	0.03
MelST_IPRnase	Q9NV06	DCAF13	2|7|5	14	4.67	3	0|0|0	1	46.67	0
MelST_IPRnase	P07355	ANXA2	1|3|3	7	2.33	3	5|4|5	0	0.5	0.35
MelST_IPRnase	P04899	GNAI2	1|2|0	3	1	3	0|0|1	0.32	3	0.2
MelST_IPRnase	P08754	GNAI3	1|1|0	2	0.67	3	0|0|1	0	2	0.35
MelST_IPRnase	Q14694	USP10	1|3|1	5	1.67	3	0|0|0	0.33	16.67	0.11
MelST_IPRnase	Q13829	TNFAIP1	2|3|1	6	2	3	0|0|0	0.66	20	0.04
MelST_IPRnase	Q9Y2P8	RCL1	1|0|1	2	0.67	3	0|0|0	0	6.67	0.35
MelST_IPRnase	Q9BY43	CHMP4A	1|2|2	5	1.67	3	0|0|0	0.66	16.67	0.06
MelST_IPRnase	Q6P2E9	EDC4	2|4|3	9	3	3	0|0|0	1	30	0
MelST_IPRnase	Q99700	ATXN2	1|2|0	3	1	3	0|0|0	0.33	10	0.13
MelST_IPRnase	Q9Y3E7	CHMP3	2|1|5	8	2.67	3	0|0|0	0.67	26.67	0.04
MelST_IPRnase	Q9H501	ESF1	1|1|0	2	0.67	3	0|0|0	0	6.67	0.35
MelST_IPRnase	P26232	CTNNA2	2|0|2	4	1.33	3	2|0|1	0.43	1.33	0.09
MelST_IPRnase	Q8IWC1	MAP7D3	1|5|2	8	2.67	3	0|0|0	0.67	26.67	0.04
MelST_IPRnase	Q03701	CEBPZ	2|1|2	5	1.67	3	0|0|0	0.66	16.67	0.06
MelST_IPRnase	P35610	SOAT1	1|0|2	3	1	3	0|0|0	0.33	10	0.13
MelST_IPRnase	Q8TED0	UTP15	1|1|2	4	1.33	3	0|0|0	0.33	13.33	0.13
MelST_IPRnase	Q9BVS4	RIOK2	1|1|1	3	1	3	0|0|0	0	10	0.35
MelST_IPRnase	P26641	EEF1G	2|3|2	7	2.33	3	1|3|3	0.02	1	0.26
MelST_IPRnase	P23246	SFPQ	1|1|0	2	0.67	3	0|0|0	0	6.67	0.35
MelST_IPRnase	Q92615	LARP4B	2|1|4	7	2.33	3	0|0|0	0.66	23.33	0.04
MelST_IPRnase	Q9Y6A4	CFAP20	1|2|1	4	1.33	3	1|1|0	0.28	2	0.21
MelST_IPRnase	Q9H0G5	NSRP1	1|2|0	3	1	3	1|2|3	0	0.5	0.35
MelST_IPRnase	Q13247	SRSF6	1|2|1	4	1.33	3	2|1|1	0.12	1	0.23
MelST_IPRnase	Q8NI77	KIF18A	5|4|1	10	3.33	3	0|0|0	0.67	33.33	0.02
MelST_IPRnase	Q9GZL7	WDR12	2|2|2	6	2	3	0|0|0	1	20	0
MelST_IPRnase	P17844	DDX5	4|6|0	10	3.33	3	0|0|0	0.67	33.33	0.02
MelST_IPRnase	Q9UG63	ABCF2	2|0|1	3	1	3	0|0|0	0.33	10	0.13
MelST_IPRnase	P35268	RPL22	1|4|2	7	2.33	3	1|0|2	0.53	2.33	0.09
MelST_IPRnase	Q9Y230	RUVBL2	1|2|0	3	1	3	0|0|0	0.33	10	0.13
MelST_IPRnase	Q0ZGT2	NEXN	3|0|4	7	2.33	3	0|0|6	0.33	1.17	0.19
MelST_IPRnase	P62316	SNRPD2	1|0|2	3	1	3	0|0|0	0.33	10	0.13
MelST_IPRnase	Q8IYA6	CKAP2L	3|0|4	7	2.33	3	0|0|0	0.67	23.33	0.02
MelST_IPRnase	Q01813	PFKP	2|0|1	3	1	3	0|0|0	0.33	10	0.13
MelST_IPRnase	P18583	SON	3|4|3	10	3.33	3	0|0|0	1	33.33	0
MelST_IPRnase	Q6NZ67	MZT2B	1|4|0	5	1.67	3	0|0|0	0.33	16.67	0.11
MelST_IPRnase	P81605	DCD	2|2|2	6	2	3	2|2|3	0	0.86	0.35
MelST_IPRnase	Q02413	DSG1	4|10|2	16	5.33	3	3|1|4	0.36	2	0.1
MelST_IPRnase	Q86TI2	DPP9	3|2|0	5	1.67	3	0|0|0	0.66	16.67	0.04
MelST_IPRnase	Q3YEC7	RABL6	1|5|5	11	3.67	3	1|1|4	0.51	1.83	0.09
MelST_IPRnase	Q8NDD1	C1orf131	1|1|2	4	1.33	3	0|0|0	0.33	13.33	0.13
MelST_IPRnase	P31689	DNAJA1	3|0|2	5	1.67	3	0|0|0	0.66	16.67	0.04
MelST_IPRnase	P07737	PFN1	1|1|2	4	1.33	3	1|1|1	0.22	1.33	0.21
MelST_IPRnase	O95684	CEP43	3|0|2	5	1.67	3	0|0|0	0.66	16.67	0.04
MelST_IPRnase	O60307	MAST3	2|3|3	8	2.67	3	0|0|0	1	26.67	0
MelST_IPRnase	Q3KQU3	MAP7D1	3|1|4	8	2.67	3	0|0|0	0.67	26.67	0.02
MelST_IPRnase	P55060	CSE1L	3|3|3	9	3	3	4|3|3	0	0.9	0.35
MelST_IPRnase	Q9Y324	FCF1	1|0|0	1	0.33	3	0|0|0	0	3.33	0.35
MelST_IPRnase	P62826	RAN	1|4|2	7	2.33	3	1|0|0	0.65	7	0.07
MelST_IPRnase	Q15287	RNPS1	1|2|1	4	1.33	3	0|0|0	0.33	13.33	0.13
MelST_IPRnase	Q9Y6K5	OAS3	1|0|1	2	0.67	3	0|0|0	0	6.67	0.35
MelST_IPRnase	Q9UNX4	WDR3	1|1|2	4	1.33	3	0|0|0	0.33	13.33	0.13
MelST_IPRnase	P61513	RPL37A	3|2|5	10	3.33	3	1|1|1	0.83	3.33	0.01
MelST_IPRnase	Q8WVS4	DYNC2I1	1|0|0	1	0.33	3	0|0|0	0	3.33	0.35
MelST_IPRnase	Q15050	RRS1	2|1|2	5	1.67	3	0|0|0	0.66	16.67	0.06
MelST_IPRnase	P62328	TMSB4X	1|1|0	2	0.67	3	1|1|1	0	0.67	0.35
MelST_IPRnase	Q9UHI6	DDX20	1|1|1	3	1	3	0|0|0	0	10	0.35
MelST_IPRnase	P49327	FASN	1|1|0	2	0.67	3	0|0|0	0	6.67	0.35
MelST_IPRnase	Q9H8M2	BRD9	2|1|0	3	1	3	2|1|2	0.05	0.6	0.24
MelST_IPRnase	P04792	HSPB1	1|0|0	1	0.33	3	0|0|0	0	3.33	0.35
MelST_IPRnase	Q15027	ACAP1	1|0|0	1	0.33	3	0|0|1	0	1	0.35
MelST_IPRnase	Q9Y3A4	RRP7A	1|0|0	1	0.33	3	0|0|0	0	3.33	0.35
MelST_IPRnase	Q9NZN4	EHD2	1|0|0	1	0.33	3	0|1|1	0	0.5	0.35
MelST_IPRnase	P62070	RRAS2	1|0|1	2	0.67	3	0|0|0	0	6.67	0.35
MelST_IPRnase	P62244	RPS15A	2|2|2	6	2	3	0|1|0	0.96	6	0
MelST_IPRnase	Q08554	DSC1	2|6|1	9	3	3	1|1|3	0.37	1.8	0.1
MelST_IPRnase	P17302	GJA1	1|0|1	2	0.67	3	0|0|0	0	6.67	0.35
MelST_IPRnase	Q9Y6R9	CCDC61	1|0|1	2	0.67	3	0|0|0	0	6.67	0.35
MelST_IPRnase	Q15434	RBMS2	1|1|2	4	1.33	3	0|0|0	0.33	13.33	0.13
MelST_IPRnase	P04075	ALDOA	1|0|0	1	0.33	3	2|2|2	0	0.17	0.35
MelST_IPRnase	P62857	RPS28	2|0|1	3	1	3	0|0|0	0.33	10	0.13
MelST_IPRnase	Q6UUV9	CRTC1	1|1|2	4	1.33	3	0|0|0	0.33	13.33	0.13
MelST_IPRnase	Q9H3U1	UNC45A	1|0|1	2	0.67	3	0|0|0	0	6.67	0.35
MelST_IPRnase	Q15233	NONO	1|1|0	2	0.67	3	0|0|0	0	6.67	0.35
MelST_IPRnase	P09382	LGALS1	3|0|0	3	1	3	0|0|0	0.33	10	0.11
MelST_IPRnase	Q8TEW0	PARD3	1|0|0	1	0.33	3	0|0|1	0	1	0.35
MelST_IPRnase	P59665	DEFA1	1|0|0	1	0.33	3	0|0|0	0	3.33	0.35
MelST_IPRnase	Q9P2Q2	FRMD4A	1|2|0	3	1	3	0|0|0	0.33	10	0.13
MelST_IPRnase	O75165	DNAJC13	1|0|1	2	0.67	3	0|0|0	0	6.67	0.35
MelST_IPRnase	Q8N1N4	KRT78	6|11|6	23	7.67	3	3|2|9	0.12	1.64	0.23
MelST_IPRnase	Q96C57	CUSTOS	1|0|0	1	0.33	3	2|1|0	0	0.33	0.35
MelST_IPRnase	Q8IZT6	ASPM	2|2|0	4	1.33	3	0|0|0	0.66	13.33	0.06
MelST_IPRnase	Q53EZ4	CEP55	1|0|3	4	1.33	3	0|0|0	0.33	13.33	0.11
MelST_IPRnase	Q9UKV3	ACIN1	1|1|0	2	0.67	3	0|0|0	0	6.67	0.35
MelST_IPRnase	Q03135	CAV1	1|0|0	1	0.33	3	0|0|0	0	3.33	0.35
MelST_IPRnase	Q01469	FABP5	1|1|1	3	1	3	1|1|1	0	1	0.35
MelST_IPRnase	Q9ULE0	WWC3	1|1|2	4	1.33	3	0|0|0	0.33	13.33	0.13
MelST_IPRnase	P56182	RRP1	2|2|1	5	1.67	3	0|0|0	0.66	16.67	0.06
MelST_IPRnase	P05089	ARG1	1|2|0	3	1	3	0|0|1	0.32	3	0.2
MelST_IPRnase	Q15269	PWP2	1|1|0	2	0.67	3	0|0|0	0	6.67	0.35
MelST_IPRnase	P78386	KRT85	1|0|2	3	1	3	0|0|20	0	0.15	0.35
MelST_IPRnase	O43790	KRT86	2|0|2	4	1.33	3	0|0|20	0	0.2	0.35
MelST_IPRnase	O43150	ASAP2	2|0|0	2	0.67	3	0|0|0	0.33	6.67	0.13
MelST_IPRnase	Q5D862	FLG2	2|2|1	5	1.67	3	3|1|0	0.27	1.25	0.21
MelST_IPRnase	P29558	RBMS1	1|2|2	5	1.67	3	0|0|0	0.66	16.67	0.06
MelST_IPRnase	Q9UMY1	NOL7	2|2|3	7	2.33	3	0|0|0	1	23.33	0
MelST_IPRnase	P12956	XRCC6	1|0|0	1	0.33	3	0|0|0	0	3.33	0.35
MelST_IPRnase	Q5C9Z4	NOM1	1|0|0	1	0.33	3	0|0|0	0	3.33	0.35
MelST_IPRnase	Q8TDD1	DDX54	1|1|1	3	1	3	0|0|0	0	10	0.35
MelST_IPRnase	P05141	SLC25A5	1|1|0	2	0.67	3	0|0|0	0	6.67	0.35
MelST_IPRnase	Q13501	SQSTM1	1|2|0	3	1	3	0|0|0	0.33	10	0.13
MelST_IPRnase	Q14008	CKAP5	2|2|2	6	2	3	0|0|0	1	20	0
MelST_IPRnase	P06702	S100A9	1|0|1	2	0.67	3	0|0|0	0	6.67	0.35
MelST_IPRnase	P35637	FUS	2|1|0	3	1	3	1|0|0	0.32	3	0.2
MelST_IPRnase	Q8NAV1	PRPF38A	1|2|2	5	1.67	3	1|1|1	0.43	1.67	0.09
MelST_IPRnase	Q92997	DVL3	1|0|0	1	0.33	3	0|0|0	0	3.33	0.35
MelST_IPRnase	P13987	CD59	5|0|2	7	2.33	3	0|0|2	0.62	3.5	0.08
MelST_IPRnase	P07195	LDHB	1|3|0	4	1.33	3	2|1|3	0.06	0.67	0.24
MelST_IPRnase	Q13835	PKP1	1|0|1	2	0.67	3	1|0|1	0	1	0.35
MelST_IPRnase	Q14789	GOLGB1	1|0|0	1	0.33	3	0|0|0	0	3.33	0.35
MelST_IPRnase	P26038	MSN	1|0|1	2	0.67	3	0|0|1	0	2	0.35
MelST_IPRnase	P15924	DSP	16|29|18	63	21	3	13|2|28	0	1.47	0.31
MelST_IPRnase	Q9Y265	RUVBL1	2|1|1	4	1.33	3	0|0|0	0.33	13.33	0.13
MelST_IPRnase	O15014	ZNF609	1|2|0	3	1	3	0|0|0	0.33	10	0.13
MelST_IPRnase	P04070	PROC	1|1|0	2	0.67	3	0|0|0	0	6.67	0.35
MelST_IPRnase	P04406	GAPDH	1|1|0	2	0.67	3	3|4|2	0	0.22	0.35
MelST_IPRnase	Q09666	AHNAK	2|2|1	5	1.67	3	0|1|1	0.57	2.5	0.08
MelST_IPRnase	Q9BRS2	RIOK1	4|3|3	10	3.33	3	4|3|4	0	0.91	0.29
MelST_IPRnase	Q12834	CDC20	1|0|0	1	0.33	3	0|0|0	0	3.33	0.35
MelST_IPRnase	Q07955	SRSF1	1|2|2	5	1.67	3	1|0|0	0.64	5	0.08
MelST_IPRnase	Q5VUJ6	LRCH2	1|0|0	1	0.33	3	0|0|0	0	3.33	0.35
MelST_IPRnase	Q76FK4	NOL8	1|0|0	1	0.33	3	0|0|0	0	3.33	0.35
MelST_IPRnase	Q9Y4K0	LOXL2	1|0|0	1	0.33	3	0|0|0	0	3.33	0.35
MelST_IPRnase	Q8IWX8	CHERP	1|0|2	3	1	3	0|0|1	0.32	3	0.2
MelST_IPRnase	Q9BRR8	GPATCH1	1|3|2	6	2	3	0|1|1	0.6	3	0.08
MelST_IPRnase	P04049	RAF1	2|2|1	5	1.67	3	0|0|0	0.66	16.67	0.06
MelST_IPRnase	P61163	ACTR1A	1|0|1	2	0.67	3	0|0|0	0	6.67	0.35
MelST_IPRnase	Q8TDN6	BRIX1	1|1|1	3	1	3	0|0|0	0	10	0.35
MelST_IPRnase	Q9GZV4	EIF5A2	1|0|1	2	0.67	3	0|0|0	0	6.67	0.35
MelST_IPRnase	P12111	COL6A3	1|0|0	1	0.33	3	0|1|0	0	1	0.35
MelST_IPRnase	P00338	LDHA	1|3|0	4	1.33	3	3|2|3	0.01	0.5	0.27
MelST_IPRnase	Q9NPF5	DMAP1	1|3|0	4	1.33	3	0|0|0	0.33	13.33	0.11
MelST_IPRnase	Q5T9A4	ATAD3B	1|0|0	1	0.33	3	0|0|0	0	3.33	0.35
MelST_IPRnase	P35249	RFC4	1|1|0	2	0.67	3	0|0|0	0	6.67	0.35
MelST_IPRnase	O15371	EIF3D	1|0|0	1	0.33	3	0|0|0	0	3.33	0.35
MelST_IPRnase	Q8TDB6	DTX3L	2|0|1	3	1	3	0|0|0	0.33	10	0.13
MelST_IPRnase	Q969X6	UTP4	3|0|2	5	1.67	3	0|0|0	0.66	16.67	0.04
MelST_IPRnase	Q69YH5	CDCA2	1|0|0	1	0.33	3	0|0|0	0	3.33	0.35
MelST_IPRnase	O43707	ACTN4	1|1|0	2	0.67	3	0|0|0	0	6.67	0.35
MelST_IPRnase	Q96AG4	LRRC59	1|0|0	1	0.33	3	2|2|1	0	0.2	0.35
MelST_IPRnase	Q5T749	KPRP	5|2|1	8	2.67	3	3|2|3	0.09	1	0.24
MelST_IPRnase	Q9NTJ3	SMC4	1|0|0	1	0.33	3	0|0|0	0	3.33	0.35
MelST_IPRnase	Q6Y7W6	GIGYF2	1|0|1	2	0.67	3	0|1|0	0	2	0.35
MelST_IP	Q9Y324	FCF1	0|2|1	3	1	3	0|0|0	0.33	10	0.13
MelST_IP	P62826	RAN	0|2|1	3	1	3	1|0|0	0.32	3	0.2
MelST_IP	Q15287	RNPS1	0|1|1	2	0.67	3	0|0|0	0	6.67	0.35
MelST_IP	P63220	RPS21	0|2|0	2	0.67	3	1|0|0	0.32	2	0.2
MelST_IP	Q6P0N0	MIS18BP1	0|1|1	2	0.67	3	0|0|0	0	6.67	0.35
MelST_IP	Q9Y6K5	OAS3	0|1|1	2	0.67	3	0|0|0	0	6.67	0.35
MelST_IP	Q01082	SPTBN1	0|1|0	1	0.33	3	0|0|0	0	3.33	0.35
MelST_IP	O43159	RRP8	0|1|3	4	1.33	3	0|0|0	0.33	13.33	0.11
MelST_IP	Q70CQ2	USP34	0|1|0	1	0.33	3	0|0|0	0	3.33	0.35
MelST_IP	Q9UNX4	WDR3	0|1|2	3	1	3	0|0|0	0.33	10	0.13
MelST_IP	P61513	RPL37A	0|5|5	10	3.33	3	1|1|1	0.66	3.33	0.07
MelST_IP	Q92522	H1-10	0|1|2	3	1	3	0|0|0	0.33	10	0.13
MelST_IP	Q15050	RRS1	0|1|0	1	0.33	3	0|0|0	0	3.33	0.35
MelST_IP	O95985	TOP3B	0|1|2	3	1	3	0|0|0	0.33	10	0.13
MelST_IP	Q86U42	PABPN1	0|1|0	1	0.33	3	0|0|0	0	3.33	0.35
MelST_IP	Q9UHI6	DDX20	0|2|3	5	1.67	3	0|0|0	0.66	16.67	0.04
MelST_IP	P43351	RAD52	0|1|0	1	0.33	3	0|0|0	0	3.33	0.35
MelST_IP	Q15027	ACAP1	0|1|0	1	0.33	3	0|0|1	0	1	0.35
MelST_IP	Q9NZN4	EHD2	0|1|1	2	0.67	3	0|1|1	0	1	0.35
MelST_IP	Q15293	RCN1	0|1|0	1	0.33	3	0|1|1	0	0.5	0.35
MelST_IP	P53680	AP2S1	0|1|1	2	0.67	3	0|0|0	0	6.67	0.35
MelST_IP	P15531	NME1	0|1|0	1	0.33	3	0|0|0	0	3.33	0.35
MelST_IP	Q9BWJ5	SF3B5	0|2|2	4	1.33	3	0|0|0	0.66	13.33	0.06
MelST_IP	Q96I25	RBM17	0|1|2	3	1	3	0|1|0	0.32	3	0.2
MelST_IP	P14625	HSP90B1	0|1|1	2	0.67	3	0|0|0	0	6.67	0.35
MelST_IP	P06454	PTMA	0|1|0	1	0.33	3	1|2|1	0	0.25	0.35
MelST_IP	P17302	GJA1	0|1|1	2	0.67	3	0|0|0	0	6.67	0.35
MelST_IP	P26196	DDX6	0|1|1	2	0.67	3	0|0|0	0	6.67	0.35
MelST_IP	O43854	EDIL3	0|1|1	2	0.67	3	0|0|0	0	6.67	0.35
MelST_IP	Q13148	TARDBP	0|3|3	6	2	3	0|0|0	0.67	20	0.03
MelST_IP	Q15434	RBMS2	0|2|4	6	2	3	0|0|0	0.66	20	0.04
MelST_IP	P04075	ALDOA	0|4|0	4	1.33	3	2|2|2	0.16	0.67	0.22
MelST_IP	Q14185	DOCK1	0|1|3	4	1.33	3	0|0|0	0.33	13.33	0.11
MelST_IP	P29323	EPHB2	0|1|0	1	0.33	3	0|0|0	0	3.33	0.35
MelST_IP	Q719H9	KCTD1	0|1|1	2	0.67	3	0|0|0	0	6.67	0.35
MelST_IP	O14965	AURKA	0|1|1	2	0.67	3	0|0|0	0	6.67	0.35
MelST_IP	P62857	RPS28	0|1|1	2	0.67	3	0|0|0	0	6.67	0.35
MelST_IP	Q9NYZ3	GTSE1	0|1|0	1	0.33	3	0|0|0	0	3.33	0.35
MelST_IP	Q6UUV9	CRTC1	0|1|1	2	0.67	3	0|0|0	0	6.67	0.35
MelST_IP	Q8IWR0	ZC3H7A	0|2|4	6	2	3	0|0|0	0.66	20	0.04
MelST_IP	Q9BRZ2	TRIM56	0|1|0	1	0.33	3	0|0|0	0	3.33	0.35
MelST_IP	O43791	SPOP	0|1|3	4	1.33	3	0|0|0	0.33	13.33	0.11
MelST_IP	Q8N1N4	KRT78	0|2|8	10	3.33	3	3|2|9	0.01	0.71	0.27
MelST_IP	P80297	MT1X	0|1|0	1	0.33	3	0|1|0	0	1	0.35
MelST_IP	Q9UKV3	ACIN1	0|1|1	2	0.67	3	0|0|0	0	6.67	0.35
MelST_IP	Q01469	FABP5	0|1|0	1	0.33	3	1|1|1	0	0.33	0.35
MelST_IP	Q9BUJ2	HNRNPUL1	0|1|1	2	0.67	3	0|0|0	0	6.67	0.35
MelST_IP	Q9ULE0	WWC3	0|1|1	2	0.67	3	0|0|0	0	6.67	0.35
MelST_IP	P56182	RRP1	0|1|1	2	0.67	3	0|0|0	0	6.67	0.35
MelST_IP	P37108	SRP14	0|1|1	2	0.67	3	0|0|0	0	6.67	0.35
MelST_IP	Q9NQZ2	UTP3	0|1|0	1	0.33	3	0|0|0	0	3.33	0.35
MelST_IP	Q96NM4	TOX2	0|1|0	1	0.33	3	0|0|0	0	3.33	0.35
MelST_IP	P42681	TXK	0|1|1	2	0.67	3	0|0|0	0	6.67	0.35
MelST_IP	P05198	EIF2S1	0|1|1	2	0.67	3	1|0|1	0	1	0.35
MelST_IP	Q6V0I7	FAT4	0|1|0	1	0.33	3	0|0|0	0	3.33	0.35
MelST_IP	P78386	KRT85	0|7|2	9	3	3	0|0|20	0	0.45	0.3
MelST_IP	O43790	KRT86	0|11|2	13	4.33	3	0|0|20	0	0.65	0.29
MelST_IP	Q14865	ARID5B	0|1|0	1	0.33	3	0|0|0	0	3.33	0.35
MelST_IP	P41091	EIF2S3	0|1|0	1	0.33	3	0|0|0	0	3.33	0.35
MelST_IP	P29558	RBMS1	0|2|3	5	1.67	3	0|0|0	0.66	16.67	0.04
MelST_IP	Q9UMY1	NOL7	0|1|3	4	1.33	3	0|0|0	0.33	13.33	0.11
MelST_IP	P12956	XRCC6	0|1|1	2	0.67	3	0|0|0	0	6.67	0.35
MelST_IP	P62937	PPIA	0|2|0	2	0.67	3	0|0|0	0.33	6.67	0.13
MelST_IP	Q9BUQ8	DDX23	0|1|1	2	0.67	3	0|0|0	0	6.67	0.35
MelST_IP	Q13501	SQSTM1	0|1|0	1	0.33	3	0|0|0	0	3.33	0.35
MelST_IP	Q9UBL6	CPNE7	0|1|0	1	0.33	3	0|0|0	0	3.33	0.35
MelST_IP	Q14008	CKAP5	0|2|6	8	2.67	3	0|0|0	0.67	26.67	0.04
MelST_IP	Q6ZWJ1	STXBP4	0|2|0	2	0.67	3	0|0|0	0.33	6.67	0.13
MelST_IP	O76011	KRT34	0|4|0	4	1.33	3	1|0|7	0.05	0.5	0.24
MelST_IP	Q8NAV1	PRPF38A	0|1|2	3	1	3	1|1|1	0.22	1	0.21
MelST_IP	P13987	CD59	0|3|2	5	1.67	3	0|0|2	0.61	2.5	0.08
MelST_IP	Q5TZA2	CROCC	0|1|0	1	0.33	3	0|0|0	0	3.33	0.35
MelST_IP	Q15776	ZKSCAN8	0|1|0	1	0.33	3	0|0|0	0	3.33	0.35
MelST_IP	Q3MHD2	LSM12	0|1|0	1	0.33	3	0|0|0	0	3.33	0.35
MelST_IP	P07195	LDHB	0|2|2	4	1.33	3	2|1|3	0	0.67	0.35
MelST_IP	O00222	GRM8	0|1|2	3	1	3	0|1|0	0.32	3	0.2
MelST_IP	P26038	MSN	0|1|0	1	0.33	3	0|0|1	0	1	0.35
MelST_IP	P15924	DSP	0|2|12	14	4.67	3	13|2|28	0	0.33	0.35
MelST_IP	Q9Y265	RUVBL1	0|2|1	3	1	3	0|0|0	0.33	10	0.13
MelST_IP	O15014	ZNF609	0|1|1	2	0.67	3	0|0|0	0	6.67	0.35
MelST_IP	P04406	GAPDH	0|2|1	3	1	3	3|4|2	0	0.33	0.35
MelST_IP	Q9BRS2	RIOK1	0|3|4	7	2.33	3	4|3|4	0	0.64	0.29
MelST_IP	Q9UGJ1	TUBGCP4	0|1|0	1	0.33	3	0|0|0	0	3.33	0.35
MelST_IP	Q12834	CDC20	0|1|0	1	0.33	3	0|0|0	0	3.33	0.35
MelST_IP	Q6ZTQ3	RASSF6	0|1|0	1	0.33	3	0|0|0	0	3.33	0.35
MelST_IP	Q07955	SRSF1	0|2|2	4	1.33	3	1|0|0	0.64	4	0.08
MelST_IP	Q9UII4	HERC5	0|1|1	2	0.67	3	0|0|0	0	6.67	0.35
MelST_IP	Q15370	ELOB	0|1|0	1	0.33	3	0|0|0	0	3.33	0.35
MelST_IP	Q76FK4	NOL8	0|1|0	1	0.33	3	0|0|0	0	3.33	0.35
MelST_IP	Q96CW1	AP2M1	0|2|1	3	1	3	0|0|0	0.33	10	0.13
MelST_IP	Q13769	THOC5	0|1|0	1	0.33	3	0|0|0	0	3.33	0.35
MelST_IP	Q9Y4K0	LOXL2	0|1|0	1	0.33	3	0|0|0	0	3.33	0.35
MelST_IP	P47755	CAPZA2	0|1|2	3	1	3	0|0|0	0.33	10	0.13
MelST_IP	Q8IWX8	CHERP	0|1|2	3	1	3	0|0|1	0.32	3	0.2
MelST_IP	O43175	PHGDH	0|1|0	1	0.33	3	0|0|1	0	1	0.35
MelST_IP	Q9BRR8	GPATCH1	0|1|0	1	0.33	3	0|1|1	0	0.5	0.35
MelST_IP	Q15417	CNN3	0|1|0	1	0.33	3	0|0|0	0	3.33	0.35
MelST_IP	P04049	RAF1	0|1|0	1	0.33	3	0|0|0	0	3.33	0.35
MelST_IP	Q15942	ZYX	0|1|0	1	0.33	3	0|0|0	0	3.33	0.35
MelST_IP	P12111	COL6A3	0|1|2	3	1	3	0|1|0	0.32	3	0.2
MelST_IP	Q9P219	CCDC88C	0|1|0	1	0.33	3	0|0|0	0	3.33	0.35
MelST_IP	P00338	LDHA	0|6|4	10	3.33	3	3|2|3	0.22	1.25	0.21
MelST_IP	O75533	SF3B1	0|1|1	2	0.67	3	0|0|0	0	6.67	0.35
MelST_IP	Q7LBR1	CHMP1B	0|1|2	3	1	3	0|0|0	0.33	10	0.13
MelST_IP	P35249	RFC4	0|1|1	2	0.67	3	0|0|0	0	6.67	0.35
MelST_IP	Q8WXD5	GEMIN6	0|1|0	1	0.33	3	0|0|0	0	3.33	0.35
MelST_IP	O15371	EIF3D	0|1|0	1	0.33	3	0|0|0	0	3.33	0.35
MelST_IP	Q96RT7	TUBGCP6	0|1|4	5	1.67	3	0|0|0	0.33	16.67	0.11
MelST_IP	Q8TDB6	DTX3L	0|2|1	3	1	3	0|0|0	0.33	10	0.13
MelST_IP	Q969X6	UTP4	0|4|0	4	1.33	3	0|0|0	0.33	13.33	0.11
MelST_IP	Q8TB72	PUM2	0|1|2	3	1	3	0|0|0	0.33	10	0.13
MelST_IP	Q5T749	KPRP	0|1|5	6	2	3	3|2|3	0.09	0.75	0.24
MelST_IPRnase	Q12906	ILF3	0|1|0	1	0.33	3	0|0|0	0	3.33	0.35
MelST_IPRnase	P38159	RBMX	0|2|0	2	0.67	3	0|0|0	0.33	6.67	0.13
MelST_IPRnase	P19338	NCL	0|2|0	2	0.67	3	1|2|3	0	0.33	0.35
MelST_IPRnase	O15234	CASC3	0|1|0	1	0.33	3	0|0|0	0	3.33	0.35
MelST_IPRnase	Q9BXF6	RAB11FIP5	0|2|1	3	1	3	0|0|0	0.33	10	0.13
MelST_IPRnase	O95758	PTBP3	0|1|0	1	0.33	3	0|0|0	0	3.33	0.35
MelST_IPRnase	Q06830	PRDX1	0|4|1	5	1.67	3	2|0|2	0.3	1.25	0.2
MelST_IPRnase	P05388	RPLP0	0|1|1	2	0.67	3	0|0|1	0	2	0.35
MelST_IPRnase	Q96PK6	RBM14	0|1|1	2	0.67	3	0|0|0	0	6.67	0.35
MelST_IPRnase	O75643	SNRNP200	0|1|1	2	0.67	3	0|0|0	0	6.67	0.35
MelST_IPRnase	P62318	SNRPD3	0|1|1	2	0.67	3	1|1|1	0	0.67	0.35
MelST_IPRnase	Q63ZY3	KANK2	0|3|1	4	1.33	3	0|0|0	0.33	13.33	0.11
MelST_IPRnase	P13639	EEF2	0|1|1	2	0.67	3	1|1|2	0	0.5	0.35
MelST_IPRnase	Q00839	HNRNPU	0|1|0	1	0.33	3	0|0|0	0	3.33	0.35
MelST_IPRnase	P19525	EIF2AK2	0|1|0	1	0.33	3	0|0|0	0	3.33	0.35
MelST_IPRnase	Q9NX05	FAM120C	0|2|1	3	1	3	0|0|0	0.33	10	0.13
MelST_IPRnase	Q92499	DDX1	0|1|4	5	1.67	3	0|0|0	0.33	16.67	0.11
MelST_IPRnase	P60174	TPI1	0|1|0	1	0.33	3	1|3|0	0	0.25	0.35
MelST_IPRnase	P30414	NKTR	0|1|2	3	1	3	2|1|2	0.05	0.6	0.24
MelST_IPRnase	Q96SB4	SRPK1	0|1|0	1	0.33	3	0|0|0	0	3.33	0.35
MelST_IPRnase	Q9Y3C1	NOP16	0|1|1	2	0.67	3	0|0|0	0	6.67	0.35
MelST_IPRnase	Q8TF01	PNISR	0|1|2	3	1	3	0|0|0	0.33	10	0.13
MelST_IPRnase	Q86UP2	KTN1	0|2|0	2	0.67	3	0|0|0	0.33	6.67	0.13
MelST_IPRnase	Q8NC51	SERBP1	0|1|2	3	1	3	2|0|0	0.29	1.5	0.2
MelST_IPRnase	O43809	NUDT21	0|1|1	2	0.67	3	1|1|2	0	0.5	0.35
MelST_IPRnase	Q7Z460	CLASP1	0|1|0	1	0.33	3	0|0|0	0	3.33	0.35
MelST_IPRnase	Q9UBB9	TFIP11	0|1|0	1	0.33	3	0|0|0	0	3.33	0.35
MelST_IPRnase	Q9UL18	AGO1	0|1|1	2	0.67	3	0|0|0	0	6.67	0.35
MelST_IPRnase	Q9UKV8	AGO2	0|1|1	2	0.67	3	0|0|0	0	6.67	0.35
MelST_IPRnase	Q96GY0	ZC2HC1A	0|1|1	2	0.67	3	0|0|0	0	6.67	0.35
MelST_IPRnase	O00299	CLIC1	0|1|0	1	0.33	3	0|0|0	0	3.33	0.35
MelST_IPRnase	Q8N163	CCAR2	0|1|0	1	0.33	3	0|0|0	0	3.33	0.35
MelST_IPRnase	Q9BQG0	MYBBP1A	0|1|0	1	0.33	3	0|0|0	0	3.33	0.35
MelST_IPRnase	Q15427	SF3B4	0|1|0	1	0.33	3	0|0|0	0	3.33	0.35
MelST_IPRnase	Q9BVG8	KIFC3	0|6|2	8	2.67	3	0|0|0	0.67	26.67	0.04
MelST_IPRnase	Q14258	TRIM25	0|1|0	1	0.33	3	0|0|0	0	3.33	0.35
MelST_IPRnase	Q00610	CLTC	0|1|1	2	0.67	3	0|0|0	0	6.67	0.35
MelST_IPRnase	Q86WX3	RPS19BP1	0|1|0	1	0.33	3	0|0|0	0	3.33	0.35
MelST_IPRnase	Q9Y3F4	STRAP	0|1|1	2	0.67	3	0|0|0	0	6.67	0.35
MelST_IPRnase	Q9HCH0	NCKAP5L	0|2|1	3	1	3	0|0|0	0.33	10	0.13
MelST_IPRnase	Q9UHB6	LIMA1	0|2|8	10	3.33	3	0|0|14	0.02	0.71	0.26
MelST_IPRnase	Q86TG7	PEG10	0|1|1	2	0.67	3	0|0|0	0	6.67	0.35
MelST_IPRnase	Q8TDM6	DLG5	0|1|1	2	0.67	3	0|0|0	0	6.67	0.35
MelST_IPRnase	Q9P2E3	ZNFX1	0|1|1	2	0.67	3	0|0|0	0	6.67	0.35
MelST_IPRnase	Q96FV9	THOC1	0|1|0	1	0.33	3	0|0|0	0	3.33	0.35
MelST_IPRnase	Q8IVL0	NAV3	0|2|1	3	1	3	0|0|0	0.33	10	0.13
MelST_IPRnase	Q86TM3	DDX53	0|5|3	8	2.67	3	1|0|3	0.56	2	0.09
MelST_IPRnase	Q8IY81	FTSJ3	0|1|1	2	0.67	3	0|0|0	0	6.67	0.35
MelST_IPRnase	P12814	ACTN1	0|1|0	1	0.33	3	0|1|1	0	0.5	0.35
MelST_IPRnase	Q9Y295	DRG1	0|1|0	1	0.33	3	1|1|1	0	0.33	0.35
MelST_IPRnase	P29692	EEF1D	0|1|0	1	0.33	3	3|3|0	0	0.17	0.35
MelST_IPRnase	Q13573	SNW1	0|1|0	1	0.33	3	0|0|1	0	1	0.35
MelST_IPRnase	Q8NEJ9	NGDN	0|2|2	4	1.33	3	0|0|0	0.66	13.33	0.06
MelST_IPRnase	Q9Y3B9	RRP15	0|2|0	2	0.67	3	0|0|0	0.33	6.67	0.13
MelST_IPRnase	Q9NXR8	ING3	0|1|0	1	0.33	3	0|0|0	0	3.33	0.35
MelST_IPRnase	Q99501	GAS2L1	0|1|0	1	0.33	3	0|0|0	0	3.33	0.35
MelST_IPRnase	Q99973	TEP1	0|1|0	1	0.33	3	0|0|0	0	3.33	0.35
MelST_IPRnase	Q96JJ3	ELMO2	0|2|0	2	0.67	3	0|0|0	0.33	6.67	0.13
MelST_IPRnase	O95985	TOP3B	0|2|0	2	0.67	3	0|0|0	0.33	6.67	0.13
MelST_IPRnase	Q99575	POP1	0|1|0	1	0.33	3	0|0|0	0	3.33	0.35
MelST_IPRnase	Q9H3K6	BOLA2	0|1|0	1	0.33	3	0|0|0	0	3.33	0.35
MelST_IPRnase	P05413	FABP3	0|6|0	6	2	3	0|0|0	0.33	20	0.11
MelST_IPRnase	Q9UJW0	DCTN4	0|1|0	1	0.33	3	0|0|0	0	3.33	0.35
MelST_IPRnase	Q15293	RCN1	0|2|1	3	1	3	0|1|1	0.28	1.5	0.21
MelST_IPRnase	P11388	TOP2A	0|1|0	1	0.33	3	0|0|0	0	3.33	0.35
MelST_IPRnase	P04040	CAT	0|1|0	1	0.33	3	0|0|0	0	3.33	0.35
MelST_IPRnase	Q15029	EFTUD2	0|1|0	1	0.33	3	0|0|1	0	1	0.35
MelST_IPRnase	Q8IVF7	FMNL3	0|1|0	1	0.33	3	0|0|0	0	3.33	0.35
MelST_IPRnase	Q9H0E9	BRD8	0|2|1	3	1	3	0|0|0	0.33	10	0.13
MelST_IPRnase	Q15517	CDSN	0|3|0	3	1	3	0|0|0	0.33	10	0.11
MelST_IPRnase	P06454	PTMA	0|1|0	1	0.33	3	1|2|1	0	0.25	0.35
MelST_IPRnase	Q12986	NFX1	0|1|0	1	0.33	3	0|0|0	0	3.33	0.35
MelST_IPRnase	P33981	TTK	0|1|0	1	0.33	3	0|0|0	0	3.33	0.35
MelST_IPRnase	Q14185	DOCK1	0|1|0	1	0.33	3	0|0|0	0	3.33	0.35
MelST_IPRnase	Q9UPT8	ZC3H4	0|2|0	2	0.67	3	0|0|0	0.33	6.67	0.13
MelST_IPRnase	Q9BVP2	GNL3	0|1|1	2	0.67	3	0|0|0	0	6.67	0.35
MelST_IPRnase	Q7L1Q6	BZW1	0|1|0	1	0.33	3	0|0|0	0	3.33	0.35
MelST_IPRnase	P13674	P4HA1	0|1|0	1	0.33	3	0|0|0	0	3.33	0.35
MelST_IPRnase	Q9BRZ2	TRIM56	0|1|0	1	0.33	3	0|0|0	0	3.33	0.35
MelST_IPRnase	O43791	SPOP	0|1|0	1	0.33	3	0|0|0	0	3.33	0.35
MelST_IPRnase	Q13601	KRR1	0|2|0	2	0.67	3	0|0|0	0.33	6.67	0.13
MelST_IPRnase	Q96QA5	GSDMA	0|1|0	1	0.33	3	0|0|0	0	3.33	0.35
MelST_IPRnase	Q8IXQ6	PARP9	0|1|0	1	0.33	3	0|0|0	0	3.33	0.35
MelST_IPRnase	Q6ZP01	RBM44	0|1|0	1	0.33	3	0|0|0	0	3.33	0.35
MelST_IPRnase	Q13410	BTN1A1	0|1|0	1	0.33	3	0|0|0	0	3.33	0.35
MelST_IPRnase	Q15649	ZNHIT3	0|1|0	1	0.33	3	0|0|0	0	3.33	0.35
MelST_IPRnase	Q01844	EWSR1	0|1|0	1	0.33	3	0|0|0	0	3.33	0.35
MelST_IPRnase	P22735	TGM1	0|1|0	1	0.33	3	0|0|0	0	3.33	0.35
MelST_IPRnase	Q9UNH5	CDC14A	0|1|0	1	0.33	3	0|0|0	0	3.33	0.35
MelST_IPRnase	Q9P227	ARHGAP23	0|2|0	2	0.67	3	0|0|0	0.33	6.67	0.13
MelST_IPRnase	P24534	EEF1B2	0|1|0	1	0.33	3	0|0|0	0	3.33	0.35
MelST_IPRnase	O75691	UTP20	0|2|0	2	0.67	3	0|0|0	0.33	6.67	0.13
MelST_IPRnase	Q9NQZ2	UTP3	0|3|1	4	1.33	3	0|0|0	0.33	13.33	0.11
MelST_IPRnase	Q8WU90	ZC3H15	0|1|0	1	0.33	3	0|0|0	0	3.33	0.35
MelST_IPRnase	Q52LR7	EPC2	0|1|0	1	0.33	3	0|0|0	0	3.33	0.35
MelST_IPRnase	Q96G21	IMP4	0|1|0	1	0.33	3	0|0|0	0	3.33	0.35
MelST_IPRnase	Q9UMS6	SYNPO2	0|1|0	1	0.33	3	0|0|0	0	3.33	0.35
MelST_IPRnase	Q13045	FLII	0|2|1	3	1	3	0|0|0	0.33	10	0.13
MelST_IPRnase	Q9Y421	FAM32A	0|1|0	1	0.33	3	1|1|0	0	0.5	0.35
MelST_IPRnase	O43674	NDUFB5	0|1|0	1	0.33	3	0|0|0	0	3.33	0.35
MelST_IPRnase	P61626	LYZ	0|1|0	1	0.33	3	0|0|0	0	3.33	0.35
MelST_IPRnase	Q9Y5V3	MAGED1	0|1|0	1	0.33	3	0|0|0	0	3.33	0.35
MelST_IPRnase	Q92572	AP3S1	0|1|0	1	0.33	3	0|0|0	0	3.33	0.35
MelST_IPRnase	P32969	RPL9	0|1|0	1	0.33	3	0|0|0	0	3.33	0.35
MelST_IPRnase	Q6ZWJ1	STXBP4	0|1|1	2	0.67	3	0|0|0	0	6.67	0.35
MelST_IPRnase	Q3MHD2	LSM12	0|2|1	3	1	3	0|0|0	0.33	10	0.13
MelST_IPRnase	P27448	MARK3	0|1|1	2	0.67	3	0|0|0	0	6.67	0.35
MelST_IPRnase	Q96CT7	CCDC124	0|1|0	1	0.33	3	0|0|0	0	3.33	0.35
MelST_IPRnase	Q96P63	SERPINB12	0|2|0	2	0.67	3	0|0|1	0.32	2	0.2
MelST_IPRnase	Q9HCY8	S100A14	0|1|0	1	0.33	3	0|0|0	0	3.33	0.35
MelST_IPRnase	P02545	LMNA	0|1|0	1	0.33	3	2|0|0	0	0.5	0.35
MelST_IPRnase	Q9ULI0	ATAD2B	0|1|0	1	0.33	3	0|0|0	0	3.33	0.35
MelST_IPRnase	Q9BRD0	BUD13	0|1|0	1	0.33	3	0|0|0	0	3.33	0.35
MelST_IPRnase	P25705	ATP5F1A	0|1|0	1	0.33	3	0|0|0	0	3.33	0.35
MelST_IPRnase	Q9UPU9	SAMD4A	0|1|0	1	0.33	3	0|0|0	0	3.33	0.35
MelST_IPRnase	Q9UGJ1	TUBGCP4	0|1|0	1	0.33	3	0|0|0	0	3.33	0.35
MelST_IPRnase	Q6I9Y2	THOC7	0|1|0	1	0.33	3	0|0|0	0	3.33	0.35
MelST_IPRnase	P04083	ANXA1	0|1|0	1	0.33	3	0|1|0	0	1	0.35
MelST_IPRnase	Q9Y4Z0	LSM4	0|1|0	1	0.33	3	0|1|0	0	1	0.35
MelST_IPRnase	Q9Y4F5	CEP170B	0|1|0	1	0.33	3	0|0|0	0	3.33	0.35
MelST_IPRnase	Q14103	HNRNPD	0|1|0	1	0.33	3	0|0|0	0	3.33	0.35
MelST_IPRnase	Q92979	EMG1	0|1|1	2	0.67	3	0|0|0	0	6.67	0.35
MelST_IPRnase	O14617	AP3D1	0|1|2	3	1	3	1|2|2	0.05	0.6	0.24
MelST_IPRnase	Q63HN8	RNF213	0|1|1	2	0.67	3	0|0|0	0	6.67	0.35
MelST_IPRnase	Q2M1P5	KIF7	0|1|2	3	1	3	0|0|0	0.33	10	0.13
MelST_IPRnase	Q6R327	RICTOR	0|1|1	2	0.67	3	0|0|0	0	6.67	0.35
MelST_IPRnase	P47755	CAPZA2	0|1|1	2	0.67	3	0|0|0	0	6.67	0.35
MelST_IPRnase	P28072	PSMB6	0|1|0	1	0.33	3	0|0|0	0	3.33	0.35
MelST_IPRnase	Q9BY77	POLDIP3	0|1|0	1	0.33	3	0|0|0	0	3.33	0.35
MelST_IPRnase	Q9Y448	KNSTRN	0|1|0	1	0.33	3	0|0|0	0	3.33	0.35
MelST_IPRnase	Q9NRA8	EIF4ENIF1	0|1|0	1	0.33	3	0|0|0	0	3.33	0.35
MelST_IPRnase	B5ME19	EIF3CL	0|1|0	1	0.33	3	0|0|0	0	3.33	0.35
MelST_IPRnase	Q9UQR1	ZNF148	0|2|0	2	0.67	3	0|0|0	0.33	6.67	0.13
MelST_IPRnase	P05204	HMGN2	0|1|0	1	0.33	3	1|0|0	0	1	0.35
MelST_IPRnase	P06858	LPL	0|2|0	2	0.67	3	0|0|0	0.33	6.67	0.13
MelST_IPRnase	Q7Z5H3	ARHGAP22	0|1|0	1	0.33	3	0|0|0	0	3.33	0.35
MelST_IPRnase	Q8TEP8	CEP192	0|2|0	2	0.67	3	0|0|0	0.33	6.67	0.13
MelST_IPRnase	Q96GQ7	DDX27	0|4|0	4	1.33	3	0|0|0	0.33	13.33	0.11
MelST_IPRnase	Q7LBR1	CHMP1B	0|1|2	3	1	3	0|0|0	0.33	10	0.13
MelST_IPRnase	Q8WXD5	GEMIN6	0|1|0	1	0.33	3	0|0|0	0	3.33	0.35
MelST_IPRnase	Q96RT7	TUBGCP6	0|2|3	5	1.67	3	0|0|0	0.66	16.67	0.04
MelST_IPRnase	Q14574	DSC3	0|1|0	1	0.33	3	0|0|0	0	3.33	0.35
MelST_IPRnase	Q9UPV0	CEP164	0|1|0	1	0.33	3	0|0|0	0	3.33	0.35
MelST_IPRnase	Q5JTW2	CEP78	0|2|0	2	0.67	3	0|0|0	0.33	6.67	0.13
MelST_IP	Q14209	E2F2	0|0|1	1	0.33	3	0|0|1	0	1	0.35
MelST_IP	Q9NVP1	DDX18	0|0|1	1	0.33	3	0|0|0	0	3.33	0.35
MelST_IP	Q96DH6	MSI2	0|0|1	1	0.33	3	0|0|0	0	3.33	0.35
MelST_IP	P42694	HELZ	0|0|1	1	0.33	3	0|0|0	0	3.33	0.35
MelST_IP	Q96JJ3	ELMO2	0|0|1	1	0.33	3	0|0|0	0	3.33	0.35
MelST_IP	Q6RFH5	WDR74	0|0|1	1	0.33	3	0|0|0	0	3.33	0.35
MelST_IP	Q8WVS4	DYNC2I1	0|0|1	1	0.33	3	0|0|0	0	3.33	0.35
MelST_IP	Q9H8M2	BRD9	0|0|1	1	0.33	3	2|1|2	0	0.2	0.35
MelST_IP	O15085	ARHGEF11	0|0|1	1	0.33	3	0|0|0	0	3.33	0.35
MelST_IP	Q9Y3A4	RRP7A	0|0|1	1	0.33	3	0|0|0	0	3.33	0.35
MelST_IP	P62244	RPS15A	0|0|3	3	1	3	0|1|0	0.33	3	0.13
MelST_IP	Q08554	DSC1	0|0|2	2	0.67	3	1|1|3	0.05	0.4	0.24
MelST_IP	Q9Y2R4	DDX52	0|0|1	1	0.33	3	0|0|0	0	3.33	0.35
MelST_IP	Q1KMD3	HNRNPUL2	0|0|1	1	0.33	3	0|0|0	0	3.33	0.35
MelST_IP	Q14562	DHX8	0|0|1	1	0.33	3	0|0|0	0	3.33	0.35
MelST_IP	Q12986	NFX1	0|0|1	1	0.33	3	0|0|0	0	3.33	0.35
MelST_IP	Q9Y6R9	CCDC61	0|0|1	1	0.33	3	0|0|0	0	3.33	0.35
MelST_IP	Q12792	TWF1	0|0|1	1	0.33	3	0|0|0	0	3.33	0.35
MelST_IP	Q14680	MELK	0|0|1	1	0.33	3	0|0|0	0	3.33	0.35
MelST_IP	Q99459	CDC5L	0|0|1	1	0.33	3	0|0|0	0	3.33	0.35
MelST_IP	Q8TEW0	PARD3	0|0|1	1	0.33	3	0|0|1	0	1	0.35
MelST_IP	Q16630	CPSF6	0|0|1	1	0.33	3	0|0|1	0	1	0.35
MelST_IP	Q9P2Q2	FRMD4A	0|0|2	2	0.67	3	0|0|0	0.33	6.67	0.13
MelST_IP	Q9Y3B4	SF3B6	0|0|1	1	0.33	3	0|0|0	0	3.33	0.35
MelST_IP	O60565	GREM1	0|0|1	1	0.33	3	0|0|0	0	3.33	0.35
MelST_IP	Q8IZT6	ASPM	0|0|1	1	0.33	3	0|0|0	0	3.33	0.35
MelST_IP	Q53EZ4	CEP55	0|0|1	1	0.33	3	0|0|0	0	3.33	0.35
MelST_IP	P41208	CETN2	0|0|1	1	0.33	3	0|0|0	0	3.33	0.35
MelST_IP	O15182	CETN3	0|0|1	1	0.33	3	0|0|0	0	3.33	0.35
MelST_IP	O75762	TRPA1	0|0|1	1	0.33	3	0|0|1	0	1	0.35
MelST_IP	Q9ULV4	CORO1C	0|0|1	1	0.33	3	0|0|1	0	1	0.35
MelST_IP	P35240	NF2	0|0|1	1	0.33	3	0|0|0	0	3.33	0.35
MelST_IP	Q15269	PWP2	0|0|1	1	0.33	3	0|0|0	0	3.33	0.35
MelST_IP	P22626	HNRNPA2B1	0|0|1	1	0.33	3	0|0|0	0	3.33	0.35
MelST_IP	Q6UUV7	CRTC3	0|0|1	1	0.33	3	0|0|0	0	3.33	0.35
MelST_IP	Q96G21	IMP4	0|0|1	1	0.33	3	0|0|0	0	3.33	0.35
MelST_IP	Q9H8H0	NOL11	0|0|1	1	0.33	3	0|0|0	0	3.33	0.35
MelST_IP	Q9NZR1	TMOD2	0|0|1	1	0.33	3	0|1|0	0	1	0.35
MelST_IP	Q86W42	THOC6	0|0|1	1	0.33	3	0|0|0	0	3.33	0.35
MelST_IP	P08833	IGFBP1	0|0|1	1	0.33	3	0|0|0	0	3.33	0.35
MelST_IP	Q9NZZ3	CHMP5	0|0|1	1	0.33	3	0|0|0	0	3.33	0.35
MelST_IP	Q13045	FLII	0|0|1	1	0.33	3	0|0|0	0	3.33	0.35
MelST_IP	P32969	RPL9	0|0|1	1	0.33	3	0|0|0	0	3.33	0.35
MelST_IP	Q99873	PRMT1	0|0|1	1	0.33	3	0|0|0	0	3.33	0.35
MelST_IP	P27448	MARK3	0|0|1	1	0.33	3	0|0|0	0	3.33	0.35
MelST_IP	Q9UBB4	ATXN10	0|0|1	1	0.33	3	0|0|0	0	3.33	0.35
MelST_IP	Q8N6Y2	LRRC17	0|0|1	1	0.33	3	0|0|0	0	3.33	0.35
MelST_IP	P50990	CCT8	0|0|1	1	0.33	3	0|0|0	0	3.33	0.35
MelST_IP	P04070	PROC	0|0|1	1	0.33	3	0|0|0	0	3.33	0.35
MelST_IP	Q8TEQ6	GEMIN5	0|0|1	1	0.33	3	0|0|0	0	3.33	0.35
MelST_IP	O14979	HNRNPDL	0|0|2	2	0.67	3	0|0|0	0.33	6.67	0.13
MelST_IP	Q14103	HNRNPD	0|0|1	1	0.33	3	0|0|0	0	3.33	0.35
MelST_IP	Q92979	EMG1	0|0|1	1	0.33	3	0|0|0	0	3.33	0.35
MelST_IP	O14617	AP3D1	0|0|1	1	0.33	3	1|2|2	0	0.2	0.35
MelST_IP	Q7RTV0	PHF5A	0|0|1	1	0.33	3	0|0|0	0	3.33	0.35
MelST_IP	Q2M1P5	KIF7	0|0|1	1	0.33	3	0|0|0	0	3.33	0.35
MelST_IP	Q9C0D5	TANC1	0|0|1	1	0.33	3	0|0|0	0	3.33	0.35
MelST_IP	P61163	ACTR1A	0|0|1	1	0.33	3	0|0|0	0	3.33	0.35
MelST_IP	Q8TDN6	BRIX1	0|0|1	1	0.33	3	0|0|0	0	3.33	0.35
MelST_IP	Q9GZV4	EIF5A2	0|0|1	1	0.33	3	0|0|0	0	3.33	0.35
MelST_IP	P05204	HMGN2	0|0|1	1	0.33	3	1|0|0	0	1	0.35
MelST_IP	Q93073	SECISBP2L	0|0|3	3	1	3	0|0|0	0.33	10	0.11
MelST_IP	Q96RT8	TUBGCP5	0|0|1	1	0.33	3	0|0|0	0	3.33	0.35
MelST_IP	Q96CN9	GCC1	0|0|1	1	0.33	3	0|0|0	0	3.33	0.35
MelST_IP	Q92859	NEO1	0|0|1	1	0.33	3	0|0|0	0	3.33	0.35
MelST_IP	Q69YH5	CDCA2	0|0|1	1	0.33	3	0|0|0	0	3.33	0.35
MelST_IP	P62306	SNRPF	0|0|1	1	0.33	3	0|0|0	0	3.33	0.35
MelST_IP	Q5JTW2	CEP78	0|0|1	1	0.33	3	0|0|0	0	3.33	0.35
MelST_IPRnase	O75569	PRKRA	0|0|1	1	0.33	3	0|0|0	0	3.33	0.35
MelST_IPRnase	P17096	HMGA1	0|0|2	2	0.67	3	0|1|1	0.28	1	0.21
MelST_IPRnase	Q27J81	INF2	0|0|2	2	0.67	3	0|0|0	0.33	6.67	0.13
MelST_IPRnase	P61026	RAB10	0|0|1	1	0.33	3	0|0|0	0	3.33	0.35
MelST_IPRnase	Q96F86	EDC3	0|0|1	1	0.33	3	0|0|0	0	3.33	0.35
MelST_IPRnase	Q9UMS4	PRPF19	0|0|1	1	0.33	3	0|0|0	0	3.33	0.35
MelST_IPRnase	Q8TF09	DYNLRB2	0|0|1	1	0.33	3	0|0|0	0	3.33	0.35
MelST_IPRnase	O15143	ARPC1B	0|0|1	1	0.33	3	0|0|0	0	3.33	0.35
MelST_IPRnase	O00422	SAP18	0|0|1	1	0.33	3	0|0|0	0	3.33	0.35
MelST_IPRnase	Q86W92	PPFIBP1	0|0|1	1	0.33	3	0|0|0	0	3.33	0.35
MelST_IPRnase	P12268	IMPDH2	0|0|1	1	0.33	3	0|1|0	0	1	0.35
MelST_IPRnase	Q8NFC6	BOD1L1	0|0|1	1	0.33	3	0|0|0	0	3.33	0.35
MelST_IPRnase	P49720	PSMB3	0|0|1	1	0.33	3	0|0|0	0	3.33	0.35
MelST_IPRnase	Q96C19	EFHD2	0|0|1	1	0.33	3	0|0|2	0	0.5	0.35
MelST_IPRnase	O75676	RPS6KA4	0|0|1	1	0.33	3	0|0|0	0	3.33	0.35
MelST_IPRnase	Q8TD84	DSCAML1	0|0|1	1	0.33	3	0|0|0	0	3.33	0.35
MelST_IPRnase	Q6RFH5	WDR74	0|0|1	1	0.33	3	0|0|0	0	3.33	0.35
MelST_IPRnase	O43854	EDIL3	0|0|1	1	0.33	3	0|0|0	0	3.33	0.35
MelST_IPRnase	P29728	OAS2	0|0|1	1	0.33	3	0|0|1	0	1	0.35
MelST_IPRnase	Q719H9	KCTD1	0|0|1	1	0.33	3	0|0|0	0	3.33	0.35
MelST_IPRnase	Q99459	CDC5L	0|0|1	1	0.33	3	0|0|0	0	3.33	0.35
MelST_IPRnase	O60565	GREM1	0|0|1	1	0.33	3	0|0|0	0	3.33	0.35
MelST_IPRnase	Q9C0D2	CEP295	0|0|1	1	0.33	3	0|0|0	0	3.33	0.35
MelST_IPRnase	O15182	CETN3	0|0|1	1	0.33	3	0|0|0	0	3.33	0.35
MelST_IPRnase	Q9ULV4	CORO1C	0|0|1	1	0.33	3	0|0|1	0	1	0.35
MelST_IPRnase	P05198	EIF2S1	0|0|1	1	0.33	3	1|0|1	0	0.5	0.35
MelST_IPRnase	Q6V0I7	FAT4	0|0|1	1	0.33	3	0|0|0	0	3.33	0.35
MelST_IPRnase	Q6UUV7	CRTC3	0|0|1	1	0.33	3	0|0|0	0	3.33	0.35
MelST_IPRnase	Q9H8H0	NOL11	0|0|1	1	0.33	3	0|0|0	0	3.33	0.35
MelST_IPRnase	P08134	RHOC	0|0|1	1	0.33	3	0|0|0	0	3.33	0.35
MelST_IPRnase	Q9NZR1	TMOD2	0|0|1	1	0.33	3	0|1|0	0	1	0.35
MelST_IPRnase	Q9NPI6	DCP1A	0|0|1	1	0.33	3	0|0|0	0	3.33	0.35
MelST_IPRnase	Q01449	MYL7	0|0|1	1	0.33	3	0|0|0	0	3.33	0.35
MelST_IPRnase	P30153	PPP2R1A	0|0|1	1	0.33	3	0|0|0	0	3.33	0.35
MelST_IPRnase	O95478	NSA2	0|0|1	1	0.33	3	0|0|0	0	3.33	0.35
MelST_IPRnase	O00222	GRM8	0|0|2	2	0.67	3	0|1|0	0.32	2	0.2
MelST_IPRnase	Q9UQ03	CORO2B	0|0|2	2	0.67	3	0|0|6	0	0.33	0.35
MelST_IPRnase	Q8TEJ3	SH3RF3	0|0|1	1	0.33	3	0|0|0	0	3.33	0.35
MelST_IPRnase	Q16643	DBN1	0|0|4	4	1.33	3	0|1|1	0.33	2	0.19
MelST_IPRnase	Q6ZTQ3	RASSF6	0|0|1	1	0.33	3	0|0|0	0	3.33	0.35
MelST_IPRnase	Q9NQS7	INCENP	0|0|1	1	0.33	3	0|0|0	0	3.33	0.35
MelST_IPRnase	Q9UII4	HERC5	0|0|3	3	1	3	0|0|0	0.33	10	0.11
MelST_IPRnase	Q15370	ELOB	0|0|1	1	0.33	3	0|0|0	0	3.33	0.35
MelST_IPRnase	Q16825	PTPN21	0|0|1	1	0.33	3	0|0|0	0	3.33	0.35
MelST_IPRnase	P42224	STAT1	0|0|1	1	0.33	3	0|1|0	0	1	0.35
MelST_IPRnase	Q9C0D5	TANC1	0|0|1	1	0.33	3	0|0|0	0	3.33	0.35
MelST_IPRnase	Q15417	CNN3	0|0|1	1	0.33	3	0|0|0	0	3.33	0.35
MelST_IPRnase	P39880	CUX1	0|0|1	1	0.33	3	0|0|0	0	3.33	0.35
MelST_IPRnase	Q8TER5	ARHGEF40	0|0|1	1	0.33	3	0|0|0	0	3.33	0.35
MelST_IPRnase	Q8NB90	SPATA5	0|0|1	1	0.33	3	0|0|0	0	3.33	0.35
MelST_IPRnase	O15294	OGT	0|0|1	1	0.33	3	0|0|0	0	3.33	0.35
MelST_IPRnase	P47929	LGALS7	0|0|1	1	0.33	3	1|1|0	0	0.5	0.35

## Sheet: MelSTR
Bait	Prey	PreyGene	Spec	SpecSum	AvgSpec	NumReplicates	ctrlCounts	SaintScore	FoldChange	BFDR
MelSTR_IP	P35579	MYH9	1959|1957|1793	5709	1903	3	1319|1228|1029	0	1.6	0.48
MelSTR_IP	P35580	MYH10	359|394|364	1117	372.33	3	261|242|205	0	1.58	0.48
MelSTR_IP	Q9BZF9	UACA	310|287|267	864	288	3	14|15|14	1	20.09	0
MelSTR_IP	P08670	VIM	314|289|339	942	314	3	240|216|261	0	1.31	0.48
MelSTR_IP	Q15149	PLEC	371|378|438	1187	395.67	3	393|347|410	0	1.03	0.48
MelSTR_IP	Q9P2E9	RRBP1	128|125|121	374	124.67	3	0|0|0	1	1246.67	0
MelSTR_IP	Q9P0K7	RAI14	171|156|129	456	152	3	90|90|81	0	1.75	0.46
MelSTR_IP	Q9BW19	KIFC1	89|94|90	273	91	3	0|0|0	1	910	0
MelSTR_IP	Q9H2D6	TRIOBP	135|136|107	378	126	3	7|5|3	1	25.2	0
MelSTR_IP	Q9BY44	EIF2A	112|91|88	291	97	3	0|0|0	1	970	0
MelSTR_IP	P67936	TPM4	141|138|117	396	132	3	94|94|73	0	1.52	0.47
MelSTR_IP	P04264	KRT1	70|63|48	181	60.33	3	91|58|127	0	0.66	0.48
MelSTR_IP	P07951	TPM2	128|128|107	363	121	3	99|102|65	0	1.36	0.47
MelSTR_IP	P09493	TPM1	127|126|92	345	115	3	89|87|64	0	1.44	0.47
MelSTR_IP	P63261	ACTG1	208|221|175	604	201.33	3	152|149|138	0	1.38	0.48
MelSTR_IP	P60709	ACTB	207|222|176	605	201.67	3	151|149|139	0	1.38	0.48
MelSTR_IP	P35527	KRT9	57|29|32	118	39.33	3	83|37|107	0	0.52	0.48
MelSTR_IP	P11940	PABPC1	65|56|61	182	60.67	3	3|3|0	1	30.33	0
MelSTR_IP	P60660	MYL6	170|143|141	454	151.33	3	107|106|75	0	1.58	0.47
MelSTR_IP	O95425	SVIL	109|112|131	352	117.33	3	83|66|86	0	1.5	0.47
MelSTR_IP	O14974	PPP1R12A	90|77|85	252	84	3	21|21|13	1	4.58	0
MelSTR_IP	P35908	KRT2	51|52|36	139	46.33	3	57|50|77	0	0.76	0.48
MelSTR_IP	P67809	YBX1	58|51|51	160	53.33	3	7|11|7	1	6.4	0
MelSTR_IP	Q9Y520	PRRC2C	62|65|58	185	61.67	3	0|0|0	1	616.67	0
MelSTR_IP	Q9BZL4	PPP1R12C	63|71|46	180	60	3	0|0|0	1	600	0
MelSTR_IP	P68133	ACTA1	134|147|120	401	133.67	3	110|118|103	0	1.21	0.48
MelSTR_IP	Q6P4F7	ARHGAP11A	43|38|40	121	40.33	3	0|0|0	1	403.33	0
MelSTR_IP	Q7Z4H7	HAUS6	69|72|62	203	67.67	3	0|0|0	1	676.67	0
MelSTR_IP	Q9Y383	LUC7L2	41|42|47	130	43.33	3	50|53|48	0	0.86	0.48
MelSTR_IP	P06753	TPM3	96|93|78	267	89	3	69|71|58	0	1.35	0.47
MelSTR_IP	P13645	KRT10	58|40|40	138	46	3	57|53|72	0	0.76	0.48
MelSTR_IP	P20592	MX2	55|67|71	193	64.33	3	8|4|6	1	10.72	0
MelSTR_IP	O14578	CIT	37|45|41	123	41	3	0|0|0	1	410	0
MelSTR_IP	P16989	YBX3	33|36|27	96	32	3	2|5|3	1	9.6	0
MelSTR_IP	P51116	FXR2	44|44|47	135	45	3	0|0|0	1	450	0
MelSTR_IP	Q15058	KIF14	43|53|41	137	45.67	3	0|0|0	1	456.67	0
MelSTR_IP	P21333	FLNA	34|39|41	114	38	3	7|4|4	1	7.6	0
MelSTR_IP	P51114	FXR1	45|37|44	126	42	3	0|0|0	1	420	0
MelSTR_IP	P11142	HSPA8	36|42|33	111	37	3	22|24|20	0	1.68	0.44
MelSTR_IP	Q7Z406	MYH14	61|65|51	177	59	3	42|42|35	0	1.49	0.45
MelSTR_IP	Q92900	UPF1	35|42|35	112	37.33	3	0|0|0	1	373.33	0
MelSTR_IP	Q6WCQ1	MPRIP	104|98|88	290	96.67	3	63|54|61	0	1.63	0.46
MelSTR_IP	Q9Y2W1	THRAP3	24|32|35	91	30.33	3	0|1|1	1	45.5	0
MelSTR_IP	P19105	MYL12A	102|79|98	279	93	3	59|59|38	0	1.79	0.46
MelSTR_IP	O14950	MYL12B	103|79|98	280	93.33	3	59|59|38	0	1.79	0.45
MelSTR_IP	Q5SW79	CEP170	31|36|26	93	31	3	0|0|0	1	310	0
MelSTR_IP	P48634	PRRC2A	38|42|36	116	38.67	3	0|0|0	1	386.67	0
MelSTR_IP	Q13310	PABPC4	47|32|41	120	40	3	0|1|0	1	120	0
MelSTR_IP	Q9Y4I1	MYO5A	79|87|83	249	83	3	84|64|57	0	1.21	0.47
MelSTR_IP	P24844	MYL9	65|60|56	181	60.33	3	41|41|25	0	1.69	0.45
MelSTR_IP	Q9NZB2	FAM120A	34|30|41	105	35	3	0|0|0	1	350	0
MelSTR_IP	Q8WWI1	LMO7	91|94|70	255	85	3	83|71|63	0	1.18	0.47
MelSTR_IP	P02533	KRT14	36|14|16	66	22	3	34|20|66	0	0.55	0.48
MelSTR_IP	Q9BT25	HAUS8	30|18|20	68	22.67	3	0|0|0	1	226.67	0
MelSTR_IP	P0DP23	CALM1	39|38|31	108	36	3	30|35|27	0	1.17	0.46
MelSTR_IP	P43243	MATR3	25|28|27	80	26.67	3	1|0|3	1	20	0
MelSTR_IP	P62753	RPS6	32|29|24	85	28.33	3	10|12|8	0.72	2.83	0.02
MelSTR_IP	P52272	HNRNPM	20|22|21	63	21	3	0|1|2	1	21	0
MelSTR_IP	Q86VS8	HOOK3	25|19|26	70	23.33	3	0|0|0	1	233.33	0
MelSTR_IP	P08779	KRT16	37|16|15	68	22.67	3	40|18|75	0	0.51	0.48
MelSTR_IP	Q6P0Q8	MAST2	26|23|31	80	26.67	3	0|0|0	1	266.67	0
MelSTR_IP	O00425	IGF2BP3	35|36|30	101	33.67	3	0|0|0	1	336.67	0
MelSTR_IP	Q9NZI8	IGF2BP1	32|29|23	84	28	3	0|0|0	1	280	0
MelSTR_IP	Q14498	RBM39	16|13|16	45	15	3	15|14|15	0	1.02	0.45
MelSTR_IP	Q06787	FMR1	34|31|31	96	32	3	0|0|0	1	320	0
MelSTR_IP	Q8IVL1	NAV2	6|13|8	27	9	3	0|0|0	1	90	0
MelSTR_IP	P62269	RPS18	22|20|19	61	20.33	3	15|13|12	0	1.52	0.43
MelSTR_IP	Q7L014	DDX46	17|21|27	65	21.67	3	21|25|28	0	0.88	0.46
MelSTR_IP	P05976	MYL1	21|21|21	63	21	3	15|19|11	0	1.4	0.44
MelSTR_IP	P10412	H1-4	13|14|14	41	13.67	3	11|10|8	0	1.41	0.42
MelSTR_IP	Q86YS7	C2CD5	17|27|26	70	23.33	3	0|0|0	1	233.33	0
MelSTR_IP	O43795	MYO1B	69|61|55	185	61.67	3	46|35|39	0	1.54	0.45
MelSTR_IP	Q86V48	LUZP1	22|27|23	72	24	3	6|4|4	1	5.14	0
MelSTR_IP	P36578	RPL4	38|40|32	110	36.67	3	23|20|18	0	1.8	0.43
MelSTR_IP	Q02878	RPL6	31|36|31	98	32.67	3	19|17|9	0	2.18	0.37
MelSTR_IP	P16403	H1-2	12|14|12	38	12.67	3	10|9|7	0	1.46	0.41
MelSTR_IP	Q9BYK8	HELZ2	47|57|72	176	58.67	3	0|0|0	1	586.67	0
MelSTR_IP	P13647	KRT5	36|23|17	76	25.33	3	45|24|76	0	0.52	0.48
MelSTR_IP	Q99871	HAUS7	14|13|9	36	12	3	0|0|0	1	120	0
MelSTR_IP	Q9NYF8	BCLAF1	17|21|25	63	21	3	0|0|0	1	210	0
MelSTR_IP	Q12906	ILF3	16|16|22	54	18	3	0|0|0	1	180	0
MelSTR_IP	P61247	RPS3A	45|48|36	129	43	3	18|19|12	0.66	2.63	0.05
MelSTR_IP	O60841	EIF5B	22|23|26	71	23.67	3	36|33|24	0	0.76	0.48
MelSTR_IP	P02538	KRT6A	37|21|12	70	23.33	3	47|24|78	0	0.47	0.48
MelSTR_IP	Q86US8	SMG6	25|28|22	75	25	3	0|0|0	1	250	0
MelSTR_IP	Q9HCE1	MOV10	18|23|26	67	22.33	3	0|0|0	1	223.33	0
MelSTR_IP	Q8NDV7	TNRC6A	22|22|21	65	21.67	3	0|0|0	1	216.67	0
MelSTR_IP	Q8NE71	ABCF1	9|13|15	37	12.33	3	16|15|18	0	0.76	0.48
MelSTR_IP	P61254	RPL26	22|19|20	61	20.33	3	11|8|9	0.04	2.18	0.32
MelSTR_IP	P62701	RPS4X	19|23|20	62	20.67	3	12|12|9	0	1.88	0.38
MelSTR_IP	Q04695	KRT17	23|7|8	38	12.67	3	22|11|48	0	0.47	0.48
MelSTR_IP	P04259	KRT6B	38|21|11	70	23.33	3	46|23|75	0	0.49	0.48
MelSTR_IP	Q9UNX3	RPL26L1	21|16|20	57	19	3	11|8|8	0.04	2.11	0.32
MelSTR_IP	P17661	DES	17|22|19	58	19.33	3	24|16|17	0	1.02	0.45
MelSTR_IP	Q9NQ29	LUC7L	13|17|18	48	16	3	20|20|18	0	0.83	0.48
MelSTR_IP	P62280	RPS11	31|30|32	93	31	3	18|14|10	0.01	2.21	0.35
MelSTR_IP	O95232	LUC7L3	15|13|8	36	12	3	13|12|15	0	0.9	0.44
MelSTR_IP	Q96SN8	CDK5RAP2	17|16|25	58	19.33	3	0|0|0	1	193.33	0
MelSTR_IP	Q15717	ELAVL1	24|21|28	73	24.33	3	0|0|0	1	243.33	0
MelSTR_IP	P14649	MYL6B	46|52|44	142	47.33	3	34|30|23	0	1.63	0.44
MelSTR_IP	Q66PJ3	ARL6IP4	13|9|13	35	11.67	3	13|14|13	0	0.87	0.48
MelSTR_IP	P25398	RPS12	20|17|15	52	17.33	3	2|3|2	1	7.43	0
MelSTR_IP	P26373	RPL13	22|23|20	65	21.67	3	10|11|6	0.29	2.41	0.23
MelSTR_IP	P62424	RPL7A	31|23|25	79	26.33	3	15|11|9	0.29	2.26	0.25
MelSTR_IP	P07910	HNRNPC	13|18|19	50	16.67	3	2|2|6	0.99	5	0
MelSTR_IP	P62917	RPL8	18|20|17	55	18.33	3	10|12|5	0.01	2.04	0.36
MelSTR_IP	Q02241	KIF23	8|15|11	34	11.33	3	0|0|0	1	113.33	0
MelSTR_IP	P16401	H1-5	10|11|7	28	9.33	3	8|7|6	0	1.33	0.4
MelSTR_IP	Q8TA86	RP9	11|15|11	37	12.33	3	18|18|16	0	0.71	0.48
MelSTR_IP	Q13627	DYRK1A	11|11|14	36	12	3	0|0|0	1	120	0
MelSTR_IP	P62847	RPS24	8|7|7	22	7.33	3	4|2|3	0.45	2.44	0.11
MelSTR_IP	Q9Y6M1	IGF2BP2	11|15|12	38	12.67	3	0|0|0	1	126.67	0
MelSTR_IP	Q07020	RPL18	10|9|9	28	9.33	3	4|8|3	0.02	1.87	0.34
MelSTR_IP	Q13895	BYSL	9|10|8	27	9	3	0|0|0	1	90	0
MelSTR_IP	P62241	RPS8	24|19|17	60	20	3	9|8|9	0.32	2.31	0.23
MelSTR_IP	P49756	RBM25	12|14|7	33	11	3	13|17|14	0	0.75	0.48
MelSTR_IP	O00159	MYO1C	75|82|71	228	76	3	69|52|52	0	1.32	0.46
MelSTR_IP	P18124	RPL7	22|25|21	68	22.67	3	13|15|8	0	1.89	0.39
MelSTR_IP	Q9NWB6	ARGLU1	8|10|4	22	7.33	3	4|8|9	0	1.05	0.41
MelSTR_IP	Q5U5Q3	MEX3C	7|5|8	20	6.67	3	0|0|0	1	66.67	0
MelSTR_IP	P39023	RPL3	25|29|24	78	26	3	18|15|13	0	1.7	0.42
MelSTR_IP	P63173	RPL38	11|8|10	29	9.67	3	11|10|9	0	0.97	0.44
MelSTR_IP	P22090	RPS4Y1	11|13|10	34	11.33	3	5|8|4	0.06	2	0.3
MelSTR_IP	P84098	RPL19	15|12|11	38	12.67	3	3|1|2	1	6.33	0
MelSTR_IP	Q9NYL9	TMOD3	20|19|16	55	18.33	3	7|8|8	0.36	2.39	0.13
MelSTR_IP	P62263	RPS14	16|14|8	38	12.67	3	6|7|4	0.44	2.24	0.12
MelSTR_IP	Q9NXE8	CWC25	10|8|12	30	10	3	11|13|12	0	0.83	0.48
MelSTR_IP	P40429	RPL13A	8|9|11	28	9.33	3	9|7|7	0	1.22	0.41
MelSTR_IP	P31943	HNRNPH1	11|12|9	32	10.67	3	1|1|2	1	8	0
MelSTR_IP	O95793	STAU1	6|11|8	25	8.33	3	0|0|0	1	83.33	0
MelSTR_IP	P11021	HSPA5	11|12|13	36	12	3	11|12|10	0	1.09	0.44
MelSTR_IP	P13646	KRT13	12|5|4	21	7	3	46|9|15	0	0.3	0.48
MelSTR_IP	P18621	RPL17	22|18|20	60	20	3	9|8|4	0.85	2.86	0.01
MelSTR_IP	P46782	RPS5	10|10|9	29	9.67	3	11|11|9	0	0.94	0.48
MelSTR_IP	P20591	MX1	7|8|7	22	7.33	3	2|0|1	1	7.33	0
MelSTR_IP	P62750	RPL23A	19|16|12	47	15.67	3	8|3|3	0.78	3.36	0.01
MelSTR_IP	Q8IYB3	SRRM1	2|4|3	9	3	3	6|5|6	0	0.53	0.48
MelSTR_IP	Q16777	H2AC20	8|8|7	23	7.67	3	9|6|5	0	1.15	0.41
MelSTR_IP	P46778	RPL21	12|9|10	31	10.33	3	7|7|6	0	1.55	0.38
MelSTR_IP	P08727	KRT19	11|5|7	23	7.67	3	10|7|14	0	0.74	0.44
MelSTR_IP	Q7Z794	KRT77	10|5|3	18	6	3	9|7|9	0	0.72	0.43
MelSTR_IP	P49257	LMAN1	4|7|5	16	5.33	3	0|0|0	1	53.33	0
MelSTR_IP	P08708	RPS17	17|19|15	51	17	3	9|11|9	0	1.76	0.39
MelSTR_IP	P53814	SMTN	12|10|6	28	9.33	3	0|2|0	0.99	14	0
MelSTR_IP	P38919	EIF4A3	8|14|12	34	11.33	3	0|1|0	1	34	0
MelSTR_IP	P01857	IGHG1	27|26|21	74	24.67	3	13|18|13	0	1.68	0.42
MelSTR_IP	P62249	RPS16	10|7|8	25	8.33	3	7|4|5	0	1.56	0.36
MelSTR_IP	Q14444	CAPRIN1	10|10|9	29	9.67	3	0|0|0	1	96.67	0
MelSTR_IP	Q5T5U3	ARHGAP21	2|5|3	10	3.33	3	0|0|0	0.99	33.33	0
MelSTR_IP	Q9BVJ6	UTP14A	6|7|9	22	7.33	3	2|1|1	0.98	5.5	0
MelSTR_IP	Q8N5F7	NKAP	3|3|7	13	4.33	3	4|4|6	0	0.93	0.39
MelSTR_IP	O95613	PCNT	12|17|29	58	19.33	3	0|0|0	1	193.33	0
MelSTR_IP	Q9H6W3	RIOX1	10|15|11	36	12	3	0|0|0	1	120	0
MelSTR_IP	P27635	RPL10	24|20|15	59	19.67	3	3|7|2	0.99	4.92	0
MelSTR_IP	P83731	RPL24	10|9|10	29	9.67	3	5|4|3	0.39	2.42	0.12
MelSTR_IP	Q16891	IMMT	4|1|2	7	2.33	3	4|1|1	0.08	1.17	0.3
MelSTR_IP	P06396	GSN	9|10|12	31	10.33	3	2|3|1	1	5.17	0
MelSTR_IP	P62266	RPS23	10|10|9	29	9.67	3	5|6|4	0.03	1.93	0.33
MelSTR_IP	Q5BKY9	FAM133B	9|6|7	22	7.33	3	11|12|8	0	0.71	0.48
MelSTR_IP	P15880	RPS2	16|16|16	48	16	3	5|7|4	0.96	3	0
MelSTR_IP	Q969Q0	RPL36AL	19|12|11	42	14	3	6|8|2	0.37	2.62	0.13
MelSTR_IP	O94916	NFAT5	10|17|9	36	12	3	0|0|0	1	120	0
MelSTR_IP	P84090	ERH	13|16|13	42	14	3	0|0|0	1	140	0
MelSTR_IP	Q92841	DDX17	3|2|4	9	3	3	0|0|0	0.99	30	0
MelSTR_IP	Q7L7L0	H2AC25	4|9|6	19	6.33	3	9|4|3	0	1.19	0.38
MelSTR_IP	P46781	RPS9	19|17|14	50	16.67	3	8|6|7	0.38	2.38	0.12
MelSTR_IP	P62906	RPL10A	15|15|12	42	14	3	10|7|7	0	1.75	0.38
MelSTR_IP	P46779	RPL28	14|20|13	47	15.67	3	7|4|2	0.94	3.62	0
MelSTR_IP	P62277	RPS13	5|7|7	19	6.33	3	4|4|2	0.1	1.9	0.29
MelSTR_IP	P62841	RPS15	4|6|3	13	4.33	3	4|2|1	0.22	1.86	0.25
MelSTR_IP	Q12815	TROAP	9|10|6	25	8.33	3	0|0|0	1	83.33	0
MelSTR_IP	Q9Y5S9	RBM8A	4|4|3	11	3.67	3	0|0|0	1	36.67	0
MelSTR_IP	P83881	RPL36A	19|13|10	42	14	3	7|9|2	0.3	2.33	0.23
MelSTR_IP	Q9H444	CHMP4B	8|8|7	23	7.67	3	0|0|0	1	76.67	0
MelSTR_IP	Q9UHX1	PUF60	9|9|7	25	8.33	3	10|7|11	0	0.89	0.48
MelSTR_IP	Q9Y3Y2	CHTOP	8|4|8	20	6.67	3	0|0|0	1	66.67	0
MelSTR_IP	Q99996	AKAP9	6|11|13	30	10	3	0|0|0	1	100	0
MelSTR_IP	Q7Z2W4	ZC3HAV1	15|15|12	42	14	3	0|1|0	1	42	0
MelSTR_IP	Q8WVK2	SNRNP27	1|2|2	5	1.67	3	5|5|6	0	0.31	0.48
MelSTR_IP	O95678	KRT75	16|10|6	32	10.67	3	19|12|31	0	0.52	0.48
MelSTR_IP	P05387	RPLP2	10|9|9	28	9.33	3	4|2|3	0.9	3.11	0.01
MelSTR_IP	Q9NUL3	STAU2	6|6|9	21	7	3	0|0|0	1	70	0
MelSTR_IP	Q9NX63	CHCHD3	4|3|4	11	3.67	3	5|2|2	0.01	1.22	0.36
MelSTR_IP	P22087	FBL	8|11|9	28	9.33	3	1|4|2	0.97	4	0
MelSTR_IP	P38159	RBMX	6|9|13	28	9.33	3	2|1|1	0.99	7	0
MelSTR_IP	Q13428	TCOF1	2|4|8	14	4.67	3	7|9|9	0	0.56	0.48
MelSTR_IP	P52597	HNRNPF	9|11|8	28	9.33	3	0|2|1	1	9.33	0
MelSTR_IP	P55795	HNRNPH2	5|7|5	17	5.67	3	1|1|2	0.93	4.25	0
MelSTR_IP	P42766	RPL35	13|11|7	31	10.33	3	8|7|4	0.01	1.63	0.35
MelSTR_IP	Q9UGU0	TCF20	2|5|3	10	3.33	3	0|0|0	0.99	33.33	0
MelSTR_IP	P62851	RPS25	11|11|8	30	10	3	7|8|9	0	1.25	0.41
MelSTR_IP	Q86X95	CIR1	6|5|7	18	6	3	9|8|8	0	0.72	0.48
MelSTR_IP	Q9NUQ6	SPATS2L	15|16|14	45	15	3	0|0|0	1	150	0
MelSTR_IP	P61353	RPL27	15|14|11	40	13.33	3	9|9|5	0	1.74	0.37
MelSTR_IP	Q6PKG0	LARP1	12|13|10	35	11.67	3	0|0|0	1	116.67	0
MelSTR_IP	P47756	CAPZB	32|29|32	93	31	3	16|11|11	0.32	2.45	0.23
MelSTR_IP	Q5JTH9	RRP12	8|11|13	32	10.67	3	0|0|0	1	106.67	0
MelSTR_IP	Q2M3G4	SHROOM1	7|7|10	24	8	3	0|0|0	1	80	0
MelSTR_IP	P46776	RPL27A	12|9|9	30	10	3	5|7|4	0.05	1.88	0.31
MelSTR_IP	P53999	SUB1	10|7|11	28	9.33	3	8|9|8	0	1.12	0.42
MelSTR_IP	Q9UQ35	SRRM2	4|4|7	15	5	3	6|5|8	0	0.79	0.42
MelSTR_IP	P49207	RPL34	13|13|9	35	11.67	3	9|7|4	0	1.75	0.36
MelSTR_IP	P19338	NCL	10|13|10	33	11	3	8|9|7	0	1.38	0.41
MelSTR_IP	P61313	RPL15	19|13|11	43	14.33	3	8|6|6	0.31	2.15	0.23
MelSTR_IP	Q96I24	FUBP3	15|12|15	42	14	3	0|0|0	1	140	0
MelSTR_IP	O15234	CASC3	7|10|11	28	9.33	3	0|0|0	1	93.33	0
MelSTR_IP	Q9UJV9	DDX41	7|9|12	28	9.33	3	8|9|10	0	1.04	0.43
MelSTR_IP	P23396	RPS3	6|8|9	23	7.67	3	5|2|4	0.21	2.09	0.26
MelSTR_IP	P46013	MKI67	10|9|10	29	9.67	3	0|0|0	1	96.67	0
MelSTR_IP	P46087	NOP2	8|7|7	22	7.33	3	1|1|0	1	11	0
MelSTR_IP	O00566	MPHOSPH10	5|5|4	14	4.67	3	0|1|0	1	14	0
MelSTR_IP	Q12965	MYO1E	46|43|46	135	45	3	39|35|26	0	1.35	0.46
MelSTR_IP	P0DMV8	HSPA1A	8|6|6	20	6.67	3	4|3|4	0.07	1.82	0.3
MelSTR_IP	P26599	PTBP1	6|7|6	19	6.33	3	0|0|1	1	19	0
MelSTR_IP	Q8NHV4	NEDD1	3|2|2	7	2.33	3	0|0|0	0.99	23.33	0
MelSTR_IP	P47914	RPL29	6|7|8	21	7	3	6|4|5	0	1.4	0.38
MelSTR_IP	Q9HD42	CHMP1A	7|6|6	19	6.33	3	0|0|0	1	63.33	0
MelSTR_IP	Q9UN86	G3BP2	15|12|9	36	12	3	0|0|0	1	120	0
MelSTR_IP	Q96QR8	PURB	9|11|11	31	10.33	3	0|0|0	1	103.33	0
MelSTR_IP	P62140	PPP1CB	8|11|7	26	8.67	3	1|0|1	1	13	0
MelSTR_IP	Q9Y3U8	RPL36	13|12|12	37	12.33	3	9|7|5	0	1.76	0.38
MelSTR_IP	Q7Z417	NUFIP2	6|4|7	17	5.67	3	0|0|0	1	56.67	0
MelSTR_IP	Q96CS2	HAUS1	11|8|7	26	8.67	3	0|0|0	1	86.67	0
MelSTR_IP	P62899	RPL31	7|7|7	21	7	3	4|5|3	0.02	1.75	0.34
MelSTR_IP	Q9H0H5	RACGAP1	5|7|3	15	5	3	1|0|0	1	15	0
MelSTR_IP	O43633	CHMP2A	3|3|5	11	3.67	3	0|0|0	1	36.67	0
MelSTR_IP	P62805	H4C1	6|8|5	19	6.33	3	7|2|4	0.01	1.46	0.35
MelSTR_IP	O43390	HNRNPR	12|11|8	31	10.33	3	1|1|1	1	10.33	0
MelSTR_IP	Q15154	PCM1	6|5|9	20	6.67	3	0|0|0	1	66.67	0
MelSTR_IP	Q8WUQ7	CACTIN	1|1|1	3	1	3	1|2|2	0	0.6	0.48
MelSTR_IP	O43896	KIF1C	7|7|9	23	7.67	3	0|0|0	1	76.67	0
MelSTR_IP	P22061	PCMT1	10|8|8	26	8.67	3	7|8|7	0	1.18	0.41
MelSTR_IP	Q00535	CDK5	7|9|7	23	7.67	3	0|1|0	1	23	0
MelSTR_IP	Q9NYH9	UTP6	3|3|4	10	3.33	3	0|0|0	1	33.33	0
MelSTR_IP	O94927	HAUS5	5|7|3	15	5	3	0|0|0	1	50	0
MelSTR_IP	P61978	HNRNPK	14|14|12	40	13.33	3	0|0|0	1	133.33	0
MelSTR_IP	Q02543	RPL18A	11|9|12	32	10.67	3	7|3|3	0.47	2.46	0.11
MelSTR_IP	O60292	SIPA1L3	9|9|4	22	7.33	3	5|2|0	0.64	3.14	0.09
MelSTR_IP	Q9H3F6	KCTD10	5|6|6	17	5.67	3	0|0|0	1	56.67	0
MelSTR_IP	Q13283	G3BP1	4|5|3	12	4	3	0|0|0	1	40	0
MelSTR_IP	Q05519	SRSF11	9|6|12	27	9	3	11|10|9	0	0.9	0.43
MelSTR_IP	P62913	RPL11	7|6|5	18	6	3	4|4|3	0.02	1.64	0.33
MelSTR_IP	Q86SQ0	PHLDB2	3|4|5	12	4	3	1|0|0	0.99	12	0
MelSTR_IP	P02768	ALB	4|5|6	15	5	3	1|1|4	0.49	2.5	0.11
MelSTR_IP	P62829	RPL23	6|7|7	20	6.67	3	3|3|4	0.11	2	0.28
MelSTR_IP	Q9UKM9	RALY	7|6|6	19	6.33	3	0|0|1	1	19	0
MelSTR_IP	P07437	TUBB	8|10|6	24	8	3	8|10|11	0	0.83	0.44
MelSTR_IP	Q9NRX1	PNO1	1|1|2	4	1.33	3	0|0|0	0.33	13.33	0.16
MelSTR_IP	P55265	ADAR	4|7|9	20	6.67	3	0|0|0	1	66.67	0
MelSTR_IP	Q6NZI2	CAVIN1	7|6|6	19	6.33	3	4|7|5	0	1.19	0.4
MelSTR_IP	Q08211	DHX9	7|7|11	25	8.33	3	0|0|2	0.99	12.5	0
MelSTR_IP	Q7L4I2	RSRC2	2|3|3	8	2.67	3	7|7|11	0	0.32	0.48
MelSTR_IP	O43427	FIBP	8|9|5	22	7.33	3	0|0|0	1	73.33	0
MelSTR_IP	Q9BU76	MMTAG2	4|6|5	15	5	3	4|5|7	0	0.94	0.41
MelSTR_IP	P61962	DCAF7	7|3|4	14	4.67	3	0|0|0	1	46.67	0
MelSTR_IP	P35030	PRSS3	2|2|2	6	2	3	2|1|1	0.15	1.5	0.27
MelSTR_IP	O75400	PRPF40A	5|4|7	16	5.33	3	7|11|8	0	0.62	0.48
MelSTR_IP	Q9NP64	ZCCHC17	3|3|8	14	4.67	3	4|5|7	0	0.88	0.39
MelSTR_IP	P42677	RPS27	13|11|11	35	11.67	3	5|5|7	0.06	2.06	0.3
MelSTR_IP	Q5QNW6	H2BC18	4|5|2	11	3.67	3	4|5|5	0	0.79	0.4
MelSTR_IP	Q9NSB2	KRT84	5|8|5	18	6	3	9|8|11	0	0.64	0.48
MelSTR_IP	P62861	FAU	7|6|6	19	6.33	3	3|3|3	0.2	2.11	0.26
MelSTR_IP	P62979	RPS27A	11|9|10	30	10	3	3|4|3	0.85	3	0.01
MelSTR_IP	Q8NI36	WDR36	2|5|4	11	3.67	3	0|0|0	0.99	36.67	0
MelSTR_IP	Q71RC2	LARP4	2|2|5	9	3	3	0|0|0	0.99	30	0
MelSTR_IP	O60506	SYNCRIP	12|12|12	36	12	3	1|1|1	1	12	0
MelSTR_IP	Q9NY93	DDX56	3|3|2	8	2.67	3	0|0|0	0.99	26.67	0
MelSTR_IP	Q6ZUT6	CCDC9B	5|4|9	18	6	3	0|0|0	1	60	0
MelSTR_IP	P50914	RPL14	6|5|6	17	5.67	3	4|6|3	0	1.31	0.38
MelSTR_IP	P08238	HSP90AB1	2|4|6	12	4	3	8|9|6	0	0.52	0.48
MelSTR_IP	Q9H2U1	DHX36	2|2|6	10	3.33	3	0|0|0	0.99	33.33	0
MelSTR_IP	Q8WWM7	ATXN2L	5|8|3	16	5.33	3	0|0|0	1	53.33	0
MelSTR_IP	Q01130	SRSF2	1|2|2	5	1.67	3	2|2|2	0	0.83	0.48
MelSTR_IP	Q71U36	TUBA1A	5|6|4	15	5	3	6|8|7	0	0.71	0.48
MelSTR_IP	P46783	RPS10	4|4|6	14	4.67	3	3|3|4	0.02	1.4	0.34
MelSTR_IP	Q70CQ4	USP31	3|2|2	7	2.33	3	0|0|0	0.99	23.33	0
MelSTR_IP	Q96GA3	LTV1	8|9|4	21	7	3	3|3|1	0.67	3	0.03
MelSTR_IP	P60842	EIF4A1	2|4|1	7	2.33	3	0|1|1	0.53	3.5	0.1
MelSTR_IP	P68104	EEF1A1	8|7|9	24	8	3	8|7|9	0	1	0.43
MelSTR_IP	Q13765	NACA	1|1|1	3	1	3	1|2|1	0	0.75	0.48
MelSTR_IP	P78316	NOP14	1|3|4	8	2.67	3	0|0|0	0.67	26.67	0.04
MelSTR_IP	Q9BRK4	LZTS2	5|6|5	16	5.33	3	0|0|0	1	53.33	0
MelSTR_IP	P62910	RPL32	13|12|6	31	10.33	3	4|6|4	0.47	2.21	0.11
MelSTR_IP	Q9Y4B5	MTCL1	1|3|0	4	1.33	3	0|0|0	0.33	13.33	0.15
MelSTR_IP	Q68CZ6	HAUS3	6|9|7	22	7.33	3	0|0|0	1	73.33	0
MelSTR_IP	Q6PK04	CCDC137	3|4|2	9	3	3	3|3|4	0	0.9	0.38
MelSTR_IP	P23258	TUBG1	1|3|2	6	2	3	0|0|0	0.66	20	0.06
MelSTR_IP	P52907	CAPZA1	10|17|10	37	12.33	3	7|11|7	0	1.48	0.37
MelSTR_IP	Q9BZE4	GTPBP4	1|4|2	7	2.33	3	0|0|0	0.66	23.33	0.05
MelSTR_IP	Q86Y46	KRT73	7|5|3	15	5	3	12|8|10	0	0.5	0.48
MelSTR_IP	P13861	PRKAR2A	7|6|7	20	6.67	3	0|0|0	1	66.67	0
MelSTR_IP	O94964	SOGA1	3|5|1	9	3	3	0|0|0	0.67	30	0.03
MelSTR_IP	Q9H0A0	NAT10	7|7|3	17	5.67	3	0|0|0	1	56.67	0
MelSTR_IP	Q8WWK9	CKAP2	2|1|2	5	1.67	3	0|0|0	0.66	16.67	0.07
MelSTR_IP	O95758	PTBP3	6|6|4	16	5.33	3	0|0|0	1	53.33	0
MelSTR_IP	O43818	RRP9	2|3|3	8	2.67	3	0|0|0	0.99	26.67	0
MelSTR_IP	P56537	EIF6	3|2|4	9	3	3	0|0|0	0.99	30	0
MelSTR_IP	O60333	KIF1B	3|4|3	10	3.33	3	0|0|0	1	33.33	0
MelSTR_IP	P46777	RPL5	4|4|2	10	3.33	3	1|1|1	0.71	3.33	0.02
MelSTR_IP	Q5JSZ5	PRRC2B	2|2|1	5	1.67	3	0|0|0	0.66	16.67	0.07
MelSTR_IP	Q9Y3I0	RTCB	8|7|8	23	7.67	3	0|0|0	1	76.67	0
MelSTR_IP	Q9Y5J1	UTP18	4|5|3	12	4	3	0|0|0	1	40	0
MelSTR_IP	Q16778	H2BC21	3|5|1	9	3	3	3|4|1	0.04	1.12	0.32
MelSTR_IP	P60866	RPS20	7|7|6	20	6.67	3	4|4|4	0.01	1.67	0.35
MelSTR_IP	Q13427	PPIG	4|5|2	11	3.67	3	5|8|5	0	0.61	0.48
MelSTR_IP	P52292	KPNA2	1|2|2	5	1.67	3	0|0|0	0.66	16.67	0.07
MelSTR_IP	Q5VT06	CEP350	4|5|5	14	4.67	3	0|0|0	1	46.67	0
MelSTR_IP	Q9UPN4	CEP131	5|2|7	14	4.67	3	2|1|1	0.68	3.5	0.02
MelSTR_IP	O95714	HERC2	7|11|9	27	9	3	0|0|0	1	90	0
MelSTR_IP	Q71UI9	H2AZ2	1|3|3	7	2.33	3	3|3|1	0.01	1	0.34
MelSTR_IP	P55081	MFAP1	1|2|3	6	2	3	2|2|2	0.02	1	0.33
MelSTR_IP	Q7Z6E9	RBBP6	3|2|5	10	3.33	3	2|5|1	0.04	1.25	0.32
MelSTR_IP	Q16637	SMN1	1|1|0	2	0.67	3	0|0|0	0	6.67	0.48
MelSTR_IP	Q15323	KRT31	2|1|1	4	1.33	3	6|2|4	0	0.33	0.48
MelSTR_IP	Q14525	KRT33B	2|1|1	4	1.33	3	6|2|4	0	0.33	0.48
MelSTR_IP	Q9NP66	HMG20A	1|1|1	3	1	3	0|0|0	0	10	0.48
MelSTR_IP	P11387	TOP1	1|1|1	3	1	3	1|1|1	0	1	0.48
MelSTR_IP	O76021	RSL1D1	11|13|8	32	10.67	3	1|2|0	1	10.67	0
MelSTR_IP	Q9P270	SLAIN2	3|2|1	6	2	3	0|0|0	0.66	20	0.06
MelSTR_IP	Q96IZ7	RSRC1	1|0|2	3	1	3	3|3|3	0	0.33	0.48
MelSTR_IP	Q01081	U2AF1	5|5|5	15	5	3	8|8|7	0	0.65	0.48
MelSTR_IP	Q6P5R6	RPL22L1	1|3|1	5	1.67	3	3|2|2	0.01	0.71	0.35
MelSTR_IP	Q96IZ0	PAWR	5|3|2	10	3.33	3	2|2|1	0.33	2	0.16
MelSTR_IP	P53350	PLK1	2|2|2	6	2	3	0|0|0	0.98	20	0
MelSTR_IP	Q8IY63	AMOTL1	5|6|5	16	5.33	3	0|0|0	1	53.33	0
MelSTR_IP	O43166	SIPA1L1	11|18|17	46	15.33	3	4|2|2	1	5.75	0
MelSTR_IP	Q9UQN3	CHMP2B	2|2|3	7	2.33	3	0|0|0	0.99	23.33	0
MelSTR_IP	O00541	PES1	3|5|4	12	4	3	1|0|0	0.99	12	0
MelSTR_IP	Q86UU1	PHLDB1	3|6|5	14	4.67	3	0|0|0	1	46.67	0
MelSTR_IP	O43143	DHX15	2|2|3	7	2.33	3	0|1|1	0.71	3.5	0.02
MelSTR_IP	Q00577	PURA	8|8|7	23	7.67	3	0|0|0	1	76.67	0
MelSTR_IP	O00571	DDX3X	13|14|8	35	11.67	3	1|1|1	1	11.67	0
MelSTR_IP	Q14692	BMS1	2|4|2	8	2.67	3	0|1|0	0.92	8	0
MelSTR_IP	P18077	RPL35A	4|4|3	11	3.67	3	2|2|0	0.64	2.75	0.09
MelSTR_IP	Q9Y388	RBMX2	1|1|2	4	1.33	3	2|2|3	0	0.57	0.48
MelSTR_IP	Q9Y2X3	NOP58	3|3|5	11	3.67	3	0|0|0	1	36.67	0
MelSTR_IP	Q96HS1	PGAM5	4|4|1	9	3	3	0|0|0	0.67	30	0.03
MelSTR_IP	P62891	RPL39	4|3|5	12	4	3	1|1|1	0.84	4	0.01
MelSTR_IP	Q9H307	PNN	1|1|2	4	1.33	3	1|0|1	0.21	2	0.25
MelSTR_IP	Q8WUA2	PPIL4	2|2|2	6	2	3	1|1|2	0.15	1.5	0.27
MelSTR_IP	P07900	HSP90AA1	1|1|1	3	1	3	5|3|4	0	0.25	0.48
MelSTR_IP	Q12905	ILF2	2|2|3	7	2.33	3	0|0|0	0.99	23.33	0
MelSTR_IP	P05161	ISG15	8|8|6	22	7.33	3	3|5|3	0.12	2	0.27
MelSTR_IP	O94880	PHF14	1|2|1	4	1.33	3	0|0|0	0.33	13.33	0.16
MelSTR_IP	P06730	EIF4E	2|1|1	4	1.33	3	0|0|0	0.33	13.33	0.16
MelSTR_IP	Q9NXG0	CNTLN	2|1|2	5	1.67	3	0|0|0	0.66	16.67	0.07
MelSTR_IP	Q12872	SFSWAP	3|2|2	7	2.33	3	4|2|3	0	0.78	0.48
MelSTR_IP	P06748	NPM1	5|10|5	20	6.67	3	5|6|3	0.03	1.43	0.33
MelSTR_IP	P07305	H1-0	2|1|3	6	2	3	1|0|1	0.5	3	0.1
MelSTR_IP	O15213	WDR46	3|4|3	10	3.33	3	1|0|0	0.99	10	0
MelSTR_IP	Q9Y2J4	AMOTL2	3|3|2	8	2.67	3	0|0|0	0.99	26.67	0
MelSTR_IP	Q92974	ARHGEF2	4|4|3	11	3.67	3	0|1|1	0.92	5.5	0
MelSTR_IP	P35659	DEK	3|2|2	7	2.33	3	5|6|5	0	0.44	0.48
MelSTR_IP	Q8N4C6	NIN	2|2|1	5	1.67	3	0|0|0	0.66	16.67	0.07
MelSTR_IP	Q16629	SRSF7	1|1|2	4	1.33	3	1|2|1	0.05	1	0.3
MelSTR_IP	Q8TC92	ENOX1	1|0|2	3	1	3	0|0|0	0.33	10	0.16
MelSTR_IP	P62854	RPS26	7|5|5	17	5.67	3	4|2|1	0.45	2.43	0.12
MelSTR_IP	Q7L2E3	DHX30	1|1|3	5	1.67	3	0|0|0	0.33	16.67	0.15
MelSTR_IP	O75369	FLNB	1|3|4	8	2.67	3	0|1|0	0.66	8	0.05
MelSTR_IP	P05388	RPLP0	7|6|5	18	6	3	3|3|0	0.71	3	0.02
MelSTR_IP	Q9BTV7	CABLES2	2|2|2	6	2	3	0|0|0	0.98	20	0
MelSTR_IP	O00567	NOP56	4|6|4	14	4.67	3	0|0|0	1	46.67	0
MelSTR_IP	Q13435	SF3B2	1|1|3	5	1.67	3	1|1|0	0.29	2.5	0.25
MelSTR_IP	P06703	S100A6	3|1|3	7	2.33	3	1|2|3	0.04	1.17	0.31
MelSTR_IP	Q9Y3A2	UTP11	3|3|0	6	2	3	0|0|0	0.67	20	0.04
MelSTR_IP	P27348	YWHAQ	2|3|3	8	2.67	3	3|2|2	0.01	1.14	0.34
MelSTR_IP	P61981	YWHAG	2|2|3	7	2.33	3	3|2|2	0.01	1	0.35
MelSTR_IP	P31947	SFN	2|2|3	7	2.33	3	2|2|2	0.02	1.17	0.33
MelSTR_IP	Q86YZ3	HRNR	4|1|1	6	2	3	6|1|4	0	0.55	0.39
MelSTR_IP	P09429	HMGB1	1|2|1	4	1.33	3	2|4|3	0	0.44	0.48
MelSTR_IP	P12829	MYL4	1|1|3	5	1.67	3	0|1|1	0.29	2.5	0.25
MelSTR_IP	Q15436	SEC23A	1|1|1	3	1	3	0|0|0	0	10	0.48
MelSTR_IP	Q6KB66	KRT80	1|0|1	2	0.67	3	1|1|3	0	0.4	0.48
MelSTR_IP	Q15678	PTPN14	2|3|2	7	2.33	3	0|0|0	0.99	23.33	0
MelSTR_IP	O60318	MCM3AP	1|3|2	6	2	3	0|0|0	0.66	20	0.06
MelSTR_IP	P30050	RPL12	4|6|7	17	5.67	3	3|3|1	0.49	2.43	0.11
MelSTR_IP	O75534	CSDE1	1|3|5	9	3	3	0|0|0	0.67	30	0.03
MelSTR_IP	Q71UM5	RPS27L	5|7|8	20	6.67	3	2|2|4	0.52	2.5	0.1
MelSTR_IP	Q9H7E2	TDRD3	1|4|5	10	3.33	3	0|0|0	0.67	33.33	0.03
MelSTR_IP	Q04637	EIF4G1	2|6|5	13	4.33	3	0|1|0	0.96	13	0
MelSTR_IP	Q9Y250	LZTS1	1|1|1	3	1	3	0|0|0	0	10	0.48
MelSTR_IP	P35251	RFC1	1|2|1	4	1.33	3	0|0|0	0.33	13.33	0.16
MelSTR_IP	Q5BKZ1	ZNF326	1|2|3	6	2	3	0|0|0	0.66	20	0.06
MelSTR_IP	Q9BSJ2	TUBGCP2	3|6|3	12	4	3	0|0|0	1	40	0
MelSTR_IP	Q14315	FLNC	2|4|7	13	4.33	3	0|2|0	0.87	6.5	0.01
MelSTR_IP	Q15061	WDR43	5|6|4	15	5	3	0|0|0	1	50	0
MelSTR_IP	O60237	PPP1R12B	1|2|2	5	1.67	3	1|1|1	0.24	1.67	0.25
MelSTR_IP	P84103	SRSF3	2|2|2	6	2	3	1|0|2	0.36	2	0.13
MelSTR_IP	P27816	MAP4	4|4|4	12	4	3	2|1|0	0.88	4	0.01
MelSTR_IP	Q9NY61	AATF	3|3|3	9	3	3	0|0|0	1	30	0
MelSTR_IP	P62318	SNRPD3	1|1|2	4	1.33	3	1|0|1	0.21	2	0.25
MelSTR_IP	Q69YQ0	SPECC1L	5|8|5	18	6	3	5|5|2	0.02	1.5	0.33
MelSTR_IP	P61326	MAGOH	1|1|2	4	1.33	3	0|0|0	0.33	13.33	0.16
MelSTR_IP	P55209	NAP1L1	6|4|2	12	4	3	4|3|2	0.04	1.33	0.31
MelSTR_IP	Q9Y5A9	YTHDF2	1|1|0	2	0.67	3	0|0|0	0	6.67	0.48
MelSTR_IP	Q96CW5	TUBGCP3	3|5|7	15	5	3	0|0|0	1	50	0
MelSTR_IP	O15042	U2SURP	1|2|1	4	1.33	3	2|1|1	0.05	1	0.3
MelSTR_IP	P48681	NES	4|4|6	14	4.67	3	4|2|3	0.05	1.56	0.31
MelSTR_IP	P63167	DYNLL1	5|5|5	15	5	3	3|1|2	0.51	2.5	0.1
MelSTR_IP	P12882	MYH1	1|2|1	4	1.33	3	2|2|3	0	0.57	0.48
MelSTR_IP	Q14677	CLINT1	3|3|3	9	3	3	0|0|0	1	30	0
MelSTR_IP	Q9H0J9	PARP12	3|4|6	13	4.33	3	0|0|0	1	43.33	0
MelSTR_IP	Q5VU43	PDE4DIP	1|0|2	3	1	3	0|0|0	0.33	10	0.16
MelSTR_IP	O43663	PRC1	1|1|1	3	1	3	0|0|0	0	10	0.48
MelSTR_IP	Q9NVX0	HAUS2	4|4|4	12	4	3	0|0|0	1	40	0
MelSTR_IP	O60832	DKC1	1|0|0	1	0.33	3	0|0|0	0	3.33	0.48
MelSTR_IP	O75531	BANF1	5|5|4	14	4.67	3	7|3|2	0	1.17	0.38
MelSTR_IP	Q96N67	DOCK7	1|4|1	6	2	3	0|0|0	0.33	20	0.14
MelSTR_IP	P21589	NT5E	10|11|9	30	10	3	13|7|4	0	1.25	0.42
MelSTR_IP	P04216	THY1	1|1|1	3	1	3	2|1|1	0	0.75	0.48
MelSTR_IP	Q15365	PCBP1	3|3|6	12	4	3	2|2|3	0.2	1.71	0.26
MelSTR_IP	Q9NUL5	SHFL	2|2|3	7	2.33	3	0|0|0	0.99	23.33	0
MelSTR_IP	Q96Q07	BTBD9	3|4|3	10	3.33	3	0|0|0	1	33.33	0
MelSTR_IP	A4UGR9	XIRP2	1|2|1	4	1.33	3	1|1|0	0.21	2	0.25
MelSTR_IP	P63104	YWHAZ	1|2|3	6	2	3	3|3|3	0	0.67	0.48
MelSTR_IP	P62258	YWHAE	2|2|3	7	2.33	3	3|3|4	0	0.7	0.48
MelSTR_IP	Q5QJE6	DNTTIP2	1|4|3	8	2.67	3	0|0|0	0.67	26.67	0.04
MelSTR_IP	Q14764	MVP	1|3|8	12	4	3	0|0|0	0.67	40	0.03
MelSTR_IP	O14746	TERT	3|3|3	9	3	3	0|0|0	1	30	0
MelSTR_IP	Q63ZY3	KANK2	1|1|1	3	1	3	0|0|0	0	10	0.48
MelSTR_IP	P13639	EEF2	2|1|1	4	1.33	3	2|1|1	0.05	1	0.3
MelSTR_IP	P06733	ENO1	4|0|3	7	2.33	3	7|2|6	0	0.47	0.48
MelSTR_IP	Q00839	HNRNPU	2|9|7	18	6	3	0|0|0	0.99	60	0
MelSTR_IP	Q9NR30	DDX21	5|8|7	20	6.67	3	0|1|0	1	20	0
MelSTR_IP	Q01804	OTUD4	1|1|3	5	1.67	3	0|0|0	0.33	16.67	0.15
MelSTR_IP	Q99733	NAP1L4	3|3|2	8	2.67	3	5|3|2	0	0.8	0.48
MelSTR_IP	Q99417	MYCBP	1|0|0	1	0.33	3	0|0|0	0	3.33	0.48
MelSTR_IP	Q9Y224	RTRAF	2|3|3	8	2.67	3	0|0|0	0.99	26.67	0
MelSTR_IP	Q9NX05	FAM120C	6|3|5	14	4.67	3	0|0|0	1	46.67	0
MelSTR_IP	P63313	TMSB10	1|0|0	1	0.33	3	2|2|3	0	0.14	0.48
MelSTR_IP	P62273	RPS29	4|8|5	17	5.67	3	2|6|5	0.01	1.31	0.35
MelSTR_IP	Q9H9G7	AGO3	2|2|2	6	2	3	0|0|0	0.98	20	0
MelSTR_IP	Q99848	EBNA1BP2	2|4|2	8	2.67	3	0|0|0	0.99	26.67	0
MelSTR_IP	P62081	RPS7	10|6|4	20	6.67	3	3|5|1	0.36	2.22	0.13
MelSTR_IP	P62314	SNRPD1	1|0|0	1	0.33	3	0|0|0	0	3.33	0.48
MelSTR_IP	Q8TDN4	CABLES1	8|7|7	22	7.33	3	0|0|0	1	73.33	0
MelSTR_IP	Q14690	PDCD11	4|3|4	11	3.67	3	1|0|0	0.99	11	0
MelSTR_IP	Q15366	PCBP2	3|3|4	10	3.33	3	1|2|3	0.12	1.67	0.28
MelSTR_IP	Q8N9Q2	SREK1IP1	4|5|6	15	5	3	4|5|5	0	1.07	0.39
MelSTR_IP	Q13509	TUBB3	3|4|4	11	3.67	3	3|6|5	0	0.79	0.48
MelSTR_IP	P68371	TUBB4B	7|10|6	23	7.67	3	7|11|9	0	0.85	0.43
MelSTR_IP	Q92499	DDX1	1|1|1	3	1	3	0|0|0	0	10	0.48
MelSTR_IP	P05386	RPLP1	3|3|2	8	2.67	3	2|1|1	0.33	2	0.23
MelSTR_IP	Q9H6D7	HAUS4	6|7|4	17	5.67	3	0|0|0	1	56.67	0
MelSTR_IP	E9PRG8	C11orf98	1|0|1	2	0.67	3	0|0|0	0	6.67	0.48
MelSTR_IP	P14866	HNRNPL	4|3|3	10	3.33	3	0|0|0	1	33.33	0
MelSTR_IP	P07814	EPRS1	1|1|1	3	1	3	0|0|0	0	10	0.48
MelSTR_IP	Q9NW13	RBM28	2|4|2	8	2.67	3	0|0|0	0.99	26.67	0
MelSTR_IP	Q8NEY1	NAV1	1|4|2	7	2.33	3	0|0|0	0.66	23.33	0.05
MelSTR_IP	Q9BWT7	CARD10	3|2|1	6	2	3	0|0|0	0.66	20	0.06
MelSTR_IP	Q14137	BOP1	1|1|0	2	0.67	3	0|0|0	0	6.67	0.48
MelSTR_IP	P14373	TRIM27	2|2|2	6	2	3	0|0|0	0.98	20	0
MelSTR_IP	Q96QD9	FYTTD1	4|4|4	12	4	3	0|0|0	1	40	0
MelSTR_IP	Q9NZT1	CALML5	1|0|0	1	0.33	3	2|2|3	0	0.14	0.48
MelSTR_IP	Q4VCS5	AMOT	2|1|1	4	1.33	3	0|0|0	0.33	13.33	0.16
MelSTR_IP	P61927	RPL37	1|2|1	4	1.33	3	1|1|0	0.21	2	0.25
MelSTR_IP	Q96JN8	NEURL4	2|5|5	12	4	3	0|0|0	0.99	40	0
MelSTR_IP	P83111	LACTB	1|1|1	3	1	3	0|0|0	0	10	0.48
MelSTR_IP	Q9NPA8	ENY2	3|3|1	7	2.33	3	0|0|0	0.67	23.33	0.04
MelSTR_IP	Q6P158	DHX57	1|1|1	3	1	3	0|0|0	0	10	0.48
MelSTR_IP	Q96EY4	TMA16	1|2|0	3	1	3	1|1|1	0.12	1	0.27
MelSTR_IP	Q15646	OASL	6|7|10	23	7.67	3	0|0|0	1	76.67	0
MelSTR_IP	Q9NR56	MBNL1	1|1|0	2	0.67	3	0|0|0	0	6.67	0.48
MelSTR_IP	Q9NQ55	PPAN	1|1|1	3	1	3	0|0|0	0	10	0.48
MelSTR_IP	Q6DKI1	RPL7L1	1|2|1	4	1.33	3	0|0|0	0.33	13.33	0.16
MelSTR_IP	O15145	ARPC3	1|1|1	3	1	3	0|0|0	0	10	0.48
MelSTR_IP	P14678	SNRPB	1|1|1	3	1	3	0|0|1	0	3	0.48
MelSTR_IP	P39019	RPS19	5|6|4	15	5	3	5|8|5	0	0.83	0.48
MelSTR_IP	O75330	HMMR	1|1|1	3	1	3	0|0|0	0	10	0.48
MelSTR_IP	Q8ND56	LSM14A	2|2|3	7	2.33	3	0|0|0	0.99	23.33	0
MelSTR_IP	Q9Y6M4	CSNK1G3	1|0|0	1	0.33	3	0|0|0	0	3.33	0.48
MelSTR_IP	Q9H6R4	NOL6	1|2|1	4	1.33	3	0|0|0	0.33	13.33	0.16
MelSTR_IP	Q9BSC4	NOL10	4|4|2	10	3.33	3	0|0|0	0.99	33.33	0
MelSTR_IP	P26368	U2AF2	1|2|3	6	2	3	0|1|2	0.35	2	0.14
MelSTR_IP	Q9H7B2	RPF2	1|2|2	5	1.67	3	0|0|0	0.66	16.67	0.07
MelSTR_IP	P62995	TRA2B	2|2|2	6	2	3	0|0|0	0.98	20	0
MelSTR_IP	Q9H1K1	ISCU	1|1|1	3	1	3	1|0|0	0	3	0.48
MelSTR_IP	P55769	SNU13	5|5|3	13	4.33	3	0|0|0	1	43.33	0
MelSTR_IP	Q12788	TBL3	1|3|3	7	2.33	3	0|0|0	0.67	23.33	0.04
MelSTR_IP	Q13459	MYO9B	1|1|0	2	0.67	3	0|0|0	0	6.67	0.48
MelSTR_IP	Q68DL7	C18orf63	1|1|0	2	0.67	3	1|1|1	0	0.67	0.48
MelSTR_IP	O95816	BAG2	2|2|2	6	2	3	0|0|0	0.98	20	0
MelSTR_IP	O75569	PRKRA	1|4|1	6	2	3	0|0|0	0.33	20	0.14
MelSTR_IP	O95373	IPO7	1|0|1	2	0.67	3	1|2|0	0	0.67	0.48
MelSTR_IP	Q17RS7	GEN1	1|3|5	9	3	3	0|0|0	0.67	30	0.03
MelSTR_IP	Q9H2G2	SLK	3|4|3	10	3.33	3	5|7|9	0	0.48	0.48
MelSTR_IP	P08621	SNRNP70	1|1|0	2	0.67	3	0|0|0	0	6.67	0.48
MelSTR_IP	P62888	RPL30	1|4|4	9	3	3	1|1|1	0.58	3	0.09
MelSTR_IP	Q9BVI4	NOC4L	1|4|2	7	2.33	3	0|0|0	0.66	23.33	0.05
MelSTR_IP	Q9BUF5	TUBB6	1|3|5	9	3	3	1|3|3	0.09	1.29	0.29
MelSTR_IP	P84243	H3-3A	4|3|1	8	2.67	3	3|1|0	0.38	2	0.12
MelSTR_IP	Q5T7N2	L1TD1	1|1|0	2	0.67	3	1|1|1	0	0.67	0.48
MelSTR_IP	P51991	HNRNPA3	1|0|2	3	1	3	0|0|0	0.33	10	0.16
MelSTR_IP	P14618	PKM	4|2|5	11	3.67	3	4|5|5	0	0.79	0.4
MelSTR_IP	P80723	BASP1	2|0|1	3	1	3	4|2|0	0	0.5	0.48
MelSTR_IP	Q9UL18	AGO1	3|4|3	10	3.33	3	0|0|0	1	33.33	0
MelSTR_IP	Q9UKV8	AGO2	2|7|5	14	4.67	3	0|0|0	0.99	46.67	0
MelSTR_IP	Q2NKX9	C2orf68	3|4|3	10	3.33	3	0|0|0	1	33.33	0
MelSTR_IP	Q13823	GNL2	1|0|0	1	0.33	3	0|0|0	0	3.33	0.48
MelSTR_IP	Q9NV06	DCAF13	3|3|1	7	2.33	3	0|0|0	0.67	23.33	0.04
MelSTR_IP	P07355	ANXA2	1|1|3	5	1.67	3	4|3|5	0	0.42	0.48
MelSTR_IP	Q96GY0	ZC2HC1A	1|1|1	3	1	3	0|0|0	0	10	0.48
MelSTR_IP	P04899	GNAI2	2|3|1	6	2	3	2|0|0	0.51	3	0.1
MelSTR_IP	P08754	GNAI3	3|2|0	5	1.67	3	2|0|0	0.51	2.5	0.1
MelSTR_IP	O00299	CLIC1	1|0|1	2	0.67	3	0|0|0	0	6.67	0.48
MelSTR_IP	Q14694	USP10	1|1|1	3	1	3	0|0|0	0	10	0.48
MelSTR_IP	Q9BZI7	UPF3B	1|1|1	3	1	3	0|0|0	0	10	0.48
MelSTR_IP	Q07666	KHDRBS1	1|1|0	2	0.67	3	0|0|0	0	6.67	0.48
MelSTR_IP	Q9Y2P8	RCL1	2|2|1	5	1.67	3	0|0|0	0.66	16.67	0.07
MelSTR_IP	Q8N163	CCAR2	1|1|1	3	1	3	0|0|0	0	10	0.48
MelSTR_IP	Q9BQG0	MYBBP1A	1|4|3	8	2.67	3	0|0|0	0.67	26.67	0.04
MelSTR_IP	Q6P2E9	EDC4	2|3|4	9	3	3	0|0|0	0.99	30	0
MelSTR_IP	P26232	CTNNA2	2|2|0	4	1.33	3	3|0|0	0.32	1.33	0.23
MelSTR_IP	Q27J81	INF2	7|10|9	26	8.67	3	5|6|2	0.11	2	0.28
MelSTR_IP	Q8IWC1	MAP7D3	1|0|0	1	0.33	3	0|0|0	0	3.33	0.48
MelSTR_IP	Q03701	CEBPZ	2|2|0	4	1.33	3	0|0|0	0.66	13.33	0.07
MelSTR_IP	Q14258	TRIM25	1|1|1	3	1	3	0|0|0	0	10	0.48
MelSTR_IP	Q9Y3F4	STRAP	1|1|1	3	1	3	0|0|0	0	10	0.48
MelSTR_IP	Q5SSJ5	HP1BP3	1|1|1	3	1	3	0|0|0	0	10	0.48
MelSTR_IP	Q86XJ1	GAS2L3	5|2|2	9	3	3	2|2|0	0.4	2.25	0.12
MelSTR_IP	Q9GZL7	WDR12	2|3|2	7	2.33	3	0|0|0	0.99	23.33	0
MelSTR_IP	Q9BX40	LSM14B	1|1|1	3	1	3	0|0|0	0	10	0.48
MelSTR_IP	Q6ZUA9	MROH5	1|1|0	2	0.67	3	0|1|1	0	1	0.48
MelSTR_IP	P17844	DDX5	3|4|3	10	3.33	3	0|0|0	1	33.33	0
MelSTR_IP	Q9UHB6	LIMA1	27|30|26	83	27.67	3	39|43|42	0	0.67	0.48
MelSTR_IP	P35268	RPL22	4|4|1	9	3	3	2|4|2	0.02	1.12	0.34
MelSTR_IP	Q0ZGT2	NEXN	22|26|19	67	22.33	3	56|48|47	0	0.44	0.48
MelSTR_IP	O00422	SAP18	1|0|1	2	0.67	3	0|0|0	0	6.67	0.48
MelSTR_IP	P62316	SNRPD2	1|3|1	5	1.67	3	0|0|0	0.33	16.67	0.15
MelSTR_IP	Q8IYA6	CKAP2L	3|2|3	8	2.67	3	0|0|0	0.99	26.67	0
MelSTR_IP	Q86TM3	DDX53	2|0|1	3	1	3	0|1|1	0.21	1.5	0.25
MelSTR_IP	P81605	DCD	2|0|1	3	1	3	0|0|1	0.29	3	0.23
MelSTR_IP	Q86TI2	DPP9	1|3|0	4	1.33	3	0|0|0	0.33	13.33	0.15
MelSTR_IP	Q3YEC7	RABL6	1|1|0	2	0.67	3	1|1|1	0	0.67	0.48
MelSTR_IP	Q8NDD1	C1orf131	1|1|0	2	0.67	3	0|0|0	0	6.67	0.48
MelSTR_IP	P12814	ACTN1	4|5|3	12	4	3	7|5|5	0	0.71	0.48
MelSTR_IP	P31689	DNAJA1	2|2|1	5	1.67	3	1|1|2	0.1	1.25	0.29
MelSTR_IP	P07737	PFN1	1|1|0	2	0.67	3	2|1|1	0	0.5	0.48
MelSTR_IP	P29692	EEF1D	2|0|1	3	1	3	0|1|0	0.29	3	0.23
MelSTR_IP	Q3KQU3	MAP7D1	2|2|2	6	2	3	0|0|0	0.98	20	0
MelSTR_IP	Q14671	PUM1	1|0|4	5	1.67	3	0|0|0	0.33	16.67	0.14
MelSTR_IP	Q8NEJ9	NGDN	2|5|2	9	3	3	0|0|0	0.99	30	0
MelSTR_IP	P55060	CSE1L	1|1|2	4	1.33	3	3|6|3	0	0.33	0.48
MelSTR_IP	Q14209	E2F2	1|0|0	1	0.33	3	0|0|1	0	1	0.48
MelSTR_IP	Q9Y324	FCF1	1|1|2	4	1.33	3	0|0|0	0.33	13.33	0.16
MelSTR_IP	Q9NVP1	DDX18	1|2|2	5	1.67	3	0|0|0	0.66	16.67	0.07
MelSTR_IP	Q96C19	EFHD2	1|1|0	2	0.67	3	5|5|2	0	0.17	0.48
MelSTR_IP	Q96SB3	PPP1R9B	1|1|0	2	0.67	3	3|1|2	0	0.33	0.48
MelSTR_IP	Q96PE2	ARHGEF17	1|0|1	2	0.67	3	1|1|1	0	0.67	0.48
MelSTR_IP	Q9Y6K5	OAS3	1|1|2	4	1.33	3	0|0|0	0.33	13.33	0.16
MelSTR_IP	O43159	RRP8	1|2|0	3	1	3	0|0|0	0.33	10	0.16
MelSTR_IP	P61513	RPL37A	5|8|5	18	6	3	2|3|3	0.35	2.25	0.13
MelSTR_IP	Q6RFH5	WDR74	1|0|0	1	0.33	3	0|0|0	0	3.33	0.48
MelSTR_IP	Q92522	H1-10	1|2|3	6	2	3	0|0|0	0.66	20	0.06
MelSTR_IP	Q15050	RRS1	4|2|3	9	3	3	0|0|0	0.99	30	0
MelSTR_IP	Q9NWT1	PAK1IP1	1|0|0	1	0.33	3	0|0|0	0	3.33	0.48
MelSTR_IP	O95985	TOP3B	1|2|1	4	1.33	3	0|0|0	0.33	13.33	0.16
MelSTR_IP	P28290	ITPRID2	1|3|3	7	2.33	3	0|0|0	0.67	23.33	0.04
MelSTR_IP	Q15027	ACAP1	1|1|1	3	1	3	1|1|0	0	1.5	0.48
MelSTR_IP	Q9NZN4	EHD2	1|0|2	3	1	3	0|1|1	0.21	1.5	0.25
MelSTR_IP	Q9Y508	RNF114	1|1|1	3	1	3	0|0|0	0	10	0.48
MelSTR_IP	Q9H4G4	GLIPR2	1|1|0	2	0.67	3	0|0|0	0	6.67	0.48
MelSTR_IP	P62070	RRAS2	1|0|1	2	0.67	3	1|0|0	0	2	0.48
MelSTR_IP	P04156	PRNP	1|1|0	2	0.67	3	1|0|0	0	2	0.48
MelSTR_IP	P62244	RPS15A	3|4|1	8	2.67	3	0|1|0	0.66	8	0.05
MelSTR_IP	Q15293	RCN1	1|0|0	1	0.33	3	0|1|0	0	1	0.48
MelSTR_IP	Q08554	DSC1	1|0|0	1	0.33	3	2|0|3	0	0.2	0.48
MelSTR_IP	P53680	AP2S1	1|1|0	2	0.67	3	0|0|0	0	6.67	0.48
MelSTR_IP	P17302	GJA1	1|0|0	1	0.33	3	0|0|0	0	3.33	0.48
MelSTR_IP	Q13148	TARDBP	1|1|2	4	1.33	3	0|0|0	0.33	13.33	0.16
MelSTR_IP	Q15434	RBMS2	2|1|3	6	2	3	0|0|0	0.66	20	0.06
MelSTR_IP	P04075	ALDOA	2|0|2	4	1.33	3	2|3|3	0	0.5	0.48
MelSTR_IP	Q719H9	KCTD1	1|1|1	3	1	3	0|0|0	0	10	0.48
MelSTR_IP	P50454	SERPINH1	1|0|0	1	0.33	3	0|1|0	0	1	0.48
MelSTR_IP	Q6UUV9	CRTC1	1|0|1	2	0.67	3	0|0|0	0	6.67	0.48
MelSTR_IP	Q15233	NONO	1|2|2	5	1.67	3	0|0|0	0.66	16.67	0.07
MelSTR_IP	O43791	SPOP	1|1|1	3	1	3	0|0|0	0	10	0.48
MelSTR_IP	P09382	LGALS1	3|2|2	7	2.33	3	2|0|1	0.47	2.33	0.11
MelSTR_IP	Q9P2Q2	FRMD4A	2|3|0	5	1.67	3	0|0|0	0.66	16.67	0.06
MelSTR_IP	O75165	DNAJC13	1|1|1	3	1	3	0|0|0	0	10	0.48
MelSTR_IP	Q8N1N4	KRT78	1|3|2	6	2	3	8|3|12	0	0.26	0.48
MelSTR_IP	Q92614	MYO18A	1|2|1	4	1.33	3	0|0|0	0.33	13.33	0.16
MelSTR_IP	Q9Y5E8	PCDHB15	1|0|0	1	0.33	3	0|0|0	0	3.33	0.48
MelSTR_IP	Q53EZ4	CEP55	1|0|1	2	0.67	3	0|0|0	0	6.67	0.48
MelSTR_IP	Q01469	FABP5	1|0|0	1	0.33	3	1|0|1	0	0.5	0.48
MelSTR_IP	Q9BUJ2	HNRNPUL1	1|1|1	3	1	3	0|0|0	0	10	0.48
MelSTR_IP	Q9ULV4	CORO1C	11|8|6	25	8.33	3	8|2|3	0.12	1.92	0.28
MelSTR_IP	P05198	EIF2S1	1|1|1	3	1	3	1|1|1	0	1	0.48
MelSTR_IP	P62873	GNB1	1|1|0	2	0.67	3	1|0|0	0	2	0.48
MelSTR_IP	Q8TCG1	CIP2A	1|0|0	1	0.33	3	0|0|0	0	3.33	0.48
MelSTR_IP	P29558	RBMS1	2|1|3	6	2	3	0|0|0	0.66	20	0.06
MelSTR_IP	Q9UMY1	NOL7	1|3|2	6	2	3	0|0|0	0.66	20	0.06
MelSTR_IP	Q8NEY8	PPHLN1	1|0|1	2	0.67	3	0|0|0	0	6.67	0.48
MelSTR_IP	Q9H8H0	NOL11	1|1|1	3	1	3	0|0|0	0	10	0.48
MelSTR_IP	Q9UBI6	GNG12	1|1|1	3	1	3	2|0|0	0	1.5	0.48
MelSTR_IP	Q13501	SQSTM1	1|4|1	6	2	3	1|0|0	0.33	6	0.15
MelSTR_IP	Q14008	CKAP5	3|2|0	5	1.67	3	0|0|0	0.66	16.67	0.06
MelSTR_IP	P35637	FUS	1|0|1	2	0.67	3	0|0|1	0	2	0.48
MelSTR_IP	P48307	TFPI2	1|0|1	2	0.67	3	0|0|0	0	6.67	0.48
MelSTR_IP	O95478	NSA2	1|0|0	1	0.33	3	0|0|0	0	3.33	0.48
MelSTR_IP	Q8NAV1	PRPF38A	1|1|2	4	1.33	3	1|0|0	0.29	4	0.23
MelSTR_IP	P13987	CD59	5|5|4	14	4.67	3	4|2|0	0.41	2.33	0.12
MelSTR_IP	Q3MHD2	LSM12	1|1|0	2	0.67	3	0|0|0	0	6.67	0.48
MelSTR_IP	O00222	GRM8	1|0|0	1	0.33	3	0|1|1	0	0.5	0.48
MelSTR_IP	Q14686	NCOA6	1|0|0	1	0.33	3	0|0|1	0	1	0.48
MelSTR_IP	Q9UQ03	CORO2B	28|31|19	78	26	3	37|33|30	0	0.78	0.48
MelSTR_IP	P15924	DSP	2|0|0	2	0.67	3	13|0|33	0	0.04	0.48
MelSTR_IP	P04406	GAPDH	1|0|0	1	0.33	3	2|0|3	0	0.2	0.48
MelSTR_IP	Q09666	AHNAK	2|1|2	5	1.67	3	0|0|0	0.66	16.67	0.07
MelSTR_IP	Q9BRS2	RIOK1	1|3|0	4	1.33	3	2|2|2	0.02	0.67	0.33
MelSTR_IP	Q16643	DBN1	4|3|3	10	3.33	3	8|6|3	0	0.59	0.48
MelSTR_IP	P31431	SDC4	2|0|0	2	0.67	3	0|0|0	0.33	6.67	0.16
MelSTR_IP	O14979	HNRNPDL	1|1|1	3	1	3	0|0|0	0	10	0.48
MelSTR_IP	Q07955	SRSF1	1|2|1	4	1.33	3	0|0|1	0.29	4	0.23
MelSTR_IP	Q9UII4	HERC5	1|1|2	4	1.33	3	0|0|0	0.33	13.33	0.16
MelSTR_IP	Q92979	EMG1	1|2|1	4	1.33	3	0|0|0	0.33	13.33	0.16
MelSTR_IP	Q7RTV0	PHF5A	1|1|1	3	1	3	0|0|0	0	10	0.48
MelSTR_IP	P47755	CAPZA2	1|5|3	9	3	3	1|2|1	0.44	2.25	0.12
MelSTR_IP	Q9BRR8	GPATCH1	1|0|1	2	0.67	3	0|0|0	0	6.67	0.48
MelSTR_IP	Q9BY77	POLDIP3	1|0|0	1	0.33	3	0|0|0	0	3.33	0.48
MelSTR_IP	P61163	ACTR1A	1|0|0	1	0.33	3	0|0|0	0	3.33	0.48
MelSTR_IP	Q8TDN6	BRIX1	1|0|0	1	0.33	3	0|0|0	0	3.33	0.48
MelSTR_IP	Q9GZV4	EIF5A2	1|1|1	3	1	3	1|0|0	0	3	0.48
MelSTR_IP	Q9UM54	MYO6	4|13|6	23	7.67	3	11|7|2	0	1.15	0.37
MelSTR_IP	P00338	LDHA	1|0|3	4	1.33	3	1|1|3	0.06	0.8	0.3
MelSTR_IP	Q7Z5H3	ARHGAP22	1|0|0	1	0.33	3	0|0|0	0	3.33	0.48
MelSTR_IP	Q8TDB6	DTX3L	1|4|4	9	3	3	0|0|0	0.67	30	0.03
MelSTR_IP	Q14031	COL4A6	1|1|0	2	0.67	3	0|0|1	0	2	0.48
MelSTR_IP	O43707	ACTN4	3|2|2	7	2.33	3	3|2|4	0	0.78	0.48
MelSTR_IP	Q8TB72	PUM2	1|0|2	3	1	3	0|0|0	0.33	10	0.16
MelSTR_IP	Q5T749	KPRP	2|0|0	2	0.67	3	2|0|4	0	0.33	0.48
MelSTR_IP	Q9NVP2	ASF1B	1|1|1	3	1	3	0|0|0	0	10	0.48
MelSTR_IPRnase	P35579	MYH9	1719|2189|1544	5452	1817.33	3	1319|1228|1029	0	1.52	0.48
MelSTR_IPRnase	P35580	MYH10	360|427|325	1112	370.67	3	261|242|205	0	1.57	0.48
MelSTR_IPRnase	Q9BZF9	UACA	318|277|311	906	302	3	14|15|14	1	21.07	0
MelSTR_IPRnase	P08670	VIM	306|327|356	989	329.67	3	240|216|261	0	1.38	0.48
MelSTR_IPRnase	Q15149	PLEC	338|386|400	1124	374.67	3	393|347|410	0	0.98	0.48
MelSTR_IPRnase	Q9P2E9	RRBP1	28|27|39	94	31.33	3	0|0|0	1	313.33	0
MelSTR_IPRnase	Q9P0K7	RAI14	167|148|134	449	149.67	3	90|90|81	0	1.72	0.46
MelSTR_IPRnase	Q9BW19	KIFC1	78|86|80	244	81.33	3	0|0|0	1	813.33	0
MelSTR_IPRnase	Q9H2D6	TRIOBP	124|116|115	355	118.33	3	7|5|3	1	23.67	0
MelSTR_IPRnase	Q9BY44	EIF2A	99|98|105	302	100.67	3	0|0|0	1	1006.67	0
MelSTR_IPRnase	P67936	TPM4	141|133|112	386	128.67	3	94|94|73	0	1.48	0.47
MelSTR_IPRnase	P04264	KRT1	105|86|113	304	101.33	3	91|58|127	0	1.1	0.48
MelSTR_IPRnase	P07951	TPM2	122|116|107	345	115	3	99|102|65	0	1.3	0.48
MelSTR_IPRnase	P09493	TPM1	111|134|89	334	111.33	3	89|87|64	0	1.39	0.47
MelSTR_IPRnase	P63261	ACTG1	191|233|161	585	195	3	152|149|138	0	1.33	0.48
MelSTR_IPRnase	P60709	ACTB	190|229|162	581	193.67	3	151|149|139	0	1.32	0.48
MelSTR_IPRnase	P35527	KRT9	80|49|92	221	73.67	3	83|37|107	0	0.97	0.47
MelSTR_IPRnase	P11940	PABPC1	6|2|7	15	5	3	3|3|0	0.55	2.5	0.1
MelSTR_IPRnase	P60660	MYL6	154|187|122	463	154.33	3	107|106|75	0	1.61	0.46
MelSTR_IPRnase	O95425	SVIL	108|110|115	333	111	3	83|66|86	0	1.42	0.47
MelSTR_IPRnase	O14974	PPP1R12A	82|67|77	226	75.33	3	21|21|13	1	4.11	0
MelSTR_IPRnase	P35908	KRT2	42|60|85	187	62.33	3	57|50|77	0	1.02	0.47
MelSTR_IPRnase	P67809	YBX1	32|42|36	110	36.67	3	7|11|7	1	4.4	0
MelSTR_IPRnase	Q9Y520	PRRC2C	42|31|44	117	39	3	0|0|0	1	390	0
MelSTR_IPRnase	Q9BZL4	PPP1R12C	61|61|60	182	60.67	3	0|0|0	1	606.67	0
MelSTR_IPRnase	P68133	ACTA1	137|150|124	411	137	3	110|118|103	0	1.24	0.48
MelSTR_IPRnase	Q6P4F7	ARHGAP11A	32|36|43	111	37	3	0|0|0	1	370	0
MelSTR_IPRnase	Q7Z4H7	HAUS6	64|65|56	185	61.67	3	0|0|0	1	616.67	0
MelSTR_IPRnase	Q9Y383	LUC7L2	39|45|45	129	43	3	50|53|48	0	0.85	0.48
MelSTR_IPRnase	P06753	TPM3	93|96|87	276	92	3	69|71|58	0	1.39	0.47
MelSTR_IPRnase	P13645	KRT10	50|54|66	170	56.67	3	57|53|72	0	0.93	0.47
MelSTR_IPRnase	P20592	MX2	56|55|74	185	61.67	3	8|4|6	1	10.28	0
MelSTR_IPRnase	O14578	CIT	47|34|41	122	40.67	3	0|0|0	1	406.67	0
MelSTR_IPRnase	P16989	YBX3	17|20|11	48	16	3	2|5|3	0.99	4.8	0
MelSTR_IPRnase	P51116	FXR2	34|32|31	97	32.33	3	0|0|0	1	323.33	0
MelSTR_IPRnase	Q15058	KIF14	44|33|44	121	40.33	3	0|0|0	1	403.33	0
MelSTR_IPRnase	P21333	FLNA	38|41|47	126	42	3	7|4|4	1	8.4	0
MelSTR_IPRnase	P51114	FXR1	25|25|24	74	24.67	3	0|0|0	1	246.67	0
MelSTR_IPRnase	P11142	HSPA8	39|37|31	107	35.67	3	22|24|20	0	1.62	0.44
MelSTR_IPRnase	Q7Z406	MYH14	54|81|53	188	62.67	3	42|42|35	0	1.58	0.44
MelSTR_IPRnase	Q6WCQ1	MPRIP	102|98|98	298	99.33	3	63|54|61	0	1.67	0.46
MelSTR_IPRnase	Q9Y2W1	THRAP3	19|22|34	75	25	3	0|1|1	1	37.5	0
MelSTR_IPRnase	P19105	MYL12A	92|115|65	272	90.67	3	59|59|38	0	1.74	0.45
MelSTR_IPRnase	O14950	MYL12B	90|115|65	270	90	3	59|59|38	0	1.73	0.45
MelSTR_IPRnase	Q5SW79	CEP170	33|24|29	86	28.67	3	0|0|0	1	286.67	0
MelSTR_IPRnase	P48634	PRRC2A	20|16|25	61	20.33	3	0|0|0	1	203.33	0
MelSTR_IPRnase	Q13310	PABPC4	1|1|3	5	1.67	3	0|1|0	0.33	5	0.16
MelSTR_IPRnase	Q9Y4I1	MYO5A	89|106|64	259	86.33	3	84|64|57	0	1.26	0.47
MelSTR_IPRnase	P24844	MYL9	56|66|44	166	55.33	3	41|41|25	0	1.55	0.45
MelSTR_IPRnase	Q9NZB2	FAM120A	7|9|11	27	9	3	0|0|0	1	90	0
MelSTR_IPRnase	Q8WWI1	LMO7	74|87|51	212	70.67	3	83|71|63	0	0.98	0.47
MelSTR_IPRnase	P02533	KRT14	37|18|51	106	35.33	3	34|20|66	0	0.88	0.46
MelSTR_IPRnase	Q9BT25	HAUS8	24|21|20	65	21.67	3	0|0|0	1	216.67	0
MelSTR_IPRnase	P0DP23	CALM1	46|36|31	113	37.67	3	30|35|27	0	1.23	0.45
MelSTR_IPRnase	P43243	MATR3	8|2|7	17	5.67	3	1|0|3	0.71	4.25	0.02
MelSTR_IPRnase	P62753	RPS6	26|29|32	87	29	3	10|12|8	0.9	2.9	0
MelSTR_IPRnase	P52272	HNRNPM	14|15|15	44	14.67	3	0|1|2	1	14.67	0
MelSTR_IPRnase	Q86VS8	HOOK3	31|31|34	96	32	3	0|0|0	1	320	0
MelSTR_IPRnase	P08779	KRT16	32|18|51	101	33.67	3	40|18|75	0	0.76	0.46
MelSTR_IPRnase	Q6P0Q8	MAST2	25|31|29	85	28.33	3	0|0|0	1	283.33	0
MelSTR_IPRnase	O00425	IGF2BP3	1|5|4	10	3.33	3	0|0|0	0.67	33.33	0.03
MelSTR_IPRnase	Q14498	RBM39	13|14|15	42	14	3	15|14|15	0	0.95	0.45
MelSTR_IPRnase	Q06787	FMR1	19|15|18	52	17.33	3	0|0|0	1	173.33	0
MelSTR_IPRnase	Q8IVL1	NAV2	11|11|5	27	9	3	0|0|0	1	90	0
MelSTR_IPRnase	P62269	RPS18	18|12|16	46	15.33	3	15|13|12	0	1.15	0.44
MelSTR_IPRnase	Q7L014	DDX46	20|23|27	70	23.33	3	21|25|28	0	0.95	0.46
MelSTR_IPRnase	P05976	MYL1	17|25|15	57	19	3	15|19|11	0	1.27	0.43
MelSTR_IPRnase	P10412	H1-4	16|15|16	47	15.67	3	11|10|8	0	1.62	0.41
MelSTR_IPRnase	Q86YS7	C2CD5	23|26|23	72	24	3	0|0|0	1	240	0
MelSTR_IPRnase	O43795	MYO1B	61|68|47	176	58.67	3	46|35|39	0	1.47	0.45
MelSTR_IPRnase	Q86V48	LUZP1	34|22|16	72	24	3	6|4|4	1	5.14	0
MelSTR_IPRnase	P36578	RPL4	39|41|37	117	39	3	23|20|18	0	1.92	0.42
MelSTR_IPRnase	Q02878	RPL6	30|31|34	95	31.67	3	19|17|9	0	2.11	0.39
MelSTR_IPRnase	P16403	H1-2	14|12|15	41	13.67	3	10|9|7	0	1.58	0.4
MelSTR_IPRnase	Q9BYK8	HELZ2	34|40|53	127	42.33	3	0|0|0	1	423.33	0
MelSTR_IPRnase	P13647	KRT5	39|36|59	134	44.67	3	45|24|76	0	0.92	0.46
MelSTR_IPRnase	Q99871	HAUS7	10|11|13	34	11.33	3	0|0|0	1	113.33	0
MelSTR_IPRnase	Q9NYF8	BCLAF1	20|23|24	67	22.33	3	0|0|0	1	223.33	0
MelSTR_IPRnase	P61247	RPS3A	33|28|29	90	30	3	18|19|12	0	1.84	0.41
MelSTR_IPRnase	O60841	EIF5B	19|20|22	61	20.33	3	36|33|24	0	0.66	0.48
MelSTR_IPRnase	P02538	KRT6A	30|29|55	114	38	3	47|24|78	0	0.77	0.47
MelSTR_IPRnase	Q86US8	SMG6	10|12|12	34	11.33	3	0|0|0	1	113.33	0
MelSTR_IPRnase	Q9HCE1	MOV10	2|4|4	10	3.33	3	0|0|0	0.99	33.33	0
MelSTR_IPRnase	Q8NDV7	TNRC6A	6|7|8	21	7	3	0|0|0	1	70	0
MelSTR_IPRnase	Q8NE71	ABCF1	9|8|16	33	11	3	16|15|18	0	0.67	0.48
MelSTR_IPRnase	P61254	RPL26	19|18|21	58	19.33	3	11|8|9	0.01	2.07	0.35
MelSTR_IPRnase	P62701	RPS4X	17|14|17	48	16	3	12|12|9	0	1.45	0.42
MelSTR_IPRnase	Q04695	KRT17	29|12|35	76	25.33	3	22|11|48	0	0.94	0.45
MelSTR_IPRnase	P04259	KRT6B	28|28|54	110	36.67	3	46|23|75	0	0.76	0.46
MelSTR_IPRnase	Q9UNX3	RPL26L1	18|15|18	51	17	3	11|8|8	0	1.89	0.37
MelSTR_IPRnase	P17661	DES	21|22|21	64	21.33	3	24|16|17	0	1.12	0.45
MelSTR_IPRnase	Q9NQ29	LUC7L	13|15|21	49	16.33	3	20|20|18	0	0.84	0.45
MelSTR_IPRnase	P62280	RPS11	26|28|31	85	28.33	3	18|14|10	0	2.02	0.37
MelSTR_IPRnase	O95232	LUC7L3	14|12|15	41	13.67	3	13|12|15	0	1.02	0.44
MelSTR_IPRnase	Q96SN8	CDK5RAP2	19|16|30	65	21.67	3	0|0|0	1	216.67	0
MelSTR_IPRnase	Q15717	ELAVL1	2|1|3	6	2	3	0|0|0	0.66	20	0.06
MelSTR_IPRnase	P14649	MYL6B	50|54|43	147	49	3	34|30|23	0	1.69	0.44
MelSTR_IPRnase	Q66PJ3	ARL6IP4	9|15|15	39	13	3	13|14|13	0	0.97	0.44
MelSTR_IPRnase	P25398	RPS12	5|8|6	19	6.33	3	2|3|2	0.59	2.71	0.09
MelSTR_IPRnase	P26373	RPL13	26|30|20	76	25.33	3	10|11|6	0.67	2.81	0.02
MelSTR_IPRnase	P62424	RPL7A	26|23|22	71	23.67	3	15|11|9	0	2.03	0.36
MelSTR_IPRnase	P07910	HNRNPC	1|1|2	4	1.33	3	2|2|6	0	0.4	0.48
MelSTR_IPRnase	P62917	RPL8	22|23|17	62	20.67	3	10|12|5	0.17	2.3	0.27
MelSTR_IPRnase	Q02241	KIF23	25|12|11	48	16	3	0|0|0	1	160	0
MelSTR_IPRnase	Q96L91	EP400	1|3|2	6	2	3	0|0|0	0.66	20	0.06
MelSTR_IPRnase	P16401	H1-5	12|8|8	28	9.33	3	8|7|6	0	1.33	0.39
MelSTR_IPRnase	Q8TA86	RP9	14|14|15	43	14.33	3	18|18|16	0	0.83	0.48
MelSTR_IPRnase	Q13627	DYRK1A	13|8|10	31	10.33	3	0|0|0	1	103.33	0
MelSTR_IPRnase	P62847	RPS24	13|7|9	29	9.67	3	4|2|3	0.74	3.22	0.01
MelSTR_IPRnase	Q07020	RPL18	13|16|13	42	14	3	4|8|3	0.68	2.8	0.02
MelSTR_IPRnase	Q13895	BYSL	6|5|4	15	5	3	0|0|0	1	50	0
MelSTR_IPRnase	P62241	RPS8	19|22|17	58	19.33	3	9|8|9	0.18	2.23	0.27
MelSTR_IPRnase	P49756	RBM25	11|10|14	35	11.67	3	13|17|14	0	0.8	0.48
MelSTR_IPRnase	O00159	MYO1C	55|79|41	175	58.33	3	69|52|52	0	1.01	0.46
MelSTR_IPRnase	P18124	RPL7	25|25|23	73	24.33	3	13|15|8	0	2.03	0.38
MelSTR_IPRnase	Q9NWB6	ARGLU1	6|10|9	25	8.33	3	4|8|9	0	1.19	0.41
MelSTR_IPRnase	Q5U5Q3	MEX3C	6|6|7	19	6.33	3	0|0|0	1	63.33	0
MelSTR_IPRnase	P39023	RPL3	24|28|23	75	25	3	18|15|13	0	1.63	0.43
MelSTR_IPRnase	P63173	RPL38	12|10|10	32	10.67	3	11|10|9	0	1.07	0.43
MelSTR_IPRnase	P22090	RPS4Y1	11|8|7	26	8.67	3	5|8|4	0	1.53	0.36
MelSTR_IPRnase	P84098	RPL19	12|15|12	39	13	3	3|1|2	1	6.5	0
MelSTR_IPRnase	Q9NYL9	TMOD3	14|17|15	46	15.33	3	7|8|8	0.02	2	0.34
MelSTR_IPRnase	P62263	RPS14	14|12|9	35	11.67	3	6|7|4	0.15	2.06	0.27
MelSTR_IPRnase	Q9NXE8	CWC25	10|9|9	28	9.33	3	11|13|12	0	0.78	0.48
MelSTR_IPRnase	P40429	RPL13A	12|14|14	40	13.33	3	9|7|7	0	1.74	0.39
MelSTR_IPRnase	P31943	HNRNPH1	7|3|7	17	5.67	3	1|1|2	0.8	4.25	0.01
MelSTR_IPRnase	O95793	STAU1	4|2|3	9	3	3	0|0|0	0.99	30	0
MelSTR_IPRnase	P11021	HSPA5	19|15|12	46	15.33	3	11|12|10	0	1.39	0.41
MelSTR_IPRnase	P13646	KRT13	9|6|11	26	8.67	3	46|9|15	0	0.37	0.48
MelSTR_IPRnase	P18621	RPL17	18|18|21	57	19	3	9|8|4	0.73	2.71	0.01
MelSTR_IPRnase	P46782	RPS5	8|9|11	28	9.33	3	11|11|9	0	0.9	0.44
MelSTR_IPRnase	P20591	MX1	8|7|6	21	7	3	2|0|1	0.99	7	0
MelSTR_IPRnase	P62750	RPL23A	10|13|10	33	11	3	8|3|3	0.26	2.36	0.25
MelSTR_IPRnase	Q8IYB3	SRRM1	2|4|4	10	3.33	3	6|5|6	0	0.59	0.48
MelSTR_IPRnase	Q9ULW0	TPX2	1|1|4	6	2	3	0|0|0	0.33	20	0.14
MelSTR_IPRnase	Q16777	H2AC20	8|7|4	19	6.33	3	9|6|5	0	0.95	0.42
MelSTR_IPRnase	P46778	RPL21	12|11|12	35	11.67	3	7|7|6	0	1.75	0.37
MelSTR_IPRnase	P08727	KRT19	11|7|14	32	10.67	3	10|7|14	0	1.03	0.43
MelSTR_IPRnase	Q7Z794	KRT77	6|9|9	24	8	3	9|7|9	0	0.96	0.43
MelSTR_IPRnase	P49257	LMAN1	7|10|8	25	8.33	3	0|0|0	1	83.33	0
MelSTR_IPRnase	P08708	RPS17	16|14|16	46	15.33	3	9|11|9	0	1.59	0.41
MelSTR_IPRnase	P53814	SMTN	6|11|5	22	7.33	3	0|2|0	0.98	11	0
MelSTR_IPRnase	P38919	EIF4A3	1|3|1	5	1.67	3	0|1|0	0.33	5	0.16
MelSTR_IPRnase	P01857	IGHG1	20|28|23	71	23.67	3	13|18|13	0	1.61	0.42
MelSTR_IPRnase	P62249	RPS16	11|7|11	29	9.67	3	7|4|5	0.03	1.81	0.33
MelSTR_IPRnase	Q14444	CAPRIN1	4|5|9	18	6	3	0|0|0	1	60	0
MelSTR_IPRnase	Q5T5U3	ARHGAP21	3|4|5	12	4	3	0|0|0	1	40	0
MelSTR_IPRnase	Q9BVJ6	UTP14A	8|7|8	23	7.67	3	2|1|1	0.99	5.75	0
MelSTR_IPRnase	Q8N5F7	NKAP	5|4|6	15	5	3	4|4|6	0	1.07	0.39
MelSTR_IPRnase	O95613	PCNT	13|18|22	53	17.67	3	0|0|0	1	176.67	0
MelSTR_IPRnase	Q9H6W3	RIOX1	13|11|18	42	14	3	0|0|0	1	140	0
MelSTR_IPRnase	P27635	RPL10	25|19|22	66	22	3	3|7|2	1	5.5	0
MelSTR_IPRnase	P83731	RPL24	15|8|14	37	12.33	3	5|4|3	0.69	3.08	0.02
MelSTR_IPRnase	Q16891	IMMT	13|1|3	17	5.67	3	4|1|1	0.36	2.83	0.13
MelSTR_IPRnase	P06396	GSN	13|12|10	35	11.67	3	2|3|1	1	5.83	0
MelSTR_IPRnase	P62266	RPS23	12|14|9	35	11.67	3	5|6|4	0.4	2.33	0.12
MelSTR_IPRnase	Q5BKY9	FAM133B	7|4|6	17	5.67	3	11|12|8	0	0.55	0.48
MelSTR_IPRnase	P15880	RPS2	14|15|18	47	15.67	3	5|7|4	0.85	2.94	0.01
MelSTR_IPRnase	Q969Q0	RPL36AL	14|13|11	38	12.67	3	6|8|2	0.23	2.38	0.25
MelSTR_IPRnase	O94916	NFAT5	10|10|8	28	9.33	3	0|0|0	1	93.33	0
MelSTR_IPRnase	P84090	ERH	11|9|17	37	12.33	3	0|0|0	1	123.33	0
MelSTR_IPRnase	Q92841	DDX17	1|3|1	5	1.67	3	0|0|0	0.33	16.67	0.15
MelSTR_IPRnase	Q7L7L0	H2AC25	10|6|3	19	6.33	3	9|4|3	0	1.19	0.36
MelSTR_IPRnase	P46781	RPS9	18|15|16	49	16.33	3	8|6|7	0.25	2.33	0.25
MelSTR_IPRnase	P62906	RPL10A	4|4|8	16	5.33	3	10|7|7	0	0.67	0.48
MelSTR_IPRnase	P46779	RPL28	18|22|22	62	20.67	3	7|4|2	1	4.77	0
MelSTR_IPRnase	P62277	RPS13	5|7|5	17	5.67	3	4|4|2	0.06	1.7	0.3
MelSTR_IPRnase	P62841	RPS15	3|2|3	8	2.67	3	4|2|1	0.01	1.14	0.34
MelSTR_IPRnase	Q12815	TROAP	10|7|13	30	10	3	0|0|0	1	100	0
MelSTR_IPRnase	Q9Y5S9	RBM8A	1|1|1	3	1	3	0|0|0	0	10	0.48
MelSTR_IPRnase	P83881	RPL36A	14|16|10	40	13.33	3	7|9|2	0.15	2.22	0.27
MelSTR_IPRnase	Q9H444	CHMP4B	7|7|8	22	7.33	3	0|0|0	1	73.33	0
MelSTR_IPRnase	Q9UHX1	PUF60	8|8|8	24	8	3	10|7|11	0	0.86	0.48
MelSTR_IPRnase	Q9Y3Y2	CHTOP	4|4|4	12	4	3	0|0|0	1	40	0
MelSTR_IPRnase	Q99996	AKAP9	10|10|11	31	10.33	3	0|0|0	1	103.33	0
MelSTR_IPRnase	Q7Z2W4	ZC3HAV1	7|4|7	18	6	3	0|1|0	1	18	0
MelSTR_IPRnase	Q8WVK2	SNRNP27	1|1|1	3	1	3	5|5|6	0	0.19	0.48
MelSTR_IPRnase	O95678	KRT75	9|15|26	50	16.67	3	19|12|31	0	0.81	0.45
MelSTR_IPRnase	P05387	RPLP2	3|2|1	6	2	3	4|2|3	0	0.67	0.48
MelSTR_IPRnase	Q9NUL3	STAU2	2|4|5	11	3.67	3	0|0|0	0.99	36.67	0
MelSTR_IPRnase	Q9NX63	CHCHD3	9|4|8	21	7	3	5|2|2	0.51	2.33	0.1
MelSTR_IPRnase	P22087	FBL	9|9|9	27	9	3	1|4|2	0.98	3.86	0
MelSTR_IPRnase	Q13428	TCOF1	4|5|10	19	6.33	3	7|9|9	0	0.76	0.43
MelSTR_IPRnase	P52597	HNRNPF	6|7|6	19	6.33	3	0|2|1	0.99	6.33	0
MelSTR_IPRnase	P55795	HNRNPH2	3|2|3	8	2.67	3	1|1|2	0.33	2	0.23
MelSTR_IPRnase	P42766	RPL35	14|11|8	33	11	3	8|7|4	0.03	1.74	0.33
MelSTR_IPRnase	Q9UGU0	TCF20	2|1|4	7	2.33	3	0|0|0	0.66	23.33	0.05
MelSTR_IPRnase	P62851	RPS25	9|10|7	26	8.67	3	7|8|9	0	1.08	0.42
MelSTR_IPRnase	Q86X95	CIR1	5|8|10	23	7.67	3	9|8|8	0	0.92	0.43
MelSTR_IPRnase	Q9NUQ6	SPATS2L	13|8|11	32	10.67	3	0|0|0	1	106.67	0
MelSTR_IPRnase	P61353	RPL27	16|8|14	38	12.67	3	9|9|5	0	1.65	0.36
MelSTR_IPRnase	Q6PKG0	LARP1	1|2|4	7	2.33	3	0|0|0	0.66	23.33	0.05
MelSTR_IPRnase	P47756	CAPZB	23|26|25	74	24.67	3	16|11|11	0	1.95	0.4
MelSTR_IPRnase	Q5JTH9	RRP12	10|10|11	31	10.33	3	0|0|0	1	103.33	0
MelSTR_IPRnase	Q2M3G4	SHROOM1	12|11|8	31	10.33	3	0|0|0	1	103.33	0
MelSTR_IPRnase	P46776	RPL27A	12|11|12	35	11.67	3	5|7|4	0.11	2.19	0.28
MelSTR_IPRnase	P53999	SUB1	8|5|13	26	8.67	3	8|9|8	0	1.04	0.41
MelSTR_IPRnase	Q9UQ35	SRRM2	5|6|9	20	6.67	3	6|5|8	0	1.05	0.4
MelSTR_IPRnase	P49207	RPL34	9|11|13	33	11	3	9|7|4	0	1.65	0.37
MelSTR_IPRnase	P61313	RPL15	18|18|17	53	17.67	3	8|6|6	0.73	2.65	0.01
MelSTR_IPRnase	Q96I24	FUBP3	8|7|11	26	8.67	3	0|0|0	1	86.67	0
MelSTR_IPRnase	Q9UJV9	DDX41	7|10|13	30	10	3	8|9|10	0	1.11	0.42
MelSTR_IPRnase	P23396	RPS3	10|9|7	26	8.67	3	5|2|4	0.41	2.36	0.12
MelSTR_IPRnase	P46013	MKI67	10|10|10	30	10	3	0|0|0	1	100	0
MelSTR_IPRnase	O00566	MPHOSPH10	7|4|4	15	5	3	0|1|0	1	15	0
MelSTR_IPRnase	Q12965	MYO1E	30|47|30	107	35.67	3	39|35|26	0	1.07	0.46
MelSTR_IPRnase	P0DMV8	HSPA1A	8|6|4	18	6	3	4|3|4	0.06	1.64	0.3
MelSTR_IPRnase	Q8NHV4	NEDD1	1|3|1	5	1.67	3	0|0|0	0.33	16.67	0.15
MelSTR_IPRnase	P47914	RPL29	7|8|7	22	7.33	3	6|4|5	0	1.47	0.38
MelSTR_IPRnase	Q9HD42	CHMP1A	5|5|7	17	5.67	3	0|0|0	1	56.67	0
MelSTR_IPRnase	Q9UN86	G3BP2	1|2|1	4	1.33	3	0|0|0	0.33	13.33	0.16
MelSTR_IPRnase	Q96QR8	PURB	3|1|4	8	2.67	3	0|0|0	0.67	26.67	0.04
MelSTR_IPRnase	P62140	PPP1CB	13|10|11	34	11.33	3	1|0|1	1	17	0
MelSTR_IPRnase	Q9Y3U8	RPL36	14|13|10	37	12.33	3	9|7|5	0	1.76	0.36
MelSTR_IPRnase	Q7Z417	NUFIP2	2|0|0	2	0.67	3	0|0|0	0.33	6.67	0.16
MelSTR_IPRnase	Q96CS2	HAUS1	9|6|8	23	7.67	3	0|0|0	1	76.67	0
MelSTR_IPRnase	P62899	RPL31	4|3|1	8	2.67	3	4|5|3	0	0.67	0.48
MelSTR_IPRnase	Q9H0H5	RACGAP1	7|4|4	15	5	3	1|0|0	1	15	0
MelSTR_IPRnase	O43633	CHMP2A	3|4|4	11	3.67	3	0|0|0	1	36.67	0
MelSTR_IPRnase	P62805	H4C1	9|6|5	20	6.67	3	7|2|4	0.02	1.54	0.33
MelSTR_IPRnase	Q15154	PCM1	6|4|8	18	6	3	0|0|0	1	60	0
MelSTR_IPRnase	Q8WUQ7	CACTIN	2|1|2	5	1.67	3	1|2|2	0.03	1	0.32
MelSTR_IPRnase	P22061	PCMT1	12|12|7	31	10.33	3	7|8|7	0	1.41	0.4
MelSTR_IPRnase	Q00535	CDK5	9|12|13	34	11.33	3	0|1|0	1	34	0
MelSTR_IPRnase	Q9NYH9	UTP6	5|5|1	11	3.67	3	0|0|0	0.67	36.67	0.03
MelSTR_IPRnase	O94927	HAUS5	5|7|6	18	6	3	0|0|0	1	60	0
MelSTR_IPRnase	Q6ZUT1	NKAPD1	3|1|6	10	3.33	3	1|2|5	0.1	1.25	0.29
MelSTR_IPRnase	P61978	HNRNPK	2|0|2	4	1.33	3	0|0|0	0.66	13.33	0.07
MelSTR_IPRnase	Q02543	RPL18A	14|16|14	44	14.67	3	7|3|3	0.99	3.38	0
MelSTR_IPRnase	O60292	SIPA1L3	4|9|3	16	5.33	3	5|2|0	0.35	2.29	0.14
MelSTR_IPRnase	Q9H3F6	KCTD10	5|6|7	18	6	3	0|0|0	1	60	0
MelSTR_IPRnase	Q05519	SRSF11	6|7|7	20	6.67	3	11|10|9	0	0.67	0.48
MelSTR_IPRnase	P62913	RPL11	4|7|5	16	5.33	3	4|4|3	0.02	1.45	0.33
MelSTR_IPRnase	Q86SQ0	PHLDB2	5|4|8	17	5.67	3	1|0|0	1	17	0
MelSTR_IPRnase	P02768	ALB	7|6|6	19	6.33	3	1|1|4	0.8	3.17	0.01
MelSTR_IPRnase	P62829	RPL23	7|8|7	22	7.33	3	3|3|4	0.23	2.2	0.25
MelSTR_IPRnase	P07437	TUBB	14|12|11	37	12.33	3	8|10|11	0	1.28	0.43
MelSTR_IPRnase	Q9NRX1	PNO1	2|2|2	6	2	3	0|0|0	0.98	20	0
MelSTR_IPRnase	P55265	ADAR	6|3|10	19	6.33	3	0|0|0	1	63.33	0
MelSTR_IPRnase	Q6NZI2	CAVIN1	9|5|6	20	6.67	3	4|7|5	0	1.25	0.38
MelSTR_IPRnase	Q7L4I2	RSRC2	3|4|3	10	3.33	3	7|7|11	0	0.4	0.48
MelSTR_IPRnase	O43427	FIBP	5|10|5	20	6.67	3	0|0|0	1	66.67	0
MelSTR_IPRnase	Q9BU76	MMTAG2	6|2|6	14	4.67	3	4|5|7	0	0.88	0.4
MelSTR_IPRnase	P61962	DCAF7	6|5|8	19	6.33	3	0|0|0	1	63.33	0
MelSTR_IPRnase	P35030	PRSS3	1|2|1	4	1.33	3	2|1|1	0.05	1	0.3
MelSTR_IPRnase	O75400	PRPF40A	2|6|8	16	5.33	3	7|11|8	0	0.62	0.48
MelSTR_IPRnase	Q9NP64	ZCCHC17	5|1|8	14	4.67	3	4|5|7	0	0.88	0.39
MelSTR_IPRnase	P42677	RPS27	13|16|11	40	13.33	3	5|5|7	0.36	2.35	0.13
MelSTR_IPRnase	Q5QNW6	H2BC18	7|1|4	12	4	3	4|5|5	0	0.86	0.39
MelSTR_IPRnase	Q9NSB2	KRT84	6|9|15	30	10	3	9|8|11	0	1.07	0.41
MelSTR_IPRnase	P62861	FAU	3|2|3	8	2.67	3	3|3|3	0	0.89	0.48
MelSTR_IPRnase	P62979	RPS27A	8|10|9	27	9	3	3|4|3	0.66	2.7	0.07
MelSTR_IPRnase	Q8NI36	WDR36	2|4|5	11	3.67	3	0|0|0	0.99	36.67	0
MelSTR_IPRnase	Q71RC2	LARP4	1|0|0	1	0.33	3	0|0|0	0	3.33	0.48
MelSTR_IPRnase	Q9NY93	DDX56	3|1|3	7	2.33	3	0|0|0	0.67	23.33	0.04
MelSTR_IPRnase	Q6ZUT6	CCDC9B	4|5|4	13	4.33	3	0|0|0	1	43.33	0
MelSTR_IPRnase	P50914	RPL14	10|8|6	24	8	3	4|6|3	0.09	1.85	0.29
MelSTR_IPRnase	P08238	HSP90AB1	6|5|6	17	5.67	3	8|9|6	0	0.74	0.48
MelSTR_IPRnase	Q8WWM7	ATXN2L	2|1|1	4	1.33	3	0|0|0	0.33	13.33	0.16
MelSTR_IPRnase	Q01130	SRSF2	2|1|1	4	1.33	3	2|2|2	0	0.67	0.48
MelSTR_IPRnase	Q71U36	TUBA1A	6|6|6	18	6	3	6|8|7	0	0.86	0.48
MelSTR_IPRnase	P46783	RPS10	5|4|3	12	4	3	3|3|4	0	1.2	0.36
MelSTR_IPRnase	Q70CQ4	USP31	2|1|1	4	1.33	3	0|0|0	0.33	13.33	0.16
MelSTR_IPRnase	Q96GA3	LTV1	12|4|8	24	8	3	3|3|1	0.67	3.43	0.02
MelSTR_IPRnase	P60842	EIF4A1	2|3|2	7	2.33	3	0|1|1	0.71	3.5	0.02
MelSTR_IPRnase	P68104	EEF1A1	11|9|7	27	9	3	8|7|9	0	1.12	0.42
MelSTR_IPRnase	Q13765	NACA	1|0|1	2	0.67	3	1|2|1	0	0.5	0.48
MelSTR_IPRnase	P78316	NOP14	1|1|4	6	2	3	0|0|0	0.33	20	0.14
MelSTR_IPRnase	Q9BRK4	LZTS2	4|5|4	13	4.33	3	0|0|0	1	43.33	0
MelSTR_IPRnase	P62910	RPL32	11|13|8	32	10.67	3	4|6|4	0.37	2.29	0.13
MelSTR_IPRnase	Q9Y4B5	MTCL1	1|0|0	1	0.33	3	0|0|0	0	3.33	0.48
MelSTR_IPRnase	Q68CZ6	HAUS3	5|7|10	22	7.33	3	0|0|0	1	73.33	0
MelSTR_IPRnase	Q6PK04	CCDC137	2|3|1	6	2	3	3|3|4	0	0.6	0.48
MelSTR_IPRnase	P23258	TUBG1	3|3|1	7	2.33	3	0|0|0	0.67	23.33	0.04
MelSTR_IPRnase	P52907	CAPZA1	10|14|9	33	11	3	7|11|7	0	1.32	0.4
MelSTR_IPRnase	Q9BZE4	GTPBP4	4|6|4	14	4.67	3	0|0|0	1	46.67	0
MelSTR_IPRnase	Q86Y46	KRT73	7|9|10	26	8.67	3	12|8|10	0	0.87	0.48
MelSTR_IPRnase	P13861	PRKAR2A	5|4|6	15	5	3	0|0|0	1	50	0
MelSTR_IPRnase	O94964	SOGA1	1|3|3	7	2.33	3	0|0|0	0.67	23.33	0.04
MelSTR_IPRnase	Q9H0A0	NAT10	2|6|4	12	4	3	0|0|0	0.99	40	0
MelSTR_IPRnase	Q8WWK9	CKAP2	3|1|2	6	2	3	0|0|0	0.66	20	0.06
MelSTR_IPRnase	O43818	RRP9	2|2|4	8	2.67	3	0|0|0	0.99	26.67	0
MelSTR_IPRnase	P56537	EIF6	3|3|4	10	3.33	3	0|0|0	1	33.33	0
MelSTR_IPRnase	P46777	RPL5	15|16|14	45	15	3	1|1|1	1	15	0
MelSTR_IPRnase	Q5JSZ5	PRRC2B	2|1|1	4	1.33	3	0|0|0	0.33	13.33	0.16
MelSTR_IPRnase	Q9Y3I0	RTCB	4|3|3	10	3.33	3	0|0|0	1	33.33	0
MelSTR_IPRnase	Q9Y5J1	UTP18	4|3|3	10	3.33	3	0|0|0	1	33.33	0
MelSTR_IPRnase	Q16778	H2BC21	5|1|4	10	3.33	3	3|4|1	0.04	1.25	0.32
MelSTR_IPRnase	P60866	RPS20	7|5|3	15	5	3	4|4|4	0.01	1.25	0.36
MelSTR_IPRnase	Q13427	PPIG	3|2|5	10	3.33	3	5|8|5	0	0.56	0.48
MelSTR_IPRnase	Q5VT06	CEP350	4|7|6	17	5.67	3	0|0|0	1	56.67	0
MelSTR_IPRnase	Q5VTL8	PRPF38B	1|2|3	6	2	3	4|1|4	0	0.67	0.48
MelSTR_IPRnase	Q9UPN4	CEP131	7|5|8	20	6.67	3	2|1|1	0.96	5	0
MelSTR_IPRnase	O95714	HERC2	8|14|14	36	12	3	0|0|0	1	120	0
MelSTR_IPRnase	Q71UI9	H2AZ2	3|4|1	8	2.67	3	3|3|1	0.03	1.14	0.32
MelSTR_IPRnase	P55081	MFAP1	2|2|2	6	2	3	2|2|2	0	1	0.48
MelSTR_IPRnase	Q7Z6E9	RBBP6	2|1|6	9	3	3	2|5|1	0.09	1.12	0.29
MelSTR_IPRnase	Q16637	SMN1	1|1|0	2	0.67	3	0|0|0	0	6.67	0.48
MelSTR_IPRnase	Q15323	KRT31	3|2|6	11	3.67	3	6|2|4	0	0.92	0.37
MelSTR_IPRnase	Q14525	KRT33B	3|2|7	12	4	3	6|2|4	0.01	1	0.36
MelSTR_IPRnase	Q9NP66	HMG20A	1|0|0	1	0.33	3	0|0|0	0	3.33	0.48
MelSTR_IPRnase	P11387	TOP1	1|1|0	2	0.67	3	1|1|1	0	0.67	0.48
MelSTR_IPRnase	O76021	RSL1D1	6|5|3	14	4.67	3	1|2|0	0.87	4.67	0.01
MelSTR_IPRnase	Q96IZ7	RSRC1	3|3|1	7	2.33	3	3|3|3	0	0.78	0.48
MelSTR_IPRnase	Q01081	U2AF1	5|3|6	14	4.67	3	8|8|7	0	0.61	0.48
MelSTR_IPRnase	Q86YT6	MIB1	1|0|1	2	0.67	3	0|0|0	0	6.67	0.48
MelSTR_IPRnase	Q6P5R6	RPL22L1	2|3|3	8	2.67	3	3|2|2	0.01	1.14	0.34
MelSTR_IPRnase	O43293	DAPK3	2|1|1	4	1.33	3	1|0|1	0.21	2	0.25
MelSTR_IPRnase	Q96IZ0	PAWR	5|1|4	10	3.33	3	2|2|1	0.41	2	0.12
MelSTR_IPRnase	P53350	PLK1	1|2|0	3	1	3	0|0|0	0.33	10	0.16
MelSTR_IPRnase	Q8IY63	AMOTL1	3|4|4	11	3.67	3	0|0|0	1	36.67	0
MelSTR_IPRnase	O43166	SIPA1L1	13|17|14	44	14.67	3	4|2|2	1	5.5	0
MelSTR_IPRnase	Q9UQN3	CHMP2B	2|2|2	6	2	3	0|0|0	0.98	20	0
MelSTR_IPRnase	O00541	PES1	2|5|4	11	3.67	3	1|0|0	0.96	11	0
MelSTR_IPRnase	Q86UU1	PHLDB1	5|1|6	12	4	3	0|0|0	0.67	40	0.02
MelSTR_IPRnase	Q00577	PURA	1|0|1	2	0.67	3	0|0|0	0	6.67	0.48
MelSTR_IPRnase	O00571	DDX3X	8|13|6	27	9	3	1|1|1	1	9	0
MelSTR_IPRnase	Q14692	BMS1	4|5|1	10	3.33	3	0|1|0	0.67	10	0.03
MelSTR_IPRnase	P18077	RPL35A	5|5|5	15	5	3	2|2|0	0.93	3.75	0
MelSTR_IPRnase	Q9Y388	RBMX2	1|0|1	2	0.67	3	2|2|3	0	0.29	0.48
MelSTR_IPRnase	Q9Y2X3	NOP58	1|2|2	5	1.67	3	0|0|0	0.66	16.67	0.07
MelSTR_IPRnase	Q96HS1	PGAM5	3|3|3	9	3	3	0|0|0	1	30	0
MelSTR_IPRnase	P62891	RPL39	3|3|4	10	3.33	3	1|1|1	0.75	3.33	0.01
MelSTR_IPRnase	Q9H307	PNN	3|3|2	8	2.67	3	1|0|1	0.78	4	0.01
MelSTR_IPRnase	Q8WUA2	PPIL4	1|0|2	3	1	3	1|1|2	0.05	0.75	0.3
MelSTR_IPRnase	P07900	HSP90AA1	3|2|4	9	3	3	5|3|4	0	0.75	0.48
MelSTR_IPRnase	P05161	ISG15	5|7|5	17	5.67	3	3|5|3	0.02	1.55	0.33
MelSTR_IPRnase	Q2TBE0	CWF19L2	4|0|2	6	2	3	1|3|4	0.01	0.75	0.35
MelSTR_IPRnase	Q9NXG0	CNTLN	3|2|9	14	4.67	3	0|0|0	0.99	46.67	0
MelSTR_IPRnase	Q12872	SFSWAP	2|2|3	7	2.33	3	4|2|3	0	0.78	0.48
MelSTR_IPRnase	P06748	NPM1	7|8|10	25	8.33	3	5|6|3	0.04	1.79	0.32
MelSTR_IPRnase	P07305	H1-0	3|2|3	8	2.67	3	1|0|1	0.78	4	0.01
MelSTR_IPRnase	O15213	WDR46	3|5|6	14	4.67	3	1|0|0	1	14	0
MelSTR_IPRnase	Q9Y2J4	AMOTL2	3|1|1	5	1.67	3	0|0|0	0.33	16.67	0.15
MelSTR_IPRnase	Q92974	ARHGEF2	3|4|2	9	3	3	0|1|1	0.82	4.5	0.01
MelSTR_IPRnase	P35659	DEK	3|3|2	8	2.67	3	5|6|5	0	0.5	0.48
MelSTR_IPRnase	Q8N4C6	NIN	3|2|2	7	2.33	3	0|0|0	0.99	23.33	0
MelSTR_IPRnase	Q16629	SRSF7	1|1|2	4	1.33	3	1|2|1	0.05	1	0.3
MelSTR_IPRnase	P62854	RPS26	7|6|8	21	7	3	4|2|1	0.77	3	0.01
MelSTR_IPRnase	O75369	FLNB	2|2|3	7	2.33	3	0|1|0	0.92	7	0
MelSTR_IPRnase	Q06830	PRDX1	1|0|0	1	0.33	3	1|1|1	0	0.33	0.48
MelSTR_IPRnase	P05388	RPLP0	2|1|1	4	1.33	3	3|3|0	0	0.67	0.48
MelSTR_IPRnase	Q9BTV7	CABLES2	2|3|1	6	2	3	0|0|0	0.66	20	0.06
MelSTR_IPRnase	O00567	NOP56	4|5|4	13	4.33	3	0|0|0	1	43.33	0
MelSTR_IPRnase	P06703	S100A6	3|3|2	8	2.67	3	1|2|3	0.04	1.33	0.31
MelSTR_IPRnase	Q9Y3A2	UTP11	3|1|1	5	1.67	3	0|0|0	0.33	16.67	0.15
MelSTR_IPRnase	Q96PK6	RBM14	1|0|0	1	0.33	3	0|0|0	0	3.33	0.48
MelSTR_IPRnase	P27348	YWHAQ	3|2|2	7	2.33	3	3|2|2	0.01	1	0.35
MelSTR_IPRnase	P61981	YWHAG	3|2|2	7	2.33	3	3|2|2	0.01	1	0.35
MelSTR_IPRnase	P31947	SFN	2|2|2	6	2	3	2|2|2	0	1	0.48
MelSTR_IPRnase	Q86YZ3	HRNR	9|2|8	19	6.33	3	6|1|4	0.17	1.73	0.27
MelSTR_IPRnase	P09429	HMGB1	1|0|2	3	1	3	2|4|3	0	0.33	0.48
MelSTR_IPRnase	Q15436	SEC23A	1|1|1	3	1	3	0|0|0	0	10	0.48
MelSTR_IPRnase	Q6KB66	KRT80	2|2|3	7	2.33	3	1|1|3	0.1	1.4	0.29
MelSTR_IPRnase	Q15678	PTPN14	2|2|2	6	2	3	0|0|0	0.98	20	0
MelSTR_IPRnase	O60318	MCM3AP	1|1|0	2	0.67	3	0|0|0	0	6.67	0.48
MelSTR_IPRnase	P30050	RPL12	1|1|1	3	1	3	3|3|1	0	0.43	0.48
MelSTR_IPRnase	Q71UM5	RPS27L	7|7|7	21	7	3	2|2|4	0.61	2.62	0.09
MelSTR_IPRnase	Q04637	EIF4G1	1|2|2	5	1.67	3	0|1|0	0.59	5	0.09
MelSTR_IPRnase	Q9Y250	LZTS1	1|1|1	3	1	3	0|0|0	0	10	0.48
MelSTR_IPRnase	Q9BSJ2	TUBGCP2	2|2|2	6	2	3	0|0|0	0.98	20	0
MelSTR_IPRnase	Q14315	FLNC	9|5|6	20	6.67	3	0|2|0	0.98	10	0
MelSTR_IPRnase	Q15061	WDR43	3|6|6	15	5	3	0|0|0	1	50	0
MelSTR_IPRnase	O60237	PPP1R12B	1|1|2	4	1.33	3	1|1|1	0.12	1.33	0.27
MelSTR_IPRnase	P84103	SRSF3	1|2|2	5	1.67	3	1|0|2	0.24	1.67	0.25
MelSTR_IPRnase	P27816	MAP4	2|1|1	4	1.33	3	2|1|0	0.12	1.33	0.27
MelSTR_IPRnase	Q9NY61	AATF	3|3|2	8	2.67	3	0|0|0	0.99	26.67	0
MelSTR_IPRnase	Q13523	PRPF4B	1|0|1	2	0.67	3	2|1|1	0	0.5	0.48
MelSTR_IPRnase	Q69YQ0	SPECC1L	4|9|5	18	6	3	5|5|2	0.07	1.5	0.3
MelSTR_IPRnase	P55209	NAP1L1	4|5|4	13	4.33	3	4|3|2	0.02	1.44	0.34
MelSTR_IPRnase	Q96CW5	TUBGCP3	2|5|7	14	4.67	3	0|0|0	0.99	46.67	0
MelSTR_IPRnase	O15042	U2SURP	1|1|1	3	1	3	2|1|1	0	0.75	0.48
MelSTR_IPRnase	P48681	NES	5|8|9	22	7.33	3	4|2|3	0.52	2.44	0.1
MelSTR_IPRnase	P63167	DYNLL1	6|5|5	16	5.33	3	3|1|2	0.6	2.67	0.09
MelSTR_IPRnase	P12882	MYH1	2|2|6	10	3.33	3	2|2|3	0.19	1.43	0.27
MelSTR_IPRnase	Q5VU43	PDE4DIP	1|1|4	6	2	3	0|0|0	0.33	20	0.14
MelSTR_IPRnase	O43663	PRC1	1|1|1	3	1	3	0|0|0	0	10	0.48
MelSTR_IPRnase	Q9NVX0	HAUS2	3|5|5	13	4.33	3	0|0|0	1	43.33	0
MelSTR_IPRnase	O75531	BANF1	7|6|3	16	5.33	3	7|3|2	0.01	1.33	0.35
MelSTR_IPRnase	Q96N67	DOCK7	1|1|2	4	1.33	3	0|0|0	0.33	13.33	0.16
MelSTR_IPRnase	P21589	NT5E	8|11|8	27	9	3	13|7|4	0	1.12	0.42
MelSTR_IPRnase	P04216	THY1	3|1|1	5	1.67	3	2|1|1	0.14	1.25	0.27
MelSTR_IPRnase	Q15365	PCBP1	2|2|2	6	2	3	2|2|3	0	0.86	0.48
MelSTR_IPRnase	Q96Q07	BTBD9	1|5|5	11	3.67	3	0|0|0	0.67	36.67	0.03
MelSTR_IPRnase	A4UGR9	XIRP2	1|0|1	2	0.67	3	1|1|0	0	1	0.48
MelSTR_IPRnase	P63104	YWHAZ	3|1|3	7	2.33	3	3|3|3	0	0.78	0.48
MelSTR_IPRnase	P62258	YWHAE	2|1|2	5	1.67	3	3|3|4	0	0.5	0.48
MelSTR_IPRnase	Q5QJE6	DNTTIP2	2|1|2	5	1.67	3	0|0|0	0.66	16.67	0.07
MelSTR_IPRnase	Q14764	MVP	1|1|1	3	1	3	0|0|0	0	10	0.48
MelSTR_IPRnase	O14746	TERT	1|4|2	7	2.33	3	0|0|0	0.66	23.33	0.05
MelSTR_IPRnase	Q63ZY3	KANK2	1|1|1	3	1	3	0|0|0	0	10	0.48
MelSTR_IPRnase	Q8WXA9	SREK1	1|1|1	3	1	3	0|0|2	0	1.5	0.48
MelSTR_IPRnase	P13639	EEF2	2|2|1	5	1.67	3	2|1|1	0.1	1.25	0.29
MelSTR_IPRnase	P06733	ENO1	7|3|5	15	5	3	7|2|6	0	1	0.39
MelSTR_IPRnase	Q00839	HNRNPU	1|0|2	3	1	3	0|0|0	0.33	10	0.16
MelSTR_IPRnase	Q01804	OTUD4	1|1|2	4	1.33	3	0|0|0	0.33	13.33	0.16
MelSTR_IPRnase	Q99733	NAP1L4	4|4|3	11	3.67	3	5|3|2	0	1.1	0.37
MelSTR_IPRnase	Q9Y224	RTRAF	3|1|3	7	2.33	3	0|0|0	0.67	23.33	0.04
MelSTR_IPRnase	P63313	TMSB10	1|1|1	3	1	3	2|2|3	0	0.43	0.48
MelSTR_IPRnase	P62273	RPS29	5|5|3	13	4.33	3	2|6|5	0	1	0.39
MelSTR_IPRnase	Q99848	EBNA1BP2	3|5|5	13	4.33	3	0|0|0	1	43.33	0
MelSTR_IPRnase	P62081	RPS7	1|1|2	4	1.33	3	3|5|1	0	0.44	0.48
MelSTR_IPRnase	Q8TDN4	CABLES1	5|10|6	21	7	3	0|0|0	1	70	0
MelSTR_IPRnase	Q14690	PDCD11	2|2|0	4	1.33	3	1|0|0	0.59	4	0.09
MelSTR_IPRnase	Q15366	PCBP2	2|0|1	3	1	3	1|2|3	0	0.5	0.48
MelSTR_IPRnase	Q8N9Q2	SREK1IP1	5|4|5	14	4.67	3	4|5|5	0	1	0.4
MelSTR_IPRnase	Q13509	TUBB3	6|5|4	15	5	3	3|6|5	0	1.07	0.39
MelSTR_IPRnase	P68371	TUBB4B	13|11|10	34	11.33	3	7|11|9	0	1.26	0.42
MelSTR_IPRnase	Q92499	DDX1	2|1|1	4	1.33	3	0|0|0	0.33	13.33	0.16
MelSTR_IPRnase	Q9H6D7	HAUS4	1|6|4	11	3.67	3	0|0|0	0.67	36.67	0.03
MelSTR_IPRnase	P60174	TPI1	1|0|1	2	0.67	3	1|1|2	0	0.5	0.48
MelSTR_IPRnase	Q9NW13	RBM28	2|2|0	4	1.33	3	0|0|0	0.66	13.33	0.07
MelSTR_IPRnase	Q8NEY1	NAV1	3|3|2	8	2.67	3	0|0|0	0.99	26.67	0
MelSTR_IPRnase	Q9BWT7	CARD10	2|2|0	4	1.33	3	0|0|0	0.66	13.33	0.07
MelSTR_IPRnase	P14373	TRIM27	1|2|2	5	1.67	3	0|0|0	0.66	16.67	0.07
MelSTR_IPRnase	Q96QD9	FYTTD1	3|3|5	11	3.67	3	0|0|0	1	36.67	0
MelSTR_IPRnase	O14744	PRMT5	2|0|0	2	0.67	3	1|0|0	0.29	2	0.23
MelSTR_IPRnase	Q9NZT1	CALML5	2|1|2	5	1.67	3	2|2|3	0	0.71	0.48
MelSTR_IPRnase	Q4VCS5	AMOT	1|1|1	3	1	3	0|0|0	0	10	0.48
MelSTR_IPRnase	P61927	RPL37	1|1|2	4	1.33	3	1|1|0	0.21	2	0.25
MelSTR_IPRnase	Q96JN8	NEURL4	3|4|4	11	3.67	3	0|0|0	1	36.67	0
MelSTR_IPRnase	P14923	JUP	3|0|7	10	3.33	3	4|2|7	0	0.77	0.37
MelSTR_IPRnase	Q9NPA8	ENY2	2|1|1	4	1.33	3	0|0|0	0.33	13.33	0.16
MelSTR_IPRnase	Q96EY4	TMA16	1|0|2	3	1	3	1|1|1	0.12	1	0.27
MelSTR_IPRnase	Q15646	OASL	8|6|12	26	8.67	3	0|0|0	1	86.67	0
MelSTR_IPRnase	Q9NQ55	PPAN	1|1|1	3	1	3	0|0|0	0	10	0.48
MelSTR_IPRnase	Q6DKI1	RPL7L1	1|1|1	3	1	3	0|0|0	0	10	0.48
MelSTR_IPRnase	O15145	ARPC3	2|1|1	4	1.33	3	0|0|0	0.33	13.33	0.16
MelSTR_IPRnase	P39019	RPS19	2|3|3	8	2.67	3	5|8|5	0	0.44	0.48
MelSTR_IPRnase	O75330	HMMR	1|1|1	3	1	3	0|0|0	0	10	0.48
MelSTR_IPRnase	Q14974	KPNB1	2|2|2	6	2	3	0|3|0	0.49	2	0.11
MelSTR_IPRnase	Q9BSC4	NOL10	1|3|2	6	2	3	0|0|0	0.66	20	0.06
MelSTR_IPRnase	P26368	U2AF2	2|1|1	4	1.33	3	0|1|2	0.12	1.33	0.27
MelSTR_IPRnase	Q9H1K1	ISCU	2|2|1	5	1.67	3	1|0|0	0.59	5	0.09
MelSTR_IPRnase	P55769	SNU13	4|6|3	13	4.33	3	0|0|0	1	43.33	0
MelSTR_IPRnase	Q12788	TBL3	1|2|2	5	1.67	3	0|0|0	0.66	16.67	0.07
MelSTR_IPRnase	Q13459	MYO9B	2|0|0	2	0.67	3	0|0|0	0.33	6.67	0.16
MelSTR_IPRnase	O95816	BAG2	2|2|3	7	2.33	3	0|0|0	0.99	23.33	0
MelSTR_IPRnase	O95373	IPO7	1|0|1	2	0.67	3	1|2|0	0	0.67	0.48
MelSTR_IPRnase	Q17RS7	GEN1	4|5|5	14	4.67	3	0|0|0	1	46.67	0
MelSTR_IPRnase	Q9H2G2	SLK	4|2|6	12	4	3	5|7|9	0	0.57	0.48
MelSTR_IPRnase	P62888	RPL30	4|5|4	13	4.33	3	1|1|1	0.9	4.33	0
MelSTR_IPRnase	Q9BVI4	NOC4L	1|2|1	4	1.33	3	0|0|0	0.33	13.33	0.16
MelSTR_IPRnase	Q9BUF5	TUBB6	4|2|3	9	3	3	1|3|3	0.03	1.29	0.32
MelSTR_IPRnase	P84243	H3-3A	2|2|0	4	1.33	3	3|1|0	0.12	1	0.28
MelSTR_IPRnase	Q9BYG3	NIFK	3|0|1	4	1.33	3	0|0|0	0.33	13.33	0.15
MelSTR_IPRnase	P14618	PKM	7|3|5	15	5	3	4|5|5	0	1.07	0.38
MelSTR_IPRnase	P80723	BASP1	1|2|0	3	1	3	4|2|0	0	0.5	0.48
MelSTR_IPRnase	A6NFN3	RBFOX3	1|0|0	1	0.33	3	0|0|0	0	3.33	0.48
MelSTR_IPRnase	Q9UL18	AGO1	1|0|1	2	0.67	3	0|0|0	0	6.67	0.48
MelSTR_IPRnase	Q9UKV8	AGO2	1|0|1	2	0.67	3	0|0|0	0	6.67	0.48
MelSTR_IPRnase	Q2NKX9	C2orf68	2|0|1	3	1	3	0|0|0	0.33	10	0.16
MelSTR_IPRnase	Q14978	NOLC1	1|1|0	2	0.67	3	0|1|1	0	1	0.48
MelSTR_IPRnase	Q13823	GNL2	2|0|0	2	0.67	3	0|0|0	0.33	6.67	0.16
MelSTR_IPRnase	Q9NV06	DCAF13	4|4|2	10	3.33	3	0|0|0	0.99	33.33	0
MelSTR_IPRnase	P07355	ANXA2	1|1|3	5	1.67	3	4|3|5	0	0.42	0.48
MelSTR_IPRnase	Q96GY0	ZC2HC1A	1|1|0	2	0.67	3	0|0|0	0	6.67	0.48
MelSTR_IPRnase	P04899	GNAI2	2|3|1	6	2	3	2|0|0	0.51	3	0.1
MelSTR_IPRnase	P08754	GNAI3	2|3|1	6	2	3	2|0|0	0.51	3	0.1
MelSTR_IPRnase	Q13829	TNFAIP1	1|2|3	6	2	3	0|0|0	0.66	20	0.06
MelSTR_IPRnase	Q9Y2P8	RCL1	1|1|1	3	1	3	0|0|0	0	10	0.48
MelSTR_IPRnase	Q9BQG0	MYBBP1A	1|0|0	1	0.33	3	0|0|0	0	3.33	0.48
MelSTR_IPRnase	Q6P2E9	EDC4	3|3|3	9	3	3	0|0|0	1	30	0
MelSTR_IPRnase	Q9Y3E7	CHMP3	1|2|1	4	1.33	3	0|0|0	0.33	13.33	0.16
MelSTR_IPRnase	Q9H501	ESF1	1|0|0	1	0.33	3	0|1|0	0	1	0.48
MelSTR_IPRnase	Q27J81	INF2	7|14|6	27	9	3	5|6|2	0.33	2.08	0.16
MelSTR_IPRnase	P61026	RAB10	1|0|1	2	0.67	3	0|0|0	0	6.67	0.48
MelSTR_IPRnase	Q03701	CEBPZ	1|2|1	4	1.33	3	0|0|0	0.33	13.33	0.16
MelSTR_IPRnase	Q14258	TRIM25	1|2|1	4	1.33	3	0|0|0	0.33	13.33	0.16
MelSTR_IPRnase	Q9Y3F4	STRAP	1|0|0	1	0.33	3	0|0|0	0	3.33	0.48
MelSTR_IPRnase	Q8TED0	UTP15	4|4|4	12	4	3	0|0|0	1	40	0
MelSTR_IPRnase	P26641	EEF1G	2|1|1	4	1.33	3	3|2|2	0	0.57	0.48
MelSTR_IPRnase	P23246	SFPQ	2|1|0	3	1	3	0|0|0	0.33	10	0.16
MelSTR_IPRnase	Q86XJ1	GAS2L3	1|1|2	4	1.33	3	2|2|0	0.05	1	0.31
MelSTR_IPRnase	Q9GZL7	WDR12	3|5|4	12	4	3	0|0|0	1	40	0
MelSTR_IPRnase	P17844	DDX5	2|2|3	7	2.33	3	0|0|0	0.99	23.33	0
MelSTR_IPRnase	Q9UHB6	LIMA1	24|30|27	81	27	3	39|43|42	0	0.65	0.48
MelSTR_IPRnase	P35268	RPL22	2|3|0	5	1.67	3	2|4|2	0	0.63	0.37
MelSTR_IPRnase	O15143	ARPC1B	1|0|1	2	0.67	3	0|0|0	0	6.67	0.48
MelSTR_IPRnase	Q8TDM6	DLG5	1|0|0	1	0.33	3	0|0|0	0	3.33	0.48
MelSTR_IPRnase	Q0ZGT2	NEXN	17|16|21	54	18	3	56|48|47	0	0.36	0.48
MelSTR_IPRnase	O00422	SAP18	1|1|1	3	1	3	0|0|0	0	10	0.48
MelSTR_IPRnase	P62316	SNRPD2	1|1|0	2	0.67	3	0|0|0	0	6.67	0.48
MelSTR_IPRnase	Q8IYA6	CKAP2L	2|2|3	7	2.33	3	0|0|0	0.99	23.33	0
MelSTR_IPRnase	Q86TM3	DDX53	1|1|0	2	0.67	3	0|1|1	0	1	0.48
MelSTR_IPRnase	Q02413	DSG1	2|0|4	6	2	3	2|0|5	0.04	0.86	0.32
MelSTR_IPRnase	P12268	IMPDH2	1|1|0	2	0.67	3	0|0|0	0	6.67	0.48
MelSTR_IPRnase	Q8NDD1	C1orf131	1|2|2	5	1.67	3	0|0|0	0.66	16.67	0.07
MelSTR_IPRnase	P12814	ACTN1	5|4|3	12	4	3	7|5|5	0	0.71	0.48
MelSTR_IPRnase	P31689	DNAJA1	3|1|2	6	2	3	1|1|2	0.19	1.5	0.27
MelSTR_IPRnase	P07737	PFN1	1|1|1	3	1	3	2|1|1	0	0.75	0.48
MelSTR_IPRnase	O95684	CEP43	1|0|1	2	0.67	3	0|0|0	0	6.67	0.48
MelSTR_IPRnase	O60307	MAST3	1|2|0	3	1	3	0|0|0	0.33	10	0.16
MelSTR_IPRnase	Q3KQU3	MAP7D1	3|3|4	10	3.33	3	0|0|0	1	33.33	0
MelSTR_IPRnase	Q8NEJ9	NGDN	4|3|1	8	2.67	3	0|0|0	0.67	26.67	0.04
MelSTR_IPRnase	P55060	CSE1L	3|2|2	7	2.33	3	3|6|3	0	0.58	0.48
MelSTR_IPRnase	Q10471	GALNT2	1|0|0	1	0.33	3	0|0|0	0	3.33	0.48
MelSTR_IPRnase	Q9Y324	FCF1	1|2|2	5	1.67	3	0|0|0	0.66	16.67	0.07
MelSTR_IPRnase	Q8NFC6	BOD1L1	1|0|0	1	0.33	3	0|2|0	0	0.5	0.48
MelSTR_IPRnase	Q9NVP1	DDX18	1|2|1	4	1.33	3	0|0|0	0.33	13.33	0.16
MelSTR_IPRnase	Q96C19	EFHD2	3|3|2	8	2.67	3	5|5|2	0	0.67	0.48
MelSTR_IPRnase	Q96PE2	ARHGEF17	1|0|1	2	0.67	3	1|1|1	0	0.67	0.48
MelSTR_IPRnase	Q9Y6K5	OAS3	1|1|1	3	1	3	0|0|0	0	10	0.48
MelSTR_IPRnase	Q01082	SPTBN1	3|2|0	5	1.67	3	2|0|0	0.51	2.5	0.1
MelSTR_IPRnase	Q9UNX4	WDR3	1|2|0	3	1	3	0|0|0	0.33	10	0.16
MelSTR_IPRnase	Q9H583	HEATR1	1|1|0	2	0.67	3	0|0|0	0	6.67	0.48
MelSTR_IPRnase	P61513	RPL37A	4|8|7	19	6.33	3	2|3|3	0.49	2.38	0.11
MelSTR_IPRnase	Q6RFH5	WDR74	1|1|1	3	1	3	0|0|0	0	10	0.48
MelSTR_IPRnase	P27708	CAD	1|0|0	1	0.33	3	1|0|0	0	1	0.48
MelSTR_IPRnase	Q15050	RRS1	1|2|1	4	1.33	3	0|0|0	0.33	13.33	0.16
MelSTR_IPRnase	P28290	ITPRID2	2|1|4	7	2.33	3	0|0|0	0.66	23.33	0.05
MelSTR_IPRnase	P17480	UBTF	2|0|0	2	0.67	3	0|0|0	0.33	6.67	0.16
MelSTR_IPRnase	P01876	IGHA1	2|0|0	2	0.67	3	0|0|0	0.33	6.67	0.16
MelSTR_IPRnase	Q15027	ACAP1	3|0|1	4	1.33	3	1|1|0	0.29	2	0.25
MelSTR_IPRnase	Q9Y3A4	RRP7A	1|0|0	1	0.33	3	0|0|0	0	3.33	0.48
MelSTR_IPRnase	Q9H4G4	GLIPR2	1|0|0	1	0.33	3	0|0|0	0	3.33	0.48
MelSTR_IPRnase	P78527	PRKDC	1|0|1	2	0.67	3	0|0|0	0	6.67	0.48
MelSTR_IPRnase	P62070	RRAS2	1|2|1	4	1.33	3	1|0|0	0.29	4	0.23
MelSTR_IPRnase	P04156	PRNP	1|1|0	2	0.67	3	1|0|0	0	2	0.48
MelSTR_IPRnase	P62244	RPS15A	3|1|2	6	2	3	0|1|0	0.62	6	0.09
MelSTR_IPRnase	Q15293	RCN1	1|1|0	2	0.67	3	0|1|0	0	2	0.48
MelSTR_IPRnase	Q15029	EFTUD2	1|0|0	1	0.33	3	0|0|0	0	3.33	0.48
MelSTR_IPRnase	Q8N8A6	DDX51	1|0|0	1	0.33	3	0|0|0	0	3.33	0.48
MelSTR_IPRnase	O43854	EDIL3	1|0|1	2	0.67	3	0|0|0	0	6.67	0.48
MelSTR_IPRnase	P31944	CASP14	1|0|0	1	0.33	3	0|0|0	0	3.33	0.48
MelSTR_IPRnase	Q15434	RBMS2	2|2|2	6	2	3	0|0|0	0.98	20	0
MelSTR_IPRnase	P04075	ALDOA	2|1|2	5	1.67	3	2|3|3	0	0.63	0.48
MelSTR_IPRnase	P29728	OAS2	1|0|1	2	0.67	3	0|0|0	0	6.67	0.48
MelSTR_IPRnase	O60879	DIAPH2	1|0|0	1	0.33	3	0|0|0	0	3.33	0.48
MelSTR_IPRnase	P09496	CLTA	1|0|1	2	0.67	3	0|0|0	0	6.67	0.48
MelSTR_IPRnase	Q9BVP2	GNL3	1|0|1	2	0.67	3	0|0|0	0	6.67	0.48
MelSTR_IPRnase	Q6UUV9	CRTC1	1|0|1	2	0.67	3	0|0|0	0	6.67	0.48
MelSTR_IPRnase	Q9H3U1	UNC45A	1|1|0	2	0.67	3	1|1|0	0	1	0.48
MelSTR_IPRnase	P43487	RANBP1	1|1|0	2	0.67	3	0|0|0	0	6.67	0.48
MelSTR_IPRnase	Q15233	NONO	2|2|0	4	1.33	3	0|0|0	0.66	13.33	0.07
MelSTR_IPRnase	P09382	LGALS1	2|3|2	7	2.33	3	2|0|1	0.47	2.33	0.11
MelSTR_IPRnase	Q9P2Q2	FRMD4A	1|2|0	3	1	3	0|0|0	0.33	10	0.16
MelSTR_IPRnase	Q8N1N4	KRT78	3|5|8	16	5.33	3	8|3|12	0	0.7	0.43
MelSTR_IPRnase	Q92614	MYO18A	2|0|1	3	1	3	0|0|0	0.33	10	0.16
MelSTR_IPRnase	P80297	MT1X	1|0|1	2	0.67	3	0|0|0	0	6.67	0.48
MelSTR_IPRnase	Q53EZ4	CEP55	1|0|0	1	0.33	3	0|0|0	0	3.33	0.48
MelSTR_IPRnase	Q14192	FHL2	1|0|0	1	0.33	3	0|0|0	0	3.33	0.48
MelSTR_IPRnase	Q8NBM4	UBAC2	1|0|0	1	0.33	3	0|0|0	0	3.33	0.48
MelSTR_IPRnase	O15182	CETN3	1|0|0	1	0.33	3	0|0|0	0	3.33	0.48
MelSTR_IPRnase	Q01469	FABP5	1|0|1	2	0.67	3	1|0|1	0	1	0.48
MelSTR_IPRnase	O75762	TRPA1	1|1|1	3	1	3	0|1|1	0	1.5	0.48
MelSTR_IPRnase	Q9ULV4	CORO1C	9|9|6	24	8	3	8|2|3	0.04	1.85	0.32
MelSTR_IPRnase	P56182	RRP1	1|0|1	2	0.67	3	0|0|0	0	6.67	0.48
MelSTR_IPRnase	Q15269	PWP2	1|1|0	2	0.67	3	0|0|0	0	6.67	0.48
MelSTR_IPRnase	P22626	HNRNPA2B1	1|0|0	1	0.33	3	0|0|0	0	3.33	0.48
MelSTR_IPRnase	P02452	COL1A1	2|0|0	2	0.67	3	1|0|0	0.29	2	0.23
MelSTR_IPRnase	P78386	KRT85	1|4|12	17	5.67	3	1|1|2	0.57	4.25	0.1
MelSTR_IPRnase	O43790	KRT86	2|4|17	23	7.67	3	1|1|2	0.62	5.75	0.09
MelSTR_IPRnase	P29558	RBMS1	2|2|2	6	2	3	0|0|0	0.98	20	0
MelSTR_IPRnase	Q9UMY1	NOL7	1|3|2	6	2	3	0|0|0	0.66	20	0.06
MelSTR_IPRnase	Q9H8H0	NOL11	1|1|0	2	0.67	3	0|0|0	0	6.67	0.48
MelSTR_IPRnase	Q9NZR1	TMOD2	2|1|2	5	1.67	3	1|0|0	0.59	5	0.09
MelSTR_IPRnase	Q8TDD1	DDX54	1|0|0	1	0.33	3	0|0|0	0	3.33	0.48
MelSTR_IPRnase	Q9UBI6	GNG12	1|1|1	3	1	3	2|0|0	0	1.5	0.48
MelSTR_IPRnase	Q13045	FLII	1|1|0	2	0.67	3	0|0|0	0	6.67	0.48
MelSTR_IPRnase	Q13501	SQSTM1	3|2|1	6	2	3	1|0|0	0.62	6	0.09
MelSTR_IPRnase	Q9NPI6	DCP1A	1|0|0	1	0.33	3	0|0|0	0	3.33	0.48
MelSTR_IPRnase	Q14008	CKAP5	1|0|2	3	1	3	0|0|0	0.33	10	0.16
MelSTR_IPRnase	Q01449	MYL7	1|0|0	1	0.33	3	0|0|0	0	3.33	0.48
MelSTR_IPRnase	P06702	S100A9	2|0|0	2	0.67	3	1|0|0	0.29	2	0.23
MelSTR_IPRnase	Q6ZWJ1	STXBP4	1|0|0	1	0.33	3	0|0|0	0	3.33	0.48
MelSTR_IPRnase	O76011	KRT34	1|0|5	6	2	3	2|0|0	0.32	3	0.23
MelSTR_IPRnase	Q8NAV1	PRPF38A	1|1|1	3	1	3	1|0|0	0	3	0.48
MelSTR_IPRnase	P13987	CD59	4|6|3	13	4.33	3	4|2|0	0.35	2.17	0.13
MelSTR_IPRnase	P27448	MARK3	1|0|0	1	0.33	3	0|0|0	0	3.33	0.48
MelSTR_IPRnase	P07195	LDHB	1|0|2	3	1	3	2|1|2	0.02	0.6	0.34
MelSTR_IPRnase	Q14789	GOLGB1	1|0|0	1	0.33	3	0|0|0	0	3.33	0.48
MelSTR_IPRnase	O00222	GRM8	1|0|1	2	0.67	3	0|1|1	0	1	0.48
MelSTR_IPRnase	P26038	MSN	1|1|0	2	0.67	3	1|1|1	0	0.67	0.48
MelSTR_IPRnase	Q9UQ03	CORO2B	24|27|17	68	22.67	3	37|33|30	0	0.68	0.48
MelSTR_IPRnase	P35080	PFN2	1|0|0	1	0.33	3	0|0|0	0	3.33	0.48
MelSTR_IPRnase	P15924	DSP	16|4|16	36	12	3	13|0|33	0	0.78	0.45
MelSTR_IPRnase	P02545	LMNA	3|1|0	4	1.33	3	2|0|0	0.28	2	0.25
MelSTR_IPRnase	P04406	GAPDH	3|2|2	7	2.33	3	2|0|3	0.1	1.4	0.29
MelSTR_IPRnase	Q09666	AHNAK	3|1|0	4	1.33	3	0|0|0	0.33	13.33	0.15
MelSTR_IPRnase	Q16643	DBN1	5|2|1	8	2.67	3	8|6|3	0	0.47	0.48
MelSTR_IPRnase	B9A064	IGLL5	2|0|0	2	0.67	3	0|0|0	0.33	6.67	0.16
MelSTR_IPRnase	P31431	SDC4	1|0|0	1	0.33	3	0|0|0	0	3.33	0.48
MelSTR_IPRnase	Q9ULX3	NOB1	1|0|0	1	0.33	3	0|0|0	0	3.33	0.48
MelSTR_IPRnase	Q9UII4	HERC5	1|1|1	3	1	3	0|0|0	0	10	0.48
MelSTR_IPRnase	P03956	MMP1	4|2|2	8	2.67	3	1|0|0	0.92	8	0
MelSTR_IPRnase	Q92979	EMG1	2|2|1	5	1.67	3	0|0|0	0.66	16.67	0.07
MelSTR_IPRnase	P42224	STAT1	1|0|1	2	0.67	3	0|3|1	0	0.5	0.48
MelSTR_IPRnase	Q9Y4K0	LOXL2	1|1|1	3	1	3	0|0|0	0	10	0.48
MelSTR_IPRnase	P42166	TMPO	1|0|0	1	0.33	3	0|0|0	0	3.33	0.48
MelSTR_IPRnase	P47755	CAPZA2	1|4|2	7	2.33	3	1|2|1	0.29	1.75	0.24
MelSTR_IPRnase	Q8IWX8	CHERP	1|0|0	1	0.33	3	0|0|0	0	3.33	0.48
MelSTR_IPRnase	P31949	S100A11	1|0|0	1	0.33	3	0|0|0	0	3.33	0.48
MelSTR_IPRnase	Q9UJF2	RASAL2	1|0|0	1	0.33	3	0|0|0	0	3.33	0.48
MelSTR_IPRnase	P61163	ACTR1A	1|0|1	2	0.67	3	0|0|0	0	6.67	0.48
MelSTR_IPRnase	Q9GZV4	EIF5A2	1|1|1	3	1	3	1|0|0	0	3	0.48
MelSTR_IPRnase	Q9UM54	MYO6	1|10|2	13	4.33	3	11|7|2	0	0.65	0.4
MelSTR_IPRnase	Q8NB90	SPATA5	1|1|0	2	0.67	3	0|0|0	0	6.67	0.48
MelSTR_IPRnase	P00338	LDHA	1|0|1	2	0.67	3	1|1|3	0	0.4	0.48
MelSTR_IPRnase	Q7LBR1	CHMP1B	1|1|1	3	1	3	0|0|0	0	10	0.48
MelSTR_IPRnase	Q8TDB6	DTX3L	2|2|4	8	2.67	3	0|0|0	0.99	26.67	0
MelSTR_IPRnase	Q969X6	UTP4	1|1|1	3	1	3	0|0|0	0	10	0.48
MelSTR_IPRnase	P05109	S100A8	1|0|0	1	0.33	3	1|0|0	0	1	0.48
MelSTR_IPRnase	Q14031	COL4A6	1|0|1	2	0.67	3	0|0|1	0	2	0.48
MelSTR_IPRnase	O43707	ACTN4	5|4|2	11	3.67	3	3|2|4	0.01	1.22	0.34
MelSTR_IPRnase	Q15369	ELOC	1|0|0	1	0.33	3	0|0|0	0	3.33	0.48
MelSTR_IPRnase	Q5T749	KPRP	4|1|7	12	4	3	2|0|4	0.37	2	0.13
MelSTR_IPRnase	Q5JTW2	CEP78	1|0|0	1	0.33	3	0|0|0	0	3.33	0.48
MelSTR_IP	Q96L91	EP400	0|3|2	5	1.67	3	0|0|0	0.66	16.67	0.06
MelSTR_IP	Q9ULW0	TPX2	0|2|1	3	1	3	0|0|0	0.33	10	0.16
MelSTR_IP	Q6ZUT1	NKAPD1	0|1|3	4	1.33	3	1|2|5	0	0.5	0.37
MelSTR_IP	Q9H2H8	PPIL3	0|1|0	1	0.33	3	0|0|0	0	3.33	0.48
MelSTR_IP	Q5VTL8	PRPF38B	0|1|2	3	1	3	4|1|4	0	0.33	0.48
MelSTR_IP	O43293	DAPK3	0|3|2	5	1.67	3	1|0|1	0.5	2.5	0.1
MelSTR_IP	Q2TBE0	CWF19L2	0|2|1	3	1	3	1|3|4	0	0.38	0.48
MelSTR_IP	Q68DA7	FMN1	0|2|2	4	1.33	3	0|0|0	0.66	13.33	0.07
MelSTR_IP	O43439	CBFA2T2	0|1|1	2	0.67	3	0|0|0	0	6.67	0.48
MelSTR_IP	Q8WXA9	SREK1	0|2|2	4	1.33	3	0|0|2	0.46	2	0.11
MelSTR_IP	P19525	EIF2AK2	0|1|1	2	0.67	3	0|0|0	0	6.67	0.48
MelSTR_IP	O14744	PRMT5	0|1|0	1	0.33	3	1|0|0	0	1	0.48
MelSTR_IP	Q14974	KPNB1	0|2|2	4	1.33	3	0|3|0	0.32	1.33	0.23
MelSTR_IP	P28300	LOX	0|1|0	1	0.33	3	0|0|0	0	3.33	0.48
MelSTR_IP	Q8NC51	SERBP1	0|1|2	3	1	3	0|0|0	0.33	10	0.16
MelSTR_IP	Q9BYG3	NIFK	0|1|0	1	0.33	3	0|0|0	0	3.33	0.48
MelSTR_IP	Q7Z460	CLASP1	0|2|0	2	0.67	3	0|0|0	0.33	6.67	0.16
MelSTR_IP	Q9NUD5	ZCCHC3	0|1|1	2	0.67	3	0|0|0	0	6.67	0.48
MelSTR_IP	Q9Y3X0	CCDC9	0|1|2	3	1	3	0|0|1	0.29	3	0.23
MelSTR_IP	Q13829	TNFAIP1	0|2|2	4	1.33	3	0|0|0	0.66	13.33	0.07
MelSTR_IP	Q99700	ATXN2	0|2|1	3	1	3	0|0|0	0.33	10	0.16
MelSTR_IP	Q9BVG8	KIFC3	0|2|0	2	0.67	3	0|0|0	0.33	6.67	0.16
MelSTR_IP	Q15459	SF3A1	0|1|0	1	0.33	3	0|0|0	0	3.33	0.48
MelSTR_IP	P35610	SOAT1	0|1|2	3	1	3	0|0|0	0.33	10	0.16
MelSTR_IP	Q86XZ4	SPATS2	0|1|0	1	0.33	3	0|0|0	0	3.33	0.48
MelSTR_IP	Q8TED0	UTP15	0|7|1	8	2.67	3	0|0|0	0.33	26.67	0.14
MelSTR_IP	P26641	EEF1G	0|1|2	3	1	3	3|2|2	0	0.43	0.48
MelSTR_IP	P23246	SFPQ	0|1|1	2	0.67	3	0|0|0	0	6.67	0.48
MelSTR_IP	Q8NI77	KIF18A	0|2|0	2	0.67	3	0|0|0	0.33	6.67	0.16
MelSTR_IP	Q86TG7	PEG10	0|1|0	1	0.33	3	0|0|0	0	3.33	0.48
MelSTR_IP	Q9UG63	ABCF2	0|1|0	1	0.33	3	0|0|0	0	3.33	0.48
MelSTR_IP	Q8TDM6	DLG5	0|1|0	1	0.33	3	0|0|0	0	3.33	0.48
MelSTR_IP	Q9P2E3	ZNFX1	0|2|2	4	1.33	3	0|0|0	0.66	13.33	0.07
MelSTR_IP	Q9H4H8	FAM83D	0|1|0	1	0.33	3	0|0|0	0	3.33	0.48
MelSTR_IP	P18583	SON	0|1|0	1	0.33	3	0|0|0	0	3.33	0.48
MelSTR_IP	Q86W92	PPFIBP1	0|1|1	2	0.67	3	0|0|0	0	6.67	0.48
MelSTR_IP	P12268	IMPDH2	0|1|0	1	0.33	3	0|0|0	0	3.33	0.48
MelSTR_IP	Q9Y295	DRG1	0|1|0	1	0.33	3	1|0|0	0	1	0.48
MelSTR_IP	O60307	MAST3	0|1|0	1	0.33	3	0|0|0	0	3.33	0.48
MelSTR_IP	Q15019	SEPTIN2	0|1|0	1	0.33	3	0|0|0	0	3.33	0.48
MelSTR_IP	Q15287	RNPS1	0|1|0	1	0.33	3	0|1|1	0	0.5	0.48
MelSTR_IP	Q9UGR2	ZC3H7B	0|1|0	1	0.33	3	0|0|0	0	3.33	0.48
MelSTR_IP	Q9H583	HEATR1	0|1|0	1	0.33	3	0|0|0	0	3.33	0.48
MelSTR_IP	O95819	MAP4K4	0|2|1	3	1	3	0|0|0	0.33	10	0.16
MelSTR_IP	P27708	CAD	0|1|1	2	0.67	3	1|0|0	0	2	0.48
MelSTR_IP	P62328	TMSB4X	0|1|1	2	0.67	3	0|1|1	0	1	0.48
MelSTR_IP	O00468	AGRN	0|1|0	1	0.33	3	0|0|0	0	3.33	0.48
MelSTR_IP	P10599	TXN	0|1|0	1	0.33	3	1|0|0	0	1	0.48
MelSTR_IP	Q8NEM8	AGBL3	0|1|0	1	0.33	3	0|0|0	0	3.33	0.48
MelSTR_IP	Q96I25	RBM17	0|1|0	1	0.33	3	0|0|0	0	3.33	0.48
MelSTR_IP	P29728	OAS2	0|1|1	2	0.67	3	0|0|0	0	6.67	0.48
MelSTR_IP	Q9H5U6	ZCCHC4	0|1|0	1	0.33	3	0|0|0	0	3.33	0.48
MelSTR_IP	P52943	CRIP2	0|1|1	2	0.67	3	0|0|0	0	6.67	0.48
MelSTR_IP	P09496	CLTA	0|1|0	1	0.33	3	0|0|0	0	3.33	0.48
MelSTR_IP	Q9BVP2	GNL3	0|1|0	1	0.33	3	0|0|0	0	3.33	0.48
MelSTR_IP	Q9H3U1	UNC45A	0|1|1	2	0.67	3	1|1|0	0	1	0.48
MelSTR_IP	Q9BRZ2	TRIM56	0|1|0	1	0.33	3	0|0|0	0	3.33	0.48
MelSTR_IP	Q8IXQ6	PARP9	0|1|2	3	1	3	0|0|0	0.33	10	0.16
MelSTR_IP	Q8TEW0	PARD3	0|1|0	1	0.33	3	0|0|0	0	3.33	0.48
MelSTR_IP	Q8IZT6	ASPM	0|1|1	2	0.67	3	0|0|0	0	6.67	0.48
MelSTR_IP	Q14192	FHL2	0|1|0	1	0.33	3	0|0|0	0	3.33	0.48
MelSTR_IP	P05455	SSB	0|1|0	1	0.33	3	0|0|0	0	3.33	0.48
MelSTR_IP	Q9Y6D9	MAD1L1	0|1|0	1	0.33	3	0|0|0	0	3.33	0.48
MelSTR_IP	O75762	TRPA1	0|1|1	2	0.67	3	0|1|1	0	1	0.48
MelSTR_IP	Q9ULE0	WWC3	0|1|1	2	0.67	3	0|0|0	0	6.67	0.48
MelSTR_IP	H7BZ55	CROCC2	0|1|0	1	0.33	3	0|0|0	0	3.33	0.48
MelSTR_IP	P56182	RRP1	0|1|1	2	0.67	3	0|0|0	0	6.67	0.48
MelSTR_IP	O75691	UTP20	0|1|1	2	0.67	3	0|0|0	0	6.67	0.48
MelSTR_IP	Q15269	PWP2	0|1|0	1	0.33	3	0|0|0	0	3.33	0.48
MelSTR_IP	P78386	KRT85	0|2|2	4	1.33	3	1|1|2	0.1	1	0.29
MelSTR_IP	O43790	KRT86	0|2|2	4	1.33	3	1|1|2	0.1	1	0.29
MelSTR_IP	P41091	EIF2S3	0|1|0	1	0.33	3	1|1|0	0	0.5	0.48
MelSTR_IP	Q96G21	IMP4	0|1|0	1	0.33	3	0|0|0	0	3.33	0.48
MelSTR_IP	Q9NZR1	TMOD2	0|3|0	3	1	3	1|0|0	0.33	3	0.16
MelSTR_IP	P63208	SKP1	0|1|0	1	0.33	3	0|0|0	0	3.33	0.48
MelSTR_IP	Q13045	FLII	0|1|1	2	0.67	3	0|0|0	0	6.67	0.48
MelSTR_IP	Q9Y5V3	MAGED1	0|1|1	2	0.67	3	0|0|0	0	6.67	0.48
MelSTR_IP	P32969	RPL9	0|2|2	4	1.33	3	0|0|0	0.66	13.33	0.07
MelSTR_IP	Q6ZWJ1	STXBP4	0|2|1	3	1	3	0|0|0	0.33	10	0.16
MelSTR_IP	Q8IWA0	WDR75	0|1|1	2	0.67	3	0|0|0	0	6.67	0.48
MelSTR_IP	Q8IVM0	CCDC50	0|1|0	1	0.33	3	0|0|0	0	3.33	0.48
MelSTR_IP	P84101	SERF2	0|1|1	2	0.67	3	1|0|2	0	0.67	0.48
MelSTR_IP	Q9ULX3	NOB1	0|1|0	1	0.33	3	0|0|0	0	3.33	0.48
MelSTR_IP	P03956	MMP1	0|2|1	3	1	3	1|0|0	0.29	3	0.23
MelSTR_IP	Q63HN8	RNF213	0|1|0	1	0.33	3	0|0|0	0	3.33	0.48
MelSTR_IP	Q9Y4K0	LOXL2	0|1|0	1	0.33	3	0|0|0	0	3.33	0.48
MelSTR_IP	P12111	COL6A3	0|2|0	2	0.67	3	2|4|0	0	0.33	0.48
MelSTR_IP	Q8NB90	SPATA5	0|1|0	1	0.33	3	0|0|0	0	3.33	0.48
MelSTR_IP	Q96GQ7	DDX27	0|1|1	2	0.67	3	0|0|0	0	6.67	0.48
MelSTR_IP	P35249	RFC4	0|1|1	2	0.67	3	0|0|0	0	6.67	0.48
MelSTR_IP	Q96RT7	TUBGCP6	0|1|0	1	0.33	3	0|0|0	0	3.33	0.48
MelSTR_IP	Q969X6	UTP4	0|2|1	3	1	3	0|0|0	0.33	10	0.16
MelSTR_IPRnase	O43896	KIF1C	0|8|6	14	4.67	3	0|0|0	0.67	46.67	0.02
MelSTR_IPRnase	Q13283	G3BP1	0|1|2	3	1	3	0|0|0	0.33	10	0.16
MelSTR_IPRnase	Q9H2H8	PPIL3	0|1|2	3	1	3	0|0|0	0.33	10	0.16
MelSTR_IPRnase	Q6UN15	FIP1L1	0|1|0	1	0.33	3	0|0|1	0	1	0.48
MelSTR_IPRnase	O60333	KIF1B	0|3|4	7	2.33	3	0|0|0	0.67	23.33	0.04
MelSTR_IPRnase	Q9P270	SLAIN2	0|1|0	1	0.33	3	0|0|0	0	3.33	0.48
MelSTR_IPRnase	O95391	SLU7	0|1|4	5	1.67	3	0|0|0	0.33	16.67	0.14
MelSTR_IPRnase	O43143	DHX15	0|1|1	2	0.67	3	0|1|1	0	1	0.48
MelSTR_IPRnase	Q8TC92	ENOX1	0|1|1	2	0.67	3	0|0|0	0	6.67	0.48
MelSTR_IPRnase	P12829	MYL4	0|2|1	3	1	3	0|1|1	0.21	1.5	0.25
MelSTR_IPRnase	Q9H7E2	TDRD3	0|4|0	4	1.33	3	0|0|0	0.33	13.33	0.14
MelSTR_IPRnase	Q5BKZ1	ZNF326	0|1|1	2	0.67	3	0|0|0	0	6.67	0.48
MelSTR_IPRnase	Q14677	CLINT1	0|4|4	8	2.67	3	0|0|0	0.67	26.67	0.03
MelSTR_IPRnase	Q68DA7	FMN1	0|2|2	4	1.33	3	0|0|0	0.66	13.33	0.07
MelSTR_IPRnase	Q9H0J9	PARP12	0|2|2	4	1.33	3	0|0|0	0.66	13.33	0.07
MelSTR_IPRnase	O43439	CBFA2T2	0|1|2	3	1	3	0|0|0	0.33	10	0.16
MelSTR_IPRnase	P19525	EIF2AK2	0|1|0	1	0.33	3	0|0|0	0	3.33	0.48
MelSTR_IPRnase	O75475	PSIP1	0|1|0	1	0.33	3	1|4|1	0	0.17	0.48
MelSTR_IPRnase	P07814	EPRS1	0|1|1	2	0.67	3	0|0|0	0	6.67	0.48
MelSTR_IPRnase	Q14137	BOP1	0|2|1	3	1	3	0|0|0	0.33	10	0.16
MelSTR_IPRnase	Q9H6R4	NOL6	0|1|1	2	0.67	3	0|0|0	0	6.67	0.48
MelSTR_IPRnase	P28300	LOX	0|2|3	5	1.67	3	0|0|0	0.66	16.67	0.06
MelSTR_IPRnase	Q14331	FRG1	0|1|0	1	0.33	3	2|1|1	0	0.25	0.48
MelSTR_IPRnase	Q9H7B2	RPF2	0|3|2	5	1.67	3	0|0|0	0.66	16.67	0.06
MelSTR_IPRnase	P62995	TRA2B	0|2|2	4	1.33	3	0|0|0	0.66	13.33	0.07
MelSTR_IPRnase	Q68DL7	C18orf63	0|2|1	3	1	3	1|1|1	0.12	1	0.27
MelSTR_IPRnase	Q5T7N2	L1TD1	0|1|1	2	0.67	3	1|1|1	0	0.67	0.48
MelSTR_IPRnase	Q14694	USP10	0|1|0	1	0.33	3	0|0|0	0	3.33	0.48
MelSTR_IPRnase	Q15427	SF3B4	0|1|0	1	0.33	3	0|0|0	0	3.33	0.48
MelSTR_IPRnase	Q9BVG8	KIFC3	0|1|0	1	0.33	3	0|0|0	0	3.33	0.48
MelSTR_IPRnase	Q8IWC1	MAP7D3	0|1|2	3	1	3	0|0|0	0.33	10	0.16
MelSTR_IPRnase	Q13247	SRSF6	0|2|1	3	1	3	0|1|1	0.21	1.5	0.25
MelSTR_IPRnase	Q8NI77	KIF18A	0|1|2	3	1	3	0|0|0	0.33	10	0.16
MelSTR_IPRnase	Q6ZUA9	MROH5	0|1|1	2	0.67	3	0|1|1	0	1	0.48
MelSTR_IPRnase	Q9UM19	HPCAL4	0|1|0	1	0.33	3	0|1|0	0	1	0.48
MelSTR_IPRnase	Q8IY81	FTSJ3	0|2|0	2	0.67	3	0|0|0	0.33	6.67	0.16
MelSTR_IPRnase	Q86W92	PPFIBP1	0|1|1	2	0.67	3	0|0|0	0	6.67	0.48
MelSTR_IPRnase	P81605	DCD	0|1|2	3	1	3	0|0|1	0.29	3	0.23
MelSTR_IPRnase	Q86TI2	DPP9	0|1|1	2	0.67	3	0|0|0	0	6.67	0.48
MelSTR_IPRnase	Q3YEC7	RABL6	0|1|0	1	0.33	3	1|1|1	0	0.33	0.48
MelSTR_IPRnase	Q9Y295	DRG1	0|1|1	2	0.67	3	1|0|0	0	2	0.48
MelSTR_IPRnase	Q14671	PUM1	0|1|2	3	1	3	0|0|0	0.33	10	0.16
MelSTR_IPRnase	Q16827	PTPRO	0|1|0	1	0.33	3	0|0|0	0	3.33	0.48
MelSTR_IPRnase	P62826	RAN	0|2|0	2	0.67	3	1|2|0	0.12	0.67	0.27
MelSTR_IPRnase	Q15287	RNPS1	0|1|1	2	0.67	3	0|1|1	0	1	0.48
MelSTR_IPRnase	Q9Y3B9	RRP15	0|1|0	1	0.33	3	0|0|0	0	3.33	0.48
MelSTR_IPRnase	P15144	ANPEP	0|1|0	1	0.33	3	0|0|0	0	3.33	0.48
MelSTR_IPRnase	P09038	FGF2	0|1|0	1	0.33	3	0|0|0	0	3.33	0.48
MelSTR_IPRnase	Q9NZN4	EHD2	0|1|0	1	0.33	3	0|1|1	0	0.5	0.48
MelSTR_IPRnase	P61158	ACTR3	0|1|0	1	0.33	3	0|0|0	0	3.33	0.48
MelSTR_IPRnase	P05413	FABP3	0|1|0	1	0.33	3	0|0|0	0	3.33	0.48
MelSTR_IPRnase	P17302	GJA1	0|1|0	1	0.33	3	0|0|0	0	3.33	0.48
MelSTR_IPRnase	P50454	SERPINH1	0|1|0	1	0.33	3	0|1|0	0	1	0.48
MelSTR_IPRnase	Q8IWR0	ZC3H7A	0|1|0	1	0.33	3	0|0|0	0	3.33	0.48
MelSTR_IPRnase	Q7L1Q6	BZW1	0|1|0	1	0.33	3	0|0|0	0	3.33	0.48
MelSTR_IPRnase	Q8IXQ6	PARP9	0|1|1	2	0.67	3	0|0|0	0	6.67	0.48
MelSTR_IPRnase	Q9UKV3	ACIN1	0|1|0	1	0.33	3	0|0|0	0	3.33	0.48
MelSTR_IPRnase	Q9H223	EHD4	0|1|0	1	0.33	3	0|0|0	0	3.33	0.48
MelSTR_IPRnase	Q6V0I7	FAT4	0|1|0	1	0.33	3	0|0|0	0	3.33	0.48
MelSTR_IPRnase	P62873	GNB1	0|2|0	2	0.67	3	1|0|0	0.29	2	0.23
MelSTR_IPRnase	Q6UUV7	CRTC3	0|1|0	1	0.33	3	0|0|0	0	3.33	0.48
MelSTR_IPRnase	Q9Y5V3	MAGED1	0|1|1	2	0.67	3	0|0|0	0	6.67	0.48
MelSTR_IPRnase	Q12873	CHD3	0|1|0	1	0.33	3	0|0|0	0	3.33	0.48
MelSTR_IPRnase	O95478	NSA2	0|1|0	1	0.33	3	0|0|0	0	3.33	0.48
MelSTR_IPRnase	Q32MZ4	LRRFIP1	0|1|0	1	0.33	3	0|0|0	0	3.33	0.48
MelSTR_IPRnase	Q01484	ANK2	0|1|0	1	0.33	3	0|0|1	0	1	0.48
MelSTR_IPRnase	Q14686	NCOA6	0|1|1	2	0.67	3	0|0|1	0	2	0.48
MelSTR_IPRnase	Q8IWA0	WDR75	0|1|0	1	0.33	3	0|0|0	0	3.33	0.48
MelSTR_IPRnase	Q15477	SKIC2	0|1|0	1	0.33	3	0|0|0	0	3.33	0.48
MelSTR_IPRnase	Q6ZP65	BICDL1	0|1|0	1	0.33	3	0|0|0	0	3.33	0.48
MelSTR_IPRnase	Q9Y4Z0	LSM4	0|1|0	1	0.33	3	0|0|0	0	3.33	0.48
MelSTR_IPRnase	Q96GD4	AURKB	0|1|0	1	0.33	3	0|0|0	0	3.33	0.48
MelSTR_IPRnase	Q8TDN6	BRIX1	0|1|1	2	0.67	3	0|0|0	0	6.67	0.48
MelSTR_IPRnase	Q15172	PPP2R5A	0|1|0	1	0.33	3	0|0|0	0	3.33	0.48
MelSTR_IPRnase	Q9P031	CCDC59	0|1|0	1	0.33	3	0|0|0	0	3.33	0.48
MelSTR_IPRnase	Q9NVP2	ASF1B	0|1|1	2	0.67	3	0|0|0	0	6.67	0.48
MelSTR_IPRnase	Q6Y7W6	GIGYF2	0|1|0	1	0.33	3	0|0|0	0	3.33	0.48
MelSTR_IP	Q9BXF6	RAB11FIP5	0|0|1	1	0.33	3	0|0|0	0	3.33	0.48
MelSTR_IP	Q86YT6	MIB1	0|0|1	1	0.33	3	0|0|0	0	3.33	0.48
MelSTR_IP	O95391	SLU7	0|0|2	2	0.67	3	0|0|0	0.33	6.67	0.16
MelSTR_IP	Q96PK6	RBM14	0|0|1	1	0.33	3	0|0|0	0	3.33	0.48
MelSTR_IP	P23528	CFL1	0|0|1	1	0.33	3	1|1|1	0	0.33	0.48
MelSTR_IP	P42696	RBM34	0|0|1	1	0.33	3	0|0|0	0	3.33	0.48
MelSTR_IP	Q13523	PRPF4B	0|0|1	1	0.33	3	2|1|1	0	0.25	0.48
MelSTR_IP	Q8NEF9	SRFBP1	0|0|1	1	0.33	3	0|0|0	0	3.33	0.48
MelSTR_IP	P60174	TPI1	0|0|1	1	0.33	3	1|1|2	0	0.25	0.48
MelSTR_IP	Q96KR1	ZFR	0|0|1	1	0.33	3	0|0|0	0	3.33	0.48
MelSTR_IP	Q14331	FRG1	0|0|1	1	0.33	3	2|1|1	0	0.25	0.48
MelSTR_IP	Q8NCA5	FAM98A	0|0|1	1	0.33	3	0|0|0	0	3.33	0.48
MelSTR_IP	A6NFN3	RBFOX3	0|0|1	1	0.33	3	0|0|0	0	3.33	0.48
MelSTR_IP	Q9BY43	CHMP4A	0|0|1	1	0.33	3	0|0|0	0	3.33	0.48
MelSTR_IP	Q9Y3E7	CHMP3	0|0|1	1	0.33	3	0|0|0	0	3.33	0.48
MelSTR_IP	Q92615	LARP4B	0|0|1	1	0.33	3	0|0|0	0	3.33	0.48
MelSTR_IP	Q9Y6A4	CFAP20	0|0|1	1	0.33	3	1|1|1	0	0.33	0.48
MelSTR_IP	Q9UMS4	PRPF19	0|0|1	1	0.33	3	0|0|0	0	3.33	0.48
MelSTR_IP	Q9HCH0	NCKAP5L	0|0|1	1	0.33	3	0|0|0	0	3.33	0.48
MelSTR_IP	P09914	IFIT1	0|0|1	1	0.33	3	0|0|0	0	3.33	0.48
MelSTR_IP	Q96FV9	THOC1	0|0|1	1	0.33	3	0|0|0	0	3.33	0.48
MelSTR_IP	Q01813	PFKP	0|0|2	2	0.67	3	0|0|0	0.33	6.67	0.16
MelSTR_IP	Q01082	SPTBN1	0|0|2	2	0.67	3	2|0|0	0.23	1	0.25
MelSTR_IP	Q9UNX4	WDR3	0|0|1	1	0.33	3	0|0|0	0	3.33	0.48
MelSTR_IP	Q96JJ3	ELMO2	0|0|1	1	0.33	3	0|0|0	0	3.33	0.48
MelSTR_IP	Q9UHI6	DDX20	0|0|1	1	0.33	3	0|0|0	0	3.33	0.48
MelSTR_IP	Q9Y3A4	RRP7A	0|0|1	1	0.33	3	0|0|0	0	3.33	0.48
MelSTR_IP	Q9BWJ5	SF3B5	0|0|1	1	0.33	3	0|0|0	0	3.33	0.48
MelSTR_IP	P26196	DDX6	0|0|1	1	0.33	3	0|0|0	0	3.33	0.48
MelSTR_IP	P33981	TTK	0|0|1	1	0.33	3	0|0|0	0	3.33	0.48
MelSTR_IP	Q14185	DOCK1	0|0|2	2	0.67	3	0|0|0	0.33	6.67	0.16
MelSTR_IP	O75477	ERLIN1	0|0|1	1	0.33	3	0|0|0	0	3.33	0.48
MelSTR_IP	Q8IWR0	ZC3H7A	0|0|1	1	0.33	3	0|0|0	0	3.33	0.48
MelSTR_IP	Q00532	CDKL1	0|0|1	1	0.33	3	0|0|0	0	3.33	0.48
MelSTR_IP	O60565	GREM1	0|0|1	1	0.33	3	0|0|0	0	3.33	0.48
MelSTR_IP	P41208	CETN2	0|0|1	1	0.33	3	0|0|0	0	3.33	0.48
MelSTR_IP	Q03135	CAV1	0|0|1	1	0.33	3	0|0|0	0	3.33	0.48
MelSTR_IP	P22626	HNRNPA2B1	0|0|1	1	0.33	3	0|0|0	0	3.33	0.48
MelSTR_IP	Q13813	SPTAN1	0|0|1	1	0.33	3	2|2|0	0	0.25	0.48
MelSTR_IP	P53618	COPB1	0|0|1	1	0.33	3	0|1|0	0	1	0.48
MelSTR_IP	P07195	LDHB	0|0|3	3	1	3	2|1|2	0.06	0.6	0.3
MelSTR_IP	O00560	SDCBP	0|0|1	1	0.33	3	0|0|0	0	3.33	0.48
MelSTR_IP	Q12834	CDC20	0|0|1	1	0.33	3	0|0|0	0	3.33	0.48
MelSTR_IP	Q2M1P5	KIF7	0|0|1	1	0.33	3	0|0|0	0	3.33	0.48
MelSTR_IP	O43903	GAS2	0|0|1	1	0.33	3	0|0|0	0	3.33	0.48
MelSTR_IP	Q8IWX8	CHERP	0|0|1	1	0.33	3	0|0|0	0	3.33	0.48
MelSTR_IP	P04049	RAF1	0|0|1	1	0.33	3	0|0|0	0	3.33	0.48
MelSTR_IP	Q8TER5	ARHGEF40	0|0|1	1	0.33	3	0|0|0	0	3.33	0.48
MelSTR_IP	Q9H9Y2	RPF1	0|0|1	1	0.33	3	0|0|0	0	3.33	0.48
MelSTR_IP	O75533	SF3B1	0|0|1	1	0.33	3	0|0|0	0	3.33	0.48
MelSTR_IP	Q7LBR1	CHMP1B	0|0|1	1	0.33	3	0|0|0	0	3.33	0.48
MelSTR_IP	O15371	EIF3D	0|0|1	1	0.33	3	0|0|0	0	3.33	0.48
MelSTR_IP	Q96RT8	TUBGCP5	0|0|1	1	0.33	3	0|0|0	0	3.33	0.48
MelSTR_IP	Q9NTJ3	SMC4	0|0|1	1	0.33	3	0|0|0	0	3.33	0.48
MelSTR_IP	Q6Y7W6	GIGYF2	0|0|1	1	0.33	3	0|0|0	0	3.33	0.48
MelSTR_IPRnase	Q92900	UPF1	0|0|2	2	0.67	3	0|0|0	0.33	6.67	0.16
MelSTR_IPRnase	Q9Y6M1	IGF2BP2	0|0|1	1	0.33	3	0|0|0	0	3.33	0.48
MelSTR_IPRnase	P19338	NCL	0|0|1	1	0.33	3	8|9|7	0	0.04	0.48
MelSTR_IPRnase	O43390	HNRNPR	0|0|1	1	0.33	3	1|1|1	0	0.33	0.48
MelSTR_IPRnase	O60506	SYNCRIP	0|0|1	1	0.33	3	1|1|1	0	0.33	0.48
MelSTR_IPRnase	P52292	KPNA2	0|0|1	1	0.33	3	0|0|0	0	3.33	0.48
MelSTR_IPRnase	O94880	PHF14	0|0|1	1	0.33	3	0|0|0	0	3.33	0.48
MelSTR_IPRnase	O75534	CSDE1	0|0|2	2	0.67	3	0|0|0	0.33	6.67	0.16
MelSTR_IPRnase	P35251	RFC1	0|0|3	3	1	3	0|0|0	0.33	10	0.15
MelSTR_IPRnase	P23528	CFL1	0|0|1	1	0.33	3	1|1|1	0	0.33	0.48
MelSTR_IPRnase	O75122	CLASP2	0|0|1	1	0.33	3	0|0|0	0	3.33	0.48
MelSTR_IPRnase	P14678	SNRPB	0|0|1	1	0.33	3	0|0|1	0	1	0.48
MelSTR_IPRnase	Q8ND56	LSM14A	0|0|1	1	0.33	3	0|0|0	0	3.33	0.48
MelSTR_IPRnase	Q8TF01	PNISR	0|0|1	1	0.33	3	0|0|0	0	3.33	0.48
MelSTR_IPRnase	P08621	SNRNP70	0|0|1	1	0.33	3	0|0|0	0	3.33	0.48
MelSTR_IPRnase	Q9BY43	CHMP4A	0|0|1	1	0.33	3	0|0|0	0	3.33	0.48
MelSTR_IPRnase	P26232	CTNNA2	0|0|1	1	0.33	3	3|0|0	0	0.33	0.48
MelSTR_IPRnase	P35610	SOAT1	0|0|1	1	0.33	3	0|0|0	0	3.33	0.48
MelSTR_IPRnase	Q00610	CLTC	0|0|2	2	0.67	3	0|0|0	0.33	6.67	0.16
MelSTR_IPRnase	Q9Y6A4	CFAP20	0|0|1	1	0.33	3	1|1|1	0	0.33	0.48
MelSTR_IPRnase	Q86TG7	PEG10	0|0|2	2	0.67	3	0|0|0	0.33	6.67	0.16
MelSTR_IPRnase	Q9UG63	ABCF2	0|0|1	1	0.33	3	0|0|0	0	3.33	0.48
MelSTR_IPRnase	Q8TF09	DYNLRB2	0|0|1	1	0.33	3	0|0|0	0	3.33	0.48
MelSTR_IPRnase	P09914	IFIT1	0|0|1	1	0.33	3	0|0|0	0	3.33	0.48
MelSTR_IPRnase	Q01813	PFKP	0|0|1	1	0.33	3	0|0|0	0	3.33	0.48
MelSTR_IPRnase	P18583	SON	0|0|1	1	0.33	3	0|0|0	0	3.33	0.48
MelSTR_IPRnase	Q9Y2T5	GPR52	0|0|1	1	0.33	3	0|0|0	0	3.33	0.48
MelSTR_IPRnase	Q8TD84	DSCAML1	0|0|1	1	0.33	3	0|0|0	0	3.33	0.48
MelSTR_IPRnase	Q96JJ3	ELMO2	0|0|1	1	0.33	3	0|0|0	0	3.33	0.48
MelSTR_IPRnase	P62328	TMSB4X	0|0|1	1	0.33	3	0|1|1	0	0.5	0.48
MelSTR_IPRnase	Q9H8M2	BRD9	0|0|1	1	0.33	3	1|0|1	0	0.5	0.48
MelSTR_IPRnase	Q08554	DSC1	0|0|3	3	1	3	2|0|3	0.06	0.6	0.3
MelSTR_IPRnase	P06454	PTMA	0|0|1	1	0.33	3	1|1|0	0	0.5	0.48
MelSTR_IPRnase	Q14562	DHX8	0|0|1	1	0.33	3	0|0|0	0	3.33	0.48
MelSTR_IPRnase	Q5HY92	FIGN	0|0|1	1	0.33	3	0|0|0	0	3.33	0.48
MelSTR_IPRnase	Q719H9	KCTD1	0|0|1	1	0.33	3	0|0|0	0	3.33	0.48
MelSTR_IPRnase	P62857	RPS28	0|0|1	1	0.33	3	0|0|0	0	3.33	0.48
MelSTR_IPRnase	P52943	CRIP2	0|0|1	1	0.33	3	0|0|0	0	3.33	0.48
MelSTR_IPRnase	O43791	SPOP	0|0|1	1	0.33	3	0|0|0	0	3.33	0.48
MelSTR_IPRnase	P59665	DEFA1	0|0|2	2	0.67	3	0|0|1	0.29	2	0.23
MelSTR_IPRnase	O60565	GREM1	0|0|2	2	0.67	3	0|0|0	0.33	6.67	0.16
MelSTR_IPRnase	Q8IZT6	ASPM	0|0|1	1	0.33	3	0|0|0	0	3.33	0.48
MelSTR_IPRnase	Q9NZ01	TECR	0|0|1	1	0.33	3	0|0|0	0	3.33	0.48
MelSTR_IPRnase	P22735	TGM1	0|0|1	1	0.33	3	0|0|0	0	3.33	0.48
MelSTR_IPRnase	P05198	EIF2S1	0|0|1	1	0.33	3	1|1|1	0	0.33	0.48
MelSTR_IPRnase	O94905	ERLIN2	0|0|1	1	0.33	3	0|0|0	0	3.33	0.48
MelSTR_IPRnase	Q5D862	FLG2	0|0|1	1	0.33	3	1|0|4	0	0.2	0.48
MelSTR_IPRnase	Q96G21	IMP4	0|0|1	1	0.33	3	0|0|0	0	3.33	0.48
MelSTR_IPRnase	Q9NZZ3	CHMP5	0|0|1	1	0.33	3	0|0|0	0	3.33	0.48
MelSTR_IPRnase	Q13813	SPTAN1	0|0|2	2	0.67	3	2|2|0	0.05	0.5	0.31
MelSTR_IPRnase	P48307	TFPI2	0|0|1	1	0.33	3	0|0|0	0	3.33	0.48
MelSTR_IPRnase	Q8IWS0	PHF6	0|0|1	1	0.33	3	0|0|1	0	1	0.48
MelSTR_IPRnase	Q96P63	SERPINB12	0|0|1	1	0.33	3	0|0|0	0	3.33	0.48
MelSTR_IPRnase	Q8N6Y2	LRRC17	0|0|1	1	0.33	3	0|0|0	0	3.33	0.48
MelSTR_IPRnase	O00560	SDCBP	0|0|1	1	0.33	3	0|0|0	0	3.33	0.48
MelSTR_IPRnase	P25311	AZGP1	0|0|1	1	0.33	3	0|0|0	0	3.33	0.48
MelSTR_IPRnase	Q9BRS2	RIOK1	0|0|1	1	0.33	3	2|2|2	0	0.17	0.48
MelSTR_IPRnase	Q15370	ELOB	0|0|1	1	0.33	3	0|0|0	0	3.33	0.48
MelSTR_IPRnase	Q2M1P5	KIF7	0|0|1	1	0.33	3	0|0|0	0	3.33	0.48
MelSTR_IPRnase	Q9BRR8	GPATCH1	0|0|2	2	0.67	3	0|0|0	0.33	6.67	0.16
MelSTR_IPRnase	P12111	COL6A3	0|0|1	1	0.33	3	2|4|0	0	0.17	0.48
MelSTR_IPRnase	Q7Z5H3	ARHGAP22	0|0|1	1	0.33	3	0|0|0	0	3.33	0.48
MelSTR_IPRnase	Q96RT7	TUBGCP6	0|0|1	1	0.33	3	0|0|0	0	3.33	0.48
MelSTR_IPRnase	Q8TB72	PUM2	0|0|1	1	0.33	3	0|0|0	0	3.33	0.48
