# Supplementary material for: eIF2A regulates cell migration in a translation-independent manner
Source: Sci Adv. 2025 Aug 1;11(31):eadu5668. doi: 10.1126/sciadv.adu5668 (PMC12315956; doi:10.1126/sciadv.adu5668)
Supplement: Supplementary file 2 — Tables S1 to S6, S9, and S10 [file sciadv.adu5668_tables_s1_to_s6_s9_and_s10.zip › adu5668_table_s6.xlsx]

## Sheet: GO_terms_eif2Ainteractome_paper
	Cluster	ONTOLOGY	ID	Description	GeneRatio	BgRatio	pvalue	p.adjust	qvalue	geneID	Count
1	MelST	BP	GO:0002181	cytoplasmic translation	44/125	267/29025	4.07193e-58	4.79266e-55	4.28196e-55	PABPC1/RPL4/RPL6/RPS3A/RPL26/RPS4X/RPL26L1/RPS11/RPS12/RPL13/RPL7A/RPL8/RPS24/RPL18/RPS8/RPL7/RPL3/RPL13A/RPL23A/RPL21/RPL24/RPS23/RPS9/RPL10A/RPS13/RPLP2/RPL35/RPL27/RPL27A/RPL34/RPL15/RPL29/RPL36/RPL18A/RPL23/DHX9/RPS27/RPS27A/RPL14/RPL32/RPL35A/RPS26/CSDE1/EIF4G1	44
2	MelST	BP	GO:0042254	ribosome biogenesis	33/125	479/29025	2.17401e-30	1.27941e-27	1.14307e-27	RPL6/RPS3A/RPL26/RPS4X/RPL26L1/RPS11/RPS12/RPL7A/RPS24/RPS8/RPL7/RPL23A/EIF4A3/RPL24/RPS23/DDX17/RPS9/RPL10A/RPS13/RPL35/RPL27/PNO1/RPS27/RPL14/NOP14/GTPBP4/RPL35A/DHX30/RPS27L/DNTTIP2/NOL10/RPF2/GNL2	33
3	MelST	BP	GO:0042274	ribosomal small subunit biogenesis	15/125	146/29025	9.04849e-17	3.55003e-14	3.17174e-14	RPS3A/RPS4X/RPS11/RPS12/RPS24/RPS8/RPS23/RPS9/RPS13/PNO1/RPS27/NOP14/RPS27L/DNTTIP2/NOL10	15
4	MelST	BP	GO:0042273	ribosomal large subunit biogenesis	14/125	119/29025	1.44422e-16	4.24962e-14	3.79678e-14	RPL6/RPL26/RPL26L1/RPL7A/RPL7/RPL23A/RPL24/RPL10A/RPL35/RPL14/GTPBP4/RPL35A/DHX30/RPF2	14
5	MelST	BP	GO:0006364	rRNA processing	17/125	319/29025	4.45701e-14	1.04918e-11	9.37379e-12	RPL26/RPL7A/RPS24/RPS8/RPL7/EIF4A3/DDX17/RPL10A/RPL35/RPL27/RPS27/RPL14/NOP14/GTPBP4/RPL35A/NOL10/RPF2	17
6	MelST	BP	GO:0016072	rRNA metabolic process	17/125	399/29025	1.6451e-12	3.22715e-10	2.88326e-10	RPL26/RPL7A/RPS24/RPS8/RPL7/EIF4A3/DDX17/RPL10A/RPL35/RPL27/RPS27/RPL14/NOP14/GTPBP4/RPL35A/NOL10/RPF2	17
7	MelST	BP	GO:0045727	positive regulation of translation	11/125	246/29025	1.02754e-08	1.72774e-06	1.54363e-06	PABPC1/RPL26/RPS4X/ELAVL1/EIF4A3/LARP1/DHX9/LARP4/CSDE1/RPS27L/EIF4G1	11
8	MelST	BP	GO:0000470	maturation of LSU-rRNA	6/125	41/29025	2.24665e-08	3.30539e-06	2.95317e-06	RPL7A/RPL7/RPL10A/RPL35/GTPBP4/RPF2	6
9	MelST	BP	GO:0034250	positive regulation of amide metabolic process	11/125	290/29025	5.54617e-08	7.25316e-06	6.48027e-06	PABPC1/RPL26/RPS4X/ELAVL1/EIF4A3/LARP1/DHX9/LARP4/CSDE1/RPS27L/EIF4G1	11
10	MelST	BP	GO:0042255	ribosome assembly	7/125	94/29025	1.74029e-07	2.04833e-05	1.83006e-05	RPL6/RPL23A/RPL24/RPS27/DHX30/RPS27L/RPF2	7
11	MelST	BP	GO:0022618	protein-RNA complex assembly	11/125	340/29025	2.74046e-07	2.93229e-05	2.61983e-05	RPL6/RPL13A/RPL23A/RPL24/DHX9/RPS27/SMN1/SLU7/DHX30/RPS27L/RPF2	11
12	MelST	BP	GO:0071826	protein-RNA complex organization	11/125	357/29025	4.44268e-07	4.35753e-05	3.89319e-05	RPL6/RPL13A/RPL23A/RPL24/DHX9/RPS27/SMN1/SLU7/DHX30/RPS27L/RPF2	11
13	MelST	BP	GO:0000027	ribosomal large subunit assembly	5/125	41/29025	9.04651e-07	8.19057e-05	7.31779e-05	RPL6/RPL23A/RPL24/DHX30/RPF2	5
14	MelST	BP	GO:0046785	microtubule polymerization	8/125	187/29025	1.58053e-06	0.000132877	0.000118718	TPX2/NEDD1/TUBG1/NIN/MAP4/PDE4DIP/MAP7D3/CKAP5	8
15	MelST	BP	GO:0031109	microtubule polymerization or depolymerization	9/125	257/29025	1.81973e-06	0.000142788	0.000127573	TPX2/NEDD1/TUBG1/NIN/MAP4/PDE4DIP/MAP7D3/KIF18A/CKAP5	9
16	MelST	BP	GO:0007020	microtubule nucleation	6/125	90/29025	2.61915e-06	0.000187436	0.000167463	TPX2/NEDD1/TUBG1/NIN/PDE4DIP/CKAP5	6
17	MelST	BP	GO:0051261	protein depolymerization	8/125	201/29025	2.70723e-06	0.000187436	0.000167463	SVIL/TMOD3/TPX2/CAPZB/CAPZA1/NES/KIF18A/CKAP5	8
18	MelST	BP	GO:0032984	protein-containing complex disassembly	11/125	433/29025	2.89979e-06	0.000189614	0.000169409	SVIL/UPF1/TMOD3/TPX2/CAPZB/RPL23/CAPZA1/NES/CHMP3/KIF18A/CKAP5	11
19	MelST	BP	GO:0000463	maturation of LSU-rRNA from tricistronic rRNA transcript (SSU-rRNA, 5.8S rRNA, LSU-rRNA)	4/125	25/29025	3.8659e-06	0.000239482	0.000213963	RPL7/RPL35/GTPBP4/RPF2	4
20	MelST	BP	GO:0050657	nucleic acid transport	8/125	251/29025	1.37723e-05	0.000771903	0.000689649	UPF1/EIF4A3/G3BP2/DHX9/MCM3AP/MVP/ENY2/CKAP5	8
21	MelST	BP	GO:0050658	RNA transport	8/125	251/29025	1.37723e-05	0.000771903	0.000689649	UPF1/EIF4A3/G3BP2/DHX9/MCM3AP/MVP/ENY2/CKAP5	8
22	MelST	BP	GO:0051236	establishment of RNA localization	8/125	255/29025	1.54349e-05	0.000825765	0.000737772	UPF1/EIF4A3/G3BP2/DHX9/MCM3AP/MVP/ENY2/CKAP5	8
23	MelST	BP	GO:0051028	mRNA transport	7/125	202/29025	2.84045e-05	0.00145357	0.00129868	UPF1/EIF4A3/G3BP2/DHX9/MCM3AP/MVP/ENY2	7
24	MelST	BP	GO:0043244	regulation of protein-containing complex disassembly	7/125	211/29025	3.74994e-05	0.00183903	0.00164306	SVIL/UPF1/TMOD3/TPX2/CAPZB/CAPZA1/NES	7
25	MelST	BP	GO:1901879	regulation of protein depolymerization	6/125	147/29025	4.35438e-05	0.00205004	0.00183159	SVIL/TMOD3/TPX2/CAPZB/CAPZA1/NES	6
26	MelST	BP	GO:0034728	nucleosome organization	6/125	169/29025	9.43737e-05	0.00424117	0.00378923	H4C9/H2BC21/H1-0/MCM3AP/NAP1L1/NAP1L4	6
27	MelST	BP	GO:0006403	RNA localization	8/125	331/29025	9.7291e-05	0.00424117	0.00378923	UPF1/EIF4A3/G3BP2/DHX9/MCM3AP/MVP/ENY2/CKAP5	8
28	MelST	BP	GO:0070934	CRD-mediated mRNA stabilization	3/125	24/29025	0.000147717	0.00599526	0.0053564	PABPC1/DHX9/CSDE1	3
29	MelST	BP	GO:1900152	negative regulation of nuclear-transcribed mRNA catabolic process, deadenylation-dependent decay	3/125	24/29025	0.000147717	0.00599526	0.0053564	PABPC1/DHX9/CSDE1	3
30	MelST	BP	GO:0061013	regulation of mRNA catabolic process	8/125	355/29025	0.00015726	0.00616899	0.00551163	PABPC1/UPF1/PABPC4/ELAVL1/EIF4A3/LARP1/DHX9/CSDE1	8
31	MelST	BP	GO:1901880	negative regulation of protein depolymerization	5/125	119/29025	0.000168679	0.00616899	0.00551163	SVIL/TMOD3/TPX2/CAPZB/CAPZA1	5
32	MelST	BP	GO:2000765	regulation of cytoplasmic translation	4/125	64/29025	0.000170553	0.00616899	0.00551163	PABPC1/RPL13A/DHX9/CSDE1	4
33	MelST	BP	GO:0017148	negative regulation of translation	8/125	360/29025	0.000172962	0.00616899	0.00551163	PABPC1/UPF1/RPL13A/EIF4A3/LARP1/DHX9/CSDE1/EIF4G1	8
34	MelST	BP	GO:0051693	actin filament capping	4/125	66/29025	0.000192182	0.00650458	0.00581145	SVIL/TMOD3/CAPZB/CAPZA1	4
35	MelST	BP	GO:0034063	stress granule assembly	4/125	67/29025	0.000203707	0.00650458	0.00581145	RPS23/G3BP2/ATXN2L/CSDE1	4
36	MelST	BP	GO:0048255	mRNA stabilization	5/125	124/29025	0.000204415	0.00650458	0.00581145	PABPC1/ELAVL1/LARP1/DHX9/CSDE1	5
37	MelST	BP	GO:0015931	nucleobase-containing compound transport	8/125	369/29025	0.000204477	0.00650458	0.00581145	UPF1/EIF4A3/G3BP2/DHX9/MCM3AP/MVP/ENY2/CKAP5	8
38	MelST	BP	GO:0006334	nucleosome assembly	5/125	132/29025	0.000273252	0.00846363	0.00756174	H4C9/H2BC21/H1-0/NAP1L1/NAP1L4	5
39	MelST	BP	GO:0030835	negative regulation of actin filament depolymerization	4/125	73/29025	0.000283573	0.00855808	0.00764613	SVIL/TMOD3/CAPZB/CAPZA1	4
40	MelST	BP	GO:0043242	negative regulation of protein-containing complex disassembly	5/125	137/29025	0.000324416	0.00954593	0.00852872	SVIL/TMOD3/TPX2/CAPZB/CAPZA1	5
41	MelST	BP	GO:2000767	positive regulation of cytoplasmic translation	3/125	32/29025	0.000353004	0.0101338	0.00905393	PABPC1/DHX9/CSDE1	3
42	MelST	BP	GO:0043489	RNA stabilization	5/125	143/29025	0.000395034	0.0108129	0.00966069	PABPC1/ELAVL1/LARP1/DHX9/CSDE1	5
43	MelST	BP	GO:1902373	negative regulation of mRNA catabolic process	5/125	143/29025	0.000395034	0.0108129	0.00966069	PABPC1/ELAVL1/LARP1/DHX9/CSDE1	5
44	MelST	BP	GO:0006405	RNA export from nucleus	5/125	144/29025	0.000407848	0.0109099	0.00974738	UPF1/EIF4A3/DHX9/MCM3AP/ENY2	5
45	MelST	BP	GO:0034249	negative regulation of amide metabolic process	8/125	417/29025	0.000462499	0.0118745	0.0106092	PABPC1/UPF1/RPL13A/EIF4A3/LARP1/DHX9/CSDE1/EIF4G1	8
46	MelST	BP	GO:0043484	regulation of RNA splicing	7/125	318/29025	0.000469414	0.0118745	0.0106092	DDX17/RPS13/HNRNPH2/RPS26/ENY2/TRA2B/SON	7
47	MelST	BP	GO:0031047	regulatory ncRNA-mediated gene silencing	6/125	228/29025	0.000474174	0.0118745	0.0106092	PABPC1/ELAVL1/DDX17/DHX9/EIF4G1/TERT	6
48	MelST	BP	GO:0007052	mitotic spindle organization	6/125	230/29025	0.000496506	0.0121747	0.0108774	TPX2/TUBG1/PLK1/MAP4/CHMP3/CKAP5	6
49	MelST	BP	GO:0043488	regulation of mRNA stability	7/125	323/29025	0.000514961	0.0123696	0.0110515	PABPC1/UPF1/PABPC4/ELAVL1/LARP1/DHX9/CSDE1	7
50	MelST	BP	GO:0030834	regulation of actin filament depolymerization	4/125	87/29025	0.000553645	0.0130328	0.011644	SVIL/TMOD3/CAPZB/CAPZA1	4
51	MelST	BP	GO:0007098	centrosome cycle	6/125	245/29025	0.000691265	0.0159533	0.0142533	PLK1/CNTLN/NIN/PDE4DIP/CHMP3/CKAP5	6
52	MelST	BP	GO:0006402	mRNA catabolic process	8/125	447/29025	0.00072796	0.0164589	0.014705	PABPC1/UPF1/PABPC4/ELAVL1/EIF4A3/LARP1/DHX9/CSDE1	8
53	MelST	BP	GO:0030042	actin filament depolymerization	4/125	94/29025	0.00074114	0.0164589	0.014705	SVIL/TMOD3/CAPZB/CAPZA1	4
54	MelST	BP	GO:0043487	regulation of RNA stability	7/125	347/29025	0.000785052	0.0171112	0.0152879	PABPC1/UPF1/PABPC4/ELAVL1/LARP1/DHX9/CSDE1	7
55	MelST	BP	GO:1902369	negative regulation of RNA catabolic process	5/125	168/29025	0.00082046	0.0175579	0.0156869	PABPC1/ELAVL1/LARP1/DHX9/CSDE1	5
56	MelST	BP	GO:0031023	microtubule organizing center organization	6/125	266/29025	0.0010577	0.0222306	0.0198617	PLK1/CNTLN/NIN/PDE4DIP/CHMP3/CKAP5	6
57	MelST	BP	GO:1900151	regulation of nuclear-transcribed mRNA catabolic process, deadenylation-dependent decay	3/125	47/29025	0.00110099	0.0227344	0.0203118	PABPC1/DHX9/CSDE1	3
58	MelST	BP	GO:0030837	negative regulation of actin filament polymerization	4/125	105/29025	0.0011203	0.0227344	0.0203119	SVIL/TMOD3/CAPZB/CAPZA1	4
59	MelST	BP	GO:0051016	barbed-end actin filament capping	3/125	50/29025	0.00131838	0.0255763	0.0228509	SVIL/CAPZB/CAPZA1	3
60	MelST	BP	GO:1903312	negative regulation of mRNA metabolic process	5/125	187/29025	0.00132216	0.0255763	0.0228509	PABPC1/ELAVL1/LARP1/DHX9/CSDE1	5
61	MelST	BP	GO:0006406	mRNA export from nucleus	4/125	110/29025	0.00133087	0.0255763	0.0228509	UPF1/EIF4A3/MCM3AP/ENY2	4
62	MelST	BP	GO:0032271	regulation of protein polymerization	7/125	381/29025	0.00134726	0.0255763	0.0228509	SVIL/TMOD3/CAPZB/CAPZA1/FMN1/PDE4DIP/CKAP5	7
63	MelST	BP	GO:1902850	microtubule cytoskeleton organization involved in mitosis	6/125	284/29025	0.00147711	0.0271679	0.0242729	TPX2/TUBG1/PLK1/MAP4/CHMP3/CKAP5	6
64	MelST	BP	GO:0000462	maturation of SSU-rRNA from tricistronic rRNA transcript (SSU-rRNA, 5.8S rRNA, LSU-rRNA)	3/125	52/29025	0.00147727	0.0271679	0.0242729	RPS8/NOP14/NOL10	3
65	MelST	BP	GO:0000380	alternative mRNA splicing, via spliceosome	4/125	120/29025	0.00183224	0.0331776	0.0296422	DDX17/DHX9/SLU7/TRA2B	4
66	MelST	BP	GO:0048524	positive regulation of viral process	4/125	123/29025	0.00200505	0.0357567	0.0319465	PABPC1/LARP1/DHX9/KPNA2	4
67	MelST	BP	GO:0070507	regulation of microtubule cytoskeleton organization	6/125	311/29025	0.00233037	0.040938	0.0365756	TPX2/PLK1/PDE4DIP/CHMP3/KIF18A/CKAP5	6
68	MelST	BP	GO:0007163	establishment or maintenance of cell polarity	7/125	430/29025	0.00266214	0.0460786	0.0411684	SIPA1L3/MTCL1/PLK1/AMOTL2/MAP4/AMOT/CKAP5	7
69	MelST	BP	GO:0032272	negative regulation of protein polymerization	4/125	134/29025	0.00273507	0.0466547	0.0416832	SVIL/TMOD3/CAPZB/CAPZA1	4
70	MelST	BP	GO:0006413	translational initiation	5/125	222/29025	0.00279191	0.046944	0.0419416	RPS3A/RPL13A/LARP1/CSDE1/EIF4G1	5
71	MelST	BP	GO:0000956	nuclear-transcribed mRNA catabolic process	5/125	225/29025	0.00295729	0.0490243	0.0438003	PABPC1/UPF1/EIF4A3/DHX9/CSDE1	5
72	MelST	CC	GO:0022626	cytosolic ribosome	42/126	181/30337	7.76557e-63	1.78608e-60	1.4305e-60	RPL4/RPL6/RPS3A/RPL26/RPS4X/RPL26L1/RPS11/RPS12/RPL13/RPL7A/RPL8/RPS24/RPL18/RPS8/RPL7/RPL3/RPS4Y1/RPL13A/RPL23A/RPL21/RPL24/RPS23/RPS9/RPL10A/RPS13/RPLP2/RPL35/RPL27/RPL27A/RPL34/RPL15/RPL29/RPL36/RPL18A/RPL23/RPS27/RPS27A/RPL14/RPL32/RPL35A/RPS26/RPS27L	42
73	MelST	CC	GO:0005840	ribosome	45/126	357/30337	1.30378e-54	1.49935e-52	1.20085e-52	RPL4/RPL6/RPS3A/RPL26/RPS4X/RPL26L1/RPS11/RPS12/RPL13/RPL7A/RPL8/RPS24/RPL18/RPS8/RPL7/RPL3/RPS4Y1/RPL13A/RPL23A/RPL21/RPL24/RPS23/RPS9/RPL10A/RPS13/RPLP2/RPL35/RPL27/LARP1/RPL27A/RPL34/RPL15/RPL29/RPL36/NUFIP2/RPL18A/RPL23/DHX9/RPS27/RPS27A/RPL14/RPL32/RPL35A/RPS26/RPS27L	45
74	MelST	CC	GO:0044391	ribosomal subunit	42/126	285/30337	8.16551e-54	6.26023e-52	5.01391e-52	RPL4/RPL6/RPS3A/RPL26/RPS4X/RPL26L1/RPS11/RPS12/RPL13/RPL7A/RPL8/RPS24/RPL18/RPS8/RPL7/RPL3/RPS4Y1/RPL13A/RPL23A/RPL21/RPL24/RPS23/RPS9/RPL10A/RPS13/RPLP2/RPL35/RPL27/RPL27A/RPL34/RPL15/RPL29/RPL36/RPL18A/RPL23/RPS27/RPS27A/RPL14/RPL32/RPL35A/RPS26/RPS27L	42
75	MelST	CC	GO:0022625	cytosolic large ribosomal subunit	28/126	96/30337	8.6358e-45	4.96558e-43	3.97701e-43	RPL4/RPL6/RPL26/RPL26L1/RPL13/RPL7A/RPL8/RPL18/RPL7/RPL3/RPL13A/RPL23A/RPL21/RPL24/RPL10A/RPLP2/RPL35/RPL27/RPL27A/RPL34/RPL15/RPL29/RPL36/RPL18A/RPL23/RPL14/RPL32/RPL35A	28
76	MelST	CC	GO:0015934	large ribosomal subunit	28/126	179/30337	2.15359e-36	9.90652e-35	7.93428e-35	RPL4/RPL6/RPL26/RPL26L1/RPL13/RPL7A/RPL8/RPL18/RPL7/RPL3/RPL13A/RPL23A/RPL21/RPL24/RPL10A/RPLP2/RPL35/RPL27/RPL27A/RPL34/RPL15/RPL29/RPL36/RPL18A/RPL23/RPL14/RPL32/RPL35A	28
77	MelST	CC	GO:0042788	polysomal ribosome	14/126	52/30337	3.34262e-22	1.28134e-20	1.02624e-20	RPL6/RPL7A/RPL8/RPL18/RPL24/RPS23/RPL10A/LARP1/RPL36/NUFIP2/RPL18A/DHX9/RPL32/RPS26	14
78	MelST	CC	GO:0005844	polysome	17/126	115/30337	6.60451e-22	2.17005e-20	1.73803e-20	RPL6/RPS4X/RPL7A/RPL8/RPL18/RPS4Y1/RPL24/RPS23/RPL10A/LARP1/RPL36/NUFIP2/RPL18A/DHX9/RPL32/RPS26/EIF4G1	17
79	MelST	CC	GO:0022627	cytosolic small ribosomal subunit	14/126	61/30337	4.12373e-21	1.18557e-19	9.49542e-20	RPS3A/RPS4X/RPS11/RPS12/RPS24/RPS8/RPS4Y1/RPS23/RPS9/RPS13/RPS27/RPS27A/RPS26/RPS27L	14
80	MelST	CC	GO:0032040	small-subunit processome	15/126	103/30337	2.40046e-19	6.1345e-18	4.91321e-18	RPS3A/RPS4X/RPS11/RPS12/RPS24/RPS8/RPS23/RPS9/RPS13/PNO1/RPS27/RPS27A/NOP14/DNTTIP2/NOL10	15
81	MelST	CC	GO:0015935	small ribosomal subunit	14/126	116/30337	6.13121e-17	1.41018e-15	1.12943e-15	RPS3A/RPS4X/RPS11/RPS12/RPS24/RPS8/RPS4Y1/RPS23/RPS9/RPS13/RPS27/RPS27A/RPS26/RPS27L	14
82	MelST	CC	GO:0030684	preribosome	15/126	149/30337	7.33384e-17	1.53344e-15	1.22816e-15	RPS3A/RPS4X/RPS11/RPS12/RPS24/RPS8/RPS23/RPS9/RPS13/PNO1/RPS27/RPS27A/NOP14/DNTTIP2/NOL10	15
83	MelST	CC	GO:0036464	cytoplasmic ribonucleoprotein granule	15/126	476/30337	1.44781e-09	2.77497e-08	2.22252e-08	PABPC1/UPF1/PABPC4/RPL6/RPS4X/ELAVL1/LARP1/G3BP2/NUFIP2/DHX9/LARP4/ATXN2L/SMN1/CSDE1/EIF4G1	15
84	MelST	CC	GO:0010494	cytoplasmic stress granule	10/126	173/30337	3.05129e-09	5.39844e-08	4.3237e-08	PABPC1/PABPC4/ELAVL1/LARP1/G3BP2/NUFIP2/LARP4/ATXN2L/CSDE1/EIF4G1	10
85	MelST	CC	GO:0005791	rough endoplasmic reticulum	6/126	108/30337	6.16353e-06	0.000101258	8.10991e-05	RPL4/RPL6/RPL18/RPS23/RPL27/RPS26	6
86	MelST	CC	GO:0000786	nucleosome	5/126	133/30337	0.000239893	0.00367836	0.00294606	EP400/H4C9/H2BC18/H2BC21/H1-0	5
87	MelST	CC	GO:0000922	spindle pole	7/126	309/30337	0.000319113	0.00458724	0.00367399	TPX2/NEDD1/MTCL1/TUBG1/PLK1/NIN/CKAP5	7
88	MelST	CC	GO:0072686	mitotic spindle	7/126	334/30337	0.000507853	0.00687095	0.00550305	TPX2/TUBG1/PLK1/NIN/MAP4/DYNLL1/KIF18A	7
89	MelST	CC	GO:0000242	pericentriolar material	3/126	45/30337	0.000873893	0.0111664	0.00894334	NEDD1/TUBG1/NIN	3
90	MelST	CC	GO:0070937	CRD-mediated mRNA stability complex	2/126	12/30337	0.00109916	0.0133056	0.0106566	DHX9/CSDE1	2
91	MelST	CC	GO:0044284	mitochondrial crista junction	2/126	13/30337	0.00129547	0.0141885	0.0113638	IMMT/CHCHD3	2
92	MelST	CC	GO:0106002	mCRD-mediated mRNA stability complex	2/126	13/30337	0.00129547	0.0141885	0.0113638	PABPC1/CSDE1	2
93	MelST	CC	GO:0061617	MICOS complex	2/126	15/30337	0.00173445	0.0181329	0.0145229	IMMT/CHCHD3	2
94	MelST	CC	GO:0044615	nuclear pore nuclear basket	2/126	16/30337	0.00197685	0.0195002	0.015618	MCM3AP/ENY2	2
95	MelST	CC	GO:0005876	spindle microtubule	4/126	128/30337	0.00203481	0.0195002	0.015618	TUBG1/PLK1/CHMP3/KIF18A	4
96	MelST	CC	GO:0008290	F-actin capping protein complex	2/126	19/30337	0.00279415	0.0247175	0.0197966	CAPZB/CAPZA1	2
97	MelST	CC	GO:0035145	exon-exon junction complex	2/126	19/30337	0.00279415	0.0247175	0.0197966	UPF1/EIF4A3	2
98	MelST	CC	GO:0001401	SAM complex	2/126	21/30337	0.00341284	0.0280341	0.0224529	IMMT/CHCHD3	2
99	MelST	CC	GO:0140275	MIB complex	2/126	21/30337	0.00341284	0.0280341	0.0224529	IMMT/CHCHD3	2
100	MelST	CC	GO:0005643	nuclear pore	4/126	151/30337	0.00369022	0.0292672	0.0234406	MCM3AP/MVP/ENY2/CHMP3	4
101	MelST	CC	GO:0005814	centriole	5/126	270/30337	0.00548572	0.0416398	0.0333499	NEDD1/TUBG1/PLK1/CNTLN/NIN	5
102	MelST	CC	GO:0071203	WASH complex	2/126	27/30337	0.00561232	0.0416398	0.0333499	CAPZB/CAPZA1	2
103	MelST	CC	GO:0005828	kinetochore microtubule	2/126	28/30337	0.00602769	0.0420112	0.0336474	CHMP3/KIF18A	2
104	MelST	CC	GO:0098554	cytoplasmic side of endoplasmic reticulum membrane	2/126	28/30337	0.00602769	0.0420112	0.0336474	RPL27/RPS26	2
105	MelST	CC	GO:0016459	myosin complex	3/126	90/30337	0.00631846	0.0427425	0.0342331	MYO5A/MYL1/MYO1C	3
106	MelST	CC	GO:0000776	kinetochore	5/126	285/30337	0.00685906	0.0450738	0.0361003	PLK1/DYNLL1/CHMP3/KIF18A/CKAP5	5
107	MelST	CC	GO:0000775	chromosome, centromeric region	6/126	417/30337	0.00805036	0.0514329	0.0411934	H4C9/PLK1/DYNLL1/CHMP3/KIF18A/CKAP5	6
108	MelST	CC	GO:0005742	mitochondrial outer membrane translocase complex	2/126	33/30337	0.00830655	0.0516353	0.0413555	IMMT/CHCHD3	2
109	MelST	CC	GO:0000779	condensed chromosome, centromeric region	5/126	305/30337	0.00904246	0.0547307	0.0438346	PLK1/DYNLL1/CHMP3/KIF18A/CKAP5	5
110	MelST	CC	GO:0098799	outer mitochondrial membrane protein complex	2/126	35/30337	0.00931017	0.0549061	0.0439752	IMMT/CHCHD3	2
111	MelST	MF	GO:0003735	structural constituent of ribosome	42/127	235/29762	4.52673e-57	8.41971e-55	6.90922e-55	RPL4/RPL6/RPS3A/RPL26/RPS4X/RPL26L1/RPS11/RPS12/RPL13/RPL7A/RPL8/RPS24/RPL18/RPS8/RPL7/RPL3/RPS4Y1/RPL13A/RPL23A/RPL21/RPL24/RPS23/RPS9/RPL10A/RPS13/RPLP2/RPL35/RPL27/RPL27A/RPL34/RPL15/RPL29/RPL36/RPL18A/RPL23/RPS27/RPS27A/RPL14/RPL32/RPL35A/RPS26/RPS27L	42
112	MelST	MF	GO:0019843	rRNA binding	9/127	106/29762	8.1592e-10	7.58806e-08	6.22676e-08	RPS4X/RPS11/RPL8/RPS4Y1/RPL23A/RPS9/RPS13/RPL23/RPF2	9
113	MelST	MF	GO:0008143	poly(A) binding	4/127	43/29762	3.43017e-05	0.0021267	0.00174517	PABPC1/PABPC4/EIF4A3/LARP4	4
114	MelST	MF	GO:0070717	poly-purine tract binding	4/127	52/29762	7.30483e-05	0.00292956	0.00240399	PABPC1/PABPC4/EIF4A3/LARP4	4
115	MelST	MF	GO:0048027	mRNA 5'-UTR binding	4/127	53/29762	7.87516e-05	0.00292956	0.00240399	RPS3A/RPL26/RPS13/LARP1	4
116	MelST	MF	GO:0008494	translation activator activity	3/127	23/29762	0.000126247	0.00391365	0.00321154	PABPC1/LARP1/RPS27L	3
117	MelST	MF	GO:0035613	RNA stem-loop binding	3/127	27/29762	0.000205927	0.00487828	0.00400311	EIF4A3/DHX9/CSDE1	3
118	MelST	MF	GO:0003724	RNA helicase activity	5/127	129/29762	0.000235758	0.00487828	0.00400311	UPF1/EIF4A3/DDX17/DHX9/DHX30	5
119	MelST	MF	GO:0030527	structural constituent of chromatin	4/127	71/29762	0.000246281	0.00487828	0.00400311	H4C9/H2BC18/H2BC21/H1-0	4
120	MelST	MF	GO:0008186	ATP-dependent activity, acting on RNA	5/127	132/29762	0.000262273	0.00487828	0.00400311	UPF1/EIF4A3/DDX17/DHX9/DHX30	5
121	MelST	MF	GO:0003730	mRNA 3'-UTR binding	6/127	218/29762	0.000356807	0.00587888	0.00482421	PABPC1/PABPC4/ELAVL1/DDX17/LARP1/LARP4	6
122	MelST	MF	GO:0003727	single-stranded RNA binding	5/127	143/29762	0.000379283	0.00587888	0.00482421	PABPC1/PABPC4/EIF4A3/DHX9/LARP4	5
123	MelST	MF	GO:0008017	microtubule binding	8/127	469/29762	0.000937184	0.0134089	0.0110034	MTCL1/PLK1/NIN/MAP4/FMN1/MAP7D3/KIF18A/CKAP5	8
124	MelST	MF	GO:0004386	helicase activity	6/127	288/29762	0.00151569	0.0201371	0.0165245	UPF1/EP400/EIF4A3/DDX17/DHX9/DHX30	6
125	MelST	MF	GO:0043021	ribonucleoprotein complex binding	6/127	305/29762	0.00202277	0.024234	0.0198864	EIF4A3/DDX17/LARP1/DHX9/GTPBP4/CKAP5	6
126	MelST	MF	GO:0061676	importin-alpha family protein binding	2/127	16/29762	0.00208465	0.024234	0.0198864	TPX2/DHX9	2
127	MelST	MF	GO:0031369	translation initiation factor binding	3/127	63/29762	0.00249999	0.0273529	0.0224458	RPS24/LARP1/EIF4G1	3
128	MelST	MF	GO:0008190	eukaryotic initiation factor 4E binding	2/127	20/29762	0.00326406	0.0303558	0.02491	LARP1/EIF4G1	2
129	MelST	MF	GO:0031386	protein tag activity	2/127	20/29762	0.00326406	0.0303558	0.02491	RPS27A/ISG15	2
130	MelST	MF	GO:0141047	molecular tag activity	2/127	20/29762	0.00326406	0.0303558	0.02491	RPS27A/ISG15	2
131	MelST	MF	GO:0008094	ATP-dependent activity, acting on DNA	5/127	244/29762	0.00401865	0.0355937	0.0292082	UPF1/EP400/DHX9/DHX30/RFC1	5
132	MelST	MF	GO:0045182	translation regulator activity	5/127	258/29762	0.00507931	0.0429433	0.0352393	PABPC1/RPS9/LARP1/RPS27L/EIF4G1	5
133	Common	BP	GO:0042254	ribosome biogenesis	28/137	479/29025	1.22333e-22	1.89861e-19	1.58132e-19	EIF2A/RPS6/BYSL/UTP14A/RPL10/FBL/RRP12/MPHOSPH10/UTP6/WDR36/DDX56/LTV1/NAT10/RRP9/EIF6/RPL5/UTP18/RSL1D1/PES1/DDX3X/BMS1/WDR46/NOP56/WDR43/AATF/EBNA1BP2/SNU13/DCAF13	28
134	Common	BP	GO:0006364	rRNA processing	23/137	319/29025	9.76039e-21	7.57407e-18	6.3083e-18	RPS6/BYSL/UTP14A/FBL/RRP12/MPHOSPH10/UTP6/WDR36/DDX56/NAT10/RRP9/EIF6/RPL5/UTP18/RSL1D1/PES1/BMS1/WDR46/NOP56/WDR43/EBNA1BP2/SNU13/DCAF13	23
135	Common	BP	GO:0051225	spindle assembly	20/137	219/29025	3.5442e-20	1.83353e-17	1.52712e-17	KIFC1/HAUS6/FLNA/HAUS8/HAUS7/KIF23/CHMP4B/CHMP1A/HAUS1/RACGAP1/CHMP2A/HAUS5/LZTS2/HAUS3/CHMP2B/TUBGCP2/TUBGCP3/HAUS2/HAUS4/DCAF13	20
136	Common	BP	GO:0042274	ribosomal small subunit biogenesis	17/137	146/29025	4.0947e-19	1.58874e-16	1.32323e-16	RPS6/BYSL/FBL/MPHOSPH10/UTP6/WDR36/LTV1/NAT10/RRP9/UTP18/BMS1/WDR46/NOP56/WDR43/AATF/SNU13/DCAF13	17
137	Common	BP	GO:0016072	rRNA metabolic process	23/137	399/29025	1.4605e-18	4.53339e-16	3.77577e-16	RPS6/BYSL/UTP14A/FBL/RRP12/MPHOSPH10/UTP6/WDR36/DDX56/NAT10/RRP9/EIF6/RPL5/UTP18/RSL1D1/PES1/BMS1/WDR46/NOP56/WDR43/EBNA1BP2/SNU13/DCAF13	23
138	Common	BP	GO:0007051	spindle organization	21/137	345/29025	1.69881e-17	4.39425e-15	3.65989e-15	KIFC1/HAUS6/FLNA/HAUS8/HAUS7/KIF23/PCNT/CHMP4B/CHMP1A/HAUS1/RACGAP1/CHMP2A/HAUS5/LZTS2/HAUS3/CHMP2B/TUBGCP2/TUBGCP3/HAUS2/HAUS4/DCAF13	21
139	Common	BP	GO:0007098	centrosome cycle	18/137	245/29025	1.45266e-16	3.22075e-14	2.6825e-14	PPP1R12A/HAUS6/HAUS8/HAUS7/CDK5RAP2/CHMP4B/CHMP1A/HAUS1/CHMP2A/PCM1/HAUS5/HAUS3/NAT10/CEP131/CHMP2B/HAUS2/HAUS4/GEN1	18
140	Common	BP	GO:0031023	microtubule organizing center organization	18/137	266/29025	6.19143e-16	1.20114e-13	1.00041e-13	PPP1R12A/HAUS6/HAUS8/HAUS7/CDK5RAP2/CHMP4B/CHMP1A/HAUS1/CHMP2A/PCM1/HAUS5/HAUS3/NAT10/CEP131/CHMP2B/HAUS2/HAUS4/GEN1	18
141	Common	BP	GO:0032886	regulation of microtubule-based process	21/137	465/29025	6.63588e-15	1.14432e-12	9.53082e-13	HAUS6/HAUS8/HAUS7/CDK5RAP2/DYRK1A/CHMP4B/AKAP9/CHMP1A/HAUS1/CHMP2A/HAUS5/PHLDB2/HAUS3/NAT10/CEP131/CHMP2B/PHLDB1/ARHGEF2/HAUS2/HAUS4/GEN1	21
142	Common	BP	GO:0070507	regulation of microtubule cytoskeleton organization	18/137	311/29025	9.43521e-15	1.46434e-12	1.21963e-12	HAUS6/HAUS8/HAUS7/CDK5RAP2/DYRK1A/CHMP4B/AKAP9/CHMP1A/HAUS1/CHMP2A/HAUS5/PHLDB2/HAUS3/CHMP2B/PHLDB1/ARHGEF2/HAUS2/HAUS4	18
143	Common	BP	GO:0007020	microtubule nucleation	11/137	90/29025	5.21846e-13	7.36277e-11	6.13231e-11	HAUS6/HAUS8/HAUS7/AKAP9/HAUS1/HAUS5/HAUS3/TUBGCP2/TUBGCP3/HAUS2/HAUS4	11
144	Common	BP	GO:0046785	microtubule polymerization	13/137	187/29025	5.76618e-12	7.4576e-10	6.21129e-10	HAUS6/HAUS8/HAUS7/CDK5RAP2/DYRK1A/AKAP9/HAUS1/HAUS5/HAUS3/TUBGCP2/TUBGCP3/HAUS2/HAUS4	13
145	Common	BP	GO:0010968	regulation of microtubule nucleation	8/137	40/29025	1.35682e-11	1.61983e-09	1.34913e-09	HAUS6/HAUS8/HAUS7/HAUS1/HAUS5/HAUS3/HAUS2/HAUS4	8
146	Common	BP	GO:0031109	microtubule polymerization or depolymerization	14/137	257/29025	2.29704e-11	2.54643e-09	2.12087e-09	HAUS6/HAUS8/HAUS7/CDK5RAP2/DYRK1A/AKAP9/HAUS1/HAUS5/HAUS3/ARHGEF2/TUBGCP2/TUBGCP3/HAUS2/HAUS4	14
147	Common	BP	GO:0031113	regulation of microtubule polymerization	11/137	133/29025	3.98643e-11	4.12462e-09	3.43532e-09	HAUS6/HAUS8/HAUS7/CDK5RAP2/DYRK1A/AKAP9/HAUS1/HAUS5/HAUS3/HAUS2/HAUS4	11
148	Common	BP	GO:0030490	maturation of SSU-rRNA	9/137	76/29025	9.71655e-11	9.42505e-09	7.84995e-09	BYSL/MPHOSPH10/UTP6/NAT10/BMS1/WDR46/WDR43/SNU13/DCAF13	9
149	Common	BP	GO:0031110	regulation of microtubule polymerization or depolymerization	12/137	191/29025	1.26454e-10	1.15445e-08	9.61522e-09	HAUS6/HAUS8/HAUS7/CDK5RAP2/DYRK1A/AKAP9/HAUS1/HAUS5/HAUS3/ARHGEF2/HAUS2/HAUS4	12
150	Common	BP	GO:0010824	regulation of centrosome duplication	8/137	84/29025	6.46284e-09	5.57241e-07	4.64115e-07	CDK5RAP2/CHMP4B/CHMP1A/CHMP2A/NAT10/CEP131/CHMP2B/GEN1	8
151	Common	BP	GO:0031047	regulatory ncRNA-mediated gene silencing	11/137	228/29025	1.22736e-08	1.00256e-06	8.35016e-07	FXR1/FMR1/HELZ2/MOV10/TNRC6A/STAU1/FBL/ADAR/EIF6/DDX3X/DDX5	11
152	Common	BP	GO:0046605	regulation of centrosome cycle	8/137	92/29025	1.33694e-08	1.03746e-06	8.64084e-07	CDK5RAP2/CHMP4B/CHMP1A/CHMP2A/NAT10/CEP131/CHMP2B/GEN1	8
153	Common	BP	GO:0032271	regulation of protein polymerization	13/137	381/29025	3.45492e-08	2.55335e-06	2.12664e-06	TRIOBP/HAUS6/HAUS8/HAUS7/CDK5RAP2/DYRK1A/GSN/AKAP9/HAUS1/HAUS5/HAUS3/HAUS2/HAUS4	13
154	Common	BP	GO:0035194	regulatory ncRNA-mediated post-transcriptional gene silencing	8/137	110/29025	5.4806e-08	3.86631e-06	3.22018e-06	FXR1/FMR1/HELZ2/MOV10/TNRC6A/STAU1/ADAR/EIF6	8
155	Common	BP	GO:0006403	RNA localization	12/137	331/29025	6.17102e-08	4.1641e-06	3.4682e-06	YBX1/MX2/IGF2BP3/FMR1/SMG6/STAU1/CHTOP/STAU2/FBL/FUBP3/RTRAF/FYTTD1	12
156	Common	BP	GO:0090307	mitotic spindle assembly	8/137	115/29025	7.75749e-08	5.01651e-06	4.17816e-06	KIFC1/FLNA/KIF23/CHMP4B/CHMP1A/RACGAP1/CHMP2A/CHMP2B	8
157	Common	BP	GO:0016441	post-transcriptional gene silencing	8/137	121/29025	1.1524e-07	7.15411e-06	5.95853e-06	FXR1/FMR1/HELZ2/MOV10/TNRC6A/STAU1/ADAR/EIF6	8
158	Common	BP	GO:0051298	centrosome duplication	8/137	126/29025	1.57712e-07	9.41421e-06	7.84091e-06	CDK5RAP2/CHMP4B/CHMP1A/CHMP2A/NAT10/CEP131/CHMP2B/GEN1	8
159	Common	BP	GO:0000462	maturation of SSU-rRNA from tricistronic rRNA transcript (SSU-rRNA, 5.8S rRNA, LSU-rRNA)	6/137	52/29025	1.68694e-07	9.6968e-06	8.07628e-06	BYSL/UTP6/BMS1/WDR46/WDR43/DCAF13	6
160	Common	BP	GO:0006402	mRNA catabolic process	13/137	447/29025	2.18475e-07	1.21097e-05	1.0086e-05	YBX1/YBX3/FXR2/FXR1/THRAP3/IGF2BP3/FMR1/SMG6/MOV10/TNRC6A/CAPRIN1/ZC3HAV1/DDX5	13
161	Common	BP	GO:0000070	mitotic sister chromatid segregation	11/137	330/29025	5.15032e-07	2.75631e-05	2.29568e-05	KIFC1/KIF14/FLNA/CDK5RAP2/KIF23/CHMP4B/CHMP1A/RACGAP1/CHMP2A/CHMP2B/GEN1	11
162	Common	BP	GO:0002181	cytoplasmic translation	10/137	267/29025	6.03336e-07	3.12126e-05	2.59964e-05	YBX1/YBX3/RPS6/FMR1/RPL19/RPL17/RPL10/RPS2/RPL28/RPL5	10
163	Common	BP	GO:0051469	vesicle fusion with vacuole	4/137	16/29025	8.27259e-07	4.0122e-05	3.34169e-05	CHMP4B/CHMP1A/CHMP2A/CHMP2B	4
164	Common	BP	GO:0061763	multivesicular body-lysosome fusion	4/137	16/29025	8.27259e-07	4.0122e-05	3.34169e-05	CHMP4B/CHMP1A/CHMP2A/CHMP2B	4
165	Common	BP	GO:0019079	viral genome replication	9/137	214/29025	8.62294e-07	4.05539e-05	3.37766e-05	FMR1/STAU1/MX1/ZC3HAV1/ADAR/DDX56/DDX3X/OASL/DDX5	9
166	Common	BP	GO:0000281	mitotic cytokinesis	8/137	160/29025	9.79101e-07	4.46931e-05	3.7224e-05	CIT/KIF23/CHMP4B/CHMP1A/RACGAP1/CHMP2A/LZTS2/CHMP2B	8
167	Common	BP	GO:0061013	regulation of mRNA catabolic process	11/137	355/29025	1.05337e-06	4.5211e-05	3.76554e-05	YBX1/YBX3/FXR2/FXR1/THRAP3/IGF2BP3/FMR1/MOV10/TNRC6A/CAPRIN1/ZC3HAV1	11
168	Common	BP	GO:1902850	microtubule cytoskeleton organization involved in mitosis	10/137	284/29025	1.05613e-06	4.5211e-05	3.76554e-05	KIFC1/FLNA/CDK5RAP2/KIF23/PCNT/CHMP4B/CHMP1A/RACGAP1/CHMP2A/CHMP2B	10
169	Common	BP	GO:0097576	vacuole fusion	4/137	17/29025	1.07784e-06	4.5211e-05	3.76554e-05	CHMP4B/CHMP1A/CHMP2A/CHMP2B	4
170	Common	BP	GO:0007052	mitotic spindle organization	9/137	230/29025	1.56721e-06	6.40081e-05	5.33111e-05	KIFC1/FLNA/KIF23/PCNT/CHMP4B/CHMP1A/RACGAP1/CHMP2A/CHMP2B	9
171	Common	BP	GO:0042273	ribosomal large subunit biogenesis	7/137	119/29025	1.61413e-06	6.42342e-05	5.34994e-05	RPL10/EIF6/RPL5/RSL1D1/PES1/EBNA1BP2/SNU13	7
172	Common	BP	GO:0046761	viral budding from plasma membrane	4/137	20/29025	2.17017e-06	8.21489e-05	6.84203e-05	CHMP4B/CHMP1A/CHMP2A/CHMP2B	4
173	Common	BP	GO:0097212	lysosomal membrane organization	4/137	20/29025	2.17017e-06	8.21489e-05	6.84203e-05	CHMP4B/CHMP1A/CHMP2A/CHMP2B	4
174	Common	BP	GO:1903900	regulation of viral life cycle	9/137	242/29025	2.38065e-06	8.79705e-05	7.3269e-05	FMR1/STAU1/MX1/GSN/ZC3HAV1/ADAR/DDX3X/OASL/DDX5	9
175	Common	BP	GO:0045727	positive regulation of translation	9/137	246/29025	2.72243e-06	9.82609e-05	8.18397e-05	YBX1/YBX3/FXR2/FXR1/FMR1/NAT10/EIF6/RPL5/DDX3X	9
176	Common	BP	GO:0046753	non-lytic viral release	4/137	22/29025	3.2526e-06	0.000114728	9.55548e-05	CHMP4B/CHMP1A/CHMP2A/CHMP2B	4
177	Common	BP	GO:0043488	regulation of mRNA stability	10/137	323/29025	3.33902e-06	0.000115159	9.59137e-05	YBX1/YBX3/FXR2/FXR1/THRAP3/IGF2BP3/FMR1/MOV10/TNRC6A/CAPRIN1	10
178	Common	BP	GO:0000819	sister chromatid segregation	11/137	405/29025	3.74897e-06	0.000126487	0.000105349	KIFC1/KIF14/FLNA/CDK5RAP2/KIF23/CHMP4B/CHMP1A/RACGAP1/CHMP2A/CHMP2B/GEN1	11
179	Common	BP	GO:0045069	regulation of viral genome replication	7/137	136/29025	3.93484e-06	0.000129933	0.000108219	STAU1/MX1/ZC3HAV1/ADAR/DDX3X/OASL/DDX5	7
180	Common	BP	GO:0061952	midbody abscission	4/137	24/29025	4.69033e-06	0.000151654	0.00012631	CHMP4B/CHMP1A/CHMP2A/CHMP2B	4
181	Common	BP	GO:0007080	mitotic metaphase chromosome alignment	6/137	94/29025	5.73626e-06	0.000181687	0.000151324	KIFC1/KIF14/CHMP4B/CHMP1A/CHMP2A/CHMP2B	6
182	Common	BP	GO:0043487	regulation of RNA stability	10/137	347/29025	6.27585e-06	0.000194802	0.000162247	YBX1/YBX3/FXR2/FXR1/THRAP3/IGF2BP3/FMR1/MOV10/TNRC6A/CAPRIN1	10
183	Common	BP	GO:0032510	endosome to lysosome transport via multivesicular body sorting pathway	4/137	26/29025	6.55077e-06	0.000199349	0.000166034	CHMP4B/CHMP1A/CHMP2A/CHMP2B	4
184	Common	BP	GO:0017148	negative regulation of translation	10/137	360/29025	8.64987e-06	0.000258165	0.000215021	YBX1/FXR2/FXR1/IGF2BP3/FMR1/MOV10/TNRC6A/CAPRIN1/EIF6/DDX3X	10
185	Common	BP	GO:0050792	regulation of viral process	9/137	285/29025	8.95111e-06	0.000262116	0.000218311	FMR1/STAU1/MX1/GSN/ZC3HAV1/ADAR/DDX3X/OASL/DDX5	9
186	Common	BP	GO:0061640	cytoskeleton-dependent cytokinesis	8/137	217/29025	9.38519e-06	0.000269737	0.000224659	CIT/KIF23/CHMP4B/CHMP1A/RACGAP1/CHMP2A/LZTS2/CHMP2B	8
187	Common	BP	GO:0034250	positive regulation of amide metabolic process	9/137	290/29025	1.02852e-05	0.000285048	0.000237411	YBX1/YBX3/FXR2/FXR1/FMR1/NAT10/EIF6/RPL5/DDX3X	9
188	Common	BP	GO:0051168	nuclear export	9/137	290/29025	1.02852e-05	0.000285048	0.000237411	FMR1/SMG6/CHTOP/CDK5/LTV1/LZTS2/EIF6/PTPN14/FYTTD1	9
189	Common	BP	GO:0051310	metaphase chromosome alignment	7/137	159/29025	1.09874e-05	0.000299165	0.000249169	KIFC1/KIF14/CHMP4B/CHMP1A/RACGAP1/CHMP2A/CHMP2B	7
190	Common	BP	GO:1902774	late endosome to lysosome transport	4/137	31/29025	1.35372e-05	0.000362235	0.000301699	CHMP4B/CHMP1A/CHMP2A/CHMP2B	4
191	Common	BP	GO:0039702	viral budding via host ESCRT complex	4/137	32/29025	1.54145e-05	0.00040548	0.000337716	CHMP4B/CHMP1A/CHMP2A/CHMP2B	4
192	Common	BP	GO:1901673	regulation of mitotic spindle assembly	4/137	33/29025	1.74766e-05	0.00045206	0.000376512	CHMP4B/CHMP1A/CHMP2A/CHMP2B	4
193	Common	BP	GO:0051303	establishment of chromosome localization	7/137	175/29025	2.0447e-05	0.000520226	0.000433286	KIFC1/KIF14/CHMP4B/CHMP1A/RACGAP1/CHMP2A/CHMP2B	7
194	Common	BP	GO:0032506	cytokinetic process	5/137	71/29025	2.20739e-05	0.00055256	0.000460217	CHMP4B/CHMP1A/RACGAP1/CHMP2A/CHMP2B	5
195	Common	BP	GO:0000380	alternative mRNA splicing, via spliceosome	6/137	120/29025	2.32794e-05	0.000573486	0.000477646	FXR2/FXR1/THRAP3/HNRNPM/FMR1/DDX5	6
196	Common	BP	GO:0050657	nucleic acid transport	8/137	251/29025	2.67764e-05	0.00062965	0.000524424	YBX1/MX2/IGF2BP3/FMR1/SMG6/CHTOP/RTRAF/FYTTD1	8
197	Common	BP	GO:0050658	RNA transport	8/137	251/29025	2.67764e-05	0.00062965	0.000524424	YBX1/MX2/IGF2BP3/FMR1/SMG6/CHTOP/RTRAF/FYTTD1	8
198	Common	BP	GO:1903313	positive regulation of mRNA metabolic process	8/137	251/29025	2.67764e-05	0.00062965	0.000524424	YBX1/FXR2/FXR1/THRAP3/MOV10/TNRC6A/CAPRIN1/ZC3HAV1	8
199	Common	BP	GO:0046755	viral budding	4/137	37/29025	2.77974e-05	0.000643904	0.000536295	CHMP4B/CHMP1A/CHMP2A/CHMP2B	4
200	Common	BP	GO:0051236	establishment of RNA localization	8/137	255/29025	2.99654e-05	0.000683916	0.000569621	YBX1/MX2/IGF2BP3/FMR1/SMG6/CHTOP/RTRAF/FYTTD1	8
201	Common	BP	GO:0034249	negative regulation of amide metabolic process	10/137	417/29025	3.05091e-05	0.000686234	0.000571551	YBX1/FXR2/FXR1/IGF2BP3/FMR1/MOV10/TNRC6A/CAPRIN1/EIF6/DDX3X	10
202	Common	BP	GO:0061014	positive regulation of mRNA catabolic process	7/137	189/29025	3.34829e-05	0.000742363	0.000618301	YBX1/FXR2/FXR1/MOV10/TNRC6A/CAPRIN1/ZC3HAV1	7
203	Common	BP	GO:0050000	chromosome localization	7/137	191/29025	3.58057e-05	0.000782683	0.000651882	KIFC1/KIF14/CHMP4B/CHMP1A/RACGAP1/CHMP2A/CHMP2B	7
204	Common	BP	GO:0000470	maturation of LSU-rRNA	4/137	41/29025	4.20042e-05	0.000905423	0.00075411	EIF6/RSL1D1/PES1/SNU13	4
205	Common	BP	GO:0000910	cytokinesis	9/137	348/29025	4.30743e-05	0.000915772	0.000762729	CIT/KIF14/KIF23/CHMP4B/CHMP1A/RACGAP1/CHMP2A/LZTS2/CHMP2B	9
206	Common	BP	GO:0019076	viral release from host cell	4/137	46/29025	6.64593e-05	0.00135717	0.00113036	CHMP4B/CHMP1A/CHMP2A/CHMP2B	4
207	Common	BP	GO:0035891	exit from host cell	4/137	46/29025	6.64593e-05	0.00135717	0.00113036	CHMP4B/CHMP1A/CHMP2A/CHMP2B	4
208	Common	BP	GO:1902410	mitotic cytokinetic process	4/137	46/29025	6.64593e-05	0.00135717	0.00113036	CHMP4B/CHMP1A/CHMP2A/CHMP2B	4
209	Common	BP	GO:0000381	regulation of alternative mRNA splicing, via spliceosome	5/137	92/29025	7.70225e-05	0.00155245	0.00129301	FXR2/FXR1/THRAP3/FMR1/DDX5	5
210	Common	BP	GO:0036258	multivesicular body assembly	4/137	48/29025	7.86684e-05	0.0015653	0.00130371	CHMP4B/CHMP1A/CHMP2A/CHMP2B	4
211	Common	BP	GO:0035195	miRNA-mediated post-transcriptional gene silencing	5/137	93/29025	8.10925e-05	0.00159311	0.00132687	FXR1/FMR1/MOV10/TNRC6A/EIF6	5
212	Common	BP	GO:0042255	ribosome assembly	5/137	94/29025	8.5326e-05	0.00163533	0.00136203	EIF2A/RPL10/EIF6/RPL5/DDX3X	5
213	Common	BP	GO:0031468	nuclear membrane reassembly	4/137	49/29025	8.53489e-05	0.00163533	0.00136203	CHMP4B/CHMP1A/CHMP2A/CHMP2B	4
214	Common	BP	GO:0036257	multivesicular body organization	4/137	50/29025	9.24323e-05	0.00174257	0.00145135	CHMP4B/CHMP1A/CHMP2A/CHMP2B	4
215	Common	BP	GO:1904896	ESCRT complex disassembly	3/137	19/29025	9.43144e-05	0.00174257	0.00145135	CHMP1A/CHMP2A/CHMP2B	3
216	Common	BP	GO:1904903	ESCRT III complex disassembly	3/137	19/29025	9.43144e-05	0.00174257	0.00145135	CHMP1A/CHMP2A/CHMP2B	3
217	Common	BP	GO:0001778	plasma membrane repair	4/137	53/29025	0.000116247	0.00209785	0.00174726	CHMP4B/CHMP1A/CHMP2A/CHMP2B	4
218	Common	BP	GO:0019068	virion assembly	4/137	53/29025	0.000116247	0.00209785	0.00174726	CHMP4B/CHMP1A/CHMP2A/CHMP2B	4
219	Common	BP	GO:0043484	regulation of RNA splicing	8/137	318/29025	0.000139872	0.00249519	0.0020782	FXR2/FXR1/THRAP3/FMR1/DYRK1A/HNRNPH1/HNRNPF/DDX5	8
220	Common	BP	GO:0090169	regulation of spindle assembly	4/137	58/29025	0.000165383	0.00288976	0.00240682	CHMP4B/CHMP1A/CHMP2A/CHMP2B	4
221	Common	BP	GO:0031503	protein-containing complex localization	8/137	326/29025	0.000165714	0.00288976	0.00240682	FXR1/STAU1/AKAP9/STAU2/PCM1/LTV1/EIF6/CEP131	8
222	Common	BP	GO:0043162	ubiquitin-dependent protein catabolic process via the multivesicular body sorting pathway	4/137	59/29025	0.000176765	0.00304822	0.00253881	CHMP4B/CHMP1A/CHMP2A/CHMP2B	4
223	Common	BP	GO:0045324	late endosome to vacuole transport	4/137	60/29025	0.000188702	0.0032183	0.00268046	CHMP4B/CHMP1A/CHMP2A/CHMP2B	4
224	Common	BP	GO:0051255	spindle midzone assembly	3/137	25/29025	0.000219269	0.00369897	0.00308081	KIF23/RACGAP1/LZTS2	3
225	Common	BP	GO:0032509	endosome transport via multivesicular body sorting pathway	4/137	63/29025	0.000227999	0.00380489	0.00316902	CHMP4B/CHMP1A/CHMP2A/CHMP2B	4
226	Common	BP	GO:0061157	mRNA destabilization	6/137	183/29025	0.000240191	0.00396571	0.00330296	YBX1/FXR2/FXR1/MOV10/TNRC6A/CAPRIN1	6
227	Common	BP	GO:1903312	negative regulation of mRNA metabolic process	6/137	187/29025	0.000269781	0.00440736	0.00367081	YBX1/YBX3/THRAP3/IGF2BP3/FMR1/DYRK1A	6
228	Common	BP	GO:0034063	stress granule assembly	4/137	67/29025	0.000289135	0.00467435	0.00389318	PRRC2C/FMR1/CAPRIN1/DDX3X	4
229	Common	BP	GO:0050779	RNA destabilization	6/137	190/29025	0.000293796	0.00470073	0.00391515	YBX1/FXR2/FXR1/MOV10/TNRC6A/CAPRIN1	6
230	Common	BP	GO:0071539	protein localization to centrosome	4/137	69/29025	0.000323744	0.00512705	0.00427022	HOOK3/PCM1/CEP350/CEP131	4
231	Common	BP	GO:0008333	endosome to lysosome transport	5/137	128/29025	0.000361859	0.00567277	0.00472475	HOOK3/CHMP4B/CHMP1A/CHMP2A/CHMP2B	5
232	Common	BP	GO:0015931	nucleobase-containing compound transport	8/137	369/29025	0.000381015	0.00591335	0.00492511	YBX1/MX2/IGF2BP3/FMR1/SMG6/CHTOP/RTRAF/FYTTD1	8
233	Common	BP	GO:0048024	regulation of mRNA splicing, via spliceosome	6/137	200/29025	0.000386187	0.00593427	0.00494254	FXR2/FXR1/THRAP3/FMR1/DYRK1A/DDX5	6
234	Common	BP	GO:1905508	protein localization to microtubule organizing center	4/137	73/29025	0.000401708	0.00611227	0.00509079	HOOK3/PCM1/CEP350/CEP131	4
235	Common	BP	GO:0051028	mRNA transport	6/137	202/29025	0.000407122	0.0061345	0.00510931	MX2/IGF2BP3/FMR1/SMG6/CHTOP/FYTTD1	6
236	Common	BP	GO:0071763	nuclear membrane organization	4/137	76/29025	0.000468367	0.00698948	0.00582141	CHMP4B/CHMP1A/CHMP2A/CHMP2B	4
237	Common	BP	GO:0060236	regulation of mitotic spindle organization	4/137	77/29025	0.000492237	0.00727573	0.00605982	CHMP4B/CHMP1A/CHMP2A/CHMP2B	4
238	Common	BP	GO:0071985	multivesicular body sorting pathway	4/137	79/29025	0.000542554	0.00794381	0.00661625	CHMP4B/CHMP1A/CHMP2A/CHMP2B	4
239	Common	BP	GO:0061001	regulation of dendritic spine morphogenesis	4/137	80/29025	0.000569036	0.00817726	0.00681069	CAPRIN1/STAU2/CDK5/SIPA1L1	4
240	Common	BP	GO:0090148	membrane fission	4/137	80/29025	0.000569036	0.00817726	0.00681069	CHMP4B/CHMP1A/CHMP2A/CHMP2B	4
241	Common	BP	GO:1902373	negative regulation of mRNA catabolic process	5/137	143/29025	0.000600269	0.00854695	0.00711859	YBX1/YBX3/THRAP3/IGF2BP3/FMR1	5
242	Common	BP	GO:0090224	regulation of spindle organization	4/137	83/29025	0.000653984	0.00922711	0.00768509	CHMP4B/CHMP1A/CHMP2A/CHMP2B	4
243	Common	BP	GO:0008298	intracellular mRNA localization	3/137	37/29025	0.000710715	0.00984848	0.00820261	STAU1/STAU2/FUBP3	3
244	Common	BP	GO:0071474	cellular hyperosmotic response	3/137	37/29025	0.000710715	0.00984848	0.00820261	YBX3/NFAT5/ARHGEF2	3
245	Common	BP	GO:0000956	nuclear-transcribed mRNA catabolic process	6/137	225/29025	0.000717479	0.00985423	0.0082074	YBX1/THRAP3/SMG6/TNRC6A/CAPRIN1/DDX5	6
246	Common	BP	GO:0030705	cytoskeleton-dependent intracellular transport	8/137	419/29025	0.000873643	0.0118938	0.00990612	HOOK3/STAU1/ARHGAP21/STAU2/PCM1/KIF1C/KIF1B/CEP131	8
247	Common	BP	GO:0033157	regulation of intracellular protein transport	8/137	428/29025	0.00100113	0.0135109	0.0112529	FLNA/C2CD5/LMAN1/PCNT/PCM1/CDK5/CEP131/PTPN14	8
248	Common	BP	GO:0032467	positive regulation of cytokinesis	4/137	94/29025	0.00104276	0.0138322	0.0115206	CIT/KIF14/KIF23/RACGAP1	4
249	Common	BP	GO:0071470	cellular response to osmotic stress	4/137	94/29025	0.00104276	0.0138322	0.0115206	YBX3/NFAT5/DDX3X/ARHGEF2	4
250	Common	BP	GO:0070106	interleukin-27-mediated signaling pathway	2/137	11/29025	0.00118296	0.0150488	0.0125339	MX1/OASL	2
251	Common	BP	GO:1903608	protein localization to cytoplasmic stress granule	2/137	11/29025	0.00118296	0.0150488	0.0125339	YBX1/DDX3X	2
252	Common	BP	GO:1904259	regulation of basement membrane assembly involved in embryonic body morphogenesis	2/137	11/29025	0.00118296	0.0150488	0.0125339	PHLDB2/PHLDB1	2
253	Common	BP	GO:1904261	positive regulation of basement membrane assembly involved in embryonic body morphogenesis	2/137	11/29025	0.00118296	0.0150488	0.0125339	PHLDB2/PHLDB1	2
254	Common	BP	GO:2001197	basement membrane assembly involved in embryonic body morphogenesis	2/137	11/29025	0.00118296	0.0150488	0.0125339	PHLDB2/PHLDB1	2
255	Common	BP	GO:0007032	endosome organization	5/137	168/29025	0.00123631	0.0154738	0.0128878	HOOK3/CHMP4B/CHMP1A/CHMP2A/CHMP2B	5
256	Common	BP	GO:1902369	negative regulation of RNA catabolic process	5/137	168/29025	0.00123631	0.0154738	0.0128878	YBX1/YBX3/THRAP3/IGF2BP3/FMR1	5
257	Common	BP	GO:0097352	autophagosome maturation	4/137	100/29025	0.00131197	0.0162503	0.0135346	CHMP4B/CHMP1A/CHMP2A/CHMP2B	4
258	Common	BP	GO:0010970	transport along microtubule	7/137	346/29025	0.00131929	0.0162503	0.0135346	STAU1/ARHGAP21/STAU2/PCM1/KIF1C/KIF1B/CEP131	7
259	Common	BP	GO:0050684	regulation of mRNA processing	6/137	254/29025	0.00133944	0.0163221	0.0135944	FXR2/FXR1/THRAP3/FMR1/DYRK1A/DDX5	6
260	Common	BP	GO:0034453	microtubule anchoring	3/137	46/29025	0.00134615	0.0163221	0.0135944	HOOK3/PCM1/CEP350	3
261	Common	BP	GO:0006998	nuclear envelope organization	4/137	101/29025	0.00136113	0.0163757	0.013639	CHMP4B/CHMP1A/CHMP2A/CHMP2B	4
262	Common	BP	GO:0022027	interkinetic nuclear migration	2/137	12/29025	0.00141517	0.0167659	0.013964	HOOK3/PCM1	2
263	Common	BP	GO:1902218	regulation of intrinsic apoptotic signaling pathway in response to osmotic stress	2/137	12/29025	0.00141517	0.0167659	0.013964	YBX3/ARHGEF2	2
264	Common	BP	GO:0072698	protein localization to microtubule cytoskeleton	4/137	103/29025	0.00146327	0.0172045	0.0143293	HOOK3/PCM1/CEP350/CEP131	4
265	Common	BP	GO:0006972	hyperosmotic response	3/137	48/29025	0.00152329	0.0177756	0.0148049	YBX3/NFAT5/ARHGEF2	3
266	Common	BP	GO:1900368	regulation of post-transcriptional gene silencing by regulatory ncRNA	3/137	49/29025	0.00161707	0.0187291	0.0155991	FXR1/FMR1/ADAR	3
267	Common	BP	GO:0051781	positive regulation of cell division	5/137	180/29025	0.0016757	0.0192644	0.0160449	YBX1/CIT/KIF14/KIF23/RACGAP1	5
268	Common	BP	GO:0045070	positive regulation of viral genome replication	3/137	50/29025	0.00171439	0.0195642	0.0162946	STAU1/ADAR/DDX3X	3
269	Common	BP	GO:0044380	protein localization to cytoskeleton	4/137	109/29025	0.00180162	0.0202617	0.0168756	HOOK3/PCM1/CEP350/CEP131	4
270	Common	BP	GO:0060997	dendritic spine morphogenesis	4/137	109/29025	0.00180162	0.0202617	0.0168756	CAPRIN1/STAU2/CDK5/SIPA1L1	4
271	Common	BP	GO:0060147	regulation of post-transcriptional gene silencing	3/137	51/29025	0.00181529	0.0202686	0.0168813	FXR1/FMR1/ADAR	3
272	Common	BP	GO:0006406	mRNA export from nucleus	4/137	110/29025	0.00186285	0.020651	0.0171998	FMR1/SMG6/CHTOP/FYTTD1	4
273	Common	BP	GO:0051494	negative regulation of cytoskeleton organization	6/137	272/29025	0.0018933	0.0208397	0.017357	TRIOBP/CDK5RAP2/DYRK1A/GSN/PHLDB2/ARHGEF2	6
274	Common	BP	GO:0008627	intrinsic apoptotic signaling pathway in response to osmotic stress	2/137	14/29025	0.00193918	0.0211944	0.0176524	YBX3/ARHGEF2	2
275	Common	BP	GO:0060966	regulation of gene silencing by regulatory ncRNA	3/137	53/29025	0.00202804	0.0220106	0.0183322	FXR1/FMR1/ADAR	3
276	Common	BP	GO:0035735	intraciliary transport involved in cilium assembly	2/137	15/29025	0.00223061	0.0238752	0.0198852	PCM1/CEP131	2
277	Common	BP	GO:0098964	anterograde dendritic transport of messenger ribonucleoprotein complex	2/137	15/29025	0.00223061	0.0238752	0.0198852	STAU1/STAU2	2
278	Common	BP	GO:0031122	cytoplasmic microtubule organization	4/137	118/29025	0.00240546	0.0255704	0.0212971	HOOK3/PCM1/TUBGCP2/TUBGCP3	4
279	Common	BP	GO:0046822	regulation of nucleocytoplasmic transport	5/137	197/29025	0.00248141	0.0261983	0.0218201	PPP1R12A/MX2/FLNA/CDK5/PTPN14	5
280	Common	BP	GO:0051489	regulation of filopodium assembly	4/137	121/29025	0.00263426	0.0275864	0.0229762	FXR2/FXR1/FMR1/STAU2	4
281	Common	BP	GO:0006906	vesicle fusion	5/137	200/29025	0.00264844	0.0275864	0.0229762	C2CD5/CHMP4B/CHMP1A/CHMP2A/CHMP2B	5
282	Common	BP	GO:0060996	dendritic spine development	5/137	201/29025	0.00270589	0.0279969	0.0233181	FMR1/CAPRIN1/STAU2/CDK5/SIPA1L1	5
283	Common	BP	GO:0090174	organelle membrane fusion	5/137	202/29025	0.00276423	0.0284112	0.0236631	C2CD5/CHMP4B/CHMP1A/CHMP2A/CHMP2B	5
284	Common	BP	GO:0048524	positive regulation of viral process	4/137	123/29025	0.00279482	0.0285366	0.0237676	FMR1/STAU1/ADAR/DDX3X	4
285	Common	BP	GO:0048255	mRNA stabilization	4/137	124/29025	0.00287756	0.0290612	0.0242045	YBX1/YBX3/THRAP3/IGF2BP3	4
286	Common	BP	GO:0099175	regulation of postsynapse organization	5/137	204/29025	0.00288365	0.0290612	0.0242045	CAPRIN1/STAU2/CDK5/SIPA1L1/CHMP2B	5
287	Common	BP	GO:0090316	positive regulation of intracellular protein transport	6/137	297/29025	0.00293097	0.0293475	0.024443	FLNA/C2CD5/PCNT/PCM1/CDK5/CEP131	6
288	Common	BP	GO:0007040	lysosome organization	5/137	207/29025	0.00306971	0.0303451	0.0252739	HOOK3/CHMP4B/CHMP1A/CHMP2A/CHMP2B	5
289	Common	BP	GO:0080171	lytic vacuole organization	5/137	207/29025	0.00306971	0.0303451	0.0252739	HOOK3/CHMP4B/CHMP1A/CHMP2A/CHMP2B	5
290	Common	BP	GO:1902115	regulation of organelle assembly	7/137	403/29025	0.00310452	0.0304951	0.0253988	CDK5RAP2/CAPRIN1/GSN/CHMP4B/CHMP1A/CHMP2A/CHMP2B	7
291	Common	BP	GO:0051256	mitotic spindle midzone assembly	2/137	18/29025	0.00322032	0.0310431	0.0258552	KIF23/RACGAP1	2
292	Common	BP	GO:0098961	dendritic transport of ribonucleoprotein complex	2/137	18/29025	0.00322032	0.0310431	0.0258552	STAU1/STAU2	2
293	Common	BP	GO:0098963	dendritic transport of messenger ribonucleoprotein complex	2/137	18/29025	0.00322032	0.0310431	0.0258552	STAU1/STAU2	2
294	Common	BP	GO:0071709	membrane assembly	4/137	130/29025	0.00340945	0.0326634	0.0272047	CHMP4B/CHMP1A/CHMP2A/CHMP2B	4
295	Common	BP	GO:2000765	regulation of cytoplasmic translation	3/137	64/29025	0.00347344	0.0330722	0.0275453	YBX1/YBX3/FMR1	3
296	Common	BP	GO:0070831	basement membrane assembly	2/137	19/29025	0.00358809	0.0339555	0.0282809	PHLDB2/PHLDB1	2
297	Common	BP	GO:0099111	microtubule-based transport	7/137	421/29025	0.00394137	0.0369575	0.0307812	STAU1/ARHGAP21/STAU2/PCM1/KIF1C/KIF1B/CEP131	7
298	Common	BP	GO:0021846	cell proliferation in forebrain	3/137	67/29025	0.00395293	0.0369575	0.0307812	KIF14/HOOK3/PCM1	3
299	Common	BP	GO:0044091	membrane biogenesis	4/137	136/29025	0.00400462	0.0372166	0.030997	CHMP4B/CHMP1A/CHMP2A/CHMP2B	4
300	Common	BP	GO:0070918	regulatory ncRNA processing	4/137	137/29025	0.0041102	0.0379704	0.0316249	FBL/ADAR/DDX3X/DDX5	4
301	Common	BP	GO:0060148	positive regulation of post-transcriptional gene silencing	2/137	21/29025	0.00437931	0.0395156	0.0329118	FXR1/FMR1	2
302	Common	BP	GO:0110011	regulation of basement membrane organization	2/137	21/29025	0.00437931	0.0395156	0.0329118	PHLDB2/PHLDB1	2
303	Common	BP	GO:1900370	positive regulation of post-transcriptional gene silencing by RNA	2/137	21/29025	0.00437931	0.0395156	0.0329118	FXR1/FMR1	2
304	Common	BP	GO:2000637	positive regulation of miRNA-mediated gene silencing	2/137	21/29025	0.00437931	0.0395156	0.0329118	FXR1/FMR1	2
305	Common	BP	GO:0032984	protein-containing complex disassembly	7/137	433/29025	0.00458778	0.0411574	0.0342792	TRIOBP/GSN/CHMP4B/CHMP1A/CHMP2A/CHMP2B/ARHGEF2	7
306	Common	BP	GO:0060999	positive regulation of dendritic spine development	3/137	71/29025	0.00465211	0.0414947	0.0345601	FMR1/CAPRIN1/STAU2	3
307	Common	BP	GO:0043489	RNA stabilization	4/137	143/29025	0.00478344	0.0418727	0.034875	YBX1/YBX3/THRAP3/IGF2BP3	4
308	Common	BP	GO:0000022	mitotic spindle elongation	2/137	22/29025	0.00480241	0.0418727	0.034875	KIF23/RACGAP1	2
309	Common	BP	GO:0010172	embryonic body morphogenesis	2/137	22/29025	0.00480241	0.0418727	0.034875	PHLDB2/PHLDB1	2
310	Common	BP	GO:0106049	regulation of cellular response to osmotic stress	2/137	22/29025	0.00480241	0.0418727	0.034875	YBX3/ARHGEF2	2
311	Common	BP	GO:0006405	RNA export from nucleus	4/137	144/29025	0.00490241	0.0425058	0.0354023	FMR1/SMG6/CHTOP/FYTTD1	4
312	Common	BP	GO:0034454	microtubule anchoring at centrosome	2/137	23/29025	0.00524359	0.04495	0.037438	HOOK3/PCM1	2
313	Common	BP	GO:1901203	positive regulation of extracellular matrix assembly	2/137	23/29025	0.00524359	0.04495	0.037438	PHLDB2/PHLDB1	2
314	Common	BP	GO:2001251	negative regulation of chromosome organization	4/137	147/29025	0.0052712	0.04495	0.037438	SMG6/CDK5RAP2/NAT10/GEN1	4
315	Common	BP	GO:0048525	negative regulation of viral process	4/137	148/29025	0.00539815	0.045781	0.0381301	MX1/GSN/ZC3HAV1/OASL	4
316	Common	BP	GO:0000054	ribosomal subunit export from nucleus	2/137	24/29025	0.00570267	0.0475836	0.0396315	LTV1/EIF6	2
317	Common	BP	GO:0033750	ribosome localization	2/137	24/29025	0.00570267	0.0475836	0.0396315	LTV1/EIF6	2
318	Common	BP	GO:0070934	CRD-mediated mRNA stabilization	2/137	24/29025	0.00570267	0.0475836	0.0396315	YBX1/IGF2BP3	2
319	Common	BP	GO:0061351	neural precursor cell proliferation	6/137	343/29025	0.00587876	0.0487906	0.0406368	KIF14/FLNA/HOOK3/RACGAP1/PCM1/ARHGEF2	6
320	Common	BP	GO:0007041	lysosomal transport	5/137	242/29025	0.00592676	0.0489273	0.0407506	HOOK3/CHMP4B/CHMP1A/CHMP2A/CHMP2B	5
321	Common	BP	GO:0051231	spindle elongation	2/137	25/29025	0.00617949	0.0504028	0.0419795	KIF23/RACGAP1	2
322	Common	BP	GO:0051657	maintenance of organelle location	2/137	25/29025	0.00617949	0.0504028	0.0419795	ARHGAP21/AKAP9	2
323	Common	BP	GO:0097061	dendritic spine organization	4/137	154/29025	0.00620292	0.0504028	0.0419795	CAPRIN1/STAU2/CDK5/SIPA1L1	4
324	Common	BP	GO:0051645	Golgi localization	2/137	26/29025	0.00667387	0.0536676	0.0446987	HOOK3/ARHGAP21	2
325	Common	BP	GO:0072393	microtubule anchoring at microtubule organizing center	2/137	26/29025	0.00667387	0.0536676	0.0446987	HOOK3/PCM1	2
326	Common	BP	GO:0031333	negative regulation of protein-containing complex assembly	5/137	252/29025	0.00700386	0.0560308	0.046667	TRIOBP/KIF14/DYRK1A/GSN/DDX3X	5
327	Common	BP	GO:0035196	miRNA processing	3/137	83/29025	0.00717835	0.0563236	0.0469109	ADAR/DDX3X/DDX5	3
328	Common	BP	GO:0035455	response to interferon-alpha	2/137	27/29025	0.00718562	0.0563236	0.0469109	MX2/ADAR	2
329	Common	BP	GO:0047484	regulation of response to osmotic stress	2/137	27/29025	0.00718562	0.0563236	0.0469109	YBX3/ARHGEF2	2
330	Common	BP	GO:0050802	circadian sleep/wake cycle, sleep	2/137	27/29025	0.00718562	0.0563236	0.0469109	FXR1/BTBD9	2
331	Common	BP	GO:0045071	negative regulation of viral genome replication	3/137	85/29025	0.00766413	0.0592724	0.0493669	MX1/ZC3HAV1/OASL	3
332	Common	BP	GO:0006388	tRNA splicing, via endonucleolytic cleavage and ligation	2/137	28/29025	0.00771458	0.0592724	0.0493669	RTCB/RTRAF	2
333	Common	BP	GO:0098937	anterograde dendritic transport	2/137	28/29025	0.00771458	0.0592724	0.0493669	STAU1/STAU2	2
334	Common	BP	GO:2001224	positive regulation of neuron migration	2/137	28/29025	0.00771458	0.0592724	0.0493669	FLNA/ARHGEF2	2
335	Common	CC	GO:0030684	preribosome	22/142	149/30337	7.02529e-27	1.49639e-24	1.02052e-24	RPS6/BYSL/UTP14A/FBL/MPHOSPH10/UTP6/WDR36/LTV1/NAT10/RRP9/EIF6/UTP18/RSL1D1/PES1/BMS1/WDR46/NOP56/WDR43/AATF/EBNA1BP2/SNU13/DCAF13	22
336	Common	CC	GO:0032040	small-subunit processome	16/142	103/30337	3.53813e-20	3.76811e-18	2.5698e-18	RPS6/UTP14A/FBL/MPHOSPH10/UTP6/WDR36/NAT10/RRP9/UTP18/BMS1/WDR46/NOP56/WDR43/AATF/SNU13/DCAF13	16
337	Common	CC	GO:0070652	HAUS complex	8/142	11/30337	3.0768e-17	2.18453e-15	1.48982e-15	HAUS6/HAUS8/HAUS7/HAUS1/HAUS5/HAUS3/HAUS2/HAUS4	8
338	Common	CC	GO:1990498	mitotic spindle microtubule	8/142	20/30337	2.26728e-14	1.20732e-12	8.23379e-13	HAUS6/HAUS8/HAUS7/HAUS1/HAUS5/HAUS3/HAUS2/HAUS4	8
339	Common	CC	GO:0005876	spindle microtubule	13/142	128/30337	3.95629e-14	1.68538e-12	1.14941e-12	HAUS6/HAUS8/HAUS7/CHMP4B/CHMP1A/HAUS1/CHMP2A/HAUS5/HAUS3/CHMP2B/TUBGCP3/HAUS2/HAUS4	13
340	Common	CC	GO:0005875	microtubule associated complex	14/142	281/30337	6.88914e-11	2.44565e-09	1.6679e-09	KIFC1/HAUS6/KIF14/HAUS8/HAUS7/KIF23/STAU1/HAUS1/KIF1C/HAUS5/HAUS3/KIF1B/HAUS2/HAUS4	14
341	Common	CC	GO:0030686	90S preribosome	7/142	36/30337	3.16026e-10	9.61621e-09	6.55813e-09	MPHOSPH10/UTP6/WDR36/UTP18/RSL1D1/PES1/BMS1	7
342	Common	CC	GO:0010494	cytoplasmic stress granule	11/142	173/30337	6.29448e-10	1.56561e-08	1.06772e-08	YBX1/PRRC2C/FXR2/FXR1/IGF2BP3/FMR1/MOV10/STAU1/CAPRIN1/STAU2/DDX3X	11
343	Common	CC	GO:0072686	mitotic spindle	14/142	334/30337	6.61524e-10	1.56561e-08	1.06772e-08	KIFC1/HAUS6/HAUS8/HAUS7/CDK5RAP2/KIF23/HAUS1/RACGAP1/HAUS5/HAUS3/HAUS2/RTRAF/HAUS4/CKAP2L	14
344	Common	CC	GO:0036464	cytoplasmic ribonucleoprotein granule	15/142	476/30337	7.65766e-09	1.63108e-07	1.11238e-07	YBX1/PRRC2C/FXR2/FXR1/RPS6/IGF2BP3/FMR1/HELZ2/MOV10/TNRC6A/STAU1/CAPRIN1/RPL28/STAU2/DDX3X	15
345	Common	CC	GO:0022626	cytosolic ribosome	10/142	181/30337	1.4989e-08	2.90242e-07	1.97941e-07	EIF2A/RPS6/RPL19/RPL17/RPL10/RPS2/RPL28/RPL5/RSL1D1/SNU13	10
346	Common	CC	GO:0005840	ribosome	12/142	357/30337	1.29746e-07	2.30298e-06	1.5706e-06	RRBP1/EIF2A/RPS6/RPL19/RPL17/RPL10/RPS2/RPL28/FUBP3/RPL5/RSL1D1/SNU13	12
347	Common	CC	GO:0005732	sno(s)RNA-containing ribonucleoprotein complex	5/142	28/30337	1.88643e-07	3.09084e-06	2.10791e-06	FBL/MPHOSPH10/RRP9/NOP56/SNU13	5
348	Common	CC	GO:0022625	cytosolic large ribosomal subunit	7/142	96/30337	3.57211e-07	5.43471e-06	3.7064e-06	RPL19/RPL17/RPL10/RPL28/RPL5/RSL1D1/SNU13	7
349	Common	CC	GO:0000815	ESCRT III complex	4/142	15/30337	6.03351e-07	8.56759e-06	5.84298e-06	CHMP4B/CHMP1A/CHMP2A/CHMP2B	4
350	Common	CC	GO:1904930	amphisome membrane	4/142	16/30337	8.01545e-07	1.06706e-05	7.27718e-06	CHMP4B/CHMP1A/CHMP2A/CHMP2B	4
351	Common	CC	GO:0044391	ribosomal subunit	10/142	285/30337	1.02129e-06	1.27962e-05	8.72683e-06	EIF2A/RPS6/RPL19/RPL17/RPL10/RPS2/RPL28/RPL5/RSL1D1/SNU13	10
352	Common	CC	GO:0044753	amphisome	4/142	19/30337	1.68848e-06	1.99804e-05	1.36264e-05	CHMP4B/CHMP1A/CHMP2A/CHMP2B	4
353	Common	CC	GO:0030496	midbody	11/142	378/30337	1.80629e-06	2.02494e-05	1.38099e-05	TRIOBP/KIF14/KIF23/ERH/CHMP4B/CHMP1A/RACGAP1/CHMP2A/LZTS2/NAT10/CHMP2B	11
354	Common	CC	GO:0005828	kinetochore microtubule	4/142	28/30337	8.63216e-06	9.19325e-05	6.26968e-05	CHMP4B/CHMP1A/CHMP2A/CHMP2B	4
355	Common	CC	GO:1990124	messenger ribonucleoprotein complex	4/142	30/30337	1.14701e-05	0.000113878	7.76632e-05	YBX1/FMR1/STAU1/STAU2	4
356	Common	CC	GO:1902737	dendritic filopodium	3/142	10/30337	1.1762e-05	0.000113878	7.76632e-05	FXR2/FXR1/FMR1	3
357	Common	CC	GO:0015934	large ribosomal subunit	7/142	179/30337	2.25237e-05	0.000208589	0.000142255	RPL19/RPL17/RPL10/RPL28/RPL5/RSL1D1/SNU13	7
358	Common	CC	GO:0036452	ESCRT complex	4/142	41/30337	4.07257e-05	0.000361441	0.000246498	CHMP4B/CHMP1A/CHMP2A/CHMP2B	4
359	Common	CC	GO:0005814	centriole	8/142	270/30337	4.25864e-05	0.000362836	0.000247449	CEP170/PCNT/PCM1/CEP350/CEP131/HERC2/TUBGCP3/NEURL4	8
360	Common	CC	GO:0032585	multivesicular body membrane	4/142	47/30337	7.0185e-05	0.000574977	0.000392127	CHMP4B/CHMP1A/CHMP2A/CHMP2B	4
361	Common	CC	GO:0005871	kinesin complex	5/142	93/30337	7.81576e-05	0.000616577	0.000420497	KIFC1/KIF14/KIF23/KIF1C/KIF1B	5
362	Common	CC	GO:0005844	polysome	5/142	115/30337	0.000212578	0.00161711	0.00110285	FXR2/FXR1/RPS6/FMR1/RPL19	5
363	Common	CC	GO:0030687	preribosome, large subunit precursor	3/142	29/30337	0.000335549	0.00246455	0.00168079	EIF6/PES1/EBNA1BP2	3
364	Common	CC	GO:0000421	autophagosome membrane	4/142	86/30337	0.000725664	0.00509141	0.00347227	CHMP4B/CHMP1A/CHMP2A/CHMP2B	4
365	Common	CC	GO:0005643	nuclear pore	5/142	151/30337	0.000741003	0.00509141	0.00347227	MX2/CHMP4B/CHMP1A/CHMP2A/CHMP2B	5
366	Common	CC	GO:0043186	P granule	3/142	43/30337	0.00108031	0.0067678	0.00461555	HELZ2/MOV10/DDX3X	3
367	Common	CC	GO:0045495	pole plasm	3/142	43/30337	0.00108031	0.0067678	0.00461555	HELZ2/MOV10/DDX3X	3
368	Common	CC	GO:0060293	germ plasm	3/142	43/30337	0.00108031	0.0067678	0.00461555	HELZ2/MOV10/DDX3X	3
369	Common	CC	GO:0045180	basal cortex	2/142	11/30337	0.00116389	0.00708311	0.00483058	PHLDB2/PHLDB1	2
370	Common	CC	GO:0000242	pericentriolar material	3/142	45/30337	0.00123371	0.00729946	0.00497813	HOOK3/CDK5RAP2/PCM1	3
371	Common	CC	GO:0005681	spliceosomal complex	7/142	354/30337	0.00143829	0.0082799	0.00564678	YBX1/HNRNPM/HNRNPH1/HNRNPF/ADAR/SNU13/DDX5	7
372	Common	CC	GO:0072357	PTW/PP1 phosphatase complex	2/142	13/30337	0.0016405	0.00919545	0.00627117	PPP1R12A/PPP1CB	2
373	Common	CC	GO:0120111	neuron projection cytoplasm	5/142	193/30337	0.00219442	0.0116876	0.00797079	FMR1/STAU1/STAU2/KIF1C/KIF1B	5
374	Common	CC	GO:0072669	tRNA-splicing ligase complex	2/142	15/30337	0.00219486	0.0116876	0.00797079	RTCB/RTRAF	2
375	Common	CC	GO:0034399	nuclear periphery	6/142	293/30337	0.00263744	0.0137018	0.00934445	MATR3/HNRNPM/CHMP1A/DCAF7/EIF6/EBNA1BP2	6
376	Common	CC	GO:0034451	centriolar satellite	5/142	205/30337	0.00284661	0.0144364	0.00984541	HOOK3/C2CD5/PCNT/PCM1/CEP131	5
377	Common	CC	GO:0022627	cytosolic small ribosomal subunit	3/142	61/30337	0.00296305	0.0146774	0.0100098	EIF2A/RPS6/RPS2	3
378	Common	CC	GO:0030688	preribosome, small subunit precursor	2/142	18/30337	0.00316894	0.0152559	0.0104043	BYSL/LTV1	2
379	Common	CC	GO:0005771	multivesicular body	4/142	129/30337	0.00322308	0.0152559	0.0104043	CHMP4B/CHMP1A/CHMP2A/CHMP2B	4
380	Common	CC	GO:0000922	spindle pole	6/142	309/30337	0.00342474	0.015858	0.010815	HAUS8/CDK5RAP2/HAUS1/TUBGCP2/TUBGCP3/CKAP2L	6
381	Common	CC	GO:0090543	Flemming body	3/142	72/30337	0.00473005	0.0214362	0.0146192	KIF14/KIF23/RACGAP1	3
382	Common	CC	GO:0071013	catalytic step 2 spliceosome	4/142	157/30337	0.00645153	0.0286287	0.0195244	HNRNPM/HNRNPH1/HNRNPF/DDX5	4
383	Common	CC	GO:0000164	protein phosphatase type 1 complex	2/142	28/30337	0.00759331	0.0330077	0.0225108	PPP1R12A/PPP1CB	2
384	Common	CC	GO:0000930	gamma-tubulin complex	2/142	30/30337	0.00868517	0.0369988	0.0252327	TUBGCP2/TUBGCP3	2
385	Common	CC	GO:0005697	telomerase holoenzyme complex	2/142	34/30337	0.0110651	0.0455065	0.0310348	SMG6/NAT10	2
386	Common	CC	GO:0000776	kinetochore	5/142	285/30337	0.0111604	0.0455065	0.0310348	PPP1R12A/CHMP4B/CHMP1A/CHMP2A/CHMP2B	5
387	Common	CC	GO:0000932	P-body	4/142	185/30337	0.0113232	0.0455065	0.0310348	IGF2BP3/MOV10/TNRC6A/CAPRIN1	4
388	Common	CC	GO:0043198	dendritic shaft	3/142	100/30337	0.0116656	0.0460144	0.0313812	FLNA/STAU2/FUBP3	3
389	Common	CC	GO:0005776	autophagosome	4/142	195/30337	0.0135121	0.0521018	0.0355328	CHMP4B/CHMP1A/CHMP2A/CHMP2B	4
390	Common	CC	GO:0043034	costamere	2/142	38/30337	0.0136981	0.0521018	0.0355328	FXR1/FLNC	2
391	Common	CC	GO:0000775	chromosome, centromeric region	6/142	417/30337	0.013957	0.0521551	0.0355691	PPP1R12A/FMR1/CHMP4B/CHMP1A/CHMP2A/CHMP2B	6
392	Common	CC	GO:0000779	condensed chromosome, centromeric region	5/142	305/30337	0.0145917	0.0535869	0.0365456	PPP1R12A/CHMP4B/CHMP1A/CHMP2A/CHMP2B	5
393	Common	CC	GO:0030175	filopodium	4/142	207/30337	0.0164728	0.0594695	0.0405574	FXR2/FXR1/FMR1/CDK5	4
394	Common	CC	GO:0015935	small ribosomal subunit	3/142	116/30337	0.0173269	0.0615107	0.0419495	EIF2A/RPS6/RPS2	3
395	Common	CC	GO:0032838	plasma membrane bounded cell projection cytoplasm	6/142	447/30337	0.0189739	0.0662533	0.0451839	FMR1/STAU1/STAU2/KIF1C/PRKAR2A/KIF1B	6
396	Common	MF	GO:0008017	microtubule binding	20/140	469/29762	8.66059e-14	2.09586e-11	1.75947e-11	KIFC1/HAUS6/MX2/KIF14/HAUS8/HOOK3/MAST2/FMR1/HAUS7/CDK5RAP2/KIF23/MX1/RACGAP1/KIF1C/KIF1B/CEP350/ARHGEF2/TUBGCP2/TUBGCP3/HAUS4	20
397	Common	MF	GO:0030515	snoRNA binding	6/140	48/29762	1.01459e-07	1.22766e-05	1.03061e-05	BYSL/UTP6/RRP9/BMS1/NOP56/SNU13	6
398	Common	MF	GO:0051011	microtubule minus-end binding	4/140	22/29762	3.21213e-06	0.000259112	0.000217523	HAUS7/TUBGCP2/TUBGCP3/HAUS4	4
399	Common	MF	GO:0048027	mRNA 5'-UTR binding	5/140	53/29762	5.13028e-06	0.000310382	0.000260564	IGF2BP3/FMR1/RPL5/RSL1D1/DDX3X	5
400	Common	MF	GO:0003730	mRNA 3'-UTR binding	8/140	218/29762	9.5028e-06	0.000459935	0.000386114	YBX3/FXR2/FXR1/IGF2BP3/FMR1/RPL5/RSL1D1/DDX5	8
401	Common	MF	GO:0043021	ribonucleoprotein complex binding	9/140	305/29762	1.50122e-05	0.000532732	0.000447226	EIF2A/YBX3/FMR1/SMG6/STAU2/EIF6/PES1/DDX3X/DDX5	9
402	Common	MF	GO:0034511	U3 snoRNA binding	3/140	11/29762	1.63514e-05	0.000532732	0.000447226	RRP9/BMS1/SNU13	3
403	Common	MF	GO:0043015	gamma-tubulin binding	5/140	68/29762	1.7611e-05	0.000532732	0.000447226	CDK5RAP2/RACGAP1/DDX3X/TUBGCP2/TUBGCP3	5
404	Common	MF	GO:0003735	structural constituent of ribosome	7/140	235/29762	0.000129074	0.00347065	0.0029136	RPS6/RPL19/RPL17/RPL10/RPS2/RPL28/RPL5	7
405	Common	MF	GO:0140666	annealing activity	3/140	24/29762	0.000191783	0.00438272	0.00367928	FXR1/FMR1/DDX3X	3
406	Common	MF	GO:0045159	myosin II binding	3/140	25/29762	0.000217186	0.00438272	0.00367928	TRIOBP/GSN/SHROOM1	3
407	Common	MF	GO:0045182	translation regulator activity	7/140	258/29762	0.000228793	0.00438272	0.00367928	EIF2A/FXR2/FXR1/IGF2BP3/FMR1/RPL10/EIF6	7
408	Common	MF	GO:0003777	microtubule motor activity	5/140	117/29762	0.000235435	0.00438272	0.00367928	KIFC1/KIF14/KIF23/KIF1C/KIF1B	5
409	Common	MF	GO:0035613	RNA stem-loop binding	3/140	27/29762	0.000274309	0.00474163	0.00398058	FMR1/DDX56/DDX3X	3
410	Common	MF	GO:0008574	plus-end-directed microtubule motor activity	3/140	29/29762	0.000340325	0.0054481	0.00457366	KIF14/KIF1C/KIF1B	3
411	Common	MF	GO:0043022	ribosome binding	6/140	198/29762	0.000360205	0.0054481	0.00457366	EIF2A/YBX3/FMR1/STAU2/EIF6/DDX3X	6
412	Common	MF	GO:0003727	single-stranded RNA binding	5/140	143/29762	0.000591863	0.00842534	0.00707303	FXR1/FMR1/HNRNPH1/HNRNPF/DDX3X	5
413	Common	MF	GO:0003774	cytoskeletal motor activity	5/140	194/29762	0.00229082	0.0307988	0.0258554	KIFC1/KIF14/KIF23/KIF1C/KIF1B	5
414	Common	MF	GO:0004386	helicase activity	6/140	288/29762	0.00247941	0.0315798	0.0265111	NAV2/HELZ2/MOV10/DDX56/DDX3X/DDX5	6
415	Common	MF	GO:0070878	primary miRNA binding	2/140	17/29762	0.00285268	0.0330244	0.0277238	DDX3X/DDX5	2
416	Common	MF	GO:0035198	miRNA binding	3/140	60/29762	0.00286576	0.0330244	0.0277238	YBX1/MATR3/FMR1	3
417	Common	MF	GO:0003724	RNA helicase activity	4/140	129/29762	0.0032788	0.0360668	0.0302779	MOV10/DDX56/DDX3X/DDX5	4
418	Common	MF	GO:0008186	ATP-dependent activity, acting on RNA	4/140	132/29762	0.00355982	0.0374554	0.0314437	MOV10/DDX56/DDX3X/DDX5	4
419	Common	MF	GO:0140693	molecular condensate scaffold activity	3/140	66/29762	0.00375444	0.0378573	0.031781	FXR1/FMR1/CAPRIN1	3
420	Common	MF	GO:1990247	N6-methyladenosine-containing RNA binding	2/140	21/29762	0.00435099	0.0418861	0.0351632	IGF2BP3/FMR1	2
421	Common	MF	GO:0003725	double-stranded RNA binding	4/140	141/29762	0.00450016	0.0418861	0.0351632	STAU1/STAU2/ADAR/OASL	4
