# Supplementary material for: eIF2A regulates cell migration in a translation-independent manner
Source: Sci Adv. 2025 Aug 1;11(31):eadu5668. doi: 10.1126/sciadv.adu5668 (PMC12315956; doi:10.1126/sciadv.adu5668)
Supplement: Supplementary file 2 — Tables S1 to S6, S9, and S10 [file sciadv.adu5668_tables_s1_to_s6_s9_and_s10.zip › adu5668_table_s9.xlsx]

## Sheet: ncbi_28S_id
28S rRNA ncbi IDs	18S rRNA ncbi IDs	5S rRNA ncbi IDs	5.8S rRNA ncbi IDs
XR_007090869.1	XR_007090847.1	XR_007071486.1	XR_007090886.1
XR_007090868.1	XR_007090846.1	XR_007071477.1	XR_007090885.1
XR_007090867.1	XR_007090843.1	XR_007071475.1	XR_007090883.1
XR_007090866.1	XR_007090842.1	XR_007071469.1	XR_007090882.1
XR_007090865.1	XR_007090841.1	XR_007071465.1	XR_007090881.1
XR_007090864.1	XR_007090840.1	XR_007071461.1	XR_007090880.1
XR_007090863.1	XR_007090839.1	XR_007071458.1	XR_007090879.1
XR_007090861.1	XR_007090838.1	XR_007071453.1	XR_007090878.1
XR_007090860.1	XR_007090837.1	XR_007071449.1	XR_007090877.1
XR_007090859.1	XR_007090836.1	XR_007071447.1	XR_007090876.1
XR_007090858.1	XR_007090835.1	XR_007071440.1	XR_007090875.1
XR_007090857.1	XR_007090834.1	XR_007071436.1	XR_007090874.1
XR_007090856.1	XR_007090833.1	XR_007071433.1	XR_007090873.1
XR_007090855.1	XR_007090831.1	XR_007071431.1	XR_007090872.1
XR_007090854.1	XR_007090830.1	XR_007071430.1	XR_007090871.1
XR_007090853.1	XR_007090829.1	XR_007071429.1	XR_007090870.1
XR_007090851.1	XR_007090828.1	XR_007071428.1	XR_007090862.1
XR_007090850.1	XR_007090827.1	XR_007071427.1	XR_007090852.1
XR_007090849.1	XR_007090326.1	XR_007071425.1	XR_007090832.1
XR_007090848.1	XR_007090324.1	XR_007071423.1	XR_007090408.1
XR_007090382.1	XR_007090323.1	XR_007071422.1	XR_007090407.1
XR_007090381.1	XR_007090322.1	XR_007071421.1	XR_007090406.1
XR_007090380.1	XR_007090321.1	XR_007071420.1	XR_007090405.1
XR_007090379.1	XR_007090320.1	XR_007071419.1	XR_007090404.1
XR_007090378.1	XR_007090319.1	XR_007071418.1	XR_007090403.1
XR_007090377.1	XR_007090318.1	XR_007071415.1	XR_007090402.1
XR_007090376.1	XR_007090317.1	XR_007071390.1	XR_007090401.1
XR_007090375.1	XR_007090316.1	XR_007071388.1	XR_007090400.1
XR_007090374.1	XR_007090314.1	XR_007071387.1	XR_007090399.1
XR_007090372.1	XR_007090313.1	XR_007071386.1	XR_007090398.1
XR_007090371.1	XR_007090312.1	XR_007071385.1	XR_007090397.1
XR_007090370.1	XR_007090311.1	XR_007071384.1	XR_007090396.1
XR_007090369.1	XR_007090310.1	XR_007071383.1	XR_007090395.1
XR_007090368.1	XR_007090309.1	XR_007071381.1	XR_007090394.1
XR_007090367.1	XR_007090308.1	XR_007071380.1	XR_007090393.1
XR_007090366.1	XR_007090307.1	XR_007071379.1	XR_007090392.1
XR_007090365.1	XR_007090306.1	XR_007071378.1	XR_007090391.1
XR_007090364.1	XR_007090305.1	XR_007071377.1	XR_007090390.1
XR_007090363.1	XR_007090303.1	XR_007071376.1	XR_007090389.1
XR_007090361.1	XR_007090302.1	XR_007071375.1	XR_007090388.1
XR_007090360.1	XR_007090301.1	XR_007071374.1	XR_007090387.1
XR_007090359.1	XR_007090300.1	XR_007071371.1	XR_007090386.1
XR_007090358.1	XR_007090299.1	XR_007071370.1	XR_007090385.1
XR_007090357.1	XR_007090298.1	XR_007071369.1	XR_007090384.1
XR_007090356.1	XR_007090297.1	XR_007071368.1	XR_007090383.1
XR_007090355.1	XR_007090296.1	XR_007071367.1	XR_007090373.1
XR_007090354.1	XR_007090295.1	XR_007071366.1	XR_007090362.1
XR_007090353.1	XR_007090294.1	XR_007071365.1	XR_007090351.1
XR_007090352.1	XR_007090292.1	XR_007071364.1	XR_007090342.1
XR_007090350.1	XR_007090291.1	XR_007071363.1	XR_007090331.1
XR_007090349.1	XR_007090290.1	XR_007071362.1	XR_007090325.1
XR_007090348.1	XR_007090289.1	XR_007071361.1	XR_007090315.1
XR_007090347.1	XR_007090288.1	XR_007071360.1	XR_007090304.1
XR_007090346.1	XR_007090287.1	XR_007071359.1	XR_007090293.1
XR_007090345.1	XR_007090286.1	XR_007071358.1	XR_007090283.1
XR_007090344.1	XR_007090285.1	XR_007071357.1	XR_007090272.1
XR_007090343.1	XR_007090284.1	XR_007071356.1	XR_007090254.1
XR_007090341.1	XR_007090282.1	XR_007071355.1	XR_007090253.1
XR_007090340.1	XR_007090281.1	XR_007071354.1	XR_007090252.1
XR_007090339.1	XR_007090280.1	XR_007071353.1	XR_007090251.1
XR_007090338.1	XR_007090279.1	XR_007071352.1	XR_007090250.1
XR_007090337.1	XR_007090278.1	XR_007071351.1	XR_007090249.1
XR_007090336.1	XR_007090277.1	XR_007071350.1	XR_007090248.1
XR_007090335.1	XR_007090276.1	XR_007071349.1	XR_007090247.1
XR_007090334.1	XR_007090275.1	XR_007071348.1	XR_007090246.1
XR_007090333.1	XR_007090274.1	XR_007071347.1	XR_007090245.1
XR_007090332.1	XR_007090273.1	XR_007071346.1	XR_007090244.1
XR_007090330.1	XR_007090271.1	XR_007071345.1	XR_007090243.1
XR_007090329.1	XR_007090270.1	XR_007071344.1	XR_007090242.1
XR_007090328.1	XR_007086113.1	XR_007071343.1	XR_007090241.1
XR_007090327.1	XR_007086112.1	XR_007071342.1	XR_007086182.1
XR_007086169.1	XR_007086111.1	XR_007071341.1	XR_007086181.1
XR_007086168.1	XR_007086110.1	XR_007071340.1	XR_007086180.1
XR_007086166.1	XR_007086109.1	XR_007071339.1	XR_007086179.1
XR_007086165.1	XR_007086108.1	XR_007071338.1	XR_007086178.1
XR_007086164.1	XR_007086106.1	XR_007071337.1	XR_007086177.1
XR_007086163.1	XR_007086105.1	XR_007071336.1	XR_007086176.1
XR_007086162.1	XR_007086104.1	XR_007071335.1	XR_007086175.1
XR_007086161.1	XR_007086103.1	XR_007071332.1	XR_007086174.1
XR_007086160.1	XR_007086100.1	XR_007071331.1	XR_007086173.1
XR_007086159.1	XR_007086099.1	XR_007071330.1	XR_007086172.1
XR_007086158.1	XR_007086098.1	XR_007071329.1	XR_007086171.1
XR_007086157.1	XR_007086097.1	XR_007071328.1	XR_007086170.1
XR_007086155.1	XR_007086096.1	XR_007071327.1	XR_007086167.1
XR_007086153.1	XR_007086094.1	XR_007071326.1	XR_007086156.1
XR_007086152.1	XR_007086093.1	XR_007071325.1	XR_007086145.1
XR_007086151.1	XR_007086092.1	XR_007071320.1	XR_007086134.1
XR_007086150.1	XR_007086091.1	XR_007071313.1	XR_007086121.1
XR_007086149.1	XR_007086090.1	XR_007071302.1	XR_007086114.1
XR_007086148.1	XR_007086088.1	XR_007071296.1	XR_007086102.1
XR_007086147.1	XR_007086087.1	XR_007069061.1	XR_007086089.1
XR_007086146.1	XR_007086086.1	XR_007069060.1	XR_007086077.1
XR_007086144.1	XR_007086085.1	XR_007069059.1	XR_007086066.1
XR_007086143.1	XR_007086084.1	XR_007069058.1	XR_007086054.1
XR_007086142.1	XR_007086083.1	XR_007069057.1	XR_007086050.1
XR_007086141.1	XR_007086082.1	XR_007069056.1	XR_007086039.1
XR_007086140.1	XR_007086081.1	XR_007069055.1	XR_007086032.1
XR_007086139.1	XR_007086080.1	XR_007069054.1	XR_007086026.1
XR_007086138.1	XR_007086078.1	XR_007069053.1	XR_007086025.1
XR_007086137.1	XR_007086076.1	XR_007069052.1	XR_007086024.1
XR_007086136.1	XR_007086075.1	XR_007069051.1	XR_007086023.1
XR_007086135.1	XR_007086074.1	XR_007069050.1	XR_007086022.1
XR_007086133.1	XR_007086073.1	XR_007069049.1	XR_007086021.1
XR_007086132.1	XR_007086072.1	XR_007069048.1	XR_007086020.1
XR_007086131.1	XR_007086071.1	XR_007069047.1	XR_007086019.1
XR_007086130.1	XR_007086070.1	XR_007069046.1	XR_007086018.1
XR_007086129.1	XR_007086069.1	NR_023378.1	XR_007086012.1
XR_007086127.1	XR_007086068.1	NR_023377.1	XR_007086011.1
XR_007086126.1	XR_007086067.1	NR_023376.1	XR_007086010.1
XR_007086125.1	XR_007086065.1	NR_023375.1	XR_007086004.1
XR_007086124.1	XR_007086064.1	NR_023369.1	XR_007086003.1
XR_007086123.1	XR_007086063.1	NR_023379.1	XR_007086002.1
XR_007086120.1	XR_007086062.1	NR_023374.1	XR_007086001.1
XR_007086119.1	XR_007086061.1	NR_023373.1	XR_007086000.1
XR_007086118.1	XR_007086060.1	NR_023372.1	XR_007085999.1
XR_007086117.1	XR_007086059.1	NR_023371.1	XR_007085998.1
XR_007086116.1	XR_007086057.1	NR_023368.1	XR_007085997.1
XR_007086115.1	XR_007086056.1	NR_023366.1	XR_007085996.1
XR_007085242.1	XR_007086055.1	NR_023365.1	XR_007085995.1
XR_007085241.1	XR_007085225.1	NR_023364.1	XR_007085994.1
XR_007085240.1	XR_007085224.1	NR_023370.1	XR_007085254.1
XR_007085239.1	XR_007085223.1	NR_023367.1	XR_007085253.1
XR_007085238.1	XR_007085222.1	NR_023363.1	XR_007085252.1
XR_007085237.1	XR_007085221.1		XR_007085251.1
XR_007085236.1	XR_007085220.1		XR_007085250.1
XR_007085234.1	XR_007085219.1		XR_007085249.1
XR_007085233.1	XR_007085217.1		XR_007085248.1
XR_007085232.1	XR_007085216.1		XR_007085247.1
XR_007085231.1	XR_007085215.1		XR_007085246.1
XR_007085230.1	XR_007085214.1		XR_007085245.1
XR_007085229.1	XR_007085213.1		XR_007085244.1
XR_007085228.1	XR_007085212.1		XR_007085243.1
XR_007085227.1	XR_007085211.1		XR_007085235.1
XR_007084392.1	XR_007085210.1		XR_007085226.1
XR_007084391.1	XR_007085209.1		XR_007085218.1
XR_007084389.1	XR_007084308.1		XR_007085208.1
XR_007084388.1	XR_007084307.1		XR_007085201.1
XR_007084387.1	XR_007084306.1		XR_007084409.1
XR_007084386.1	XR_007084305.1		XR_007084408.1
XR_007084385.1	XR_007084304.1		XR_007084407.1
XR_007084384.1	XR_007084302.1		XR_007084406.1
XR_007084383.1	XR_007084301.1		XR_007084405.1
XR_007084382.1	XR_007084300.1		XR_007084404.1
XR_007084381.1	XR_007084299.1		XR_007084403.1
XR_007084380.1	XR_007084298.1		XR_007084402.1
XR_007084378.1	XR_007084297.1		XR_007084401.1
XR_007084377.1	XR_007084296.1		XR_007084400.1
XR_007084376.1	XR_007084295.1		XR_007084399.1
XR_007084375.1	XR_007084294.1		XR_007084398.1
XR_007084374.1	XR_007084293.1		XR_007084397.1
XR_007084373.1	XR_007084291.1		XR_007084396.1
XR_007084372.1	XR_007084290.1		XR_007084395.1
XR_007084371.1	XR_007084289.1		XR_007084394.1
XR_007084370.1	XR_007084288.1		XR_007084393.1
XR_007084369.1	XR_007084287.1		XR_007084390.1
XR_007084367.1	XR_007084286.1		XR_007084379.1
XR_007084366.1	XR_007084285.1		XR_007084368.1
XR_007084365.1	XR_007084284.1		XR_007084357.1
XR_007084364.1	XR_007084283.1		XR_007084346.1
XR_007084363.1	XR_007084282.1		XR_007084335.1
XR_007084362.1	XR_007084280.1		XR_007084324.1
XR_007084361.1	XR_007084279.1		XR_007084313.1
XR_007084360.1	XR_007084278.1		XR_007084303.1
XR_007084359.1	XR_007084277.1		XR_007084292.1
XR_007084358.1	XR_007084276.1		XR_007084281.1
XR_007084356.1	XR_007084275.1		XR_007084270.1
XR_007084355.1	XR_007084274.1		XR_007084259.1
XR_007084354.1	XR_007084273.1		XR_007084248.1
XR_007084353.1	XR_007084272.1		XR_007084236.1
XR_007084352.1	XR_007084271.1		XR_007084215.1
XR_007084351.1	XR_007084269.1		XR_007084200.1
XR_007084350.1	XR_007084268.1		XR_007084199.1
XR_007084349.1	XR_007084267.1		XR_007084198.1
XR_007084348.1	XR_007084266.1		XR_007084197.1
XR_007084347.1	XR_007084265.1		XR_007084196.1
XR_007084345.1	XR_007084264.1		XR_007084195.1
XR_007084344.1	XR_007084263.1		XR_007084194.1
XR_007084343.1	XR_007084262.1		XR_007084193.1
XR_007084342.1	XR_007084261.1		XR_007084192.1
XR_007084341.1	XR_007084260.1		XR_007084191.1
XR_007084340.1	XR_007084258.1		XR_007084190.1
XR_007084339.1	XR_007084257.1		XR_007084189.1
XR_007084338.1	XR_007084256.1		XR_007084188.1
XR_007084337.1	XR_007084255.1		XR_007084187.1
XR_007084336.1	XR_007084254.1		XR_007084186.1
XR_007084334.1	XR_007084253.1		XR_007084185.1
XR_007084333.1	XR_007084252.1		XR_007084184.1
XR_007084332.1	XR_007084251.1		XR_007084183.1
XR_007084331.1	XR_007084250.1		XR_007084182.1
XR_007084330.1	XR_007084249.1		XR_007084181.1
XR_007084329.1	XR_007084247.1		XR_007084180.1
XR_007084328.1	XR_007084246.1		XR_007084179.1
XR_007084327.1	XR_007084245.1		XR_007084178.1
XR_007084326.1	XR_007084244.1		XR_007084177.1
XR_007084325.1	XR_007084243.1		XR_007084176.1
XR_007084323.1	XR_007084242.1		XR_007084175.1
XR_007084321.1	XR_007084241.1		XR_007084174.1
XR_007084320.1	XR_007084240.1		XR_007084173.1
XR_007084319.1	XR_007084239.1		XR_007084172.1
XR_007084318.1	XR_007084238.1		XR_007084171.1
XR_007084317.1	XR_007084235.1		XR_007084170.1
XR_007084316.1	XR_007084234.1		XR_007084169.1
XR_007084315.1	XR_007084233.1		XR_007084168.1
XR_007084314.1	XR_007084232.1		XR_007084167.1
XR_007084312.1	XR_007084230.1		XR_007084166.1
XR_007084311.1	XR_007084229.1		XR_007084165.1
XR_007084310.1	XR_007084228.1		XR_007084164.1
XR_007084309.1	XR_007084227.1		XR_007084163.1
NR_003287.4	XR_007084226.1		XR_007084162.1
NR_146148.1	XR_007084225.1		XR_007084161.1
NR_146154.1	XR_007084224.1		XR_007084160.1
NR_146118.1	NR_003286.4		XR_007084159.1
NR_145822.1	NR_146146.1		XR_007084158.1
	NR_146152.1		NR_003285.3
	NR_145820.1		NR_146147.1
			NR_146153.1
			NR_146120.1
			NR_145821.1
