# Supplementary material for: eIF2A regulates cell migration in a translation-independent manner
Source: Sci Adv. 2025 Aug 1;11(31):eadu5668. doi: 10.1126/sciadv.adu5668 (PMC12315956; doi:10.1126/sciadv.adu5668)
Supplement: Supplementary file 2 — Tables S1 to S6, S9, and S10 [file sciadv.adu5668_tables_s1_to_s6_s9_and_s10.zip › adu5668_table_s10.xlsx]

## Sheet: Feuil1
Gene	ENSG	ENST	probe
cep350	ENSG00000135837	ENST00000367607	GTCGCCCATGCTCTCGACCTACTTG TTACACTCGGACCTCGTCGACATGTCTAGACCTTTACTGGCACAGCCAAGCAGTCCTCCTAAGTTTCGAGCTGGACTCAGTGAGCCTGCCACGCTAGTATTCTGTGG
cep350	ENSG00000135837	ENST00000367607	GTCGCCCATGCTCTCGACCTACTTG TTACACTCGGACCTCGTCGACATGACCAGTCTTGATCATCTCCTAACGCGCTCACCTCCTAAGTTTCGAGCTGGACTCAGTGAGCCTGCCACGCTAGTATTCTGTGG
cep350	ENSG00000135837	ENST00000367607	GTCGCCCATGCTCTCGACCTACTTG TTACACTCGGACCTCGTCGACATGTCCACTGAAGACTGCTGGTGAACATGGGCCCTCCTAAGTTTCGAGCTGGACTCAGTGAGCCTGCCACGCTAGTATTCTGTGG
cep350	ENSG00000135837	ENST00000367607	GTCGCCCATGCTCTCGACCTACTTG TTACACTCGGACCTCGTCGACATGTACCAAAGCTAGTGGCTCCACTTGTAGAGCCCTCCTAAGTTTCGAGCTGGACTCAGTGAGCCTGCCACGCTAGTATTCTGTGG
cep350	ENSG00000135837	ENST00000367607	GTCGCCCATGCTCTCGACCTACTTG TTACACTCGGACCTCGTCGACATGTCCTTGATGATCTGAGAACTGGAGATGGGGCCTCCTAAGTTTCGAGCTGGACTCAGTGAGCCTGCCACGCTAGTATTCTGTGG
cep350	ENSG00000135837	ENST00000367607	GTCGCCCATGCTCTCGACCTACTTG TTACACTCGGACCTCGTCGACATGTGTTCAGCAATAGACTCCAGGGATCCTCTGCCTCCTAAGTTTCGAGCTGGACTCAGTGAGCCTGCCACGCTAGTATTCTGTGG
cep350	ENSG00000135837	ENST00000367607	GTCGCCCATGCTCTCGACCTACTTG TTACACTCGGACCTCGTCGACATGAACAGTGCTGATGGGACTTGATAGGCAGGTCCTCCTAAGTTTCGAGCTGGACTCAGTGAGCCTGCCACGCTAGTATTCTGTGG
cep350	ENSG00000135837	ENST00000367607	GTCGCCCATGCTCTCGACCTACTTG TTACACTCGGACCTCGTCGACATGCGGATGGTACATATTCAACAGCAGGGCTGCCCTCCTAAGTTTCGAGCTGGACTCAGTGAGCCTGCCACGCTAGTATTCTGTGG
cep350	ENSG00000135837	ENST00000367607	GTCGCCCATGCTCTCGACCTACTTG TTACACTCGGACCTCGTCGACATGGCATCTAAACGTCGCTTCCACTCTAGGAGCCCTCCTAAGTTTCGAGCTGGACTCAGTGAGCCTGCCACGCTAGTATTCTGTGG
cep350	ENSG00000135837	ENST00000367607	GTCGCCCATGCTCTCGACCTACTTG TTACACTCGGACCTCGTCGACATGAAGCAAACCACGCTGTTTCTTCCGGAGCGGCCTCCTAAGTTTCGAGCTGGACTCAGTGAGCCTGCCACGCTAGTATTCTGTGG
cep350	ENSG00000135837	ENST00000367607	GTCGCCCATGCTCTCGACCTACTTG TTACACTCGGACCTCGTCGACATGTGCTCTAACCAGGCCAATTCAGCCTTAGTCCCTCCTAAGTTTCGAGCTGGACTCAGTGAGCCTGCCACGCTAGTATTCTGTGG
cep350	ENSG00000135837	ENST00000367607	GTCGCCCATGCTCTCGACCTACTTG TTACACTCGGACCTCGTCGACATGAGATGGAACTGAAGGACTTTCTTGGCGGCTCCTCCTAAGTTTCGAGCTGGACTCAGTGAGCCTGCCACGCTAGTATTCTGTGG
cep350	ENSG00000135837	ENST00000367607	GTCGCCCATGCTCTCGACCTACTTG TTACACTCGGACCTCGTCGACATGTGGTGGTCATACAGTATTGCAAGGGGAGCTCCTCCTAAGTTTCGAGCTGGACTCAGTGAGCCTGCCACGCTAGTATTCTGTGG
cep350	ENSG00000135837	ENST00000367607	GTCGCCCATGCTCTCGACCTACTTG TTACACTCGGACCTCGTCGACATGTATCTGAGCTAGAGACACACTCTCCTGCTGCCTCCTAAGTTTCGAGCTGGACTCAGTGAGCCTGCCACGCTAGTATTCTGTGG
cep350	ENSG00000135837	ENST00000367607	GTCGCCCATGCTCTCGACCTACTTG TTACACTCGGACCTCGTCGACATGTGATTTCTGGGAACTTGGTGACAGGGGAGACCTCCTAAGTTTCGAGCTGGACTCAGTGAGCCTGCCACGCTAGTATTCTGTGG
cep350	ENSG00000135837	ENST00000367607	GTCGCCCATGCTCTCGACCTACTTG TTACACTCGGACCTCGTCGACATGTCCTGATGAATGCTGGGAGGTAACATCCACCCTCCTAAGTTTCGAGCTGGACTCAGTGAGCCTGCCACGCTAGTATTCTGTGG
cep350	ENSG00000135837	ENST00000367607	GTCGCCCATGCTCTCGACCTACTTG TTACACTCGGACCTCGTCGACATGAAGGCATCTGTATAAGCAGCTGGTGAGGTCCCTCCTAAGTTTCGAGCTGGACTCAGTGAGCCTGCCACGCTAGTATTCTGTGG
cep350	ENSG00000135837	ENST00000367607	GTCGCCCATGCTCTCGACCTACTTG TTACACTCGGACCTCGTCGACATGATGGGAGAGTAAACTTCCAGCTGTTCCAGCCCTCCTAAGTTTCGAGCTGGACTCAGTGAGCCTGCCACGCTAGTATTCTGTGG
cep350	ENSG00000135837	ENST00000367607	GTCGCCCATGCTCTCGACCTACTTG TTACACTCGGACCTCGTCGACATGCATGTCACTACTGGAAGATGCACTTGGGGGCCTCCTAAGTTTCGAGCTGGACTCAGTGAGCCTGCCACGCTAGTATTCTGTGG
cep350	ENSG00000135837	ENST00000367607	GTCGCCCATGCTCTCGACCTACTTG TTACACTCGGACCTCGTCGACATGTCTCAGAGCAGCCTTGGTTTGAGAAAGTGCCCTCCTAAGTTTCGAGCTGGACTCAGTGAGCCTGCCACGCTAGTATTCTGTGG
cep350	ENSG00000135837	ENST00000367607	GTCGCCCATGCTCTCGACCTACTTG TTACACTCGGACCTCGTCGACATGTTTGATCAGGGTCTCAAAGATCCCGTCGGCCCTCCTAAGTTTCGAGCTGGACTCAGTGAGCCTGCCACGCTAGTATTCTGTGG
cep350	ENSG00000135837	ENST00000367607	GTCGCCCATGCTCTCGACCTACTTG TTACACTCGGACCTCGTCGACATGTCATCCTCATCATAGTTCACCCACTGTGCCCCTCCTAAGTTTCGAGCTGGACTCAGTGAGCCTGCCACGCTAGTATTCTGTGG
cep350	ENSG00000135837	ENST00000367607	GTCGCCCATGCTCTCGACCTACTTG TTACACTCGGACCTCGTCGACATGCTCCTCATGGAGCTCCTGAACCAGGATATGCCTCCTAAGTTTCGAGCTGGACTCAGTGAGCCTGCCACGCTAGTATTCTGTGG
cep350	ENSG00000135837	ENST00000367607	GTCGCCCATGCTCTCGACCTACTTG TTACACTCGGACCTCGTCGACATGCTCTACTTCTTCTGCAGTATGGGGGACTGCCCTCCTAAGTTTCGAGCTGGACTCAGTGAGCCTGCCACGCTAGTATTCTGTGG
cep350	ENSG00000135837	ENST00000367607	GTCGCCCATGCTCTCGACCTACTTG TTACACTCGGACCTCGTCGACATGAACTCCCGGCTGAGTTCAAGTTCAGCAAGTCCTCCTAAGTTTCGAGCTGGACTCAGTGAGCCTGCCACGCTAGTATTCTGTGG
cep350	ENSG00000135837	ENST00000367607	GTCGCCCATGCTCTCGACCTACTTG TTACACTCGGACCTCGTCGACATGTTAGCAAGTTCTTCCTGCCCACTGGCACCCCTCCTAAGTTTCGAGCTGGACTCAGTGAGCCTGCCACGCTAGTATTCTGTGG
cep350	ENSG00000135837	ENST00000367607	GTCGCCCATGCTCTCGACCTACTTG TTACACTCGGACCTCGTCGACATGATACTGGGCTCTCCGGTCTGGGACACATCCTCCTAAGTTTCGAGCTGGACTCAGTGAGCCTGCCACGCTAGTATTCTGTGG
cep350	ENSG00000135837	ENST00000367607	GTCGCCCATGCTCTCGACCTACTTG TTACACTCGGACCTCGTCGACATGAGTGATGACTTCAGCTGGGCTTCCAGTTGGCCTCCTAAGTTTCGAGCTGGACTCAGTGAGCCTGCCACGCTAGTATTCTGTGG
cep350	ENSG00000135837	ENST00000367607	GTCGCCCATGCTCTCGACCTACTTG TTACACTCGGACCTCGTCGACATGTCTGCAGCGATGGAAACCTTTTCTGTGGCACCTCCTAAGTTTCGAGCTGGACTCAGTGAGCCTGCCACGCTAGTATTCTGTGG
cep350	ENSG00000135837	ENST00000367607	GTCGCCCATGCTCTCGACCTACTTG TTACACTCGGACCTCGTCGACATGCCTTCAGGTTTATCTAACTCCACTCCGGCCCCTCCTAAGTTTCGAGCTGGACTCAGTGAGCCTGCCACGCTAGTATTCTGTGG
cep350	ENSG00000135837	ENST00000367607	GTCGCCCATGCTCTCGACCTACTTG TTACACTCGGACCTCGTCGACATGACTTGCTGTTCATGCTCCACATCACTGCGCCCTCCTAAGTTTCGAGCTGGACTCAGTGAGCCTGCCACGCTAGTATTCTGTGG
cep350	ENSG00000135837	ENST00000367607	GTCGCCCATGCTCTCGACCTACTTG TTACACTCGGACCTCGTCGACATGTTCATCAGCTCAGTAGGGGACTTGAGTTCCCCTCCTAAGTTTCGAGCTGGACTCAGTGAGCCTGCCACGCTAGTATTCTGTGG
cep350	ENSG00000135837	ENST00000367607	GTCGCCCATGCTCTCGACCTACTTG TTACACTCGGACCTCGTCGACATGTGGCTGTGGCTTATCTCTGCAAGACTGAGACCTCCTAAGTTTCGAGCTGGACTCAGTGAGCCTGCCACGCTAGTATTCTGTGG
cep350	ENSG00000135837	ENST00000367607	GTCGCCCATGCTCTCGACCTACTTG TTACACTCGGACCTCGTCGACATGGCCGTTTCAGATCTGTGTAGTGGTGTGAGGCCTCCTAAGTTTCGAGCTGGACTCAGTGAGCCTGCCACGCTAGTATTCTGTGG
cep350	ENSG00000135837	ENST00000367607	GTCGCCCATGCTCTCGACCTACTTG TTACACTCGGACCTCGTCGACATGATCTGAGGCTTGGCTGTTGGTGATGTTTCCCCTCCTAAGTTTCGAGCTGGACTCAGTGAGCCTGCCACGCTAGTATTCTGTGG
cep350	ENSG00000135837	ENST00000367607	GTCGCCCATGCTCTCGACCTACTTG TTACACTCGGACCTCGTCGACATGTAACTGCTTGATCAGACTGGCTTCTTGGGCCCTCCTAAGTTTCGAGCTGGACTCAGTGAGCCTGCCACGCTAGTATTCTGTGG
cep350	ENSG00000135837	ENST00000367607	GTCGCCCATGCTCTCGACCTACTTG TTACACTCGGACCTCGTCGACATGTTCCGCAACTCATCCTTCAGAGCTCTGATCCCTCCTAAGTTTCGAGCTGGACTCAGTGAGCCTGCCACGCTAGTATTCTGTGG
cep350	ENSG00000135837	ENST00000367607	GTCGCCCATGCTCTCGACCTACTTG TTACACTCGGACCTCGTCGACATGTGCTAGACTCCTGCTTTGACACAGATGTGCCCTCCTAAGTTTCGAGCTGGACTCAGTGAGCCTGCCACGCTAGTATTCTGTGG
cep350	ENSG00000135837	ENST00000367607	GTCGCCCATGCTCTCGACCTACTTG TTACACTCGGACCTCGTCGACATGGTATACTGTGATCTGGACTCCCTGGCTGCCCTCCTAAGTTTCGAGCTGGACTCAGTGAGCCTGCCACGCTAGTATTCTGTGG
cep350	ENSG00000135837	ENST00000367607	GTCGCCCATGCTCTCGACCTACTTG TTACACTCGGACCTCGTCGACATGTGTCCCAGGCAGCCAAAGCTTGTTTTTCCACCTCCTAAGTTTCGAGCTGGACTCAGTGAGCCTGCCACGCTAGTATTCTGTGG
cep350	ENSG00000135837	ENST00000367607	GTCGCCCATGCTCTCGACCTACTTG TTACACTCGGACCTCGTCGACATGGTCTCCAAGTCAGTTGGACCAGGACTGGTCCTCCTAAGTTTCGAGCTGGACTCAGTGAGCCTGCCACGCTAGTATTCTGTGG
cep350	ENSG00000135837	ENST00000367607	GTCGCCCATGCTCTCGACCTACTTG TTACACTCGGACCTCGTCGACATGTGAGAGTCCAATTTACTCTCCCCTGCAGACCCTCCTAAGTTTCGAGCTGGACTCAGTGAGCCTGCCACGCTAGTATTCTGTGG
cep350	ENSG00000135837	ENST00000367607	GTCGCCCATGCTCTCGACCTACTTG TTACACTCGGACCTCGTCGACATGAGAATCAGCTGTCTTTCCTTCCGAGCTGCCCCTCCTAAGTTTCGAGCTGGACTCAGTGAGCCTGCCACGCTAGTATTCTGTGG
cep350	ENSG00000135837	ENST00000367607	GTCGCCCATGCTCTCGACCTACTTG TTACACTCGGACCTCGTCGACATGCTCCTTCAAGGCCTTTTCACGGAGACGCAGCCTCCTAAGTTTCGAGCTGGACTCAGTGAGCCTGCCACGCTAGTATTCTGTGG
cep350	ENSG00000135837	ENST00000367607	GTCGCCCATGCTCTCGACCTACTTG TTACACTCGGACCTCGTCGACATGGTGAAGACTGGTGAGCTGCCCTCATTTCTTCCTCCTAAGTTTCGAGCTGGACTCAGTGAGCCTGCCACGCTAGTATTCTGTGG
cep350	ENSG00000135837	ENST00000367607	GTCGCCCATGCTCTCGACCTACTTG TTACACTCGGACCTCGTCGACATGGCTGTTTCACAAAGTCTGGAAGGTGCTGCCCCTCCTAAGTTTCGAGCTGGACTCAGTGAGCCTGCCACGCTAGTATTCTGTGG
cep350	ENSG00000135837	ENST00000367607	GTCGCCCATGCTCTCGACCTACTTG TTACACTCGGACCTCGTCGACATGCTCTGCCATCTCACAGATTTGACGTGCTGCCCTCCTAAGTTTCGAGCTGGACTCAGTGAGCCTGCCACGCTAGTATTCTGTGG
cep350	ENSG00000135837	ENST00000367607	GTCGCCCATGCTCTCGACCTACTTG TTACACTCGGACCTCGTCGACATGCTGTGGTGAGGCGAGCAGTTTCTGACTGCCCTCCTAAGTTTCGAGCTGGACTCAGTGAGCCTGCCACGCTAGTATTCTGTGG
cep350	ENSG00000135837	ENST00000367607	GTCGCCCATGCTCTCGACCTACTTG TTACACTCGGACCTCGTCGACATGTTGCTTCCTGCAGGACTTCAGTTACTTCCCCCTCCTAAGTTTCGAGCTGGACTCAGTGAGCCTGCCACGCTAGTATTCTGTGG
cep350	ENSG00000135837	ENST00000367607	GTCGCCCATGCTCTCGACCTACTTG TTACACTCGGACCTCGTCGACATGACCACCTGCTGTAATGATTCTGCATGGACCCCTCCTAAGTTTCGAGCTGGACTCAGTGAGCCTGCCACGCTAGTATTCTGTGG
cep350	ENSG00000135837	ENST00000367607	GTCGCCCATGCTCTCGACCTACTTG TTACACTCGGACCTCGTCGACATGTTGTCTCTGACTCTCCAGAGCCTCTTGTTCCCTCCTAAGTTTCGAGCTGGACTCAGTGAGCCTGCCACGCTAGTATTCTGTGG
cep350	ENSG00000135837	ENST00000367607	GTCGCCCATGCTCTCGACCTACTTG TTACACTCGGACCTCGTCGACATGTTCAAGAGGGCCAAGTCTCTTTCATGGCGTCCTCCTAAGTTTCGAGCTGGACTCAGTGAGCCTGCCACGCTAGTATTCTGTGG
cep350	ENSG00000135837	ENST00000367607	GTCGCCCATGCTCTCGACCTACTTG TTACACTCGGACCTCGTCGACATGTCTTTCTACATCTGACAGTTGGCGCACCGACCTCCTAAGTTTCGAGCTGGACTCAGTGAGCCTGCCACGCTAGTATTCTGTGG
cep350	ENSG00000135837	ENST00000367607	GTCGCCCATGCTCTCGACCTACTTG TTACACTCGGACCTCGTCGACATGTGGCGTTCAGATAACTGAGTTCTGCTGCCACCTCCTAAGTTTCGAGCTGGACTCAGTGAGCCTGCCACGCTAGTATTCTGTGG
cep350	ENSG00000135837	ENST00000367607	GTCGCCCATGCTCTCGACCTACTTG TTACACTCGGACCTCGTCGACATGACCTGGTATTGGAGCCATGTTCTCTGTCGTCCTCCTAAGTTTCGAGCTGGACTCAGTGAGCCTGCCACGCTAGTATTCTGTGG
cep350	ENSG00000135837	ENST00000367607	GTCGCCCATGCTCTCGACCTACTTG TTACACTCGGACCTCGTCGACATGTTCTGCTGGCTGCCGGGTTCAGATCAGTCCTCCTAAGTTTCGAGCTGGACTCAGTGAGCCTGCCACGCTAGTATTCTGTGG
cep350	ENSG00000135837	ENST00000367607	GTCGCCCATGCTCTCGACCTACTTG TTACACTCGGACCTCGTCGACATGGCTGGTCCCAGATTTCTTTCCTTGATGGGACCTCCTAAGTTTCGAGCTGGACTCAGTGAGCCTGCCACGCTAGTATTCTGTGG
cep350	ENSG00000135837	ENST00000367607	GTCGCCCATGCTCTCGACCTACTTG TTACACTCGGACCTCGTCGACATGACTTTCTGTTAGAATGGTCCTCCTGAGGGCCCTCCTAAGTTTCGAGCTGGACTCAGTGAGCCTGCCACGCTAGTATTCTGTGG
cep350	ENSG00000135837	ENST00000367607	GTCGCCCATGCTCTCGACCTACTTG TTACACTCGGACCTCGTCGACATGTTTTTCTGTCGAAGTCCCAGTCCCTGGAGACCTCCTAAGTTTCGAGCTGGACTCAGTGAGCCTGCCACGCTAGTATTCTGTGG
cep350	ENSG00000135837	ENST00000367607	GTCGCCCATGCTCTCGACCTACTTG TTACACTCGGACCTCGTCGACATGTGAAACACCACTTAGAGGAGTTGCGGTGGCCCTCCTAAGTTTCGAGCTGGACTCAGTGAGCCTGCCACGCTAGTATTCTGTGG
cep350	ENSG00000135837	ENST00000367607	GTCGCCCATGCTCTCGACCTACTTG TTACACTCGGACCTCGTCGACATGAAGGCCGTGATGTTGATGTTCCTCTGTCCACCTCCTAAGTTTCGAGCTGGACTCAGTGAGCCTGCCACGCTAGTATTCTGTGG
cep350	ENSG00000135837	ENST00000367607	GTCGCCCATGCTCTCGACCTACTTG TTACACTCGGACCTCGTCGACATGTCCCATGGTCCTTTGCTTTGTGTACCACCTCCTCCTAAGTTTCGAGCTGGACTCAGTGAGCCTGCCACGCTAGTATTCTGTGG
cep350	ENSG00000135837	ENST00000367607	GTCGCCCATGCTCTCGACCTACTTG TTACACTCGGACCTCGTCGACATGTAACTGTGCCAGTAGCCCTTCTGGTTTGGGCCTCCTAAGTTTCGAGCTGGACTCAGTGAGCCTGCCACGCTAGTATTCTGTGG
cep350	ENSG00000135837	ENST00000367607	GTCGCCCATGCTCTCGACCTACTTG TTACACTCGGACCTCGTCGACATGTCTTTCACAGGTGGAGTTACAGCCTTGGTCCCTCCTAAGTTTCGAGCTGGACTCAGTGAGCCTGCCACGCTAGTATTCTGTGG
cep350	ENSG00000135837	ENST00000367607	GTCGCCCATGCTCTCGACCTACTTG TTACACTCGGACCTCGTCGACATGAGGTCCATCTTCTTGAGGTGCCTGCTGCCCTCCTAAGTTTCGAGCTGGACTCAGTGAGCCTGCCACGCTAGTATTCTGTGG
cep350	ENSG00000135837	ENST00000367607	GTCGCCCATGCTCTCGACCTACTTG TTACACTCGGACCTCGTCGACATGTTCCATGCTGACCCATAGTTAATGCTGGCCCCTCCTAAGTTTCGAGCTGGACTCAGTGAGCCTGCCACGCTAGTATTCTGTGG
cep350	ENSG00000135837	ENST00000367607	GTCGCCCATGCTCTCGACCTACTTG TTACACTCGGACCTCGTCGACATGGGCTGTGGTTGAGAATGGTGAACTTGTGGGCCTCCTAAGTTTCGAGCTGGACTCAGTGAGCCTGCCACGCTAGTATTCTGTGG
cep350	ENSG00000135837	ENST00000367607	GTCGCCCATGCTCTCGACCTACTTG TTACACTCGGACCTCGTCGACATGTTCTTGCAAGAGGCTGTGGAGGTTCTGAGACCTCCTAAGTTTCGAGCTGGACTCAGTGAGCCTGCCACGCTAGTATTCTGTGG
cep350	ENSG00000135837	ENST00000367607	GTCGCCCATGCTCTCGACCTACTTG TTACACTCGGACCTCGTCGACATGTGTCAGATTCTCCAGATGGCTGATACCCTGCCTCCTAAGTTTCGAGCTGGACTCAGTGAGCCTGCCACGCTAGTATTCTGTGG
cep350	ENSG00000135837	ENST00000367607	GTCGCCCATGCTCTCGACCTACTTG TTACACTCGGACCTCGTCGACATGGTTTCCTGTAGTCGCCTAGTTGCTGATGGCCCTCCTAAGTTTCGAGCTGGACTCAGTGAGCCTGCCACGCTAGTATTCTGTGG
cep350	ENSG00000135837	ENST00000367607	GTCGCCCATGCTCTCGACCTACTTG TTACACTCGGACCTCGTCGACATGGTAAAGGCTTCCTTCTGCTTCCGGTAGAGCCCTCCTAAGTTTCGAGCTGGACTCAGTGAGCCTGCCACGCTAGTATTCTGTGG
cep350	ENSG00000135837	ENST00000367607	GTCGCCCATGCTCTCGACCTACTTG TTACACTCGGACCTCGTCGACATGTTTGCTTTCTCTTCCTTTCCTCCTGCTGCCCCTCCTAAGTTTCGAGCTGGACTCAGTGAGCCTGCCACGCTAGTATTCTGTGG
cep350	ENSG00000135837	ENST00000367607	GTCGCCCATGCTCTCGACCTACTTG TTACACTCGGACCTCGTCGACATGTGTCGTACCTCATCTGTGTCATAGTGGCGCCCTCCTAAGTTTCGAGCTGGACTCAGTGAGCCTGCCACGCTAGTATTCTGTGG
cep350	ENSG00000135837	ENST00000367607	GTCGCCCATGCTCTCGACCTACTTG TTACACTCGGACCTCGTCGACATGTCTTTTTACTGGGCTGTGACTCCTAGGAGCCCTCCTAAGTTTCGAGCTGGACTCAGTGAGCCTGCCACGCTAGTATTCTGTGG
cep350	ENSG00000135837	ENST00000367607	GTCGCCCATGCTCTCGACCTACTTG TTACACTCGGACCTCGTCGACATGTGCTTTGCAGTGTGAGCTGTAGAATCCAGCCCTCCTAAGTTTCGAGCTGGACTCAGTGAGCCTGCCACGCTAGTATTCTGTGG
cep350	ENSG00000135837	ENST00000367607	GTCGCCCATGCTCTCGACCTACTTG TTACACTCGGACCTCGTCGACATGAACGTCCAACCTGGGATCAGATTCTGCTCTCCTCCTAAGTTTCGAGCTGGACTCAGTGAGCCTGCCACGCTAGTATTCTGTGG
cep350	ENSG00000135837	ENST00000367607	GTCGCCCATGCTCTCGACCTACTTG TTACACTCGGACCTCGTCGACATGTCTTTGCTCTTTTGGCTCCATTCTGGGAGCCCTCCTAAGTTTCGAGCTGGACTCAGTGAGCCTGCCACGCTAGTATTCTGTGG
cep350	ENSG00000135837	ENST00000367607	GTCGCCCATGCTCTCGACCTACTTG TTACACTCGGACCTCGTCGACATGTTGAAACTCAGCCTCCTGCCACACTTTCCCCCTCCTAAGTTTCGAGCTGGACTCAGTGAGCCTGCCACGCTAGTATTCTGTGG
cep350	ENSG00000135837	ENST00000367607	GTCGCCCATGCTCTCGACCTACTTG TTACACTCGGACCTCGTCGACATGACCTTTATATGCTGGAGCAGGTGGTGCTGTCCTCCTAAGTTTCGAGCTGGACTCAGTGAGCCTGCCACGCTAGTATTCTGTGG
cep350	ENSG00000135837	ENST00000367607	GTCGCCCATGCTCTCGACCTACTTG TTACACTCGGACCTCGTCGACATGCTGGATGGTCAATATGACCCAGCTTCTGGCCCTCCTAAGTTTCGAGCTGGACTCAGTGAGCCTGCCACGCTAGTATTCTGTGG
cep350	ENSG00000135837	ENST00000367607	GTCGCCCATGCTCTCGACCTACTTG TTACACTCGGACCTCGTCGACATGGCTCCGTATATTCCGTTCTTCTCGACTGCCCCTCCTAAGTTTCGAGCTGGACTCAGTGAGCCTGCCACGCTAGTATTCTGTGG
cep350	ENSG00000135837	ENST00000367607	GTCGCCCATGCTCTCGACCTACTTG TTACACTCGGACCTCGTCGACATGTTTCTTCACATTACTCTCCAGGGTGGTGGCCCTCCTAAGTTTCGAGCTGGACTCAGTGAGCCTGCCACGCTAGTATTCTGTGG
cep350	ENSG00000135837	ENST00000367607	GTCGCCCATGCTCTCGACCTACTTG TTACACTCGGACCTCGTCGACATGACTCGTCTGCAGTAGGAACTGAAGCCAAGGCCTCCTAAGTTTCGAGCTGGACTCAGTGAGCCTGCCACGCTAGTATTCTGTGG
cep350	ENSG00000135837	ENST00000367607	GTCGCCCATGCTCTCGACCTACTTG TTACACTCGGACCTCGTCGACATGTGCTGGAGATTGAAATGGGAGAAGGACTGCCCTCCTAAGTTTCGAGCTGGACTCAGTGAGCCTGCCACGCTAGTATTCTGTGG
cep350	ENSG00000135837	ENST00000367607	GTCGCCCATGCTCTCGACCTACTTG TTACACTCGGACCTCGTCGACATGTGTCCTCCTGAGAATGGCATGTTCAGTTCCCCTCCTAAGTTTCGAGCTGGACTCAGTGAGCCTGCCACGCTAGTATTCTGTGG
cep350	ENSG00000135837	ENST00000367607	GTCGCCCATGCTCTCGACCTACTTG TTACACTCGGACCTCGTCGACATGGTAGATGAACGAGACGATGCAGCAGACTGGCCTCCTAAGTTTCGAGCTGGACTCAGTGAGCCTGCCACGCTAGTATTCTGTGG
cep350	ENSG00000135837	ENST00000367607	GTCGCCCATGCTCTCGACCTACTTG TTACACTCGGACCTCGTCGACATGTCTGCTACTTTCAAAAGGGGCTGTCCATCCCCTCCTAAGTTTCGAGCTGGACTCAGTGAGCCTGCCACGCTAGTATTCTGTGG
cep350	ENSG00000135837	ENST00000367607	GTCGCCCATGCTCTCGACCTACTTG TTACACTCGGACCTCGTCGACATGGAGGCCCTTCACTGACTGAATCTATGCTGGCCTCCTAAGTTTCGAGCTGGACTCAGTGAGCCTGCCACGCTAGTATTCTGTGG
cep350	ENSG00000135837	ENST00000367607	GTCGCCCATGCTCTCGACCTACTTG TTACACTCGGACCTCGTCGACATGACAGCTTCCCAGCATCTTCTGAATTCTGGCCCTCCTAAGTTTCGAGCTGGACTCAGTGAGCCTGCCACGCTAGTATTCTGTGG
cep350	ENSG00000135837	ENST00000367607	GTCGCCCATGCTCTCGACCTACTTG TTACACTCGGACCTCGTCGACATGTGGCTGGAACTGAAATTGGAAGGTGCACCACCTCCTAAGTTTCGAGCTGGACTCAGTGAGCCTGCCACGCTAGTATTCTGTGG
cep350	ENSG00000135837	ENST00000367607	GTCGCCCATGCTCTCGACCTACTTG TTACACTCGGACCTCGTCGACATGAGAATCACACACAGCTGTACTTGTAGGGGCCCTCCTAAGTTTCGAGCTGGACTCAGTGAGCCTGCCACGCTAGTATTCTGTGG
cep350	ENSG00000135837	ENST00000367607	GTCGCCCATGCTCTCGACCTACTTG TTACACTCGGACCTCGTCGACATGCGATGATGGAGGCCAGCAGGAGAAAAGCGCCTCCTAAGTTTCGAGCTGGACTCAGTGAGCCTGCCACGCTAGTATTCTGTGG
cep350	ENSG00000135837	ENST00000367607	GTCGCCCATGCTCTCGACCTACTTG TTACACTCGGACCTCGTCGACATGGTCTCCCTCTTCTTCAGAGAGACTCCCCTCCTCCTAAGTTTCGAGCTGGACTCAGTGAGCCTGCCACGCTAGTATTCTGTGG
BICD2	ENSG00000185963	ENST00000375512	CGAGGGGTACGATCTCCCTGTTCCATTACACTCGGACCTCGTCGACATGCATTACAATGACTGTTTTCTTTCCCTCAATGAAGATGCCCTCCTAAGTTTCGAGCTGGACTCAGTGGGGGTTTGGTTTACTCCTGGTTACC
BICD2	ENSG00000185963	ENST00000375512	CGAGGGGTACGATCTCCCTGTTCCATTACACTCGGACCTCGTCGACATGCATTGTGTAAAGGTTCCTTGGCAGGAGAACATGCCCTCCTAAGTTTCGAGCTGGACTCAGTGGGGGTTTGGTTTACTCCTGGTTACC
BICD2	ENSG00000185963	ENST00000375512	CGAGGGGTACGATCTCCCTGTTCCATTACACTCGGACCTCGTCGACATGCATTGTCCTCCTGGCAGCTACTCTACAGGCTCCTCCTAAGTTTCGAGCTGGACTCAGTGGGGGTTTGGTTTACTCCTGGTTACC
BICD2	ENSG00000185963	ENST00000375512	CGAGGGGTACGATCTCCCTGTTCCATTACACTCGGACCTCGTCGACATGCATTCGTTGATGTCCACCTCGTAGTAGTCCCCCCTCCTAAGTTTCGAGCTGGACTCAGTGGGGGTTTGGTTTACTCCTGGTTACC
BICD2	ENSG00000185963	ENST00000375512	CGAGGGGTACGATCTCCCTGTTCCATTACACTCGGACCTCGTCGACATGCATTGAGCAAAGGTCAAGTTTTCTTCTTGTTACATTGAACCCTCCTAAGTTTCGAGCTGGACTCAGTGGGGGTTTGGTTTACTCCTGGTTACC
BICD2	ENSG00000185963	ENST00000375512	CGAGGGGTACGATCTCCCTGTTCCATTACACTCGGACCTCGTCGACATGCATTTAGACCACGGCACCTGAGACCGTCTCTCCTCCTAAGTTTCGAGCTGGACTCAGTGGGGGTTTGGTTTACTCCTGGTTACC
BICD2	ENSG00000185963	ENST00000375512	CGAGGGGTACGATCTCCCTGTTCCATTACACTCGGACCTCGTCGACATGCATTGAACTTGAGGCCATCCAGCGAGACATGCCCTCCTAAGTTTCGAGCTGGACTCAGTGGGGGTTTGGTTTACTCCTGGTTACC
BICD2	ENSG00000185963	ENST00000375512	CGAGGGGTACGATCTCCCTGTTCCATTACACTCGGACCTCGTCGACATGCATTTGTAACAAGGAGCCCCCGTGGTGGGCCTCCTAAGTTTCGAGCTGGACTCAGTGGGGGTTTGGTTTACTCCTGGTTACC
BICD2	ENSG00000185963	ENST00000375512	CGAGGGGTACGATCTCCCTGTTCCATTACACTCGGACCTCGTCGACATGCATTCAAACATAGCACGCAGCGAGGAGAAGGTGCCTCCTAAGTTTCGAGCTGGACTCAGTGGGGGTTTGGTTTACTCCTGGTTACC
BICD2	ENSG00000185963	ENST00000375512	CGAGGGGTACGATCTCCCTGTTCCATTACACTCGGACCTCGTCGACATGCATTTTTTCCCGCTCCATCTGCATCAGCTGCTCCTCCTAAGTTTCGAGCTGGACTCAGTGGGGGTTTGGTTTACTCCTGGTTACC
BICD2	ENSG00000185963	ENST00000375512	CGAGGGGTACGATCTCCCTGTTCCATTACACTCGGACCTCGTCGACATGCATTTTGATCTGGTCACGGATGATAGCGATCAGGCCTCCTAAGTTTCGAGCTGGACTCAGTGGGGGTTTGGTTTACTCCTGGTTACC
BICD2	ENSG00000185963	ENST00000375512	CGAGGGGTACGATCTCCCTGTTCCATTACACTCGGACCTCGTCGACATGCATTCCATACAGAGGCCTTTCCACGCAGCAGCCTCCTAAGTTTCGAGCTGGACTCAGTGGGGGTTTGGTTTACTCCTGGTTACC
BICD2	ENSG00000185963	ENST00000375512	CGAGGGGTACGATCTCCCTGTTCCATTACACTCGGACCTCGTCGACATGCATTCACTGAGTAGGTCGGAGACGAGGCTGGCCTCCTAAGTTTCGAGCTGGACTCAGTGGGGGTTTGGTTTACTCCTGGTTACC
BICD2	ENSG00000185963	ENST00000375512	CGAGGGGTACGATCTCCCTGTTCCATTACACTCGGACCTCGTCGACATGCATTGTCACTCAGGGGTGATGGCAGTGAGGCCTCCTAAGTTTCGAGCTGGACTCAGTGGGGGTTTGGTTTACTCCTGGTTACC
BICD2	ENSG00000185963	ENST00000375512	CGAGGGGTACGATCTCCCTGTTCCATTACACTCGGACCTCGTCGACATGCATTTGTAGATGTTCATGGGCTCCCGGCGTGCCTCCTAAGTTTCGAGCTGGACTCAGTGGGGGTTTGGTTTACTCCTGGTTACC
BICD2	ENSG00000185963	ENST00000375512	CGAGGGGTACGATCTCCCTGTTCCATTACACTCGGACCTCGTCGACATGCATTTCCTGATACCCTCAGCTCTTCACAAACGTGCCTCCTAAGTTTCGAGCTGGACTCAGTGGGGGTTTGGTTTACTCCTGGTTACC
BICD2	ENSG00000185963	ENST00000375512	CGAGGGGTACGATCTCCCTGTTCCATTACACTCGGACCTCGTCGACATGCATTATCCTCCAGCTGGCTGTTGAGGTACTCGCCTCCTAAGTTTCGAGCTGGACTCAGTGGGGGTTTGGTTTACTCCTGGTTACC
BICD2	ENSG00000185963	ENST00000375512	CGAGGGGTACGATCTCCCTGTTCCATTACACTCGGACCTCGTCGACATGCATTCTCAGATTCTCTGTGAGGCGGGTCACCCCTCCTAAGTTTCGAGCTGGACTCAGTGGGGGTTTGGTTTACTCCTGGTTACC
BICD2	ENSG00000185963	ENST00000375512	CGAGGGGTACGATCTCCCTGTTCCATTACACTCGGACCTCGTCGACATGCATTTCGCAGCATGCTCAACATTAAAGCTTTTTTTCCTCCTCCTAAGTTTCGAGCTGGACTCAGTGGGGGTTTGGTTTACTCCTGGTTACC
BICD2	ENSG00000185963	ENST00000375512	CGAGGGGTACGATCTCCCTGTTCCATTACACTCGGACCTCGTCGACATGCATTTAGTCCAGCATGACACGGTTGGGTGTCTCCTCCTAAGTTTCGAGCTGGACTCAGTGGGGGTTTGGTTTACTCCTGGTTACC
BICD2	ENSG00000185963	ENST00000375512	CGAGGGGTACGATCTCCCTGTTCCATTACACTCGGACCTCGTCGACATGCATTTTGAGGCCCTCAAACTCCACCTGGTTCTCCTCCTAAGTTTCGAGCTGGACTCAGTGGGGGTTTGGTTTACTCCTGGTTACC
BICD2	ENSG00000185963	ENST00000375512	CGAGGGGTACGATCTCCCTGTTCCATTACACTCGGACCTCGTCGACATGCATTATTGTTGCACATGCACACGTGGTGGTAGAGCCTCCTAAGTTTCGAGCTGGACTCAGTGGGGGTTTGGTTTACTCCTGGTTACC
BICD2	ENSG00000185963	ENST00000375512	CGAGGGGTACGATCTCCCTGTTCCATTACACTCGGACCTCGTCGACATGCATTATGGTACTTGCAGGCCAAGATCTCAGGCCCTCCTAAGTTTCGAGCTGGACTCAGTGGGGGTTTGGTTTACTCCTGGTTACC
BICD2	ENSG00000185963	ENST00000375512	CGAGGGGTACGATCTCCCTGTTCCATTACACTCGGACCTCGTCGACATGCATTTCTCCTCCTCCAGACGCTTGATCTCATGCCTCCTAAGTTTCGAGCTGGACTCAGTGGGGGTTTGGTTTACTCCTGGTTACC
BICD2	ENSG00000185963	ENST00000375512	CGAGGGGTACGATCTCCCTGTTCCATTACACTCGGACCTCGTCGACATGCATTGTTTTTCTTCCTCCAAGAGTACCAATTTGACCACCTCCTAAGTTTCGAGCTGGACTCAGTGGGGGTTTGGTTTACTCCTGGTTACC
BICD2	ENSG00000185963	ENST00000375512	CGAGGGGTACGATCTCCCTGTTCCATTACACTCGGACCTCGTCGACATGCATTTATGGAGCACACAGCTCTGCCTCGTGCCCTCCTAAGTTTCGAGCTGGACTCAGTGGGGGTTTGGTTTACTCCTGGTTACC
BICD2	ENSG00000185963	ENST00000375512	CGAGGGGTACGATCTCCCTGTTCCATTACACTCGGACCTCGTCGACATGCATTTGCTTCACAACGTCCTAAAACCCAGAAAATTCTCCTCCTAAGTTTCGAGCTGGACTCAGTGGGGGTTTGGTTTACTCCTGGTTACC
BICD2	ENSG00000185963	ENST00000375512	CGAGGGGTACGATCTCCCTGTTCCATTACACTCGGACCTCGTCGACATGCATTCTTCAGCTTCTGGATCTCAGAGATGTTGAGCCCTCCTAAGTTTCGAGCTGGACTCAGTGGGGGTTTGGTTTACTCCTGGTTACC
BICD2	ENSG00000185963	ENST00000375512	CGAGGGGTACGATCTCCCTGTTCCATTACACTCGGACCTCGTCGACATGCATTCAAAGCCATTGACCAGGGCCTCGGCACCTCCTAAGTTTCGAGCTGGACTCAGTGGGGGTTTGGTTTACTCCTGGTTACC
BICD2	ENSG00000185963	ENST00000375512	CGAGGGGTACGATCTCCCTGTTCCATTACACTCGGACCTCGTCGACATGCATTCTGGCCTTCTCTAGCAGGGAGACCTTCCCTCCTAAGTTTCGAGCTGGACTCAGTGGGGGTTTGGTTTACTCCTGGTTACC
BICD2	ENSG00000185963	ENST00000375512	CGAGGGGTACGATCTCCCTGTTCCATTACACTCGGACCTCGTCGACATGCATTTCCTCATGGCTGTCACGGTCCTTCTCGCCTCCTAAGTTTCGAGCTGGACTCAGTGGGGGTTTGGTTTACTCCTGGTTACC
BICD2	ENSG00000185963	ENST00000375512	CGAGGGGTACGATCTCCCTGTTCCATTACACTCGGACCTCGTCGACATGCATTTGTCCAGGGCTGTCTGCCGCTCCTTCCTCCTAAGTTTCGAGCTGGACTCAGTGGGGGTTTGGTTTACTCCTGGTTACC
BICD2	ENSG00000185963	ENST00000375512	CGAGGGGTACGATCTCCCTGTTCCATTACACTCGGACCTCGTCGACATGCATTTTGGCCAGCTCCTCACTGAAGGTCACCCCTCCTAAGTTTCGAGCTGGACTCAGTGGGGGTTTGGTTTACTCCTGGTTACC
BICD2	ENSG00000185963	ENST00000375512	CGAGGGGTACGATCTCCCTGTTCCATTACACTCGGACCTCGTCGACATGCATTTCCTATTCCTTTTCCATGCTCTGCCTCATTTTCCTCCTAAGTTTCGAGCTGGACTCAGTGGGGGTTTGGTTTACTCCTGGTTACC
BICD2	ENSG00000185963	ENST00000375512	CGAGGGGTACGATCTCCCTGTTCCATTACACTCGGACCTCGTCGACATGCATTTCTCCTGCTGTTCTGACAGGGAGCCCCCTCCTAAGTTTCGAGCTGGACTCAGTGGGGGTTTGGTTTACTCCTGGTTACC
BICD2	ENSG00000185963	ENST00000375512	CGAGGGGTACGATCTCCCTGTTCCATTACACTCGGACCTCGTCGACATGCATTCACCTCGAGCTCCTCGAACTGCAGCTTCCTCCTAAGTTTCGAGCTGGACTCAGTGGGGGTTTGGTTTACTCCTGGTTACC
BICD2	ENSG00000185963	ENST00000375512	CGAGGGGTACGATCTCCCTGTTCCATTACACTCGGACCTCGTCGACATGCATTATGTAGACCTGGTTTGCTAAGGAGTTTTAATGAGCCTCCTAAGTTTCGAGCTGGACTCAGTGGGGGTTTGGTTTACTCCTGGTTACC
BICD2	ENSG00000185963	ENST00000375512	CGAGGGGTACGATCTCCCTGTTCCATTACACTCGGACCTCGTCGACATGCATTAAAGAATACTATGGCTAACCCTCATCCCCTACCCTCCTAAGTTTCGAGCTGGACTCAGTGGGGGTTTGGTTTACTCCTGGTTACC
BICD2	ENSG00000185963	ENST00000375512	CGAGGGGTACGATCTCCCTGTTCCATTACACTCGGACCTCGTCGACATGCATTGACACCAGACAAACACGGTGGGAGCTGCCTCCTAAGTTTCGAGCTGGACTCAGTGGGGGTTTGGTTTACTCCTGGTTACC
BICD2	ENSG00000185963	ENST00000375512	CGAGGGGTACGATCTCCCTGTTCCATTACACTCGGACCTCGTCGACATGCATTTACTCCTTGATGTCATCCCGCAGGCGGCCTCCTAAGTTTCGAGCTGGACTCAGTGGGGGTTTGGTTTACTCCTGGTTACC
BICD2	ENSG00000185963	ENST00000375512	CGAGGGGTACGATCTCCCTGTTCCATTACACTCGGACCTCGTCGACATGCATTTCCATAAGCGCTTCCTTGTCCTTGTCCACCCTCCTAAGTTTCGAGCTGGACTCAGTGGGGGTTTGGTTTACTCCTGGTTACC
BICD2	ENSG00000185963	ENST00000375512	CGAGGGGTACGATCTCCCTGTTCCATTACACTCGGACCTCGTCGACATGCATTGCTGTGTAATGTACTCGTCACACCTGGTGCCTCCTAAGTTTCGAGCTGGACTCAGTGGGGGTTTGGTTTACTCCTGGTTACC
BICD2	ENSG00000185963	ENST00000375512	CGAGGGGTACGATCTCCCTGTTCCATTACACTCGGACCTCGTCGACATGCATTCGTTGTTGGGCTCGGCAGCATCGTCACCCTCCTAAGTTTCGAGCTGGACTCAGTGGGGGTTTGGTTTACTCCTGGTTACC
BICD2	ENSG00000185963	ENST00000375512	CGAGGGGTACGATCTCCCTGTTCCATTACACTCGGACCTCGTCGACATGCATTTCACCTTCTTTAGCTCCTTCTCCAGCCGCCTCCTAAGTTTCGAGCTGGACTCAGTGGGGGTTTGGTTTACTCCTGGTTACC
BICD2	ENSG00000185963	ENST00000375512	CGAGGGGTACGATCTCCCTGTTCCATTACACTCGGACCTCGTCGACATGCATTGCTCATCCTGGGCCACACTCAGGCTCCTCCTAAGTTTCGAGCTGGACTCAGTGGGGGTTTGGTTTACTCCTGGTTACC
BICD2	ENSG00000185963	ENST00000375512	CGAGGGGTACGATCTCCCTGTTCCATTACACTCGGACCTCGTCGACATGCATTAAAATAGGAGTCCCTACAACTAGGAATAAGAAATGCCCTCCTAAGTTTCGAGCTGGACTCAGTGGGGGTTTGGTTTACTCCTGGTTACC
BICD2	ENSG00000185963	ENST00000375512	CGAGGGGTACGATCTCCCTGTTCCATTACACTCGGACCTCGTCGACATGCATTTGCTTGTCCAAAGGCCTCCTTGAGCTGCCTCCTAAGTTTCGAGCTGGACTCAGTGGGGGTTTGGTTTACTCCTGGTTACC
BICD2	ENSG00000185963	ENST00000375512	CGAGGGGTACGATCTCCCTGTTCCATTACACTCGGACCTCGTCGACATGCATTCGTTCATACAGCTTGCTCAGCTTGTCCCACCTCCTAAGTTTCGAGCTGGACTCAGTGGGGGTTTGGTTTACTCCTGGTTACC
BICD2	ENSG00000185963	ENST00000375512	CGAGGGGTACGATCTCCCTGTTCCATTACACTCGGACCTCGTCGACATGCATTGGTTTTGTGTTTGCTTTCATTTTCTAAGCCCCTCCTCCTAAGTTTCGAGCTGGACTCAGTGGGGGTTTGGTTTACTCCTGGTTACC
BICD2	ENSG00000185963	ENST00000375512	CGAGGGGTACGATCTCCCTGTTCCATTACACTCGGACCTCGTCGACATGCATTTGAGCAGCGACTTCAGCTTGAGGATCTCCCTCCTAAGTTTCGAGCTGGACTCAGTGGGGGTTTGGTTTACTCCTGGTTACC
BICD2	ENSG00000185963	ENST00000375512	CGAGGGGTACGATCTCCCTGTTCCATTACACTCGGACCTCGTCGACATGCATTAAAGCACTCATCTCCGAGTCTAAAGCTACACGCCTCCTAAGTTTCGAGCTGGACTCAGTGGGGGTTTGGTTTACTCCTGGTTACC
BICD2	ENSG00000185963	ENST00000375512	CGAGGGGTACGATCTCCCTGTTCCATTACACTCGGACCTCGTCGACATGCATTGCGTGTGCTCCAGCTGCTTCTGTGTGTCCTCCTAAGTTTCGAGCTGGACTCAGTGGGGGTTTGGTTTACTCCTGGTTACC
BICD2	ENSG00000185963	ENST00000375512	CGAGGGGTACGATCTCCCTGTTCCATTACACTCGGACCTCGTCGACATGCATTATCTGAATACCCTGGATTTCTTAATGAACATGGCCCTCCTAAGTTTCGAGCTGGACTCAGTGGGGGTTTGGTTTACTCCTGGTTACC
BICD2	ENSG00000185963	ENST00000375512	CGAGGGGTACGATCTCCCTGTTCCATTACACTCGGACCTCGTCGACATGCATTATGTGACTCTTTACCCAGGCCCACTGTTCCCTCCTAAGTTTCGAGCTGGACTCAGTGGGGGTTTGGTTTACTCCTGGTTACC
BICD2	ENSG00000185963	ENST00000375512	CGAGGGGTACGATCTCCCTGTTCCATTACACTCGGACCTCGTCGACATGCATTTATGCGCACTGGCTTTGTAGGCATTCACATCCTCCTAAGTTTCGAGCTGGACTCAGTGGGGGTTTGGTTTACTCCTGGTTACC
BICD2	ENSG00000185963	ENST00000375512	CGAGGGGTACGATCTCCCTGTTCCATTACACTCGGACCTCGTCGACATGCATTTCCCACTAACCTCACTCAGCAAACAAAACAGCCTCCTAAGTTTCGAGCTGGACTCAGTGGGGGTTTGGTTTACTCCTGGTTACC
BICD2	ENSG00000185963	ENST00000375512	CGAGGGGTACGATCTCCCTGTTCCATTACACTCGGACCTCGTCGACATGCATTGGTGGCTGGTGTAGAAGGAGTCATTGATGCCTCCTAAGTTTCGAGCTGGACTCAGTGGGGGTTTGGTTTACTCCTGGTTACC
BICD2	ENSG00000185963	ENST00000375512	CGAGGGGTACGATCTCCCTGTTCCATTACACTCGGACCTCGTCGACATGCATTCATTGCGCAGCTTCATCATGGTCTCGGTAACCTCCTAAGTTTCGAGCTGGACTCAGTGGGGGTTTGGTTTACTCCTGGTTACC
BICD2	ENSG00000185963	ENST00000375512	CGAGGGGTACGATCTCCCTGTTCCATTACACTCGGACCTCGTCGACATGCATTGCAAGAGAAGATATAATGTCTCGCTTTCACATTTGCCTCCTAAGTTTCGAGCTGGACTCAGTGGGGGTTTGGTTTACTCCTGGTTACC
BICD2	ENSG00000185963	ENST00000375512	CGAGGGGTACGATCTCCCTGTTCCATTACACTCGGACCTCGTCGACATGCATTCATGCCCACTAGCTCTTCCCTGCTCGCCCTCCTAAGTTTCGAGCTGGACTCAGTGGGGGTTTGGTTTACTCCTGGTTACC
BICD2	ENSG00000185963	ENST00000375512	CGAGGGGTACGATCTCCCTGTTCCATTACACTCGGACCTCGTCGACATGCATTTCCATCTCGCTGCGGATAGCCTCATAGTCCTCCTAAGTTTCGAGCTGGACTCAGTGGGGGTTTGGTTTACTCCTGGTTACC
BICD2	ENSG00000185963	ENST00000375512	CGAGGGGTACGATCTCCCTGTTCCATTACACTCGGACCTCGTCGACATGCATTCCTGCAGCAGACGAGCTTCCCGGAATTTCCTCCTAAGTTTCGAGCTGGACTCAGTGGGGGTTTGGTTTACTCCTGGTTACC
BICD2	ENSG00000185963	ENST00000375512	CGAGGGGTACGATCTCCCTGTTCCATTACACTCGGACCTCGTCGACATGCATTGAGGACATTGCGCAACTGCTTCAGCTCCCCTCCTAAGTTTCGAGCTGGACTCAGTGGGGGTTTGGTTTACTCCTGGTTACC
BICD2	ENSG00000185963	ENST00000375512	CGAGGGGTACGATCTCCCTGTTCCATTACACTCGGACCTCGTCGACATGCATTGCAGTGGCATATCCAAAAAGTTTCTAAGTGGGCCTCCTAAGTTTCGAGCTGGACTCAGTGGGGGTTTGGTTTACTCCTGGTTACC
BICD2	ENSG00000185963	ENST00000375512	CGAGGGGTACGATCTCCCTGTTCCATTACACTCGGACCTCGTCGACATGCATTATGATCTAAAGGCTGCTGAACCACAGCGTGCCTCCTAAGTTTCGAGCTGGACTCAGTGGGGGTTTGGTTTACTCCTGGTTACC
BICD2	ENSG00000185963	ENST00000375512	CGAGGGGTACGATCTCCCTGTTCCATTACACTCGGACCTCGTCGACATGCATTTTTTAGGTTGCCCTTCCTTCCTCCTTGTGGCCTCCTAAGTTTCGAGCTGGACTCAGTGGGGGTTTGGTTTACTCCTGGTTACC
BICD2	ENSG00000185963	ENST00000375512	CGAGGGGTACGATCTCCCTGTTCCATTACACTCGGACCTCGTCGACATGCATTTCTGAGCACAGACACTTGCTTCTGCAGGCCTCCTAAGTTTCGAGCTGGACTCAGTGGGGGTTTGGTTTACTCCTGGTTACC
BICD2	ENSG00000185963	ENST00000375512	CGAGGGGTACGATCTCCCTGTTCCATTACACTCGGACCTCGTCGACATGCATTTCACCTGCTGTCCACGCTGGCCTTCACCTCCTAAGTTTCGAGCTGGACTCAGTGGGGGTTTGGTTTACTCCTGGTTACC
BICD2	ENSG00000185963	ENST00000375512	CGAGGGGTACGATCTCCCTGTTCCATTACACTCGGACCTCGTCGACATGCATTGTTCAGCGTCTTCTTCTCGTCCTCAGCAGCCTCCTAAGTTTCGAGCTGGACTCAGTGGGGGTTTGGTTTACTCCTGGTTACC
BICD2	ENSG00000185963	ENST00000375512	CGAGGGGTACGATCTCCCTGTTCCATTACACTCGGACCTCGTCGACATGCATTGCTCTGAGATCTCCTTGAGGCGGATGGCCTCCTAAGTTTCGAGCTGGACTCAGTGGGGGTTTGGTTTACTCCTGGTTACC
BICD2	ENSG00000185963	ENST00000375512	CGAGGGGTACGATCTCCCTGTTCCATTACACTCGGACCTCGTCGACATGCATTACGACTGTAGAATTTTCTAAGTGTACCACAATTTGGCCTCCTAAGTTTCGAGCTGGACTCAGTGGGGGTTTGGTTTACTCCTGGTTACC
BICD2	ENSG00000185963	ENST00000375512	CGAGGGGTACGATCTCCCTGTTCCATTACACTCGGACCTCGTCGACATGCATTCACGCTGGATCTCCACATTCTGGTTGATCTCCTCCTAAGTTTCGAGCTGGACTCAGTGGGGGTTTGGTTTACTCCTGGTTACC
BICD2	ENSG00000185963	ENST00000375512	CGAGGGGTACGATCTCCCTGTTCCATTACACTCGGACCTCGTCGACATGCATTTTTGAGAATGATCTGTGCTGGGACACCTCCCTCCTAAGTTTCGAGCTGGACTCAGTGGGGGTTTGGTTTACTCCTGGTTACC
BICD2	ENSG00000185963	ENST00000375512	CGAGGGGTACGATCTCCCTGTTCCATTACACTCGGACCTCGTCGACATGCATTCTTAACTGATGAAGGCACTACTGGCAATGATTACCTCCTAAGTTTCGAGCTGGACTCAGTGGGGGTTTGGTTTACTCCTGGTTACC
BICD2	ENSG00000185963	ENST00000375512	CGAGGGGTACGATCTCCCTGTTCCATTACACTCGGACCTCGTCGACATGCATTCTTGGGCGTGGAGGTCTTGTTGTCCAGTCCTCCTAAGTTTCGAGCTGGACTCAGTGGGGGTTTGGTTTACTCCTGGTTACC
BICD2	ENSG00000185963	ENST00000375512	CGAGGGGTACGATCTCCCTGTTCCATTACACTCGGACCTCGTCGACATGCATTGTACTGCTCCTTGGAGGCCGACTCCTCCTCCTAAGTTTCGAGCTGGACTCAGTGGGGGTTTGGTTTACTCCTGGTTACC
BICD2	ENSG00000185963	ENST00000375512	CGAGGGGTACGATCTCCCTGTTCCATTACACTCGGACCTCGTCGACATGCATTCTGCTCATGGTCCAGCTCGAGCAGCTCCTCCTAAGTTTCGAGCTGGACTCAGTGGGGGTTTGGTTTACTCCTGGTTACC
BICD2	ENSG00000185963	ENST00000375512	CGAGGGGTACGATCTCCCTGTTCCATTACACTCGGACCTCGTCGACATGCATTTCATGTAGTGTGACAGCTCCTTGCGCAGCCTCCTAAGTTTCGAGCTGGACTCAGTGGGGGTTTGGTTTACTCCTGGTTACC
BICD2	ENSG00000185963	ENST00000375512	CGAGGGGTACGATCTCCCTGTTCCATTACACTCGGACCTCGTCGACATGCATTGTCAGCAGCCACCTTCTTGTGGTTTGTGTCCTCCTAAGTTTCGAGCTGGACTCAGTGGGGGTTTGGTTTACTCCTGGTTACC
BICD2	ENSG00000185963	ENST00000375512	CGAGGGGTACGATCTCCCTGTTCCATTACACTCGGACCTCGTCGACATGCATTTGCTTGTTGGCCTTGAGCACAGTGCGCCCTCCTAAGTTTCGAGCTGGACTCAGTGGGGGTTTGGTTTACTCCTGGTTACC
BICD2	ENSG00000185963	ENST00000375512	CGAGGGGTACGATCTCCCTGTTCCATTACACTCGGACCTCGTCGACATGCATTAAGGTCCATTTGGTTCCCAAAGCACACTCACCTCCTAAGTTTCGAGCTGGACTCAGTGGGGGTTTGGTTTACTCCTGGTTACC
BICD2	ENSG00000185963	ENST00000375512	CGAGGGGTACGATCTCCCTGTTCCATTACACTCGGACCTCGTCGACATGCATTGGCGCTCATTCTCCGACTGCGTGTTGGCCTCCTAAGTTTCGAGCTGGACTCAGTGGGGGTTTGGTTTACTCCTGGTTACC
BICD2	ENSG00000185963	ENST00000375512	CGAGGGGTACGATCTCCCTGTTCCATTACACTCGGACCTCGTCGACATGCATTATACACTTAGCTGAGCTCCTCGCTGGGTCCTCCTAAGTTTCGAGCTGGACTCAGTGGGGGTTTGGTTTACTCCTGGTTACC
BICD2	ENSG00000185963	ENST00000375512	CGAGGGGTACGATCTCCCTGTTCCATTACACTCGGACCTCGTCGACATGCATTCTGTTCTTCTGTTCGCGCTCCGTCTTCAGCCTCCTAAGTTTCGAGCTGGACTCAGTGGGGGTTTGGTTTACTCCTGGTTACC
BICD2	ENSG00000185963	ENST00000375512	CGAGGGGTACGATCTCCCTGTTCCATTACACTCGGACCTCGTCGACATGCATTTGATGTTCTCCTCCTCCAGTTCCGAGTAGCCTCCTAAGTTTCGAGCTGGACTCAGTGGGGGTTTGGTTTACTCCTGGTTACC
BICD2	ENSG00000185963	ENST00000375512	CGAGGGGTACGATCTCCCTGTTCCATTACACTCGGACCTCGTCGACATGCATTCATGGCCTTCTCATTCTCATACTTGCTCTTCACCTCCTAAGTTTCGAGCTGGACTCAGTGGGGGTTTGGTTTACTCCTGGTTACC
BICD2	ENSG00000185963	ENST00000375512	CGAGGGGTACGATCTCCCTGTTCCATTACACTCGGACCTCGTCGACATGCATTTCTGCAGCTCTAGCACCTTCCGCACGTCCTCCTAAGTTTCGAGCTGGACTCAGTGGGGGTTTGGTTTACTCCTGGTTACC
NIN	ENSG00000100503	ENST00000530997	GCATTCCAGCGTCAGTTGTCGTTCATTACACTCGGACCTCGTCGACATGCATTGTTCCCTGATGGAAATTATTTTGTTGAGATTGAGCCTCCTAAGTTTCGAGCTGGACTCAGTGGAGGAGGTTCTTAGTCCACTGCGCACAGT
NIN	ENSG00000100503	ENST00000530997	GCATTCCAGCGTCAGTTGTCGTTCATTACACTCGGACCTCGTCGACATGCATTCATGAGCTCTCTGCAGGCTTAAGAGGACCCTCCTAAGTTTCGAGCTGGACTCAGTGGAGGAGGTTCTTAGTCCACTGCGCATTGGCAGCTT
NIN	ENSG00000100503	ENST00000530997	GCATTCCAGCGTCAGTTGTCGTTCATTACACTCGGACCTCGTCGACATGCATTGCTGATTCACTTTCTCTTGAAGAAGCCTTTTCCCTCCTAAGTTTCGAGCTGGACTCAGTGGAGGAGGTTCTTAGTCCACTGCGCACCGGAT
NIN	ENSG00000100503	ENST00000530997	GCATTCCAGCGTCAGTTGTCGTTCATTACACTCGGACCTCGTCGACATGCATTTTCCCTGTGGTGTGTTGGTTTCGGAGGCCTCCTAAGTTTCGAGCTGGACTCAGTGGAGGAGGTTCTTAGTCCACTGCGCAGGTACGACGAG
NIN	ENSG00000100503	ENST00000530997	GCATTCCAGCGTCAGTTGTCGTTCATTACACTCGGACCTCGTCGACATGCATTTGATCACATGCTAAGGCCAGCTATCTGGCCTCCTAAGTTTCGAGCTGGACTCAGTGGAGGAGGTTCTTAGTCCACTGCGCACTGCAGCGTC
NIN	ENSG00000100503	ENST00000530997	GCATTCCAGCGTCAGTTGTCGTTCATTACACTCGGACCTCGTCGACATGCATTACTAGACCTGCAAGATCTCTTCCTATGCCCCTCCTAAGTTTCGAGCTGGACTCAGTGGAGGAGGTTCTTAGTCCACTGCGCAGTTTGCTGC
NIN	ENSG00000100503	ENST00000530997	GCATTCCAGCGTCAGTTGTCGTTCATTACACTCGGACCTCGTCGACATGCATTCATTTTCAAGGGCCAGTGTTAATTCTGTCAAATTCCTCCTAAGTTTCGAGCTGGACTCAGTGGAGGAGGTTCTTAGTCCACTGCGCAGCTG
NIN	ENSG00000100503	ENST00000530997	GCATTCCAGCGTCAGTTGTCGTTCATTACACTCGGACCTCGTCGACATGCATTTTATCTCAAAGGCAAACTTGATTCCCTTTTCTTGCCTCCTAAGTTTCGAGCTGGACTCAGTGGAGGAGGTTCTTAGTCCACTGCGCAGAAC
NIN	ENSG00000100503	ENST00000530997	GCATTCCAGCGTCAGTTGTCGTTCATTACACTCGGACCTCGTCGACATGCATTATTTCAGCCTTAAAGCTGGCCAGAGCCGCCTCCTAAGTTTCGAGCTGGACTCAGTGGAGGAGGTTCTTAGTCCACTGCGCACCCAGACCTA
NIN	ENSG00000100503	ENST00000530997	GCATTCCAGCGTCAGTTGTCGTTCATTACACTCGGACCTCGTCGACATGCATTCTGCCTCCTAACCAATTATACTCTACTAATTGTCCTCCTAAGTTTCGAGCTGGACTCAGTGGAGGAGGTTCTTAGTCCACTGCGCATTGAC
NIN	ENSG00000100503	ENST00000530997	GCATTCCAGCGTCAGTTGTCGTTCATTACACTCGGACCTCGTCGACATGCATTTCTGTGCAGCTGTTTCATTTTCTCCAGTTCCCTCCTAAGTTTCGAGCTGGACTCAGTGGAGGAGGTTCTTAGTCCACTGCGCATCTTGCCG
NIN	ENSG00000100503	ENST00000530997	GCATTCCAGCGTCAGTTGTCGTTCATTACACTCGGACCTCGTCGACATGCATTATGTTTCCATCGAGGCTGAAATCCAAGGCCCTCCTAAGTTTCGAGCTGGACTCAGTGGAGGAGGTTCTTAGTCCACTGCGCATTCGCTTGG
NIN	ENSG00000100503	ENST00000530997	GCATTCCAGCGTCAGTTGTCGTTCATTACACTCGGACCTCGTCGACATGCATTTTTTGTAGCCTCTGTTGCAATCTAGAAATTTCAGCCTCCTAAGTTTCGAGCTGGACTCAGTGGAGGAGGTTCTTAGTCCACTGCGCATACA
NIN	ENSG00000100503	ENST00000530997	GCATTCCAGCGTCAGTTGTCGTTCATTACACTCGGACCTCGTCGACATGCATTTCTTTTCAGAAGCTCGATCACAGTCCGCACCTCCTAAGTTTCGAGCTGGACTCAGTGGAGGAGGTTCTTAGTCCACTGCGCAGCTGGAACG
NIN	ENSG00000100503	ENST00000530997	GCATTCCAGCGTCAGTTGTCGTTCATTACACTCGGACCTCGTCGACATGCATTTCCTGAGAAGCCACCAGCTGTGACTTTCCTCCTAAGTTTCGAGCTGGACTCAGTGGAGGAGGTTCTTAGTCCACTGCGCAGCCTACTACTT
NIN	ENSG00000100503	ENST00000530997	GCATTCCAGCGTCAGTTGTCGTTCATTACACTCGGACCTCGTCGACATGCATTCTTAAGTCATGCCATGATAATGTCTCCCCATCCTCCTAAGTTTCGAGCTGGACTCAGTGGAGGAGGTTCTTAGTCCACTGCGCAACTCCAC
NIN	ENSG00000100503	ENST00000530997	GCATTCCAGCGTCAGTTGTCGTTCATTACACTCGGACCTCGTCGACATGCATTTTTTTTGCTGGAAGTCAGAGAGATCGGGACCCTCCTAAGTTTCGAGCTGGACTCAGTGGAGGAGGTTCTTAGTCCACTGCGCAAACTATAG
NIN	ENSG00000100503	ENST00000530997	GCATTCCAGCGTCAGTTGTCGTTCATTACACTCGGACCTCGTCGACATGCATTTTCTGACATGATGACTTCTTGGGCAGTTTGCCTCCTAAGTTTCGAGCTGGACTCAGTGGAGGAGGTTCTTAGTCCACTGCGCAAGTTATTC
NIN	ENSG00000100503	ENST00000530997	GCATTCCAGCGTCAGTTGTCGTTCATTACACTCGGACCTCGTCGACATGCATTTGCCTTAGTGTTCTTGCAGAGTTGTTCTTTGCCTCCTAAGTTTCGAGCTGGACTCAGTGGAGGAGGTTCTTAGTCCACTGCGCAAAGGCGT
NIN	ENSG00000100503	ENST00000530997	GCATTCCAGCGTCAGTTGTCGTTCATTACACTCGGACCTCGTCGACATGCATTGTCACTTCCAGAGCTTTCAACAACTGGGCCTCCTAAGTTTCGAGCTGGACTCAGTGGAGGAGGTTCTTAGTCCACTGCGCAGTAGACCCGA
NIN	ENSG00000100503	ENST00000530997	GCATTCCAGCGTCAGTTGTCGTTCATTACACTCGGACCTCGTCGACATGCATTCTTAGTTTATTTTTGTCCTTAGCCTAGGCCAATCCCTCCTAAGTTTCGAGCTGGACTCAGTGGAGGAGGTTCTTAGTCCACTGCGCAATGC
NIN	ENSG00000100503	ENST00000530997	GCATTCCAGCGTCAGTTGTCGTTCATTACACTCGGACCTCGTCGACATGCATTGTTCCTCATTCATCAGATGATCCAACTTGTCCCTCCTAAGTTTCGAGCTGGACTCAGTGGAGGAGGTTCTTAGTCCACTGCGCAGATGCCA
NIN	ENSG00000100503	ENST00000530997	GCATTCCAGCGTCAGTTGTCGTTCATTACACTCGGACCTCGTCGACATGCATTAGATTTCATCCGGGACATTTGCAGGTTTACACCTCCTAAGTTTCGAGCTGGACTCAGTGGAGGAGGTTCTTAGTCCACTGCGCATCCTAAT
NIN	ENSG00000100503	ENST00000530997	GCATTCCAGCGTCAGTTGTCGTTCATTACACTCGGACCTCGTCGACATGCATTCCTAGTAAGTCTTCCACCAACTGCTGGCCCTCCTAAGTTTCGAGCTGGACTCAGTGGAGGAGGTTCTTAGTCCACTGCGCACCTCGGTGCT
NIN	ENSG00000100503	ENST00000530997	GCATTCCAGCGTCAGTTGTCGTTCATTACACTCGGACCTCGTCGACATGCATTAGCAGTTTTTCGTTGTAGCTTAGAACACTAGAGCCTCCTAAGTTTCGAGCTGGACTCAGTGGAGGAGGTTCTTAGTCCACTGCGCAGTCTT
NIN	ENSG00000100503	ENST00000530997	GCATTCCAGCGTCAGTTGTCGTTCATTACACTCGGACCTCGTCGACATGCATTCTCAGCACTGCTAGGATCGAGGTCACCCCTCCTAAGTTTCGAGCTGGACTCAGTGGAGGAGGTTCTTAGTCCACTGCGCACCATAATAGAG
NIN	ENSG00000100503	ENST00000530997	GCATTCCAGCGTCAGTTGTCGTTCATTACACTCGGACCTCGTCGACATGCATTCTGTTTTCCTTTAAAGAGAGGGCAAGGCGGCCTCCTAAGTTTCGAGCTGGACTCAGTGGAGGAGGTTCTTAGTCCACTGCGCATGGGCGGT
NIN	ENSG00000100503	ENST00000530997	GCATTCCAGCGTCAGTTGTCGTTCATTACACTCGGACCTCGTCGACATGCATTTAGCATTTCTGTTAGACGTTGATTAAGTTCTTGCCCTCCTAAGTTTCGAGCTGGACTCAGTGGAGGAGGTTCTTAGTCCACTGCGCAGAGC
NIN	ENSG00000100503	ENST00000530997	GCATTCCAGCGTCAGTTGTCGTTCATTACACTCGGACCTCGTCGACATGCATTGCTTTGGTGTTCTGTACCATGGTCTGGACCTCCTAAGTTTCGAGCTGGACTCAGTGGAGGAGGTTCTTAGTCCACTGCGCACATATATTCT
NIN	ENSG00000100503	ENST00000530997	GCATTCCAGCGTCAGTTGTCGTTCATTACACTCGGACCTCGTCGACATGCATTCAGGACAGCCTTTTCTGCTGGTTATGGACCTCCTAAGTTTCGAGCTGGACTCAGTGGAGGAGGTTCTTAGTCCACTGCGCAAAGGGCTTTG
NIN	ENSG00000100503	ENST00000530997	GCATTCCAGCGTCAGTTGTCGTTCATTACACTCGGACCTCGTCGACATGCATTCCCTGATGGATGAGTAGCTATCTCTGGGCCTCCTAAGTTTCGAGCTGGACTCAGTGGAGGAGGTTCTTAGTCCACTGCGCAAATATATTTT
NIN	ENSG00000100503	ENST00000530997	GCATTCCAGCGTCAGTTGTCGTTCATTACACTCGGACCTCGTCGACATGCATTAGTTTTGATCTTGAGCATGAGTGGAAAGTCCCCTCCTAAGTTTCGAGCTGGACTCAGTGGAGGAGGTTCTTAGTCCACTGCGCAACCAGGT
NIN	ENSG00000100503	ENST00000530997	GCATTCCAGCGTCAGTTGTCGTTCATTACACTCGGACCTCGTCGACATGCATTCTTCAGCTCAAGTATCTGGTCAGACAGCACCTCCTAAGTTTCGAGCTGGACTCAGTGGAGGAGGTTCTTAGTCCACTGCGCAAGCCCACGT
NIN	ENSG00000100503	ENST00000530997	GCATTCCAGCGTCAGTTGTCGTTCATTACACTCGGACCTCGTCGACATGCATTTCTTTGAGAAGGTGGTTTTCCTGTTGCACACCTCCTAAGTTTCGAGCTGGACTCAGTGGAGGAGGTTCTTAGTCCACTGCGCAAAGCAGTT
NIN	ENSG00000100503	ENST00000530997	GCATTCCAGCGTCAGTTGTCGTTCATTACACTCGGACCTCGTCGACATGCATTCAGGTGCTGCATCTCCATGAGCTGCTCCTCCTAAGTTTCGAGCTGGACTCAGTGGAGGAGGTTCTTAGTCCACTGCGCATCCAATGAAATT
NIN	ENSG00000100503	ENST00000530997	GCATTCCAGCGTCAGTTGTCGTTCATTACACTCGGACCTCGTCGACATGCATTTGAGTTCTTCAACGGAAGCCTGAGCACTCCTCCTAAGTTTCGAGCTGGACTCAGTGGAGGAGGTTCTTAGTCCACTGCGCAATGATGCACG
NIN	ENSG00000100503	ENST00000530997	GCATTCCAGCGTCAGTTGTCGTTCATTACACTCGGACCTCGTCGACATGCATTATTCATCTGACTGACCTTCCTGTTAGCAGGCCTCCTAAGTTTCGAGCTGGACTCAGTGGAGGAGGTTCTTAGTCCACTGCGCAGTGCTGGC
NIN	ENSG00000100503	ENST00000530997	GCATTCCAGCGTCAGTTGTCGTTCATTACACTCGGACCTCGTCGACATGCATTTGCTGGCAGTTTTAGGTTAGGCTTAATTTTAAGTCCTCCTAAGTTTCGAGCTGGACTCAGTGGAGGAGGTTCTTAGTCCACTGCGCACGCT
NIN	ENSG00000100503	ENST00000530997	GCATTCCAGCGTCAGTTGTCGTTCATTACACTCGGACCTCGTCGACATGCATTGCTGGCAATCTTCTCCTCCAGGAGGTCCTCCTAAGTTTCGAGCTGGACTCAGTGGAGGAGGTTCTTAGTCCACTGCGCAACTTGGCTAAAC
NIN	ENSG00000100503	ENST00000530997	GCATTCCAGCGTCAGTTGTCGTTCATTACACTCGGACCTCGTCGACATGCATTATTTTTCTTCTCTGCTGTTTTCTGTCGCTGTTCCCTCCTAAGTTTCGAGCTGGACTCAGTGGAGGAGGTTCTTAGTCCACTGCGCAAACAG
NIN	ENSG00000100503	ENST00000530997	GCATTCCAGCGTCAGTTGTCGTTCATTACACTCGGACCTCGTCGACATGCATTTTAAGCTCAATTTTTCTTGCTCTGTGGGATTCACCTCCTAAGTTTCGAGCTGGACTCAGTGGAGGAGGTTCTTAGTCCACTGCGCAAACAG
NIN	ENSG00000100503	ENST00000530997	GCATTCCAGCGTCAGTTGTCGTTCATTACACTCGGACCTCGTCGACATGCATTGTTTTTCCTGGTTTTGAGAGTTCTTTTGGCTAAGCCTCCTAAGTTTCGAGCTGGACTCAGTGGAGGAGGTTCTTAGTCCACTGCGCACGTA
NIN	ENSG00000100503	ENST00000530997	GCATTCCAGCGTCAGTTGTCGTTCATTACACTCGGACCTCGTCGACATGCATTCGCTTTCCTGAAGCTTCTCAATCTTGCCTTCCTCCTAAGTTTCGAGCTGGACTCAGTGGAGGAGGTTCTTAGTCCACTGCGCACCGTTGTA
NIN	ENSG00000100503	ENST00000530997	GCATTCCAGCGTCAGTTGTCGTTCATTACACTCGGACCTCGTCGACATGCATTCTGAGGAATGTTTCAGTGACTTCCTCCATTTCCTCCTAAGTTTCGAGCTGGACTCAGTGGAGGAGGTTCTTAGTCCACTGCGCACCGGGGT
NIN	ENSG00000100503	ENST00000530997	GCATTCCAGCGTCAGTTGTCGTTCATTACACTCGGACCTCGTCGACATGCATTCCTGTTTTCAAGTTCCTCCTGCAGGTGCCCTCCTAAGTTTCGAGCTGGACTCAGTGGAGGAGGTTCTTAGTCCACTGCGCAGTGGCCGCTC
NIN	ENSG00000100503	ENST00000530997	GCATTCCAGCGTCAGTTGTCGTTCATTACACTCGGACCTCGTCGACATGCATTTGTTCCTGCTTCATCGTCGCAATTCTATGCCCTCCTAAGTTTCGAGCTGGACTCAGTGGAGGAGGTTCTTAGTCCACTGCGCAAAATTGGC
NIN	ENSG00000100503	ENST00000530997	GCATTCCAGCGTCAGTTGTCGTTCATTACACTCGGACCTCGTCGACATGCATTTACGTCGTCCACTCTCATCGAAAGACTGCCCTCCTAAGTTTCGAGCTGGACTCAGTGGAGGAGGTTCTTAGTCCACTGCGCATCGTACAGT
NIN	ENSG00000100503	ENST00000530997	GCATTCCAGCGTCAGTTGTCGTTCATTACACTCGGACCTCGTCGACATGCATTCTCACAGATGGAGACCAGCTTCTTCCGCCTCCTAAGTTTCGAGCTGGACTCAGTGGAGGAGGTTCTTAGTCCACTGCGCATTGCTGCTAAA
NIN	ENSG00000100503	ENST00000530997	GCATTCCAGCGTCAGTTGTCGTTCATTACACTCGGACCTCGTCGACATGCATTTATGGGTCTGTATTTTAACTTCAGAGAGCTCCCCTCCTAAGTTTCGAGCTGGACTCAGTGGAGGAGGTTCTTAGTCCACTGCGCACTTAGG
NIN	ENSG00000100503	ENST00000530997	GCATTCCAGCGTCAGTTGTCGTTCATTACACTCGGACCTCGTCGACATGCATTTGCACTTTACAACGTTCCAGTTCTTCTTTCAGCCTCCTAAGTTTCGAGCTGGACTCAGTGGAGGAGGTTCTTAGTCCACTGCGCATAACTG
NIN	ENSG00000100503	ENST00000530997	GCATTCCAGCGTCAGTTGTCGTTCATTACACTCGGACCTCGTCGACATGCATTCAGTCTTGGGGAGGGGAAGATCCACTCCTCCTAAGTTTCGAGCTGGACTCAGTGGAGGAGGTTCTTAGTCCACTGCGCAGAAGACTCGGCG
NIN	ENSG00000100503	ENST00000530997	GCATTCCAGCGTCAGTTGTCGTTCATTACACTCGGACCTCGTCGACATGCATTGATTGTTCTTTCTGAAACTGATCACACTCTCTCCCTCCTAAGTTTCGAGCTGGACTCAGTGGAGGAGGTTCTTAGTCCACTGCGCATTTAT
NIN	ENSG00000100503	ENST00000530997	GCATTCCAGCGTCAGTTGTCGTTCATTACACTCGGACCTCGTCGACATGCATTGGTACCTGATGGGTTTAGATGTTTTTGGTGCCCTCCTAAGTTTCGAGCTGGACTCAGTGGAGGAGGTTCTTAGTCCACTGCGCATAGTTCA
NIN	ENSG00000100503	ENST00000530997	GCATTCCAGCGTCAGTTGTCGTTCATTACACTCGGACCTCGTCGACATGCATTACTGTTTCCTGGCTCTTTTTCCTTCTGGCCCTCCTAAGTTTCGAGCTGGACTCAGTGGAGGAGGTTCTTAGTCCACTGCGCAGTTCGAGCC
NIN	ENSG00000100503	ENST00000530997	GCATTCCAGCGTCAGTTGTCGTTCATTACACTCGGACCTCGTCGACATGCATTGAAGTAATGTCTGCTGCAGCACTGGGGCCTCCTAAGTTTCGAGCTGGACTCAGTGGAGGAGGTTCTTAGTCCACTGCGCACACGCATTTGT
NIN	ENSG00000100503	ENST00000530997	GCATTCCAGCGTCAGTTGTCGTTCATTACACTCGGACCTCGTCGACATGCATTACTGTCAAACAGCTCCTTGAGTCGGGCCCTCCTAAGTTTCGAGCTGGACTCAGTGGAGGAGGTTCTTAGTCCACTGCGCAAGCTGATCGGG
NIN	ENSG00000100503	ENST00000530997	GCATTCCAGCGTCAGTTGTCGTTCATTACACTCGGACCTCGTCGACATGCATTATCCCATAGCCCACAGTGCTCACCTTCCTCCTAAGTTTCGAGCTGGACTCAGTGGAGGAGGTTCTTAGTCCACTGCGCAGTCATTGCTTGC
NIN	ENSG00000100503	ENST00000530997	GCATTCCAGCGTCAGTTGTCGTTCATTACACTCGGACCTCGTCGACATGCATTCTTCAGCTCATCCTGCAACCTGAAAACCTCCTCCTAAGTTTCGAGCTGGACTCAGTGGAGGAGGTTCTTAGTCCACTGCGCAGAATCTGCC
NIN	ENSG00000100503	ENST00000530997	GCATTCCAGCGTCAGTTGTCGTTCATTACACTCGGACCTCGTCGACATGCATTTTTCTCTTGTGTTCCTGCCCATAAAGCAGTCCTCCTAAGTTTCGAGCTGGACTCAGTGGAGGAGGTTCTTAGTCCACTGCGCATATACTCA
NIN	ENSG00000100503	ENST00000530997	GCATTCCAGCGTCAGTTGTCGTTCATTACACTCGGACCTCGTCGACATGCATTTGTTGTGATGAACTTGGAAAGTGCCCTGCCCTCCTAAGTTTCGAGCTGGACTCAGTGGAGGAGGTTCTTAGTCCACTGCGCATGATGAGAT
NIN	ENSG00000100503	ENST00000530997	GCATTCCAGCGTCAGTTGTCGTTCATTACACTCGGACCTCGTCGACATGCATTCGTTGAAGCTGCAGAAACTGCTCCCTGCCTCCTAAGTTTCGAGCTGGACTCAGTGGAGGAGGTTCTTAGTCCACTGCGCATGACAACCCCA
NIN	ENSG00000100503	ENST00000530997	GCATTCCAGCGTCAGTTGTCGTTCATTACACTCGGACCTCGTCGACATGCATTGCACAAATATGAGTGTACCCTTTGGTTTGGCCCTCCTAAGTTTCGAGCTGGACTCAGTGGAGGAGGTTCTTAGTCCACTGCGCAACGTCGA
NIN	ENSG00000100503	ENST00000530997	GCATTCCAGCGTCAGTTGTCGTTCATTACACTCGGACCTCGTCGACATGCATTCGCTGGTGTCAGATTCCTAACTATATTACTGACCTCCTAAGTTTCGAGCTGGACTCAGTGGAGGAGGTTCTTAGTCCACTGCGCACGCCTT
NIN	ENSG00000100503	ENST00000530997	GCATTCCAGCGTCAGTTGTCGTTCATTACACTCGGACCTCGTCGACATGCATTATCGTAGCGTGTCTCCATCATTCTCAGCTCCTCCTAAGTTTCGAGCTGGACTCAGTGGAGGAGGTTCTTAGTCCACTGCGCAAGTATAAGC
NIN	ENSG00000100503	ENST00000530997	GCATTCCAGCGTCAGTTGTCGTTCATTACACTCGGACCTCGTCGACATGCATTAAGTGGTTTGTTCAGTGCTTTCCCTATAGTTCCCTCCTAAGTTTCGAGCTGGACTCAGTGGAGGAGGTTCTTAGTCCACTGCGCAGAGGCC
NIN	ENSG00000100503	ENST00000530997	GCATTCCAGCGTCAGTTGTCGTTCATTACACTCGGACCTCGTCGACATGCATTTTAAACTTCTCTTGTTCCCGTTCCTCCAATGCCTCCTAAGTTTCGAGCTGGACTCAGTGGAGGAGGTTCTTAGTCCACTGCGCACGCTAAC
NIN	ENSG00000100503	ENST00000530997	GCATTCCAGCGTCAGTTGTCGTTCATTACACTCGGACCTCGTCGACATGCATTCAATCACCGTCACTTCAGGAAACTCCTCCCCTCCTAAGTTTCGAGCTGGACTCAGTGGAGGAGGTTCTTAGTCCACTGCGCAAGCTACAAG
NIN	ENSG00000100503	ENST00000530997	GCATTCCAGCGTCAGTTGTCGTTCATTACACTCGGACCTCGTCGACATGCATTCGGACTCTTGGAACTCGGGCAAGGACCCTCCTAAGTTTCGAGCTGGACTCAGTGGAGGAGGTTCTTAGTCCACTGCGCATGGCGTTCCGGG
NIN	ENSG00000100503	ENST00000530997	GCATTCCAGCGTCAGTTGTCGTTCATTACACTCGGACCTCGTCGACATGCATTGGTTTATCCTTTCTGCCTGCAGCAGCTGCCTCCTAAGTTTCGAGCTGGACTCAGTGGAGGAGGTTCTTAGTCCACTGCGCACAGCACAATG
NIN	ENSG00000100503	ENST00000530997	GCATTCCAGCGTCAGTTGTCGTTCATTACACTCGGACCTCGTCGACATGCATTGCACCATCGGACAGGCTTGCTGCTGCCTCCTAAGTTTCGAGCTGGACTCAGTGGAGGAGGTTCTTAGTCCACTGCGCATATCGGATTAATA
NIN	ENSG00000100503	ENST00000530997	GCATTCCAGCGTCAGTTGTCGTTCATTACACTCGGACCTCGTCGACATGCATTTTCAGGAAGACAGTTTACAGTATTGTTCCCTGCCTCCTAAGTTTCGAGCTGGACTCAGTGGAGGAGGTTCTTAGTCCACTGCGCATTCTTT
NIN	ENSG00000100503	ENST00000530997	GCATTCCAGCGTCAGTTGTCGTTCATTACACTCGGACCTCGTCGACATGCATTATCCAGTTTTACTTGTTTCTTTTTCAGGCCTTCCCTCCTAAGTTTCGAGCTGGACTCAGTGGAGGAGGTTCTTAGTCCACTGCGCAGATGT
NIN	ENSG00000100503	ENST00000530997	GCATTCCAGCGTCAGTTGTCGTTCATTACACTCGGACCTCGTCGACATGCATTTTCCTGAAGGCAGTCATTTTCTCGGCTCCCTCCTAAGTTTCGAGCTGGACTCAGTGGAGGAGGTTCTTAGTCCACTGCGCAATCGTGCATG
NIN	ENSG00000100503	ENST00000530997	GCATTCCAGCGTCAGTTGTCGTTCATTACACTCGGACCTCGTCGACATGCATTTGTGAAGCATTCAAGTCATCTGGGTTCCACCTCCTAAGTTTCGAGCTGGACTCAGTGGAGGAGGTTCTTAGTCCACTGCGCACTCTAATCA
NIN	ENSG00000100503	ENST00000530997	GCATTCCAGCGTCAGTTGTCGTTCATTACACTCGGACCTCGTCGACATGCATTATTTGGCACTCCTTGACCTCAGGTGGCCCTCCTAAGTTTCGAGCTGGACTCAGTGGAGGAGGTTCTTAGTCCACTGCGCAGTTCACGATAC
NIN	ENSG00000100503	ENST00000530997	GCATTCCAGCGTCAGTTGTCGTTCATTACACTCGGACCTCGTCGACATGCATTTCCTTTTCCTGCTGAGTCACTCGTAGGTCCTCCTAAGTTTCGAGCTGGACTCAGTGGAGGAGGTTCTTAGTCCACTGCGCACGGTAGGAAG
NIN	ENSG00000100503	ENST00000530997	GCATTCCAGCGTCAGTTGTCGTTCATTACACTCGGACCTCGTCGACATGCATTCCACAGATGCATGGCCCATCCCATCCCTCCTAAGTTTCGAGCTGGACTCAGTGGAGGAGGTTCTTAGTCCACTGCGCAACTTCTCCTCTTG
NIN	ENSG00000100503	ENST00000530997	GCATTCCAGCGTCAGTTGTCGTTCATTACACTCGGACCTCGTCGACATGCATTAGCTCGCACTCTGATGTTCCCAGGATTTCCTCCTAAGTTTCGAGCTGGACTCAGTGGAGGAGGTTCTTAGTCCACTGCGCACGCGATATGA
NIN	ENSG00000100503	ENST00000530997	GCATTCCAGCGTCAGTTGTCGTTCATTACACTCGGACCTCGTCGACATGCATTTCTGCACGGTGTCTTCTAAATTCTGAACCTTCCTCCTAAGTTTCGAGCTGGACTCAGTGGAGGAGGTTCTTAGTCCACTGCGCATGATCGG
NIN	ENSG00000100503	ENST00000530997	GCATTCCAGCGTCAGTTGTCGTTCATTACACTCGGACCTCGTCGACATGCATTTGCAGTGAGTTCTTTGTTATTTTCTAGTGCCTCCTCCTAAGTTTCGAGCTGGACTCAGTGGAGGAGGTTCTTAGTCCACTGCGCAAGCCCA
PCNT	ENSG00000160299	ENST00000359568	ACTTGGTAGATCCGTCCTGGCTGTTTTACACTCGGACCTCGTCGACATGCATTGCTTGGGGGTGCAAGGCCTTCTGACCCTCCTAAGTTTCGAGCTGGACTCAGTGCTAGCCCTTGCCGGTCAAGCTATCTCATTCGATGAGGG
PCNT	ENSG00000160299	ENST00000359568	ACTTGGTAGATCCGTCCTGGCTGTTTTACACTCGGACCTCGTCGACATGCATTTGGTCACCGACTGTGAACATCCCATGCCCTCCTAAGTTTCGAGCTGGACTCAGTGCTAGCCCTTGCCGGTCAAGCTATCTTGAGGGGGCAG
PCNT	ENSG00000160299	ENST00000359568	ACTTGGTAGATCCGTCCTGGCTGTTTTACACTCGGACCTCGTCGACATGCATTCAATTTCTTCTTTGAGCTCAGTCTGAAGAAGCCCTCCTAAGTTTCGAGCTGGACTCAGTGCTAGCCCTTGCCGGTCAAGCTATCTACTGCA
PCNT	ENSG00000160299	ENST00000359568	ACTTGGTAGATCCGTCCTGGCTGTTTTACACTCGGACCTCGTCGACATGCATTCCAGCTGGCTTTGCAGTCATGCATAAAGGCCTCCTAAGTTTCGAGCTGGACTCAGTGCTAGCCCTTGCCGGTCAAGCTATCTTTACTTTAA
PCNT	ENSG00000160299	ENST00000359568	ACTTGGTAGATCCGTCCTGGCTGTTTTACACTCGGACCTCGTCGACATGCATTCACAGCCAGGGCTCATGGGAGTGAGCCTCCTAAGTTTCGAGCTGGACTCAGTGCTAGCCCTTGCCGGTCAAGCTATCTCGATTACATGGAT
PCNT	ENSG00000160299	ENST00000359568	ACTTGGTAGATCCGTCCTGGCTGTTTTACACTCGGACCTCGTCGACATGCATTCCATGCTGTCCCACGAGCTTCCTTGGCCTCCTAAGTTTCGAGCTGGACTCAGTGCTAGCCCTTGCCGGTCAAGCTATCTTAGAGATTTGAC
PCNT	ENSG00000160299	ENST00000359568	ACTTGGTAGATCCGTCCTGGCTGTTTTACACTCGGACCTCGTCGACATGCATTTCCTTTCCGATCTACTTCTTGCCATTTCTTAACCCTCCTAAGTTTCGAGCTGGACTCAGTGCTAGCCCTTGCCGGTCAAGCTATCTTGCCC
PCNT	ENSG00000160299	ENST00000359568	ACTTGGTAGATCCGTCCTGGCTGTTTTACACTCGGACCTCGTCGACATGCATTTAGCATCAATGTTAACTTCTCCTCAGCTTCCCCTCCTAAGTTTCGAGCTGGACTCAGTGCTAGCCCTTGCCGGTCAAGCTATCTGTCGTTG
PCNT	ENSG00000160299	ENST00000359568	ACTTGGTAGATCCGTCCTGGCTGTTTTACACTCGGACCTCGTCGACATGCATTAGCTGGGACCACAAGCGCCTGATCTCCTCCTAAGTTTCGAGCTGGACTCAGTGCTAGCCCTTGCCGGTCAAGCTATCTTCCCATTTCCAAA
PCNT	ENSG00000160299	ENST00000359568	ACTTGGTAGATCCGTCCTGGCTGTTTTACACTCGGACCTCGTCGACATGCATTGAAGTGTCTCCTCTTTTTCATGCAAAGCAGTCCTCCTAAGTTTCGAGCTGGACTCAGTGCTAGCCCTTGCCGGTCAAGCTATCTACAGCAC
PCNT	ENSG00000160299	ENST00000359568	ACTTGGTAGATCCGTCCTGGCTGTTTTACACTCGGACCTCGTCGACATGCATTTTCAGCTCGTTCTCCTTACTGCTCAGCACCTCCTAAGTTTCGAGCTGGACTCAGTGCTAGCCCTTGCCGGTCAAGCTATCTCTTGAGTAAA
PCNT	ENSG00000160299	ENST00000359568	ACTTGGTAGATCCGTCCTGGCTGTTTTACACTCGGACCTCGTCGACATGCATTTGAAGTCTCTACGCAGCATCTGTCTGAGACCTCCTAAGTTTCGAGCTGGACTCAGTGCTAGCCCTTGCCGGTCAAGCTATCTGTCTTCGAA
PCNT	ENSG00000160299	ENST00000359568	ACTTGGTAGATCCGTCCTGGCTGTTTTACACTCGGACCTCGTCGACATGCATTGCTGTTCGCTCTTCTGCCTGCTCTCACCTCCTAAGTTTCGAGCTGGACTCAGTGCTAGCCCTTGCCGGTCAAGCTATCTAAGCCATTATAT
PCNT	ENSG00000160299	ENST00000359568	ACTTGGTAGATCCGTCCTGGCTGTTTTACACTCGGACCTCGTCGACATGCATTAGTGCTCGATACGCAGCTCCTTCTGCACCTCCTAAGTTTCGAGCTGGACTCAGTGCTAGCCCTTGCCGGTCAAGCTATCTGGATTAACCTT
PCNT	ENSG00000160299	ENST00000359568	ACTTGGTAGATCCGTCCTGGCTGTTTTACACTCGGACCTCGTCGACATGCATTGACTCTCTGGTTCTGGGTGGAGACTGCCTCCTAAGTTTCGAGCTGGACTCAGTGCTAGCCCTTGCCGGTCAAGCTATCTTAGTCTTCGGGC
PCNT	ENSG00000160299	ENST00000359568	ACTTGGTAGATCCGTCCTGGCTGTTTTACACTCGGACCTCGTCGACATGCATTCCTGGATCTCGGACAGCAGGCTGCTCCTCCTAAGTTTCGAGCTGGACTCAGTGCTAGCCCTTGCCGGTCAAGCTATCTCCAGCCCCGTCAT
PCNT	ENSG00000160299	ENST00000359568	ACTTGGTAGATCCGTCCTGGCTGTTTTACACTCGGACCTCGTCGACATGCATTCGAGGGGCTTTGCCTTGTGCCAGAGCCTCCTAAGTTTCGAGCTGGACTCAGTGCTAGCCCTTGCCGGTCAAGCTATCTCTCCCAATTGCTG
PCNT	ENSG00000160299	ENST00000359568	ACTTGGTAGATCCGTCCTGGCTGTTTTACACTCGGACCTCGTCGACATGCATTTGGAGCGAGATGTCCTGTATCTCGTCTTCCTCCTAAGTTTCGAGCTGGACTCAGTGCTAGCCCTTGCCGGTCAAGCTATCTATGTATTTGC
PCNT	ENSG00000160299	ENST00000359568	ACTTGGTAGATCCGTCCTGGCTGTTTTACACTCGGACCTCGTCGACATGCATTACGGATGATCTTCTCCAGCCTTTCGAGCCCTCCTAAGTTTCGAGCTGGACTCAGTGCTAGCCCTTGCCGGTCAAGCTATCTTGAGAGAGTC
PCNT	ENSG00000160299	ENST00000359568	ACTTGGTAGATCCGTCCTGGCTGTTTTACACTCGGACCTCGTCGACATGCATTCTTCAGCTTCTGCAGCAGAGCGTGATGCCTCCTAAGTTTCGAGCTGGACTCAGTGCTAGCCCTTGCCGGTCAAGCTATCTGACATTACCGC
PCNT	ENSG00000160299	ENST00000359568	ACTTGGTAGATCCGTCCTGGCTGTTTTACACTCGGACCTCGTCGACATGCATTCTGGTGTCACCGCACATGAAGAGTAGTGCCTCCTAAGTTTCGAGCTGGACTCAGTGCTAGCCCTTGCCGGTCAAGCTATCTATCGAGTGTA
PCNT	ENSG00000160299	ENST00000359568	ACTTGGTAGATCCGTCCTGGCTGTTTTACACTCGGACCTCGTCGACATGCATTTGTTCTAAATCTTCCACACGAGAGGTGCGCCTCCTAAGTTTCGAGCTGGACTCAGTGCTAGCCCTTGCCGGTCAAGCTATCTCACTCCGTC
PCNT	ENSG00000160299	ENST00000359568	ACTTGGTAGATCCGTCCTGGCTGTTTTACACTCGGACCTCGTCGACATGCATTACGGCCGTGCGGAACCTGGTGAAAGCCTCCTAAGTTTCGAGCTGGACTCAGTGCTAGCCCTTGCCGGTCAAGCTATCTTCATGTTTGTCTA
PCNT	ENSG00000160299	ENST00000359568	ACTTGGTAGATCCGTCCTGGCTGTTTTACACTCGGACCTCGTCGACATGCATTTTTTCTAAAGCTCTCTGCTCTCAAGTAATGCAGCCTCCTAAGTTTCGAGCTGGACTCAGTGCTAGCCCTTGCCGGTCAAGCTATCTAACAG
PCNT	ENSG00000160299	ENST00000359568	ACTTGGTAGATCCGTCCTGGCTGTTTTACACTCGGACCTCGTCGACATGCATTGGATCTCAGCTGGAGGACCTCCTGCCCTCCTAAGTTTCGAGCTGGACTCAGTGCTAGCCCTTGCCGGTCAAGCTATCTTGGGGGTTAAAGA
PCNT	ENSG00000160299	ENST00000359568	ACTTGGTAGATCCGTCCTGGCTGTTTTACACTCGGACCTCGTCGACATGCATTGTTGTCCTTGGCCGTCTGCTCGTGTTTCCTCCTAAGTTTCGAGCTGGACTCAGTGCTAGCCCTTGCCGGTCAAGCTATCTGTGTGGTGCTG
PCNT	ENSG00000160299	ENST00000359568	ACTTGGTAGATCCGTCCTGGCTGTTTTACACTCGGACCTCGTCGACATGCATTGGATCTTTCTAATCTTGAATTTGGGGATGGAGCCTCCTAAGTTTCGAGCTGGACTCAGTGCTAGCCCTTGCCGGTCAAGCTATCTCATCGC
PCNT	ENSG00000160299	ENST00000359568	ACTTGGTAGATCCGTCCTGGCTGTTTTACACTCGGACCTCGTCGACATGCATTCACGCTGTTTGCCTTCTCTTGCTCTTCACCCTCCTAAGTTTCGAGCTGGACTCAGTGCTAGCCCTTGCCGGTCAAGCTATCTTCAATCTAA
PCNT	ENSG00000160299	ENST00000359568	ACTTGGTAGATCCGTCCTGGCTGTTTTACACTCGGACCTCGTCGACATGCATTTGCAGCTTCTCCTGGTTCTGCAGGTGCCTCCTAAGTTTCGAGCTGGACTCAGTGCTAGCCCTTGCCGGTCAAGCTATCTTCTTGTCCGGCC
PCNT	ENSG00000160299	ENST00000359568	ACTTGGTAGATCCGTCCTGGCTGTTTTACACTCGGACCTCGTCGACATGCATTACTTCTCCTGCTCTACTTTATAAGCCAGCACCTCCTAAGTTTCGAGCTGGACTCAGTGCTAGCCCTTGCCGGTCAAGCTATCTAATCAACT
PCNT	ENSG00000160299	ENST00000359568	ACTTGGTAGATCCGTCCTGGCTGTTTTACACTCGGACCTCGTCGACATGCATTGGACTTTTCCTGCAGGTCTCCCTGCTCCTCCTAAGTTTCGAGCTGGACTCAGTGCTAGCCCTTGCCGGTCAAGCTATCTGAAGCGACTGTA
PCNT	ENSG00000160299	ENST00000359568	ACTTGGTAGATCCGTCCTGGCTGTTTTACACTCGGACCTCGTCGACATGCATTAGGCCTCTTGCACAACCTGCAGAAGGCCTCCTAAGTTTCGAGCTGGACTCAGTGCTAGCCCTTGCCGGTCAAGCTATCTCTGGGTTGCACT
PCNT	ENSG00000160299	ENST00000359568	ACTTGGTAGATCCGTCCTGGCTGTTTTACACTCGGACCTCGTCGACATGCATTGCACTTACCTCCTTCTCTCTCCTGAGCCCTCCTAAGTTTCGAGCTGGACTCAGTGCTAGCCCTTGCCGGTCAAGCTATCTTGCGGTTCCTG
PCNT	ENSG00000160299	ENST00000359568	ACTTGGTAGATCCGTCCTGGCTGTTTTACACTCGGACCTCGTCGACATGCATTGCCTGTGTGTCCTGGTGCACGCAAGCCTCCTAAGTTTCGAGCTGGACTCAGTGCTAGCCCTTGCCGGTCAAGCTATCTAGGGCACTCCGTT
PCNT	ENSG00000160299	ENST00000359568	ACTTGGTAGATCCGTCCTGGCTGTTTTACACTCGGACCTCGTCGACATGCATTCTCCTGTGTCCTCTGGCTCAGCTGCCCTCCTAAGTTTCGAGCTGGACTCAGTGCTAGCCCTTGCCGGTCAAGCTATCTGACAGGGCGTCGA
PCNT	ENSG00000160299	ENST00000359568	ACTTGGTAGATCCGTCCTGGCTGTTTTACACTCGGACCTCGTCGACATGCATTAAAGTTGCACCTTGTGCTCAGTTTCCAGACCTCCTAAGTTTCGAGCTGGACTCAGTGCTAGCCCTTGCCGGTCAAGCTATCTCGAATCAGA
PCNT	ENSG00000160299	ENST00000359568	ACTTGGTAGATCCGTCCTGGCTGTTTTACACTCGGACCTCGTCGACATGCATTTGGATCACTTCTAAATGGTGAATATACTCTGTCCCTCCTAAGTTTCGAGCTGGACTCAGTGCTAGCCCTTGCCGGTCAAGCTATCTGTCCC
PCNT	ENSG00000160299	ENST00000359568	ACTTGGTAGATCCGTCCTGGCTGTTTTACACTCGGACCTCGTCGACATGCATTACGAGATGTGATTTTCCGTTCTGCTTTGGAACCTCCTAAGTTTCGAGCTGGACTCAGTGCTAGCCCTTGCCGGTCAAGCTATCTTCCACTG
PCNT	ENSG00000160299	ENST00000359568	ACTTGGTAGATCCGTCCTGGCTGTTTTACACTCGGACCTCGTCGACATGCATTGCAACTTCTCAAGCTTAGACACGGCTCTGCCTCCTAAGTTTCGAGCTGGACTCAGTGCTAGCCCTTGCCGGTCAAGCTATCTGTCGTGATT
PCNT	ENSG00000160299	ENST00000359568	ACTTGGTAGATCCGTCCTGGCTGTTTTACACTCGGACCTCGTCGACATGCATTGAAGCAAGCTACTCATCTGCTGTTTCTTTAACCCTCCTAAGTTTCGAGCTGGACTCAGTGCTAGCCCTTGCCGGTCAAGCTATCTCACTAT
PCNT	ENSG00000160299	ENST00000359568	ACTTGGTAGATCCGTCCTGGCTGTTTTACACTCGGACCTCGTCGACATGCATTATCCATGAATTGCCGCTGGTTGCGCAAACCTCCTAAGTTTCGAGCTGGACTCAGTGCTAGCCCTTGCCGGTCAAGCTATCTGCGACTGTTA
PCNT	ENSG00000160299	ENST00000359568	ACTTGGTAGATCCGTCCTGGCTGTTTTACACTCGGACCTCGTCGACATGCATTTGTGGCTGCTAATTTCAGCCACGGAAGACCTCCTAAGTTTCGAGCTGGACTCAGTGCTAGCCCTTGCCGGTCAAGCTATCTGAGGAATTCG
PCNT	ENSG00000160299	ENST00000359568	ACTTGGTAGATCCGTCCTGGCTGTTTTACACTCGGACCTCGTCGACATGCATTATCTCTGCACATTCAGACAAAGTTCTGTCCCCTCCTAAGTTTCGAGCTGGACTCAGTGCTAGCCCTTGCCGGTCAAGCTATCTTGGAGGGT
PCNT	ENSG00000160299	ENST00000359568	ACTTGGTAGATCCGTCCTGGCTGTTTTACACTCGGACCTCGTCGACATGCATTCGGTCCGGCAAGCGAAGATGCTCCACCTCCTAAGTTTCGAGCTGGACTCAGTGCTAGCCCTTGCCGGTCAAGCTATCTTGGCTGCAGTTCC
PCNT	ENSG00000160299	ENST00000359568	ACTTGGTAGATCCGTCCTGGCTGTTTTACACTCGGACCTCGTCGACATGCATTAGAGACAAAGACTCTTTCTCCTCTTGGTGACCTCCTAAGTTTCGAGCTGGACTCAGTGCTAGCCCTTGCCGGTCAAGCTATCTTCCCTGAG
PCNT	ENSG00000160299	ENST00000359568	ACTTGGTAGATCCGTCCTGGCTGTTTTACACTCGGACCTCGTCGACATGCATTAAGCAGACCTTTCCGACCTGCTTGGGCCTCCTAAGTTTCGAGCTGGACTCAGTGCTAGCCCTTGCCGGTCAAGCTATCTAGATGTAGGGTT
PCNT	ENSG00000160299	ENST00000359568	ACTTGGTAGATCCGTCCTGGCTGTTTTACACTCGGACCTCGTCGACATGCATTGCTTCGGACGCACTTCCTTCTCCTTCACCTCCTAAGTTTCGAGCTGGACTCAGTGCTAGCCCTTGCCGGTCAAGCTATCTGGGAAGCCTGG
PCNT	ENSG00000160299	ENST00000359568	ACTTGGTAGATCCGTCCTGGCTGTTTTACACTCGGACCTCGTCGACATGCATTATCTGGCATTTCATCTGGTATCAAGGAATCCCCTCCTAAGTTTCGAGCTGGACTCAGTGCTAGCCCTTGCCGGTCAAGCTATCTAACCTGG
PCNT	ENSG00000160299	ENST00000359568	ACTTGGTAGATCCGTCCTGGCTGTTTTACACTCGGACCTCGTCGACATGCATTTAATCATCGGGTGGCAGGATTTCTTTGAAGTCCTCCTAAGTTTCGAGCTGGACTCAGTGCTAGCCCTTGCCGGTCAAGCTATCTTCGTTGA
PCNT	ENSG00000160299	ENST00000359568	ACTTGGTAGATCCGTCCTGGCTGTTTTACACTCGGACCTCGTCGACATGCATTGCACGCTGTGTCTCCAAAGACGCCCCCTCCTAAGTTTCGAGCTGGACTCAGTGCTAGCCCTTGCCGGTCAAGCTATCTCGGATAAGTGGGG
PCNT	ENSG00000160299	ENST00000359568	ACTTGGTAGATCCGTCCTGGCTGTTTTACACTCGGACCTCGTCGACATGCATTGCTCTTCTCAGCCGCAAGGTCCTTCTCCTCCTAAGTTTCGAGCTGGACTCAGTGCTAGCCCTTGCCGGTCAAGCTATCTGGGGTTCGGACA
PCNT	ENSG00000160299	ENST00000359568	ACTTGGTAGATCCGTCCTGGCTGTTTTACACTCGGACCTCGTCGACATGCATTATCTAGTGTAGACTGCAACGTGGACGCCCCTCCTAAGTTTCGAGCTGGACTCAGTGCTAGCCCTTGCCGGTCAAGCTATCTCTTGTTGGCC
PCNT	ENSG00000160299	ENST00000359568	ACTTGGTAGATCCGTCCTGGCTGTTTTACACTCGGACCTCGTCGACATGCATTCCGGCTCCAAAGCAGCATCATGGGAGCCTCCTAAGTTTCGAGCTGGACTCAGTGCTAGCCCTTGCCGGTCAAGCTATCTGCAAGGGCAGTG
PCNT	ENSG00000160299	ENST00000359568	ACTTGGTAGATCCGTCCTGGCTGTTTTACACTCGGACCTCGTCGACATGCATTATCACTGCTTTCTCATTGGATGACGTCCAACCTCCTAAGTTTCGAGCTGGACTCAGTGCTAGCCCTTGCCGGTCAAGCTATCTAAGGCGCG
PCNT	ENSG00000160299	ENST00000359568	ACTTGGTAGATCCGTCCTGGCTGTTTTACACTCGGACCTCGTCGACATGCATTGTGTTTCTTGTTCAGAATCCTGGAATCCACCCTCCTAAGTTTCGAGCTGGACTCAGTGCTAGCCCTTGCCGGTCAAGCTATCTGCAAATGT
PCNT	ENSG00000160299	ENST00000359568	ACTTGGTAGATCCGTCCTGGCTGTTTTACACTCGGACCTCGTCGACATGCATTTTGCGTCCTTCTTGCTCTTTCAACCGTGGCCTCCTAAGTTTCGAGCTGGACTCAGTGCTAGCCCTTGCCGGTCAAGCTATCTATCGTTGTA
PCNT	ENSG00000160299	ENST00000359568	ACTTGGTAGATCCGTCCTGGCTGTTTTACACTCGGACCTCGTCGACATGCATTCAAGCTGCTGCTGAGAATGCAGGGCTCCTCCTAAGTTTCGAGCTGGACTCAGTGCTAGCCCTTGCCGGTCAAGCTATCTGCGTCCAAACCC
PCNT	ENSG00000160299	ENST00000359568	ACTTGGTAGATCCGTCCTGGCTGTTTTACACTCGGACCTCGTCGACATGCATTCAGCGTCTTCTGCAAGTCACCAGCAATGCCTCCTAAGTTTCGAGCTGGACTCAGTGCTAGCCCTTGCCGGTCAAGCTATCTTTTGTGACGG
PCNT	ENSG00000160299	ENST00000359568	ACTTGGTAGATCCGTCCTGGCTGTTTTACACTCGGACCTCGTCGACATGCATTGAGCATCTCAGCTCTCGTTTTTGGGTGTGCCTCCTAAGTTTCGAGCTGGACTCAGTGCTAGCCCTTGCCGGTCAAGCTATCTTGTTCCACA
PCNT	ENSG00000160299	ENST00000359568	ACTTGGTAGATCCGTCCTGGCTGTTTTACACTCGGACCTCGTCGACATGCATTGCTGCTGCACCTTTTCAAGCATCGCTTGCCTCCTAAGTTTCGAGCTGGACTCAGTGCTAGCCCTTGCCGGTCAAGCTATCTATATTAAGGC
PCNT	ENSG00000160299	ENST00000359568	ACTTGGTAGATCCGTCCTGGCTGTTTTACACTCGGACCTCGTCGACATGCATTCATCCTTCAACGTCACCAGGACAGGCTCCTCCTAAGTTTCGAGCTGGACTCAGTGCTAGCCCTTGCCGGTCAAGCTATCTTGAGGACTAGC
PCNT	ENSG00000160299	ENST00000359568	ACTTGGTAGATCCGTCCTGGCTGTTTTACACTCGGACCTCGTCGACATGCATTGGAATCATCACTCCAGCTGCTCTCCAACCTCCTAAGTTTCGAGCTGGACTCAGTGCTAGCCCTTGCCGGTCAAGCTATCTTTGGCAGGGGC
PCNT	ENSG00000160299	ENST00000359568	ACTTGGTAGATCCGTCCTGGCTGTTTTACACTCGGACCTCGTCGACATGCATTAGAGATTTGGTGTCGGCAGCATCCACACCTCCTAAGTTTCGAGCTGGACTCAGTGCTAGCCCTTGCCGGTCAAGCTATCTGACAGATACAT
PCNT	ENSG00000160299	ENST00000359568	ACTTGGTAGATCCGTCCTGGCTGTTTTACACTCGGACCTCGTCGACATGCATTTACGAGATCGACCTTCGGCAGCTGACACCTCCTAAGTTTCGAGCTGGACTCAGTGCTAGCCCTTGCCGGTCAAGCTATCTCCGGAAGATCC
PCNT	ENSG00000160299	ENST00000359568	ACTTGGTAGATCCGTCCTGGCTGTTTTACACTCGGACCTCGTCGACATGCATTACGCTGCAGTTCTAATTCTCGCAGCTTCTCCTCCTAAGTTTCGAGCTGGACTCAGTGCTAGCCCTTGCCGGTCAAGCTATCTGACAGTCTT
PCNT	ENSG00000160299	ENST00000359568	ACTTGGTAGATCCGTCCTGGCTGTTTTACACTCGGACCTCGTCGACATGCATTGGAGGTGGGCCTGCTCAAGTCAGACCCTCCTAAGTTTCGAGCTGGACTCAGTGCTAGCCCTTGCCGGTCAAGCTATCTCCGCACGTAGGAA
PCNT	ENSG00000160299	ENST00000359568	ACTTGGTAGATCCGTCCTGGCTGTTTTACACTCGGACCTCGTCGACATGCATTCTTTTGTTGTAACAACTCAACCTCTCCATCCACCTCCTAAGTTTCGAGCTGGACTCAGTGCTAGCCCTTGCCGGTCAAGCTATCTATAGAT
PCNT	ENSG00000160299	ENST00000359568	ACTTGGTAGATCCGTCCTGGCTGTTTTACACTCGGACCTCGTCGACATGCATTCTTGTCTCTCTGCCACTTCCTCCACTGCCTCCTAAGTTTCGAGCTGGACTCAGTGCTAGCCCTTGCCGGTCAAGCTATCTCCCAGGGGGGG
PCNT	ENSG00000160299	ENST00000359568	ACTTGGTAGATCCGTCCTGGCTGTTTTACACTCGGACCTCGTCGACATGCATTAGGGCTTCCACCGTCGACTTCAGTGTCCTCCTAAGTTTCGAGCTGGACTCAGTGCTAGCCCTTGCCGGTCAAGCTATCTGGTCTGGCTTTT
PCNT	ENSG00000160299	ENST00000359568	ACTTGGTAGATCCGTCCTGGCTGTTTTACACTCGGACCTCGTCGACATGCATTTGTGACTGCTCTAATTCTGCCTGCAACCCCTCCTAAGTTTCGAGCTGGACTCAGTGCTAGCCCTTGCCGGTCAAGCTATCTCTGGACAGAC
PCNT	ENSG00000160299	ENST00000359568	ACTTGGTAGATCCGTCCTGGCTGTTTTACACTCGGACCTCGTCGACATGCATTCGCTGGTTTCTCCCTCTCTCTCTCCAGCCTCCTAAGTTTCGAGCTGGACTCAGTGCTAGCCCTTGCCGGTCAAGCTATCTAGCATGATGAG
PCNT	ENSG00000160299	ENST00000359568	ACTTGGTAGATCCGTCCTGGCTGTTTTACACTCGGACCTCGTCGACATGCATTCTCTGTGGAGCCGTTTCGTCTGGCTTCCCTCCTAAGTTTCGAGCTGGACTCAGTGCTAGCCCTTGCCGGTCAAGCTATCTATTAACTATGT
PCNT	ENSG00000160299	ENST00000359568	ACTTGGTAGATCCGTCCTGGCTGTTTTACACTCGGACCTCGTCGACATGCATTGTGCTGAGCGCTTTTGTGAGGGAAACATTCCTCCTAAGTTTCGAGCTGGACTCAGTGCTAGCCCTTGCCGGTCAAGCTATCTCTGGACGAT
PCNT	ENSG00000160299	ENST00000359568	ACTTGGTAGATCCGTCCTGGCTGTTTTACACTCGGACCTCGTCGACATGCATTCTGCAGCTCTGCTGCCATTTTTTTCTGGGCCTCCTAAGTTTCGAGCTGGACTCAGTGCTAGCCCTTGCCGGTCAAGCTATCTCCTGCTCAA
PCNT	ENSG00000160299	ENST00000359568	ACTTGGTAGATCCGTCCTGGCTGTTTTACACTCGGACCTCGTCGACATGCATTGAAGCTGCTTGATCTTATGCAAGTCACGCTCCTCCTAAGTTTCGAGCTGGACTCAGTGCTAGCCCTTGCCGGTCAAGCTATCTGTTCCACC
PCNT	ENSG00000160299	ENST00000359568	ACTTGGTAGATCCGTCCTGGCTGTTTTACACTCGGACCTCGTCGACATGCATTTCAGCTCCAGCTTCTCCTGGGTCACCCTCCTAAGTTTCGAGCTGGACTCAGTGCTAGCCCTTGCCGGTCAAGCTATCTCTGCTATGCCCAG
PCNT	ENSG00000160299	ENST00000359568	ACTTGGTAGATCCGTCCTGGCTGTTTTACACTCGGACCTCGTCGACATGCATTTCGACTCCAGGTCTCTCACTGTCTGCCCTCCTAAGTTTCGAGCTGGACTCAGTGCTAGCCCTTGCCGGTCAAGCTATCTCCAGGAGGCGAA
PCNT	ENSG00000160299	ENST00000359568	ACTTGGTAGATCCGTCCTGGCTGTTTTACACTCGGACCTCGTCGACATGCATTTGGTGAAGCTGGTGAGAAGCCGGGCCCTCCTAAGTTTCGAGCTGGACTCAGTGCTAGCCCTTGCCGGTCAAGCTATCTTCACGTGTTAGCA
PCNT	ENSG00000160299	ENST00000359568	ACTTGGTAGATCCGTCCTGGCTGTTTTACACTCGGACCTCGTCGACATGCATTCATTAACTGTCCTGTCCACGGCCTGGCCTCCTAAGTTTCGAGCTGGACTCAGTGCTAGCCCTTGCCGGTCAAGCTATCTTTGAGTGCAGTC
PCNT	ENSG00000160299	ENST00000359568	ACTTGGTAGATCCGTCCTGGCTGTTTTACACTCGGACCTCGTCGACATGCATTTACAATTTTTCCATCTTGACATTGCTGGTGTGTCCTCCTAAGTTTCGAGCTGGACTCAGTGCTAGCCCTTGCCGGTCAAGCTATCTATTGT
