# Supplementary material for: eIF2A regulates cell migration in a translation-independent manner
Source: Sci Adv. 2025 Aug 1;11(31):eadu5668. doi: 10.1126/sciadv.adu5668 (PMC12315956; doi:10.1126/sciadv.adu5668)
Supplement: Supplementary file 3 — Movie S1 [file sciadv.adu5668_movie_s1.zip]

Archive with 1 entries (1 files):
- adu5668_movie_s1.mp4
